# Supplementary material for: Phylogenomics reveals the evolutionary origins of lichenization in chlorophyte algae
Source: Nat Commun. 2024 May 24;15:4452. doi: 10.1038/s41467-024-48787-z (PMC11126685; doi:10.1038/s41467-024-48787-z)
Supplement: Supplementary file 6 — Supplementary Data 4 [file 41467_2024_48787_MOESM6_ESM.xlsx]

## Sheet: Feuil1
Supplementary Data 4: Hierarchical orthogroups obtained with OrthoFinder
HOG	OG	Gene Tree Parent Clade	Acrsp._JIWJ	Anksp._OTQG	ApafusSAG2523	ApalobSAG2145	Aphrep_IJMT	Astglo	Astgra_ZFXU	Auxpro	AuxproUTEX25	Batpra	Blarhi_VHIJ	Bolpil_LSHT	Botbra	Botsud_VJDZ	Botter_QYXY	Brasub_GUBD	Bryplu_JTIG	Carcru_VIAU	Carobt_RUIF	Cepvir_YDCQ	Chaorb_BAZF	Chlbil_SRGS	Chlcri_BCYF	Chlmic_QRTH	Chlmin_MWAN	Chlmoe_JRGZ	Chlnoc_VALZ	Chlole_PRIQ	Chloog_IHOI	Chlrei	Chlret_ZLBP	Chlros_AJUW	Chlsor1602	Chlsp._XOZZ	Chlsub_GFUR	Chltug_UTRE	Chlvar	Chrzof	Claglo_VBLH	Cocpra_XJGM	CocpriSAG2167	CocsubC169	Codfra_GYBH	Deshal_KSFK	Dolten_XOAL	Dunsal	Dunter_WDWX
N0.HOG0000000	OG0000000	n7	Acrsp._2001869_JIWJ_Green_Algae.p1, Acrsp._2006872_JIWJ_Green_Algae.p1	Anksp._2001825_OTQG_Green_Algae.p2	ApafusSAG2523_jg11786.t1, ApafusSAG2523_jg5711.t1	ApalobSAG2145_jg6939.t1, ApalobSAG2145_jg6940.t1	Aphrep_2078203_IJMT_Green_Algae.p1	Astglo_Aster-01037	Astgra_2003208_ZFXU_Green_Algae_4_samples_combined.p1, Astgra_2010307_ZFXU_Green_Algae_4_samples_combined.p1	Auxpro_rna-XM_011398107.1	AuxproUTEX25_rna-gnl|WGS_QOKY|APUTEX25_00004707-RA		Blarhi_2002232_VHIJ_Green_Algae.p1, Blarhi_2002233_VHIJ_Green_Algae.p1		Botbra_Bobra.0159s0130.1.v2.1, Botbra_Bobra.0148s0099.1.v2.1	Botsud_2012255_VJDZ_Green_Algae.p1	Botter_2007958_QYXY_Green_Algae.p1, Botter_2041028_QYXY_Green_Algae.p1, Botter_2001661_QYXY_Green_Algae.p1, Botter_2011577_QYXY_Green_Algae.p1, Botter_2011577_QYXY_Green_Algae.p2	Brasub_2041248_GUBD_Green_Algae.p1, Brasub_2046232_GUBD_Green_Algae.p1, Brasub_2011361_GUBD_Green_Algae.p2, Brasub_2011361_GUBD_Green_Algae.p1, Brasub_2009446_GUBD_Green_Algae.p1, Brasub_2035928_GUBD_Green_Algae.p1	Bryplu_2027105_JTIG_Green_Algae.p1	Carcru_2010165_VIAU_Green_Algae.p1	Carobt_2011764_RUIF_Green_Algae.p1, Carobt_2054687_RUIF_Green_Algae.p1, Carobt_2012675_RUIF_Green_Algae.p3		Chaorb_2060292_BAZF_Green_Algae.p1, Chaorb_2012805_BAZF_Green_Algae.p1, Chaorb_2069681_BAZF_Green_Algae.p1, Chaorb_2062367_BAZF_Green_Algae.p1, Chaorb_2002703_BAZF_Green_Algae.p1	Chlbil_3022848_SRGS_Green_Algae_2_samples_combined.p1, Chlbil_3140447_SRGS_Green_Algae_2_samples_combined.p1, Chlbil_3135861_SRGS_Green_Algae_2_samples_combined.p1, Chlbil_3009040_SRGS_Green_Algae_2_samples_combined.p2, Chlbil_3028330_SRGS_Green_Algae_2_samples_combined.p1, Chlbil_3024888_SRGS_Green_Algae_2_samples_combined.p1, Chlbil_3138452_SRGS_Green_Algae_2_samples_combined.p1	Chlcri_2000588_BCYF_Green_Algae.p2, Chlcri_2039354_BCYF_Green_Algae.p2, Chlcri_2039409_BCYF_Green_Algae.p2, Chlcri_2002750_BCYF_Green_Algae.p4, Chlcri_2043170_BCYF_Green_Algae.p2, Chlcri_2001105_BCYF_Green_Algae.p2, Chlcri_2045050_BCYF_Green_Algae.p1, Chlcri_2045665_BCYF_Green_Algae.p2, Chlcri_2045192_BCYF_Green_Algae.p1, Chlcri_2044043_BCYF_Green_Algae.p1	Chlmic_2028468_QRTH_Green_Algae.p2	Chlmin_2005927_MWAN_Green_Algae.p2, Chlmin_2002810_MWAN_Green_Algae.p1, Chlmin_2035025_MWAN_Green_Algae.p1, Chlmin_2033356_MWAN_Green_Algae.p2	Chlmoe_2004532_JRGZ_Green_Algae.p2, Chlmoe_2006439_JRGZ_Green_Algae.p1, Chlmoe_2006299_JRGZ_Green_Algae.p1, Chlmoe_2004579_JRGZ_Green_Algae.p1, Chlmoe_2004532_JRGZ_Green_Algae.p4	Chlnoc_2045414_VALZ_Green_Algae.p1, Chlnoc_2054522_VALZ_Green_Algae.p1, Chlnoc_2008013_VALZ_Green_Algae.p1, Chlnoc_2007558_VALZ_Green_Algae.p1	Chlole_2008020_PRIQ_Green_Algae.p1	Chloog_2024968_IHOI_Green_Algae.p3, Chloog_2002908_IHOI_Green_Algae.p4, Chloog_2020648_IHOI_Green_Algae.p2	Chlrei_Cre09.g403800.t1.2.v5.5	Chlret_3110790_ZLBP_Green_Algae_2_samples_combined.p1, Chlret_3101484_ZLBP_Green_Algae_2_samples_combined.p3, Chlret_3129733_ZLBP_Green_Algae_2_samples_combined.p1, Chlret_3004851_ZLBP_Green_Algae_2_samples_combined.p1, Chlret_3029011_ZLBP_Green_Algae_2_samples_combined.p1, Chlret_3098511_ZLBP_Green_Algae_2_samples_combined.p2	Chlros_2000710_AJUW_Green_Algae.p1, Chlros_2000712_AJUW_Green_Algae.p1	Chlsor1602_rna-gnl|WGS_LHPG|mrna.C2E21_8769, Chlsor1602_rna-gnl|WGS_LHPG|mrna.C2E21_8770	Chlsp._2012420_XOZZ_Green_Algae_2_samples_combined.p1, Chlsp._2012421_XOZZ_Green_Algae_2_samples_combined.p1, Chlsp._2111226_XOZZ_Green_Algae_2_samples_combined.p1, Chlsp._2017946_XOZZ_Green_Algae_2_samples_combined.p1, Chlsp._2019036_XOZZ_Green_Algae_2_samples_combined.p1, Chlsp._2010615_XOZZ_Green_Algae_2_samples_combined.p1, Chlsp._2010614_XOZZ_Green_Algae_2_samples_combined.p1, Chlsp._2010749…	Chlsub_2020032_GFUR_Green_Algae.p1, Chlsub_2017233_GFUR_Green_Algae.p1, Chlsub_2001817_GFUR_Green_Algae.p1, Chlsub_2002918_GFUR_Green_Algae.p1	Chltug_2012745_UTRE_Green_Algae.p1	Chlvar_estExt_Genewise1Plus.C_260161	Chrzof_Cz10g05210.t1.v5.2.3				CocsubC169_rna-gnl|jgi|COCSUDRAFT_mRNA14688	Codfra_2017897_GYBH_Green_Algae.p1, Codfra_2017741_GYBH_Green_Algae.p1, Codfra_2018512_GYBH_Green_Algae.p1, Codfra_2019076_GYBH_Green_Algae.p1, Codfra_2019045_GYBH_Green_Algae.p1	Deshal_2017385_KSFK_Green_Algae.p3, Deshal_2018168_KSFK_Green_Algae.p3, Deshal_2019235_KSFK_Green_Algae.p1, Deshal_2019116_KSFK_Green_Algae.p2, Deshal_2002318_KSFK_Green_Algae.p2, Deshal_2002319_KSFK_Green_Algae.p2	Dolten_2036082_XOAL_Green_Algae.p1, Dolten_2003968_XOAL_Green_Algae.p1	Dunsal_Dusal.0007s00054.1.v1.0, Dunsal_Dusal.0325s00011.1.v1.0	Dunter_2040693_WDWX_Green_Algae_UTEX_LB_1000.p1, Dunter_2040814_WDWX_Green_Algae_UTEX_LB_1000.p2, Dunter_2045721_WDWX_Green_Algae_UTEX_LB_1000.p1, Dunter_2045478_WDWX_Green_Algae_UTEX_LB_1000.p1, Dunter_2038655_WDWX_Green_Algae_UTEX_LB_1000.p1, Dunter_2037098_WDWX_Green_Algae_UTEX_LB_1000.p1
N0.HOG0000001	OG0000000	n348	Acrsp._2000723_JIWJ_Green_Algae.p1, Acrsp._2036527_JIWJ_Green_Algae.p1, Acrsp._2027989_JIWJ_Green_Algae.p1, Acrsp._2006293_JIWJ_Green_Algae.p2, Acrsp._2006293_JIWJ_Green_Algae.p1, Acrsp._2033851_JIWJ_Green_Algae.p1, Acrsp._2005775_JIWJ_Green_Algae.p1	Anksp._2024160_OTQG_Green_Algae.p1, Anksp._2001575_OTQG_Green_Algae.p1	ApafusSAG2523_jg6788.t1, ApafusSAG2523_jg3401.t1, ApafusSAG2523_jg1239.t1	ApalobSAG2145_jg6796.t2	Aphrep_2003059_IJMT_Green_Algae.p2	Astglo_Aster-06188	Astgra_2003315_ZFXU_Green_Algae_4_samples_combined.p2, Astgra_2005534_ZFXU_Green_Algae_4_samples_combined.p1				Blarhi_2067428_VHIJ_Green_Algae.p1		Botbra_Bobra.0077s0003.1.v2.1, Botbra_Bobra.0348s0039.1.v2.1	Botsud_2000806_VJDZ_Green_Algae.p1, Botsud_2000807_VJDZ_Green_Algae.p1		Brasub_2037910_GUBD_Green_Algae.p1, Brasub_2008558_GUBD_Green_Algae.p1, Brasub_2010500_GUBD_Green_Algae.p3, Brasub_2048799_GUBD_Green_Algae.p1, Brasub_2010995_GUBD_Green_Algae.p2, Brasub_2010995_GUBD_Green_Algae.p1		Carcru_2059786_VIAU_Green_Algae.p1, Carcru_2044302_VIAU_Green_Algae.p1, Carcru_2001664_VIAU_Green_Algae.p3, Carcru_2064470_VIAU_Green_Algae.p1	Carobt_2046140_RUIF_Green_Algae.p1, Carobt_2001017_RUIF_Green_Algae.p1, Carobt_2041028_RUIF_Green_Algae.p2, Carobt_2012184_RUIF_Green_Algae.p1, Carobt_2011120_RUIF_Green_Algae.p1		Chaorb_2056327_BAZF_Green_Algae.p1, Chaorb_2060764_BAZF_Green_Algae.p1, Chaorb_2005893_BAZF_Green_Algae.p1, Chaorb_2070995_BAZF_Green_Algae.p1, Chaorb_2005893_BAZF_Green_Algae.p4, Chaorb_2061254_BAZF_Green_Algae.p2	Chlbil_3031823_SRGS_Green_Algae_2_samples_combined.p2, Chlbil_3031823_SRGS_Green_Algae_2_samples_combined.p1, Chlbil_3141677_SRGS_Green_Algae_2_samples_combined.p2, Chlbil_3032311_SRGS_Green_Algae_2_samples_combined.p1, Chlbil_3112544_SRGS_Green_Algae_2_samples_combined.p1, Chlbil_3027849_SRGS_Green_Algae_2_samples_combined.p1, Chlbil_3134580_SRGS_Green_Algae_2_samples_combined.p1, Chlbil_3018098…	Chlcri_2039801_BCYF_Green_Algae.p1, Chlcri_2004322_BCYF_Green_Algae.p3, Chlcri_2004322_BCYF_Green_Algae.p1, Chlcri_2036384_BCYF_Green_Algae.p1, Chlcri_2045874_BCYF_Green_Algae.p2, Chlcri_2041457_BCYF_Green_Algae.p2, Chlcri_2004932_BCYF_Green_Algae.p3, Chlcri_2044146_BCYF_Green_Algae.p2, Chlcri_2004932_BCYF_Green_Algae.p1, Chlcri_2043176_BCYF_Green_Algae.p1, Chlcri_2003160_BCYF_Green_Algae.p1	Chlmic_2026505_QRTH_Green_Algae.p1, Chlmic_2036172_QRTH_Green_Algae.p1, Chlmic_2006183_QRTH_Green_Algae.p1, Chlmic_2002290_QRTH_Green_Algae.p1	Chlmin_2006594_MWAN_Green_Algae.p1, Chlmin_2006594_MWAN_Green_Algae.p3, Chlmin_2000906_MWAN_Green_Algae.p2	Chlmoe_2006298_JRGZ_Green_Algae.p1, Chlmoe_2006297_JRGZ_Green_Algae.p1, Chlmoe_2004236_JRGZ_Green_Algae.p2, Chlmoe_2004236_JRGZ_Green_Algae.p1	Chlnoc_2052643_VALZ_Green_Algae.p1, Chlnoc_2037636_VALZ_Green_Algae.p2, Chlnoc_2043180_VALZ_Green_Algae.p1, Chlnoc_2051541_VALZ_Green_Algae.p1, Chlnoc_2008013_VALZ_Green_Algae.p2, Chlnoc_2050799_VALZ_Green_Algae.p1	Chlole_2031143_PRIQ_Green_Algae.p1, Chlole_2008032_PRIQ_Green_Algae.p1	Chloog_2002059_IHOI_Green_Algae.p2, Chloog_2026295_IHOI_Green_Algae.p1	Chlrei_Cre03.g145127.t1.1.v5.5	Chlret_3104954_ZLBP_Green_Algae_2_samples_combined.p1, Chlret_3106684_ZLBP_Green_Algae_2_samples_combined.p1, Chlret_3126554_ZLBP_Green_Algae_2_samples_combined.p1, Chlret_3012642_ZLBP_Green_Algae_2_samples_combined.p1, Chlret_3106300_ZLBP_Green_Algae_2_samples_combined.p1, Chlret_3011605_ZLBP_Green_Algae_2_samples_combined.p2, Chlret_3029156_ZLBP_Green_Algae_2_samples_combined.p2, Chlret_3103147…	Chlros_2003569_AJUW_Green_Algae.p4, Chlros_2036231_AJUW_Green_Algae.p2, Chlros_2001870_AJUW_Green_Algae.p1, Chlros_2000711_AJUW_Green_Algae.p1	Chlsor1602_rna-gnl|WGS_LHPG|mrna.C2E21_1104	Chlsp._2016709_XOZZ_Green_Algae_2_samples_combined.p1, Chlsp._2016710_XOZZ_Green_Algae_2_samples_combined.p1, Chlsp._2003296_XOZZ_Green_Algae_2_samples_combined.p1, Chlsp._2095288_XOZZ_Green_Algae_2_samples_combined.p1, Chlsp._2010071_XOZZ_Green_Algae_2_samples_combined.p3, Chlsp._2010073_XOZZ_Green_Algae_2_samples_combined.p5, Chlsp._2093701_XOZZ_Green_Algae_2_samples_combined.p1, Chlsp._2012018…	Chlsub_2002919_GFUR_Green_Algae.p1, Chlsub_2083585_GFUR_Green_Algae.p1, Chlsub_2014320_GFUR_Green_Algae.p1, Chlsub_2091812_GFUR_Green_Algae.p2, Chlsub_2006880_GFUR_Green_Algae.p1, Chlsub_2003480_GFUR_Green_Algae.p1, Chlsub_2003481_GFUR_Green_Algae.p1, Chlsub_2003479_GFUR_Green_Algae.p1, Chlsub_2011557_GFUR_Green_Algae.p1, Chlsub_2011558_GFUR_Green_Algae.p1	Chltug_2081802_UTRE_Green_Algae.p1, Chltug_2016908_UTRE_Green_Algae.p1	Chlvar_IGS.gm_1_00547	Chrzof_Cz04g22250.t1.v5.2.3		Cocpra_2021164_XJGM_Green_Algae.p1, Cocpra_2004721_XJGM_Green_Algae.p1, Cocpra_2022377_XJGM_Green_Algae.p2			Codfra_2017371_GYBH_Green_Algae.p1, Codfra_2018122_GYBH_Green_Algae.p1, Codfra_2020506_GYBH_Green_Algae.p1	Deshal_2018845_KSFK_Green_Algae.p1	Dolten_2008525_XOAL_Green_Algae.p1, Dolten_2006108_XOAL_Green_Algae.p1	Dunsal_Dusal.0184s00017.1.v1.0, Dunsal_Dusal.0007s00055.1.v1.0, Dunsal_Dusal.0032s00006.1.v1.0	Dunter_2037581_WDWX_Green_Algae_UTEX_LB_1000.p1, Dunter_2033307_WDWX_Green_Algae_UTEX_LB_1000.p1, Dunter_2045310_WDWX_Green_Algae_UTEX_LB_1000.p1, Dunter_2036799_WDWX_Green_Algae_UTEX_LB_1000.p1, Dunter_2037163_WDWX_Green_Algae_UTEX_LB_1000.p1, Dunter_2035346_WDWX_Green_Algae_UTEX_LB_1000.p1, Dunter_2000198_WDWX_Green_Algae_UTEX_LB_1000.p1
N0.HOG0000002	OG0000000	n735	Acrsp._2034391_JIWJ_Green_Algae.p1															Brasub_2037763_GUBD_Green_Algae.p1											Chlnoc_2004068_VALZ_Green_Algae.p2				Chlret_3016106_ZLBP_Green_Algae_2_samples_combined.p1	Chlros_2043674_AJUW_Green_Algae.p1		Chlsp._2013356_XOZZ_Green_Algae_2_samples_combined.p1													Dunter_2037535_WDWX_Green_Algae_UTEX_LB_1000.p1
N0.HOG0000003	OG0000000	n750		Anksp._2001592_OTQG_Green_Algae.p1	ApafusSAG2523_jg2559.t1, ApafusSAG2523_jg11352.t1	ApalobSAG2145_jg3539.t1		Astglo_fgenesh1_pm.00139_23_9_t	Astgra_2001439_ZFXU_Green_Algae_4_samples_combined.p1, Astgra_2001440_ZFXU_Green_Algae_4_samples_combined.p5, Astgra_2001437_ZFXU_Green_Algae_4_samples_combined.p1, Astgra_2001438_ZFXU_Green_Algae_4_samples_combined.p1, Astgra_2001441_ZFXU_Green_Algae_4_samples_combined.p1, Astgra_2001440_ZFXU_Green_Algae_4_samples_combined.p1, Astgra_2002884_ZFXU_Green_Algae_4_samples_combined.p1, Astgra_2000926…	Auxpro_rna-XM_011401676.1	AuxproUTEX25_rna-gnl|WGS_QOKY|APUTEX25_00005209-RA			Bolpil_2033058_LSHT_Green_Algae.p1	Botbra_Bobra.0790s0001.1.v2.1, Botbra_Bobra.0487s0002.1.v2.1, Botbra_Bobra.0317s0002.1.v2.1	Botsud_2007530_VJDZ_Green_Algae.p1, Botsud_2007530_VJDZ_Green_Algae.p2, Botsud_2033082_VJDZ_Green_Algae.p1	Botter_2039708_QYXY_Green_Algae.p1, Botter_2042996_QYXY_Green_Algae.p1, Botter_2044896_QYXY_Green_Algae.p1, Botter_2040566_QYXY_Green_Algae.p1, Botter_2037792_QYXY_Green_Algae.p1, Botter_2041263_QYXY_Green_Algae.p1	Brasub_2001645_GUBD_Green_Algae.p1, Brasub_2001646_GUBD_Green_Algae.p1, Brasub_2040021_GUBD_Green_Algae.p2, Brasub_2008143_GUBD_Green_Algae.p1, Brasub_2001644_GUBD_Green_Algae.p1, Brasub_2041990_GUBD_Green_Algae.p2	Bryplu_2025094_JTIG_Green_Algae.p1	Carcru_2042220_VIAU_Green_Algae.p1, Carcru_2064473_VIAU_Green_Algae.p1, Carcru_2057208_VIAU_Green_Algae.p1	Carobt_2012675_RUIF_Green_Algae.p1, Carobt_2010743_RUIF_Green_Algae.p1		Chaorb_2014866_BAZF_Green_Algae.p2, Chaorb_2070400_BAZF_Green_Algae.p1, Chaorb_2065763_BAZF_Green_Algae.p1, Chaorb_2062237_BAZF_Green_Algae.p1, Chaorb_2053671_BAZF_Green_Algae.p2, Chaorb_2060587_BAZF_Green_Algae.p1, Chaorb_2014866_BAZF_Green_Algae.p1, Chaorb_2056880_BAZF_Green_Algae.p1	Chlbil_3012323_SRGS_Green_Algae_2_samples_combined.p2, Chlbil_3125091_SRGS_Green_Algae_2_samples_combined.p2, Chlbil_3125339_SRGS_Green_Algae_2_samples_combined.p1, Chlbil_3140275_SRGS_Green_Algae_2_samples_combined.p1, Chlbil_3030591_SRGS_Green_Algae_2_samples_combined.p2, Chlbil_3113588_SRGS_Green_Algae_2_samples_combined.p2, Chlbil_3030591_SRGS_Green_Algae_2_samples_combined.p4, Chlbil_3027728…	Chlcri_2004984_BCYF_Green_Algae.p5, Chlcri_2045886_BCYF_Green_Algae.p2, Chlcri_2004984_BCYF_Green_Algae.p1, Chlcri_2037156_BCYF_Green_Algae.p1, Chlcri_2002872_BCYF_Green_Algae.p1	Chlmic_2036136_QRTH_Green_Algae.p1, Chlmic_2027801_QRTH_Green_Algae.p2	Chlmin_2033376_MWAN_Green_Algae.p2, Chlmin_2033905_MWAN_Green_Algae.p1, Chlmin_2007137_MWAN_Green_Algae.p1, Chlmin_2007332_MWAN_Green_Algae.p1, Chlmin_2000907_MWAN_Green_Algae.p1	Chlmoe_2000694_JRGZ_Green_Algae.p2, Chlmoe_2006454_JRGZ_Green_Algae.p2, Chlmoe_2006494_JRGZ_Green_Algae.p1, Chlmoe_2006454_JRGZ_Green_Algae.p1, Chlmoe_2033530_JRGZ_Green_Algae.p1	Chlnoc_2008297_VALZ_Green_Algae.p2, Chlnoc_2053311_VALZ_Green_Algae.p2, Chlnoc_2047429_VALZ_Green_Algae.p2, Chlnoc_2008297_VALZ_Green_Algae.p1, Chlnoc_2006703_VALZ_Green_Algae.p1	Chlole_2007921_PRIQ_Green_Algae.p1, Chlole_2051961_PRIQ_Green_Algae.p1	Chloog_2029706_IHOI_Green_Algae.p1, Chloog_2001189_IHOI_Green_Algae.p1	Chlrei_Cre11.g476050.t1.2.v5.5	Chlret_3021160_ZLBP_Green_Algae_2_samples_combined.p3, Chlret_3027332_ZLBP_Green_Algae_2_samples_combined.p1, Chlret_3132434_ZLBP_Green_Algae_2_samples_combined.p1, Chlret_3104639_ZLBP_Green_Algae_2_samples_combined.p2, Chlret_3024750_ZLBP_Green_Algae_2_samples_combined.p2, Chlret_3024750_ZLBP_Green_Algae_2_samples_combined.p1, Chlret_3107610_ZLBP_Green_Algae_2_samples_combined.p2, Chlret_3130266…	Chlros_2003573_AJUW_Green_Algae.p7, Chlros_2006744_AJUW_Green_Algae.p1, Chlros_2006746_AJUW_Green_Algae.p1, Chlros_2044483_AJUW_Green_Algae.p2, Chlros_2055876_AJUW_Green_Algae.p1	Chlsor1602_rna-gnl|WGS_LHPG|mrna.C2E21_0677	Chlsp._2096952_XOZZ_Green_Algae_2_samples_combined.p1, Chlsp._2019952_XOZZ_Green_Algae_2_samples_combined.p1, Chlsp._2099069_XOZZ_Green_Algae_2_samples_combined.p1, Chlsp._2097295_XOZZ_Green_Algae_2_samples_combined.p1, Chlsp._2092752_XOZZ_Green_Algae_2_samples_combined.p1, Chlsp._2015145_XOZZ_Green_Algae_2_samples_combined.p1, Chlsp._2015146_XOZZ_Green_Algae_2_samples_combined.p1, Chlsp._2019908…	Chlsub_2016087_GFUR_Green_Algae.p2, Chlsub_2016087_GFUR_Green_Algae.p1, Chlsub_2021248_GFUR_Green_Algae.p1	Chltug_2000793_UTRE_Green_Algae.p1, Chltug_2004187_UTRE_Green_Algae.p3, Chltug_2004186_UTRE_Green_Algae.p3, Chltug_2001028_UTRE_Green_Algae.p1, Chltug_2001030_UTRE_Green_Algae.p1, Chltug_2001031_UTRE_Green_Algae.p1, Chltug_2000795_UTRE_Green_Algae.p1, Chltug_2000794_UTRE_Green_Algae.p2, Chltug_2000791_UTRE_Green_Algae.p1, Chltug_2000792_UTRE_Green_Algae.p1, Chltug_2086271_UTRE_Green_Algae.p1, Chl…	Chlvar_estExt_fgenesh3_pg.C_300026, Chlvar_IGS.gm_64_00002	Chrzof_Cz13g13250.t1.v5.2.3	Claglo_2011387_VBLH_Green_Algae.p1	Cocpra_2019143_XJGM_Green_Algae.p3	CocpriSAG2167_jg12.t1, CocpriSAG2167_jg8273.t1	CocsubC169_rna-gnl|jgi|COCSUDRAFT_mRNA12377, CocsubC169_rna-gnl|jgi|COCSUDRAFT_mRNA40751	Codfra_2019647_GYBH_Green_Algae.p1, Codfra_2018556_GYBH_Green_Algae.p1	Deshal_2016590_KSFK_Green_Algae.p1	Dolten_2039305_XOAL_Green_Algae.p2, Dolten_2032114_XOAL_Green_Algae.p2, Dolten_2039453_XOAL_Green_Algae.p2, Dolten_2043545_XOAL_Green_Algae.p2, Dolten_2003737_XOAL_Green_Algae.p1	Dunsal_Dusal.0184s00015.1.v1.0, Dunsal_Dusal.0184s00016.1.v1.0	Dunter_2007476_WDWX_Green_Algae_UTEX_LB_1000.p1, Dunter_2045760_WDWX_Green_Algae_UTEX_LB_1000.p1
N0.HOG0000004	OG0000000	n1179					Aphrep_2017381_IJMT_Green_Algae.p1, Aphrep_2019793_IJMT_Green_Algae.p1																	Chlbil_3016691_SRGS_Green_Algae_2_samples_combined.p1									Chlret_3028185_ZLBP_Green_Algae_2_samples_combined.p1
N0.HOG0000005	OG0000000	n1186	Acrsp._2031639_JIWJ_Green_Algae.p1, Acrsp._2036975_JIWJ_Green_Algae.p1, Acrsp._2030178_JIWJ_Green_Algae.p1, Acrsp._2003993_JIWJ_Green_Algae.p1				Aphrep_2073838_IJMT_Green_Algae.p1, Aphrep_2068816_IJMT_Green_Algae.p1	Astglo_e_gw1.00110.2.1_t	Astgra_2001565_ZFXU_Green_Algae_4_samples_combined.p1					Bolpil_2005308_LSHT_Green_Algae.p1, Bolpil_2040865_LSHT_Green_Algae.p1, Bolpil_2028979_LSHT_Green_Algae.p1		Botsud_2009928_VJDZ_Green_Algae.p1		Brasub_2007215_GUBD_Green_Algae.p1, Brasub_2049258_GUBD_Green_Algae.p1, Brasub_2007273_GUBD_Green_Algae.p1		Carcru_2064472_VIAU_Green_Algae.p1	Carobt_2001253_RUIF_Green_Algae.p1, Carobt_2054641_RUIF_Green_Algae.p1			Chlbil_3132987_SRGS_Green_Algae_2_samples_combined.p1, Chlbil_3123522_SRGS_Green_Algae_2_samples_combined.p1	Chlcri_2039679_BCYF_Green_Algae.p2, Chlcri_2038827_BCYF_Green_Algae.p1, Chlcri_2046277_BCYF_Green_Algae.p2, Chlcri_2002446_BCYF_Green_Algae.p4, Chlcri_2002852_BCYF_Green_Algae.p1, Chlcri_2043638_BCYF_Green_Algae.p1	Chlmic_2028624_QRTH_Green_Algae.p1, Chlmic_2026522_QRTH_Green_Algae.p2		Chlmoe_2006575_JRGZ_Green_Algae.p1, Chlmoe_2030844_JRGZ_Green_Algae.p1, Chlmoe_2034998_JRGZ_Green_Algae.p1, Chlmoe_2002239_JRGZ_Green_Algae.p1	Chlnoc_2008298_VALZ_Green_Algae.p1, Chlnoc_2007439_VALZ_Green_Algae.p1	Chlole_2045610_PRIQ_Green_Algae.p1, Chlole_2007692_PRIQ_Green_Algae.p1, Chlole_2007958_PRIQ_Green_Algae.p1	Chloog_2022501_IHOI_Green_Algae.p1, Chloog_2027794_IHOI_Green_Algae.p1, Chloog_2001592_IHOI_Green_Algae.p1, Chloog_2027227_IHOI_Green_Algae.p2, Chloog_2000505_IHOI_Green_Algae.p2	Chlrei_Cre06.g250300.t1.2.v5.5	Chlret_3113279_ZLBP_Green_Algae_2_samples_combined.p2, Chlret_3012643_ZLBP_Green_Algae_2_samples_combined.p1, Chlret_3118267_ZLBP_Green_Algae_2_samples_combined.p1, Chlret_3008894_ZLBP_Green_Algae_2_samples_combined.p1, Chlret_3012770_ZLBP_Green_Algae_2_samples_combined.p2, Chlret_3124286_ZLBP_Green_Algae_2_samples_combined.p1, Chlret_3112999_ZLBP_Green_Algae_2_samples_combined.p3, Chlret_3012769…	Chlros_2002817_AJUW_Green_Algae.p1, Chlros_2037967_AJUW_Green_Algae.p2, Chlros_2001119_AJUW_Green_Algae.p2, Chlros_2001120_AJUW_Green_Algae.p2, Chlros_2045208_AJUW_Green_Algae.p1, Chlros_2001121_AJUW_Green_Algae.p2, Chlros_2001122_AJUW_Green_Algae.p2		Chlsp._2091169_XOZZ_Green_Algae_2_samples_combined.p2, Chlsp._2010072_XOZZ_Green_Algae_2_samples_combined.p1, Chlsp._2010071_XOZZ_Green_Algae_2_samples_combined.p1, Chlsp._2010073_XOZZ_Green_Algae_2_samples_combined.p1, Chlsp._2104535_XOZZ_Green_Algae_2_samples_combined.p1, Chlsp._2015857_XOZZ_Green_Algae_2_samples_combined.p1, Chlsp._2016037_XOZZ_Green_Algae_2_samples_combined.p1, Chlsp._2023750…	Chlsub_2020983_GFUR_Green_Algae.p1, Chlsub_2001485_GFUR_Green_Algae.p1, Chlsub_2016230_GFUR_Green_Algae.p1	Chltug_2085381_UTRE_Green_Algae.p1, Chltug_2000689_UTRE_Green_Algae.p1, Chltug_2006808_UTRE_Green_Algae.p3		Chrzof_Cz15g17030.t1.v5.2.3							Dolten_2008717_XOAL_Green_Algae.p1	Dunsal_Dusal.0042s00022.1.v1.0	Dunter_2035253_WDWX_Green_Algae_UTEX_LB_1000.p1, Dunter_2033120_WDWX_Green_Algae_UTEX_LB_1000.p3, Dunter_2006735_WDWX_Green_Algae_UTEX_LB_1000.p3, Dunter_2042177_WDWX_Green_Algae_UTEX_LB_1000.p1, Dunter_2004668_WDWX_Green_Algae_UTEX_LB_1000.p1, Dunter_2038260_WDWX_Green_Algae_UTEX_LB_1000.p1, Dunter_2036697_WDWX_Green_Algae_UTEX_LB_1000.p1
N0.HOG0000006	OG0000000	n1383	Acrsp._2028975_JIWJ_Green_Algae.p1, Acrsp._2002715_JIWJ_Green_Algae.p2, Acrsp._2002825_JIWJ_Green_Algae.p1, Acrsp._2033852_JIWJ_Green_Algae.p1, Acrsp._2030100_JIWJ_Green_Algae.p1, Acrsp._2006299_JIWJ_Green_Algae.p2	Anksp._2019625_OTQG_Green_Algae.p1, Anksp._2025347_OTQG_Green_Algae.p1	ApafusSAG2523_jg10209.t1	ApalobSAG2145_jg4780.t1	Aphrep_2019793_IJMT_Green_Algae.p2, Aphrep_2017381_IJMT_Green_Algae.p2	Astglo_fgenesh1_pm.00011_23_47_t	Astgra_2008317_ZFXU_Green_Algae_4_samples_combined.p1, Astgra_2002287_ZFXU_Green_Algae_4_samples_combined.p1, Astgra_2058819_ZFXU_Green_Algae_4_samples_combined.p1	Auxpro_rna-XM_011403893.1		Batpra_rna-XM_007513269.1	Blarhi_2065273_VHIJ_Green_Algae.p1	Bolpil_2005447_LSHT_Green_Algae.p2	Botbra_Bobra.0348s0041.1.v2.1	Botsud_2041344_VJDZ_Green_Algae.p1, Botsud_2001055_VJDZ_Green_Algae.p1, Botsud_2035759_VJDZ_Green_Algae.p1	Botter_2039018_QYXY_Green_Algae.p1, Botter_2001782_QYXY_Green_Algae.p1	Brasub_2038443_GUBD_Green_Algae.p2, Brasub_2044094_GUBD_Green_Algae.p1, Brasub_2007206_GUBD_Green_Algae.p2, Brasub_2006890_GUBD_Green_Algae.p5, Brasub_2006890_GUBD_Green_Algae.p1		Carcru_2055196_VIAU_Green_Algae.p1, Carcru_2001664_VIAU_Green_Algae.p2, Carcru_2043490_VIAU_Green_Algae.p1	Carobt_2041697_RUIF_Green_Algae.p1, Carobt_2047387_RUIF_Green_Algae.p2, Carobt_2045301_RUIF_Green_Algae.p1		Chaorb_2062697_BAZF_Green_Algae.p1, Chaorb_2053553_BAZF_Green_Algae.p1, Chaorb_2058069_BAZF_Green_Algae.p1	Chlbil_3114161_SRGS_Green_Algae_2_samples_combined.p2, Chlbil_3137885_SRGS_Green_Algae_2_samples_combined.p1, Chlbil_3021726_SRGS_Green_Algae_2_samples_combined.p1, Chlbil_3115024_SRGS_Green_Algae_2_samples_combined.p2, Chlbil_3135076_SRGS_Green_Algae_2_samples_combined.p1, Chlbil_3137858_SRGS_Green_Algae_2_samples_combined.p1, Chlbil_3128292_SRGS_Green_Algae_2_samples_combined.p1, Chlbil_3119336…	Chlcri_2035011_BCYF_Green_Algae.p2, Chlcri_2043423_BCYF_Green_Algae.p1, Chlcri_2033824_BCYF_Green_Algae.p2, Chlcri_2045740_BCYF_Green_Algae.p1	Chlmic_2000532_QRTH_Green_Algae.p2		Chlmoe_2002233_JRGZ_Green_Algae.p1, Chlmoe_2034129_JRGZ_Green_Algae.p1, Chlmoe_2003515_JRGZ_Green_Algae.p1, Chlmoe_2033993_JRGZ_Green_Algae.p1	Chlnoc_2052574_VALZ_Green_Algae.p1, Chlnoc_2050879_VALZ_Green_Algae.p1, Chlnoc_2008399_VALZ_Green_Algae.p1, Chlnoc_2050514_VALZ_Green_Algae.p1, Chlnoc_2042503_VALZ_Green_Algae.p1, Chlnoc_2041182_VALZ_Green_Algae.p1	Chlole_2005784_PRIQ_Green_Algae.p1, Chlole_2043268_PRIQ_Green_Algae.p1, Chlole_2008031_PRIQ_Green_Algae.p1, Chlole_2043675_PRIQ_Green_Algae.p1, Chlole_2040784_PRIQ_Green_Algae.p1		Chlrei_Cre12.g484250.t1.1.v5.5	Chlret_3014166_ZLBP_Green_Algae_2_samples_combined.p2, Chlret_3103583_ZLBP_Green_Algae_2_samples_combined.p2, Chlret_3128166_ZLBP_Green_Algae_2_samples_combined.p1, Chlret_3120492_ZLBP_Green_Algae_2_samples_combined.p1, Chlret_3109192_ZLBP_Green_Algae_2_samples_combined.p2, Chlret_3007864_ZLBP_Green_Algae_2_samples_combined.p1	Chlros_2003670_AJUW_Green_Algae.p2, Chlros_2057538_AJUW_Green_Algae.p1		Chlsp._2001998_XOZZ_Green_Algae_2_samples_combined.p4, Chlsp._2001999_XOZZ_Green_Algae_2_samples_combined.p3, Chlsp._2002002_XOZZ_Green_Algae_2_samples_combined.p2, Chlsp._2001999_XOZZ_Green_Algae_2_samples_combined.p10, Chlsp._2015397_XOZZ_Green_Algae_2_samples_combined.p1, Chlsp._2010073_XOZZ_Green_Algae_2_samples_combined.p3, Chlsp._2009633_XOZZ_Green_Algae_2_samples_combined.p1, Chlsp._200200…	Chlsub_2012862_GFUR_Green_Algae.p1, Chlsub_2003293_GFUR_Green_Algae.p1, Chlsub_2003293_GFUR_Green_Algae.p3, Chlsub_2012863_GFUR_Green_Algae.p1	Chltug_2075174_UTRE_Green_Algae.p1, Chltug_2070297_UTRE_Green_Algae.p3, Chltug_2006806_UTRE_Green_Algae.p2		Chrzof_Cz02g18170.t1.v5.2.3	Claglo_2009462_VBLH_Green_Algae.p1	Cocpra_2016681_XJGM_Green_Algae.p1				Deshal_2018203_KSFK_Green_Algae.p1	Dolten_2008502_XOAL_Green_Algae.p1, Dolten_2006479_XOAL_Green_Algae.p1, Dolten_2003604_XOAL_Green_Algae.p1	Dunsal_Dusal.0588s00008.1.v1.0	Dunter_2003375_WDWX_Green_Algae_UTEX_LB_1000.p2, Dunter_2038098_WDWX_Green_Algae_UTEX_LB_1000.p1, Dunter_2009512_WDWX_Green_Algae_UTEX_LB_1000.p1, Dunter_2042212_WDWX_Green_Algae_UTEX_LB_1000.p1, Dunter_2034121_WDWX_Green_Algae_UTEX_LB_1000.p2
N0.HOG0000007	OG0000000	n1745													Botbra_Bobra.357_2s0016.1.v2.1						Carobt_2009506_RUIF_Green_Algae.p7
N0.HOG0000008	OG0000000	n1749							Astgra_2002591_ZFXU_Green_Algae_4_samples_combined.p2, Astgra_2044111_ZFXU_Green_Algae_4_samples_combined.p1					Bolpil_2004515_LSHT_Green_Algae.p1	Botbra_Bobra.0132s0128.1.v2.1		Botter_2005326_QYXY_Green_Algae.p1, Botter_2037703_QYXY_Green_Algae.p1																				Chlsub_2089030_GFUR_Green_Algae.p1	Chltug_2001755_UTRE_Green_Algae.p3, Chltug_2001756_UTRE_Green_Algae.p3				Cocpra_2018111_XJGM_Green_Algae.p2
N0.HOG0000009	OG0000000	n1781						Astglo_Aster-06748	Astgra_2058852_ZFXU_Green_Algae_4_samples_combined.p1							Botsud_2001055_VJDZ_Green_Algae.p3		Brasub_2034501_GUBD_Green_Algae.p2		Carcru_2009490_VIAU_Green_Algae.p1, Carcru_2051431_VIAU_Green_Algae.p1				Chlbil_3002141_SRGS_Green_Algae_2_samples_combined.p2, Chlbil_3032301_SRGS_Green_Algae_2_samples_combined.p1, Chlbil_3135638_SRGS_Green_Algae_2_samples_combined.p1, Chlbil_3113570_SRGS_Green_Algae_2_samples_combined.p1, Chlbil_3113508_SRGS_Green_Algae_2_samples_combined.p1				Chlmoe_2029266_JRGZ_Green_Algae.p1, Chlmoe_2005657_JRGZ_Green_Algae.p1	Chlnoc_2006343_VALZ_Green_Algae.p1	Chlole_2037845_PRIQ_Green_Algae.p1, Chlole_2050627_PRIQ_Green_Algae.p1			Chlret_3102976_ZLBP_Green_Algae_2_samples_combined.p2, Chlret_3115906_ZLBP_Green_Algae_2_samples_combined.p2, Chlret_3108502_ZLBP_Green_Algae_2_samples_combined.p1, Chlret_3124035_ZLBP_Green_Algae_2_samples_combined.p1	Chlros_2053164_AJUW_Green_Algae.p1, Chlros_2055401_AJUW_Green_Algae.p1, Chlros_2009787_AJUW_Green_Algae.p1, Chlros_2009788_AJUW_Green_Algae.p3		Chlsp._2096321_XOZZ_Green_Algae_2_samples_combined.p1, Chlsp._2000939_XOZZ_Green_Algae_2_samples_combined.p1, Chlsp._2024317_XOZZ_Green_Algae_2_samples_combined.p2, Chlsp._2116786_XOZZ_Green_Algae_2_samples_combined.p1, Chlsp._2095309_XOZZ_Green_Algae_2_samples_combined.p1	Chlsub_2012862_GFUR_Green_Algae.p2, Chlsub_2012863_GFUR_Green_Algae.p2, Chlsub_2012862_GFUR_Green_Algae.p3, Chlsub_2012863_GFUR_Green_Algae.p3	Chltug_2082777_UTRE_Green_Algae.p1, Chltug_2081696_UTRE_Green_Algae.p1										Dunsal_Dusal.2679s00001.1.v1.0
N0.HOG0000010	OG0000000	n1867		Anksp._2019553_OTQG_Green_Algae.p2
N0.HOG0000011	OG0000000	n1873																											Chlnoc_2040001_VALZ_Green_Algae.p2																				Dunter_2039317_WDWX_Green_Algae_UTEX_LB_1000.p1
N0.HOG0000012	OG0000000	n1887	Acrsp._2029723_JIWJ_Green_Algae.p2			ApalobSAG2145_jg6941.t1	Aphrep_2076751_IJMT_Green_Algae.p1	Astglo_e_gw1.00063.3.1_t	Astgra_2052324_ZFXU_Green_Algae_4_samples_combined.p1, Astgra_2004538_ZFXU_Green_Algae_4_samples_combined.p1						Botbra_Bobra.0148s0098.1.v2.1, Botbra_Bobra.0148s0096.1.v2.1, Botbra_Bobra.0077s0004.1.v2.1	Botsud_2033292_VJDZ_Green_Algae.p2, Botsud_2040190_VJDZ_Green_Algae.p1, Botsud_2041404_VJDZ_Green_Algae.p1, Botsud_2040762_VJDZ_Green_Algae.p1, Botsud_2037298_VJDZ_Green_Algae.p1		Brasub_2043847_GUBD_Green_Algae.p2, Brasub_2045594_GUBD_Green_Algae.p1, Brasub_2044541_GUBD_Green_Algae.p1, Brasub_2037814_GUBD_Green_Algae.p1, Brasub_2041713_GUBD_Green_Algae.p1, Brasub_2041361_GUBD_Green_Algae.p1, Brasub_2008460_GUBD_Green_Algae.p1, Brasub_2010500_GUBD_Green_Algae.p1, Brasub_2038280_GUBD_Green_Algae.p1		Carcru_2064313_VIAU_Green_Algae.p1, Carcru_2063874_VIAU_Green_Algae.p1, Carcru_2007054_VIAU_Green_Algae.p1	Carobt_2052343_RUIF_Green_Algae.p1, Carobt_2043747_RUIF_Green_Algae.p1, Carobt_2003785_RUIF_Green_Algae.p1, Carobt_2001990_RUIF_Green_Algae.p1			Chlbil_3135229_SRGS_Green_Algae_2_samples_combined.p1, Chlbil_3033047_SRGS_Green_Algae_2_samples_combined.p3, Chlbil_3131781_SRGS_Green_Algae_2_samples_combined.p1, Chlbil_3128396_SRGS_Green_Algae_2_samples_combined.p1, Chlbil_3135286_SRGS_Green_Algae_2_samples_combined.p1, Chlbil_3033047_SRGS_Green_Algae_2_samples_combined.p1, Chlbil_3027132_SRGS_Green_Algae_2_samples_combined.p3, Chlbil_3112750…	Chlcri_2002836_BCYF_Green_Algae.p1			Chlmoe_2027674_JRGZ_Green_Algae.p2, Chlmoe_2004415_JRGZ_Green_Algae.p1, Chlmoe_2003239_JRGZ_Green_Algae.p2, Chlmoe_2030941_JRGZ_Green_Algae.p1, Chlmoe_2033995_JRGZ_Green_Algae.p1, Chlmoe_2005319_JRGZ_Green_Algae.p2, Chlmoe_2035399_JRGZ_Green_Algae.p1	Chlnoc_2042519_VALZ_Green_Algae.p1, Chlnoc_2053650_VALZ_Green_Algae.p1, Chlnoc_2043948_VALZ_Green_Algae.p2	Chlole_2052020_PRIQ_Green_Algae.p1, Chlole_2044991_PRIQ_Green_Algae.p1, Chlole_2044763_PRIQ_Green_Algae.p1, Chlole_2032096_PRIQ_Green_Algae.p1, Chlole_2005291_PRIQ_Green_Algae.p1	Chloog_2002908_IHOI_Green_Algae.p3		Chlret_3015498_ZLBP_Green_Algae_2_samples_combined.p2, Chlret_3024063_ZLBP_Green_Algae_2_samples_combined.p1, Chlret_3019756_ZLBP_Green_Algae_2_samples_combined.p1, Chlret_3117674_ZLBP_Green_Algae_2_samples_combined.p1, Chlret_3130742_ZLBP_Green_Algae_2_samples_combined.p1, Chlret_3110581_ZLBP_Green_Algae_2_samples_combined.p2, Chlret_3111647_ZLBP_Green_Algae_2_samples_combined.p1, Chlret_3116977…	Chlros_2038058_AJUW_Green_Algae.p2, Chlros_2001868_AJUW_Green_Algae.p1, Chlros_2001869_AJUW_Green_Algae.p1, Chlros_2000713_AJUW_Green_Algae.p1, Chlros_2000714_AJUW_Green_Algae.p1		Chlsp._2096249_XOZZ_Green_Algae_2_samples_combined.p1, Chlsp._2017674_XOZZ_Green_Algae_2_samples_combined.p1, Chlsp._2015009_XOZZ_Green_Algae_2_samples_combined.p1, Chlsp._2015008_XOZZ_Green_Algae_2_samples_combined.p1, Chlsp._2019951_XOZZ_Green_Algae_2_samples_combined.p1, Chlsp._2094974_XOZZ_Green_Algae_2_samples_combined.p1, Chlsp._2094527_XOZZ_Green_Algae_2_samples_combined.p2, Chlsp._2005098…	Chlsub_2014063_GFUR_Green_Algae.p1, Chlsub_2014063_GFUR_Green_Algae.p2, Chlsub_2018374_GFUR_Green_Algae.p1, Chlsub_2007518_GFUR_Green_Algae.p1, Chlsub_2007517_GFUR_Green_Algae.p1	Chltug_2018138_UTRE_Green_Algae.p1, Chltug_2001295_UTRE_Green_Algae.p1, Chltug_2008391_UTRE_Green_Algae.p4, Chltug_2082039_UTRE_Green_Algae.p3, Chltug_2008391_UTRE_Green_Algae.p1, Chltug_2010373_UTRE_Green_Algae.p1		Chrzof_Cz07g22170.t1.v5.2.3	Claglo_2011949_VBLH_Green_Algae.p1		CocpriSAG2167_jg4577.t1				Dolten_2028835_XOAL_Green_Algae.p2, Dolten_2043538_XOAL_Green_Algae.p1	Dunsal_Dusal.0531s00001.1.v1.0	Dunter_2009249_WDWX_Green_Algae_UTEX_LB_1000.p1, Dunter_2009249_WDWX_Green_Algae_UTEX_LB_1000.p2, Dunter_2037464_WDWX_Green_Algae_UTEX_LB_1000.p1, Dunter_2007419_WDWX_Green_Algae_UTEX_LB_1000.p1, Dunter_2040694_WDWX_Green_Algae_UTEX_LB_1000.p1
N0.HOG0000013	OG0000000	n2176							Astgra_2003345_ZFXU_Green_Algae_4_samples_combined.p1, Astgra_2010744_ZFXU_Green_Algae_4_samples_combined.p1						Botbra_Bobra.357_2s0013.1.v2.1	Botsud_2000133_VJDZ_Green_Algae.p1		Brasub_2044304_GUBD_Green_Algae.p1, Brasub_2040522_GUBD_Green_Algae.p1, Brasub_2039293_GUBD_Green_Algae.p1, Brasub_2037101_GUBD_Green_Algae.p1, Brasub_2036629_GUBD_Green_Algae.p1, Brasub_2005220_GUBD_Green_Algae.p1		Carcru_2044692_VIAU_Green_Algae.p1, Carcru_2010095_VIAU_Green_Algae.p2, Carcru_2048759_VIAU_Green_Algae.p3, Carcru_2055960_VIAU_Green_Algae.p1	Carobt_2044757_RUIF_Green_Algae.p1			Chlbil_3018012_SRGS_Green_Algae_2_samples_combined.p2				Chlmoe_2000404_JRGZ_Green_Algae.p1, Chlmoe_2000405_JRGZ_Green_Algae.p1	Chlnoc_2041323_VALZ_Green_Algae.p1	Chlole_2034801_PRIQ_Green_Algae.p1, Chlole_2031038_PRIQ_Green_Algae.p1, Chlole_2001537_PRIQ_Green_Algae.p1, Chlole_2001537_PRIQ_Green_Algae.p5, Chlole_2043763_PRIQ_Green_Algae.p1, Chlole_2001538_PRIQ_Green_Algae.p1		Chlrei_Cre02.g107050.t1.1.v5.5	Chlret_3011670_ZLBP_Green_Algae_2_samples_combined.p1, Chlret_3011969_ZLBP_Green_Algae_2_samples_combined.p1, Chlret_3110715_ZLBP_Green_Algae_2_samples_combined.p2, Chlret_3015060_ZLBP_Green_Algae_2_samples_combined.p1	Chlros_2000713_AJUW_Green_Algae.p18, Chlros_2006518_AJUW_Green_Algae.p1, Chlros_2056060_AJUW_Green_Algae.p1, Chlros_2004650_AJUW_Green_Algae.p2, Chlros_2009697_AJUW_Green_Algae.p1		Chlsp._2017816_XOZZ_Green_Algae_2_samples_combined.p1, Chlsp._2095021_XOZZ_Green_Algae_2_samples_combined.p1, Chlsp._2110437_XOZZ_Green_Algae_2_samples_combined.p1	Chlsub_2021575_GFUR_Green_Algae.p1, Chlsub_2001612_GFUR_Green_Algae.p1, Chlsub_2004663_GFUR_Green_Algae.p1, Chlsub_2004664_GFUR_Green_Algae.p1, Chlsub_2013375_GFUR_Green_Algae.p1, Chlsub_2014009_GFUR_Green_Algae.p1	Chltug_2008133_UTRE_Green_Algae.p3, Chltug_2000079_UTRE_Green_Algae.p1									Dolten_2002638_XOAL_Green_Algae.p1, Dolten_2038600_XOAL_Green_Algae.p3, Dolten_2002640_XOAL_Green_Algae.p2	Dunsal_Dusal.0002s00066.1.v1.0, Dunsal_Dusal.0124s00020.1.v1.0	Dunter_2037463_WDWX_Green_Algae_UTEX_LB_1000.p1, Dunter_2035557_WDWX_Green_Algae_UTEX_LB_1000.p1, Dunter_2039551_WDWX_Green_Algae_UTEX_LB_1000.p1, Dunter_2034754_WDWX_Green_Algae_UTEX_LB_1000.p1, Dunter_2039892_WDWX_Green_Algae_UTEX_LB_1000.p1, Dunter_2041240_WDWX_Green_Algae_UTEX_LB_1000.p1
N0.HOG0000014	OG0000000	n2343	Acrsp._2030909_JIWJ_Green_Algae.p1, Acrsp._2035711_JIWJ_Green_Algae.p1						Astgra_2011911_ZFXU_Green_Algae_4_samples_combined.p1, Astgra_2011911_ZFXU_Green_Algae_4_samples_combined.p3, Astgra_2057807_ZFXU_Green_Algae_4_samples_combined.p1			Batpra_rna-XM_007513258.1			Botbra_Bobra.0162s0047.1.v2.1	Botsud_2033577_VJDZ_Green_Algae.p1		Brasub_2041261_GUBD_Green_Algae.p1, Brasub_2004575_GUBD_Green_Algae.p1, Brasub_2045316_GUBD_Green_Algae.p1, Brasub_2005083_GUBD_Green_Algae.p1		Carcru_2009208_VIAU_Green_Algae.p2				Chlbil_3117897_SRGS_Green_Algae_2_samples_combined.p2, Chlbil_3129054_SRGS_Green_Algae_2_samples_combined.p1, Chlbil_3117254_SRGS_Green_Algae_2_samples_combined.p1, Chlbil_3014943_SRGS_Green_Algae_2_samples_combined.p1	Chlcri_2040275_BCYF_Green_Algae.p1		Chlmin_2030603_MWAN_Green_Algae.p2	Chlmoe_2006447_JRGZ_Green_Algae.p1, Chlmoe_2002635_JRGZ_Green_Algae.p1, Chlmoe_2006042_JRGZ_Green_Algae.p1		Chlole_2044999_PRIQ_Green_Algae.p1, Chlole_2041459_PRIQ_Green_Algae.p2	Chloog_2002285_IHOI_Green_Algae.p2		Chlret_3126271_ZLBP_Green_Algae_2_samples_combined.p1, Chlret_3127139_ZLBP_Green_Algae_2_samples_combined.p1, Chlret_3006562_ZLBP_Green_Algae_2_samples_combined.p2, Chlret_3111048_ZLBP_Green_Algae_2_samples_combined.p2	Chlros_2011326_AJUW_Green_Algae.p1, Chlros_2052909_AJUW_Green_Algae.p1, Chlros_2011420_AJUW_Green_Algae.p1, Chlros_2002818_AJUW_Green_Algae.p1		Chlsp._2019778_XOZZ_Green_Algae_2_samples_combined.p1, Chlsp._2097951_XOZZ_Green_Algae_2_samples_combined.p1, Chlsp._2098593_XOZZ_Green_Algae_2_samples_combined.p1, Chlsp._2097805_XOZZ_Green_Algae_2_samples_combined.p1	Chlsub_2011863_GFUR_Green_Algae.p1, Chlsub_2016546_GFUR_Green_Algae.p2, Chlsub_2011201_GFUR_Green_Algae.p1, Chlsub_2014686_GFUR_Green_Algae.p1, Chlsub_2003364_GFUR_Green_Algae.p1	Chltug_2005344_UTRE_Green_Algae.p1, Chltug_2008093_UTRE_Green_Algae.p1									Dolten_2002494_XOAL_Green_Algae.p1, Dolten_2032677_XOAL_Green_Algae.p3, Dolten_2038142_XOAL_Green_Algae.p2, Dolten_2043415_XOAL_Green_Algae.p1, Dolten_2038992_XOAL_Green_Algae.p2, Dolten_2042185_XOAL_Green_Algae.p2	Dunsal_Dusal.4247s00001.1.v1.0	Dunter_2038122_WDWX_Green_Algae_UTEX_LB_1000.p1
N0.HOG0000015	OG0000000	n2535														Botsud_2011276_VJDZ_Green_Algae.p1		Brasub_2039321_GUBD_Green_Algae.p2						Chlbil_3129313_SRGS_Green_Algae_2_samples_combined.p1, Chlbil_3131596_SRGS_Green_Algae_2_samples_combined.p1	Chlcri_2037045_BCYF_Green_Algae.p3				Chlnoc_2047356_VALZ_Green_Algae.p1	Chlole_2004295_PRIQ_Green_Algae.p1				Chlros_2010159_AJUW_Green_Algae.p1		Chlsp._2095254_XOZZ_Green_Algae_2_samples_combined.p2	Chlsub_2085258_GFUR_Green_Algae.p1, Chlsub_2014064_GFUR_Green_Algae.p1	Chltug_2075767_UTRE_Green_Algae.p1									Dolten_2006201_XOAL_Green_Algae.p3
N0.HOG0000016	OG0000000	n2566																								Chlmic_2031354_QRTH_Green_Algae.p1													Chlvar_IGS.gm_26_00087
N0.HOG0000017	OG0000000	n2575															Botter_2034965_QYXY_Green_Algae.p1							Chlbil_3005186_SRGS_Green_Algae_2_samples_combined.p2																							Dolten_2004708_XOAL_Green_Algae.p1		Dunter_2034399_WDWX_Green_Algae_UTEX_LB_1000.p1
N0.HOG0000018	OG0000000	n2590																						Chlbil_3131738_SRGS_Green_Algae_2_samples_combined.p1			Chlmin_2004666_MWAN_Green_Algae.p1				Chloog_2024351_IHOI_Green_Algae.p2		Chlret_3003088_ZLBP_Green_Algae_2_samples_combined.p1, Chlret_3107761_ZLBP_Green_Algae_2_samples_combined.p1
N0.HOG0000019	OG0000000	n2596					Aphrep_2013733_IJMT_Green_Algae.p3								Botbra_Bobra.0348s0038.1.v2.1		Botter_2038589_QYXY_Green_Algae.p1		Bryplu_2022381_JTIG_Green_Algae.p1														Chlret_3104132_ZLBP_Green_Algae_2_samples_combined.p2		Chlsor1602_rna-gnl|WGS_LHPG|mrna.C2E21_4749				Chlvar_e_gw1.4.504.1
N0.HOG0000020	OG0000000	n2620													Botbra_Bobra.0348s0040.1.v2.1, Botbra_Bobra.357_2s0015.1.v2.1			Brasub_2007244_GUBD_Green_Algae.p1						Chlbil_3124026_SRGS_Green_Algae_2_samples_combined.p2, Chlbil_3132796_SRGS_Green_Algae_2_samples_combined.p1		Chlmic_2036835_QRTH_Green_Algae.p1				Chlole_2051721_PRIQ_Green_Algae.p1				Chlros_2055737_AJUW_Green_Algae.p1		Chlsp._2114904_XOZZ_Green_Algae_2_samples_combined.p1	Chlsub_2086593_GFUR_Green_Algae.p1	Chltug_2001345_UTRE_Green_Algae.p1								Deshal_2016408_KSFK_Green_Algae.p2			Dunter_2038674_WDWX_Green_Algae_UTEX_LB_1000.p1
N0.HOG0000021	OG0000000	n2659	Acrsp._2004550_JIWJ_Green_Algae.p1, Acrsp._2032016_JIWJ_Green_Algae.p1, Acrsp._2033593_JIWJ_Green_Algae.p1, Acrsp._2032410_JIWJ_Green_Algae.p1, Acrsp._2033001_JIWJ_Green_Algae.p2	Anksp._2025388_OTQG_Green_Algae.p1		ApalobSAG2145_jg6942.t1	Aphrep_2002876_IJMT_Green_Algae.p1		Astgra_2004159_ZFXU_Green_Algae_4_samples_combined.p1, Astgra_2049251_ZFXU_Green_Algae_4_samples_combined.p1, Astgra_2005671_ZFXU_Green_Algae_4_samples_combined.p3, Astgra_2005672_ZFXU_Green_Algae_4_samples_combined.p3					Bolpil_2030932_LSHT_Green_Algae.p1		Botsud_2040915_VJDZ_Green_Algae.p1	Botter_2041002_QYXY_Green_Algae.p1	Brasub_2034749_GUBD_Green_Algae.p1, Brasub_2038522_GUBD_Green_Algae.p1, Brasub_2006553_GUBD_Green_Algae.p1		Carcru_2046110_VIAU_Green_Algae.p1, Carcru_2000497_VIAU_Green_Algae.p1, Carcru_2059469_VIAU_Green_Algae.p1, Carcru_2055801_VIAU_Green_Algae.p1, Carcru_2054693_VIAU_Green_Algae.p1	Carobt_2011644_RUIF_Green_Algae.p2, Carobt_2040837_RUIF_Green_Algae.p1		Chaorb_2011039_BAZF_Green_Algae.p1	Chlbil_3029352_SRGS_Green_Algae_2_samples_combined.p1, Chlbil_3001446_SRGS_Green_Algae_2_samples_combined.p1, Chlbil_3018627_SRGS_Green_Algae_2_samples_combined.p1, Chlbil_3031432_SRGS_Green_Algae_2_samples_combined.p1, Chlbil_3002056_SRGS_Green_Algae_2_samples_combined.p1, Chlbil_3132385_SRGS_Green_Algae_2_samples_combined.p2, Chlbil_3131973_SRGS_Green_Algae_2_samples_combined.p1	Chlcri_2003953_BCYF_Green_Algae.p2, Chlcri_2037273_BCYF_Green_Algae.p2, Chlcri_2003370_BCYF_Green_Algae.p1	Chlmic_2035718_QRTH_Green_Algae.p1, Chlmic_2027879_QRTH_Green_Algae.p1		Chlmoe_2024797_JRGZ_Green_Algae.p1, Chlmoe_2002470_JRGZ_Green_Algae.p1	Chlnoc_2046878_VALZ_Green_Algae.p1, Chlnoc_2039773_VALZ_Green_Algae.p1, Chlnoc_2002204_VALZ_Green_Algae.p1	Chlole_2005291_PRIQ_Green_Algae.p4, Chlole_2037849_PRIQ_Green_Algae.p1, Chlole_2007019_PRIQ_Green_Algae.p1, Chlole_2000648_PRIQ_Green_Algae.p2, Chlole_2037393_PRIQ_Green_Algae.p1, Chlole_2037018_PRIQ_Green_Algae.p1, Chlole_2039746_PRIQ_Green_Algae.p1	Chloog_2025712_IHOI_Green_Algae.p1		Chlret_3121895_ZLBP_Green_Algae_2_samples_combined.p1, Chlret_3110015_ZLBP_Green_Algae_2_samples_combined.p1, Chlret_3099052_ZLBP_Green_Algae_2_samples_combined.p1, Chlret_3114443_ZLBP_Green_Algae_2_samples_combined.p1	Chlros_2052093_AJUW_Green_Algae.p1, Chlros_2009925_AJUW_Green_Algae.p1, Chlros_2006100_AJUW_Green_Algae.p1		Chlsp._2095721_XOZZ_Green_Algae_2_samples_combined.p1, Chlsp._2018336_XOZZ_Green_Algae_2_samples_combined.p1, Chlsp._2018335_XOZZ_Green_Algae_2_samples_combined.p1, Chlsp._2007996_XOZZ_Green_Algae_2_samples_combined.p2, Chlsp._2023948_XOZZ_Green_Algae_2_samples_combined.p1, Chlsp._2015579_XOZZ_Green_Algae_2_samples_combined.p1, Chlsp._2016723_XOZZ_Green_Algae_2_samples_combined.p1, Chlsp._2023110…	Chlsub_2015881_GFUR_Green_Algae.p1, Chlsub_2020311_GFUR_Green_Algae.p1, Chlsub_2004617_GFUR_Green_Algae.p2, Chlsub_2004618_GFUR_Green_Algae.p2, Chlsub_2002526_GFUR_Green_Algae.p1, Chlsub_2095419_GFUR_Green_Algae.p1, Chlsub_2013044_GFUR_Green_Algae.p1, Chlsub_2022218_GFUR_Green_Algae.p1	Chltug_2073301_UTRE_Green_Algae.p1, Chltug_2018232_UTRE_Green_Algae.p3, Chltug_2089084_UTRE_Green_Algae.p1, Chltug_2010313_UTRE_Green_Algae.p2, Chltug_2081620_UTRE_Green_Algae.p2							Codfra_2018235_GYBH_Green_Algae.p1	Deshal_2000091_KSFK_Green_Algae.p1	Dolten_2034683_XOAL_Green_Algae.p1, Dolten_2035243_XOAL_Green_Algae.p2	Dunsal_Dusal.3783s00001.1.v1.0, Dunsal_Dusal.0057s00002.1.v1.0	Dunter_2043727_WDWX_Green_Algae_UTEX_LB_1000.p1
N0.HOG0000022	OG0000000	n2875	Acrsp._2030085_JIWJ_Green_Algae.p1, Acrsp._2027971_JIWJ_Green_Algae.p2, Acrsp._2031916_JIWJ_Green_Algae.p2, Acrsp._2000580_JIWJ_Green_Algae.p1, Acrsp._2004595_JIWJ_Green_Algae.p1, Acrsp._2031584_JIWJ_Green_Algae.p2	Anksp._2002823_OTQG_Green_Algae.p1			Aphrep_2085241_IJMT_Green_Algae.p1, Aphrep_2069838_IJMT_Green_Algae.p1	Astglo_e_gw1.00050.4.1_t	Astgra_2052432_ZFXU_Green_Algae_4_samples_combined.p1, Astgra_2011379_ZFXU_Green_Algae_4_samples_combined.p1, Astgra_2007873_ZFXU_Green_Algae_4_samples_combined.p1, Astgra_2007874_ZFXU_Green_Algae_4_samples_combined.p2					Bolpil_2032989_LSHT_Green_Algae.p1	Botbra_Bobra.0218s0026.1.v2.1, Botbra_Bobra.0218s0027.1.v2.1, Botbra_Bobra.0159s0131.1.v2.1	Botsud_2035748_VJDZ_Green_Algae.p1, Botsud_2001053_VJDZ_Green_Algae.p2, Botsud_2039289_VJDZ_Green_Algae.p1, Botsud_2035773_VJDZ_Green_Algae.p1, Botsud_2039921_VJDZ_Green_Algae.p1, Botsud_2008411_VJDZ_Green_Algae.p1	Botter_2004374_QYXY_Green_Algae.p2, Botter_2004377_QYXY_Green_Algae.p2, Botter_2010340_QYXY_Green_Algae.p3, Botter_2001983_QYXY_Green_Algae.p1	Brasub_2006746_GUBD_Green_Algae.p1, Brasub_2006745_GUBD_Green_Algae.p1, Brasub_2036999_GUBD_Green_Algae.p1, Brasub_2011371_GUBD_Green_Algae.p1, Brasub_2049178_GUBD_Green_Algae.p1, Brasub_2051667_GUBD_Green_Algae.p1, Brasub_2039508_GUBD_Green_Algae.p1, Brasub_2006890_GUBD_Green_Algae.p2, Brasub_2010629_GUBD_Green_Algae.p1, Brasub_2039123_GUBD_Green_Algae.p1, Brasub_2002631_GUBD_Green_Algae.p1, Bra…		Carcru_2001183_VIAU_Green_Algae.p1, Carcru_2009448_VIAU_Green_Algae.p1, Carcru_2048084_VIAU_Green_Algae.p1, Carcru_2049616_VIAU_Green_Algae.p1, Carcru_2041956_VIAU_Green_Algae.p1, Carcru_2042662_VIAU_Green_Algae.p2, Carcru_2047983_VIAU_Green_Algae.p1, Carcru_2009448_VIAU_Green_Algae.p2, Carcru_2006635_VIAU_Green_Algae.p1, Carcru_2052101_VIAU_Green_Algae.p1	Carobt_2042805_RUIF_Green_Algae.p1, Carobt_2054662_RUIF_Green_Algae.p1, Carobt_2004705_RUIF_Green_Algae.p1, Carobt_2041252_RUIF_Green_Algae.p1, Carobt_2042445_RUIF_Green_Algae.p1, Carobt_2044416_RUIF_Green_Algae.p2, Carobt_2008727_RUIF_Green_Algae.p1, Carobt_2044143_RUIF_Green_Algae.p1, Carobt_2045051_RUIF_Green_Algae.p1, Carobt_2011144_RUIF_Green_Algae.p1, Carobt_2047444_RUIF_Green_Algae.p1, Car…		Chaorb_2053808_BAZF_Green_Algae.p1, Chaorb_2012492_BAZF_Green_Algae.p4, Chaorb_2069112_BAZF_Green_Algae.p1, Chaorb_2012492_BAZF_Green_Algae.p1, Chaorb_2060699_BAZF_Green_Algae.p1, Chaorb_2057781_BAZF_Green_Algae.p1	Chlbil_3024015_SRGS_Green_Algae_2_samples_combined.p1, Chlbil_3113446_SRGS_Green_Algae_2_samples_combined.p2, Chlbil_3021448_SRGS_Green_Algae_2_samples_combined.p1, Chlbil_3142485_SRGS_Green_Algae_2_samples_combined.p1, Chlbil_3026978_SRGS_Green_Algae_2_samples_combined.p1, Chlbil_3141477_SRGS_Green_Algae_2_samples_combined.p1, Chlbil_3010623_SRGS_Green_Algae_2_samples_combined.p1, Chlbil_3024396…	Chlcri_2040367_BCYF_Green_Algae.p1, Chlcri_2041528_BCYF_Green_Algae.p3, Chlcri_2039613_BCYF_Green_Algae.p1, Chlcri_2042140_BCYF_Green_Algae.p1, Chlcri_2036300_BCYF_Green_Algae.p1, Chlcri_2045960_BCYF_Green_Algae.p1, Chlcri_2035256_BCYF_Green_Algae.p1	Chlmic_2027906_QRTH_Green_Algae.p1, Chlmic_2028955_QRTH_Green_Algae.p2	Chlmin_2033815_MWAN_Green_Algae.p1, Chlmin_2005926_MWAN_Green_Algae.p1, Chlmin_2030629_MWAN_Green_Algae.p1	Chlmoe_2005540_JRGZ_Green_Algae.p1, Chlmoe_2004424_JRGZ_Green_Algae.p1, Chlmoe_2002738_JRGZ_Green_Algae.p1, Chlmoe_2035931_JRGZ_Green_Algae.p1, Chlmoe_2005539_JRGZ_Green_Algae.p1, Chlmoe_2030009_JRGZ_Green_Algae.p1, Chlmoe_2004882_JRGZ_Green_Algae.p1, Chlmoe_2027653_JRGZ_Green_Algae.p1, Chlmoe_2003881_JRGZ_Green_Algae.p4, Chlmoe_2003486_JRGZ_Green_Algae.p1	Chlnoc_2005337_VALZ_Green_Algae.p1, Chlnoc_2002574_VALZ_Green_Algae.p1, Chlnoc_2006702_VALZ_Green_Algae.p1, Chlnoc_2007359_VALZ_Green_Algae.p1, Chlnoc_2008298_VALZ_Green_Algae.p2, Chlnoc_2038048_VALZ_Green_Algae.p1, Chlnoc_2045345_VALZ_Green_Algae.p1, Chlnoc_2042060_VALZ_Green_Algae.p1	Chlole_2002806_PRIQ_Green_Algae.p1, Chlole_2007633_PRIQ_Green_Algae.p1, Chlole_2004824_PRIQ_Green_Algae.p1	Chloog_2022391_IHOI_Green_Algae.p1, Chloog_2022427_IHOI_Green_Algae.p1, Chloog_2025955_IHOI_Green_Algae.p1, Chloog_2002285_IHOI_Green_Algae.p3	Chlrei_Cre09.g392282.t1.1.v5.5	Chlret_3013453_ZLBP_Green_Algae_2_samples_combined.p1, Chlret_3129755_ZLBP_Green_Algae_2_samples_combined.p1, Chlret_3104755_ZLBP_Green_Algae_2_samples_combined.p2, Chlret_3006287_ZLBP_Green_Algae_2_samples_combined.p3, Chlret_3104314_ZLBP_Green_Algae_2_samples_combined.p3, Chlret_3104061_ZLBP_Green_Algae_2_samples_combined.p1, Chlret_3125657_ZLBP_Green_Algae_2_samples_combined.p1, Chlret_3022216…	Chlros_2005154_AJUW_Green_Algae.p1, Chlros_2001760_AJUW_Green_Algae.p2, Chlros_2001760_AJUW_Green_Algae.p1, Chlros_2001758_AJUW_Green_Algae.p1, Chlros_2001759_AJUW_Green_Algae.p1, Chlros_2005894_AJUW_Green_Algae.p1, Chlros_2003704_AJUW_Green_Algae.p2, Chlros_2001758_AJUW_Green_Algae.p3, Chlros_2001759_AJUW_Green_Algae.p2, Chlros_2003568_AJUW_Green_Algae.p1, Chlros_2000827_AJUW_Green_Algae.p1		Chlsp._2007129_XOZZ_Green_Algae_2_samples_combined.p1, Chlsp._2111602_XOZZ_Green_Algae_2_samples_combined.p1, Chlsp._2110728_XOZZ_Green_Algae_2_samples_combined.p1, Chlsp._2018706_XOZZ_Green_Algae_2_samples_combined.p1, Chlsp._2018707_XOZZ_Green_Algae_2_samples_combined.p1, Chlsp._2112478_XOZZ_Green_Algae_2_samples_combined.p1, Chlsp._2003041_XOZZ_Green_Algae_2_samples_combined.p2, Chlsp._2014577…	Chlsub_2017876_GFUR_Green_Algae.p2, Chlsub_2003478_GFUR_Green_Algae.p2, Chlsub_2083371_GFUR_Green_Algae.p1, Chlsub_2020672_GFUR_Green_Algae.p1, Chlsub_2022313_GFUR_Green_Algae.p1, Chlsub_2093029_GFUR_Green_Algae.p1, Chlsub_2090519_GFUR_Green_Algae.p1, Chlsub_2007807_GFUR_Green_Algae.p1, Chlsub_2014289_GFUR_Green_Algae.p3, Chlsub_2019146_GFUR_Green_Algae.p1, Chlsub_2018551_GFUR_Green_Algae.p1, Chl…	Chltug_2079543_UTRE_Green_Algae.p1, Chltug_2009938_UTRE_Green_Algae.p1, Chltug_2009936_UTRE_Green_Algae.p1, Chltug_2009937_UTRE_Green_Algae.p1, Chltug_2011182_UTRE_Green_Algae.p1, Chltug_2084690_UTRE_Green_Algae.p1, Chltug_2013657_UTRE_Green_Algae.p1, Chltug_2000206_UTRE_Green_Algae.p2		Chrzof_Cz06g09130.t1.v5.2.3	Claglo_2037184_VBLH_Green_Algae.p1	Cocpra_2022428_XJGM_Green_Algae.p3, Cocpra_2023773_XJGM_Green_Algae.p1, Cocpra_2022803_XJGM_Green_Algae.p3			Codfra_2017671_GYBH_Green_Algae.p1	Deshal_2017208_KSFK_Green_Algae.p2, Deshal_2015891_KSFK_Green_Algae.p2, Deshal_2018826_KSFK_Green_Algae.p1, Deshal_2021257_KSFK_Green_Algae.p1, Deshal_2017008_KSFK_Green_Algae.p1, Deshal_2016236_KSFK_Green_Algae.p2	Dolten_2041701_XOAL_Green_Algae.p2, Dolten_2040984_XOAL_Green_Algae.p1, Dolten_2037806_XOAL_Green_Algae.p1, Dolten_2035704_XOAL_Green_Algae.p1, Dolten_2030262_XOAL_Green_Algae.p2, Dolten_2033920_XOAL_Green_Algae.p1, Dolten_2037168_XOAL_Green_Algae.p3, Dolten_2006503_XOAL_Green_Algae.p2, Dolten_2043533_XOAL_Green_Algae.p2, Dolten_2036017_XOAL_Green_Algae.p1, Dolten_2036501_XOAL_Green_Algae.p2, Dol…	Dunsal_Dusal.0686s00003.1.v1.0	Dunter_2009489_WDWX_Green_Algae_UTEX_LB_1000.p2, Dunter_2006236_WDWX_Green_Algae_UTEX_LB_1000.p2, Dunter_2009489_WDWX_Green_Algae_UTEX_LB_1000.p1, Dunter_2006334_WDWX_Green_Algae_UTEX_LB_1000.p1, Dunter_2006236_WDWX_Green_Algae_UTEX_LB_1000.p1, Dunter_2003612_WDWX_Green_Algae_UTEX_LB_1000.p1, Dunter_2006548_WDWX_Green_Algae_UTEX_LB_1000.p1
N0.HOG0000023	OG0000000	n3474		Anksp._2020036_OTQG_Green_Algae.p1	ApafusSAG2523_jg7673.t1	ApalobSAG2145_jg944.t1	Aphrep_2014568_IJMT_Green_Algae.p1, Aphrep_2069923_IJMT_Green_Algae.p1, Aphrep_2003059_IJMT_Green_Algae.p1		Astgra_2002591_ZFXU_Green_Algae_4_samples_combined.p1				Blarhi_2082123_VHIJ_Green_Algae.p1		Botbra_Bobra.0348s0043.1.v2.1, Botbra_Bobra.0159s0133.1.v2.1, Botbra_Bobra.0132s0126.1.v2.1	Botsud_2041094_VJDZ_Green_Algae.p1, Botsud_2040935_VJDZ_Green_Algae.p1, Botsud_2040276_VJDZ_Green_Algae.p1, Botsud_2036124_VJDZ_Green_Algae.p1	Botter_2038174_QYXY_Green_Algae.p1	Brasub_2004868_GUBD_Green_Algae.p1, Brasub_2006171_GUBD_Green_Algae.p1, Brasub_2004868_GUBD_Green_Algae.p2	Bryplu_2021111_JTIG_Green_Algae.p1	Carcru_2000495_VIAU_Green_Algae.p1, Carcru_2004291_VIAU_Green_Algae.p1	Carobt_2009717_RUIF_Green_Algae.p1, Carobt_2045996_RUIF_Green_Algae.p3, Carobt_2043407_RUIF_Green_Algae.p1, Carobt_2046599_RUIF_Green_Algae.p1		Chaorb_2060193_BAZF_Green_Algae.p1, Chaorb_2063077_BAZF_Green_Algae.p1, Chaorb_2013575_BAZF_Green_Algae.p4, Chaorb_2062175_BAZF_Green_Algae.p1, Chaorb_2002695_BAZF_Green_Algae.p2	Chlbil_3025797_SRGS_Green_Algae_2_samples_combined.p1, Chlbil_3025798_SRGS_Green_Algae_2_samples_combined.p1, Chlbil_3122544_SRGS_Green_Algae_2_samples_combined.p1, Chlbil_3003362_SRGS_Green_Algae_2_samples_combined.p1, Chlbil_3141646_SRGS_Green_Algae_2_samples_combined.p1, Chlbil_3029581_SRGS_Green_Algae_2_samples_combined.p3, Chlbil_3141876_SRGS_Green_Algae_2_samples_combined.p1, Chlbil_3128069…	Chlcri_2043462_BCYF_Green_Algae.p2, Chlcri_2002438_BCYF_Green_Algae.p2	Chlmic_2031987_QRTH_Green_Algae.p1, Chlmic_2027372_QRTH_Green_Algae.p1, Chlmic_2029143_QRTH_Green_Algae.p1	Chlmin_2035193_MWAN_Green_Algae.p2	Chlmoe_2001127_JRGZ_Green_Algae.p1, Chlmoe_2005464_JRGZ_Green_Algae.p1, Chlmoe_2034230_JRGZ_Green_Algae.p2, Chlmoe_2031075_JRGZ_Green_Algae.p4	Chlnoc_2044772_VALZ_Green_Algae.p1, Chlnoc_2006101_VALZ_Green_Algae.p1, Chlnoc_2042063_VALZ_Green_Algae.p2, Chlnoc_2007359_VALZ_Green_Algae.p3, Chlnoc_2003752_VALZ_Green_Algae.p1	Chlole_2004359_PRIQ_Green_Algae.p1, Chlole_2005291_PRIQ_Green_Algae.p5, Chlole_2001688_PRIQ_Green_Algae.p1		Chlrei_Cre14.g624950.t1.1.v5.5	Chlret_3004971_ZLBP_Green_Algae_2_samples_combined.p1, Chlret_3129953_ZLBP_Green_Algae_2_samples_combined.p1, Chlret_3027332_ZLBP_Green_Algae_2_samples_combined.p2, Chlret_3005950_ZLBP_Green_Algae_2_samples_combined.p1, Chlret_3127107_ZLBP_Green_Algae_2_samples_combined.p1, Chlret_3122602_ZLBP_Green_Algae_2_samples_combined.p1, Chlret_3107910_ZLBP_Green_Algae_2_samples_combined.p1, Chlret_3017826…	Chlros_2005765_AJUW_Green_Algae.p2, Chlros_2000713_AJUW_Green_Algae.p2, Chlros_2002988_AJUW_Green_Algae.p1		Chlsp._2023869_XOZZ_Green_Algae_2_samples_combined.p1, Chlsp._2018915_XOZZ_Green_Algae_2_samples_combined.p1, Chlsp._2022887_XOZZ_Green_Algae_2_samples_combined.p1, Chlsp._2018710_XOZZ_Green_Algae_2_samples_combined.p1, Chlsp._2009180_XOZZ_Green_Algae_2_samples_combined.p1, Chlsp._2111183_XOZZ_Green_Algae_2_samples_combined.p1, Chlsp._2098451_XOZZ_Green_Algae_2_samples_combined.p2, Chlsp._2014091…	Chlsub_2020014_GFUR_Green_Algae.p1, Chlsub_2019590_GFUR_Green_Algae.p1, Chlsub_2021567_GFUR_Green_Algae.p1, Chlsub_2004960_GFUR_Green_Algae.p1, Chlsub_2093238_GFUR_Green_Algae.p1, Chlsub_2089255_GFUR_Green_Algae.p1, Chlsub_2009993_GFUR_Green_Algae.p1	Chltug_2090970_UTRE_Green_Algae.p1, Chltug_2018221_UTRE_Green_Algae.p1, Chltug_2018221_UTRE_Green_Algae.p2			Claglo_2043556_VBLH_Green_Algae.p1, Claglo_2011387_VBLH_Green_Algae.p2	Cocpra_2020455_XJGM_Green_Algae.p2				Deshal_2020292_KSFK_Green_Algae.p1, Deshal_2002130_KSFK_Green_Algae.p3	Dolten_2043313_XOAL_Green_Algae.p1, Dolten_2041212_XOAL_Green_Algae.p1, Dolten_2034901_XOAL_Green_Algae.p1, Dolten_2040002_XOAL_Green_Algae.p1, Dolten_2039945_XOAL_Green_Algae.p2	Dunsal_Dusal.2525s00001.1.v1.0	Dunter_2045248_WDWX_Green_Algae_UTEX_LB_1000.p1, Dunter_2007217_WDWX_Green_Algae_UTEX_LB_1000.p1, Dunter_2039395_WDWX_Green_Algae_UTEX_LB_1000.p1, Dunter_2032905_WDWX_Green_Algae_UTEX_LB_1000.p1, Dunter_2044411_WDWX_Green_Algae_UTEX_LB_1000.p1
N0.HOG0000024	OG0000000	n3825	Acrsp._2028765_JIWJ_Green_Algae.p1, Acrsp._2002715_JIWJ_Green_Algae.p1, Acrsp._2030918_JIWJ_Green_Algae.p1, Acrsp._2036274_JIWJ_Green_Algae.p1, Acrsp._2031224_JIWJ_Green_Algae.p1, Acrsp._2001344_JIWJ_Green_Algae.p1, Acrsp._2004825_JIWJ_Green_Algae.p1, Acrsp._2030597_JIWJ_Green_Algae.p1, Acrsp._2029469_JIWJ_Green_Algae.p2, Acrsp._2038645_JIWJ_Green_Algae.p1, Acrsp._2033222_JIWJ_Green_Algae.p1, Acr…	Anksp._2026490_OTQG_Green_Algae.p1	ApafusSAG2523_jg5710.t1, ApafusSAG2523_jg11353.t1, ApafusSAG2523_jg5747.t1, ApafusSAG2523_jg4976.t1, ApafusSAG2523_jg8898.t1	ApalobSAG2145_jg1821.t1	Aphrep_2010579_IJMT_Green_Algae.p2, Aphrep_2014851_IJMT_Green_Algae.p1, Aphrep_2086175_IJMT_Green_Algae.p1, Aphrep_2015862_IJMT_Green_Algae.p2, Aphrep_2015002_IJMT_Green_Algae.p1, Aphrep_2002658_IJMT_Green_Algae.p1, Aphrep_2008477_IJMT_Green_Algae.p1, Aphrep_2004224_IJMT_Green_Algae.p1, Aphrep_2070764_IJMT_Green_Algae.p1	Astglo_fgenesh1_pm.00058_23_7_t, Astglo_fgenesh1_pm.00049_23_12_t, Astglo_fgenesh1_pg.00050_23_114_t	Astgra_2042003_ZFXU_Green_Algae_4_samples_combined.p1, Astgra_2011531_ZFXU_Green_Algae_4_samples_combined.p2, Astgra_2007011_ZFXU_Green_Algae_4_samples_combined.p1, Astgra_2003208_ZFXU_Green_Algae_4_samples_combined.p2, Astgra_2050552_ZFXU_Green_Algae_4_samples_combined.p1, Astgra_2048373_ZFXU_Green_Algae_4_samples_combined.p1, Astgra_2049950_ZFXU_Green_Algae_4_samples_combined.p1, Astgra_2002282…				Blarhi_2082805_VHIJ_Green_Algae.p1, Blarhi_2082700_VHIJ_Green_Algae.p1, Blarhi_2082700_VHIJ_Green_Algae.p2, Blarhi_2082123_VHIJ_Green_Algae.p2, Blarhi_2010553_VHIJ_Green_Algae.p1, Blarhi_2067253_VHIJ_Green_Algae.p1, Blarhi_2015638_VHIJ_Green_Algae.p1, Blarhi_2015678_VHIJ_Green_Algae.p1, Blarhi_2081517_VHIJ_Green_Algae.p1	Bolpil_2032208_LSHT_Green_Algae.p1, Bolpil_2034527_LSHT_Green_Algae.p1, Bolpil_2005678_LSHT_Green_Algae.p1, Bolpil_2030637_LSHT_Green_Algae.p1, Bolpil_2006477_LSHT_Green_Algae.p1	Botbra_Bobra.0162s0049.1.v2.1, Botbra_Bobra.0162s0050.1.v2.1, Botbra_Bobra.0132s0131.1.v2.1, Botbra_Bobra.357_2s0014.1.v2.1, Botbra_Bobra.0348s0042.1.v2.1	Botsud_2033222_VJDZ_Green_Algae.p1, Botsud_2040647_VJDZ_Green_Algae.p1, Botsud_2003808_VJDZ_Green_Algae.p1, Botsud_2011696_VJDZ_Green_Algae.p1, Botsud_2009174_VJDZ_Green_Algae.p1, Botsud_2001052_VJDZ_Green_Algae.p1, Botsud_2006781_VJDZ_Green_Algae.p4, Botsud_2029755_VJDZ_Green_Algae.p1, Botsud_2001054_VJDZ_Green_Algae.p1, Botsud_2037653_VJDZ_Green_Algae.p1	Botter_2004374_QYXY_Green_Algae.p6, Botter_2004377_QYXY_Green_Algae.p6, Botter_2005802_QYXY_Green_Algae.p1, Botter_2004374_QYXY_Green_Algae.p1, Botter_2004377_QYXY_Green_Algae.p1, Botter_2008706_QYXY_Green_Algae.p1, Botter_2008707_QYXY_Green_Algae.p1, Botter_2041659_QYXY_Green_Algae.p1, Botter_2010340_QYXY_Green_Algae.p1, Botter_2036832_QYXY_Green_Algae.p1, Botter_2009010_QYXY_Green_Algae.p1, Bot…	Brasub_2003323_GUBD_Green_Algae.p1, Brasub_2003324_GUBD_Green_Algae.p1, Brasub_2006715_GUBD_Green_Algae.p1, Brasub_2045892_GUBD_Green_Algae.p1, Brasub_2048160_GUBD_Green_Algae.p1, Brasub_2046927_GUBD_Green_Algae.p1, Brasub_2034972_GUBD_Green_Algae.p1, Brasub_2003751_GUBD_Green_Algae.p1, Brasub_2051682_GUBD_Green_Algae.p1, Brasub_2007582_GUBD_Green_Algae.p1, Brasub_2042398_GUBD_Green_Algae.p1, Bra…	Bryplu_2021465_JTIG_Green_Algae.p1, Bryplu_2021317_JTIG_Green_Algae.p1, Bryplu_2024497_JTIG_Green_Algae.p1, Bryplu_2026129_JTIG_Green_Algae.p1	Carcru_2044010_VIAU_Green_Algae.p1, Carcru_2042003_VIAU_Green_Algae.p1, Carcru_2048646_VIAU_Green_Algae.p1, Carcru_2057011_VIAU_Green_Algae.p1, Carcru_2004553_VIAU_Green_Algae.p1, Carcru_2060574_VIAU_Green_Algae.p1, Carcru_2010081_VIAU_Green_Algae.p1, Carcru_2056149_VIAU_Green_Algae.p1, Carcru_2006708_VIAU_Green_Algae.p1, Carcru_2046584_VIAU_Green_Algae.p1, Carcru_2048372_VIAU_Green_Algae.p1, Car…	Carobt_2007992_RUIF_Green_Algae.p1, Carobt_2048825_RUIF_Green_Algae.p1, Carobt_2002165_RUIF_Green_Algae.p1, Carobt_2050018_RUIF_Green_Algae.p1, Carobt_2004524_RUIF_Green_Algae.p1, Carobt_2011144_RUIF_Green_Algae.p2, Carobt_2005678_RUIF_Green_Algae.p2, Carobt_2012125_RUIF_Green_Algae.p1, Carobt_2053868_RUIF_Green_Algae.p1, Carobt_2048449_RUIF_Green_Algae.p1, Carobt_2000372_RUIF_Green_Algae.p1, Car…		Chaorb_2065352_BAZF_Green_Algae.p1, Chaorb_2059633_BAZF_Green_Algae.p2, Chaorb_2059030_BAZF_Green_Algae.p1, Chaorb_2060089_BAZF_Green_Algae.p1, Chaorb_2013575_BAZF_Green_Algae.p3, Chaorb_2060340_BAZF_Green_Algae.p1, Chaorb_2014526_BAZF_Green_Algae.p1, Chaorb_2053784_BAZF_Green_Algae.p2, Chaorb_2059094_BAZF_Green_Algae.p1, Chaorb_2003428_BAZF_Green_Algae.p1, Chaorb_2071324_BAZF_Green_Algae.p1, Cha…	Chlbil_3018369_SRGS_Green_Algae_2_samples_combined.p1, Chlbil_3130027_SRGS_Green_Algae_2_samples_combined.p1, Chlbil_3116235_SRGS_Green_Algae_2_samples_combined.p1, Chlbil_3113501_SRGS_Green_Algae_2_samples_combined.p2, Chlbil_3003363_SRGS_Green_Algae_2_samples_combined.p1, Chlbil_3138493_SRGS_Green_Algae_2_samples_combined.p1, Chlbil_3008840_SRGS_Green_Algae_2_samples_combined.p2, Chlbil_3021333…	Chlcri_2035330_BCYF_Green_Algae.p1, Chlcri_2044476_BCYF_Green_Algae.p1, Chlcri_2040834_BCYF_Green_Algae.p1, Chlcri_2034181_BCYF_Green_Algae.p1, Chlcri_2034085_BCYF_Green_Algae.p1, Chlcri_2037972_BCYF_Green_Algae.p1, Chlcri_2040842_BCYF_Green_Algae.p1, Chlcri_2004283_BCYF_Green_Algae.p1, Chlcri_2003771_BCYF_Green_Algae.p2, Chlcri_2036989_BCYF_Green_Algae.p3, Chlcri_2043179_BCYF_Green_Algae.p1, Chl…	Chlmic_2001067_QRTH_Green_Algae.p1, Chlmic_2001377_QRTH_Green_Algae.p2, Chlmic_2003655_QRTH_Green_Algae.p1, Chlmic_2001300_QRTH_Green_Algae.p2, Chlmic_2039412_QRTH_Green_Algae.p1, Chlmic_2040381_QRTH_Green_Algae.p1, Chlmic_2001847_QRTH_Green_Algae.p1, Chlmic_2001420_QRTH_Green_Algae.p1, Chlmic_2027225_QRTH_Green_Algae.p1, Chlmic_2031695_QRTH_Green_Algae.p1, Chlmic_2036221_QRTH_Green_Algae.p1, Chl…	Chlmin_2005869_MWAN_Green_Algae.p1, Chlmin_2005793_MWAN_Green_Algae.p3, Chlmin_2002809_MWAN_Green_Algae.p1, Chlmin_2003404_MWAN_Green_Algae.p3, Chlmin_2035314_MWAN_Green_Algae.p2, Chlmin_2032053_MWAN_Green_Algae.p1, Chlmin_2029004_MWAN_Green_Algae.p3	Chlmoe_2028537_JRGZ_Green_Algae.p1, Chlmoe_2025301_JRGZ_Green_Algae.p3, Chlmoe_2005246_JRGZ_Green_Algae.p4, Chlmoe_2002143_JRGZ_Green_Algae.p2, Chlmoe_2027935_JRGZ_Green_Algae.p1, Chlmoe_2033338_JRGZ_Green_Algae.p1, Chlmoe_2001123_JRGZ_Green_Algae.p1, Chlmoe_2005388_JRGZ_Green_Algae.p1, Chlmoe_2004922_JRGZ_Green_Algae.p2, Chlmoe_2001126_JRGZ_Green_Algae.p1, Chlmoe_2034250_JRGZ_Green_Algae.p1, Chl…	Chlnoc_2000215_VALZ_Green_Algae.p1, Chlnoc_2040501_VALZ_Green_Algae.p2, Chlnoc_2036064_VALZ_Green_Algae.p1, Chlnoc_2003143_VALZ_Green_Algae.p1, Chlnoc_2002201_VALZ_Green_Algae.p1, Chlnoc_2002202_VALZ_Green_Algae.p1, Chlnoc_2048912_VALZ_Green_Algae.p1, Chlnoc_2040332_VALZ_Green_Algae.p1, Chlnoc_2007120_VALZ_Green_Algae.p1, Chlnoc_2003859_VALZ_Green_Algae.p1, Chlnoc_2006102_VALZ_Green_Algae.p1, Chl…	Chlole_2041677_PRIQ_Green_Algae.p1, Chlole_2047265_PRIQ_Green_Algae.p1, Chlole_2045405_PRIQ_Green_Algae.p1, Chlole_2007694_PRIQ_Green_Algae.p1, Chlole_2040134_PRIQ_Green_Algae.p1, Chlole_2004358_PRIQ_Green_Algae.p1, Chlole_2051229_PRIQ_Green_Algae.p1, Chlole_2051259_PRIQ_Green_Algae.p1, Chlole_2039988_PRIQ_Green_Algae.p1, Chlole_2041515_PRIQ_Green_Algae.p1, Chlole_2007906_PRIQ_Green_Algae.p1, Chl…	Chloog_2022579_IHOI_Green_Algae.p1, Chloog_2022215_IHOI_Green_Algae.p1, Chloog_2020372_IHOI_Green_Algae.p1	Chlrei_Cre05.g244250.t1.2.v5.5, Chlrei_Cre12.g555950.t1.2.v5.5, Chlrei_Cre02.g141606.t1.1.v5.5, Chlrei_Cre02.g107350.t1.1.v5.5, Chlrei_Cre16.g685450.t1.1.v5.5, Chlrei_Cre06.g297850.t1.1.v5.5	Chlret_3017417_ZLBP_Green_Algae_2_samples_combined.p2, Chlret_3020706_ZLBP_Green_Algae_2_samples_combined.p1, Chlret_3015405_ZLBP_Green_Algae_2_samples_combined.p2, Chlret_3116783_ZLBP_Green_Algae_2_samples_combined.p1, Chlret_3112862_ZLBP_Green_Algae_2_samples_combined.p2, Chlret_3102476_ZLBP_Green_Algae_2_samples_combined.p1, Chlret_3025935_ZLBP_Green_Algae_2_samples_combined.p1, Chlret_3010293…	Chlros_2007683_AJUW_Green_Algae.p1, Chlros_2037031_AJUW_Green_Algae.p3, Chlros_2041007_AJUW_Green_Algae.p1, Chlros_2043168_AJUW_Green_Algae.p1, Chlros_2044755_AJUW_Green_Algae.p1, Chlros_2055881_AJUW_Green_Algae.p1, Chlros_2007250_AJUW_Green_Algae.p1, Chlros_2002097_AJUW_Green_Algae.p1, Chlros_2003573_AJUW_Green_Algae.p1, Chlros_2049291_AJUW_Green_Algae.p2, Chlros_2004400_AJUW_Green_Algae.p1, Chl…	Chlsor1602_rna-gnl|WGS_LHPG|mrna.C2E21_1103, Chlsor1602_rna-gnl|WGS_LHPG|mrna.C2E21_9328	Chlsp._2094694_XOZZ_Green_Algae_2_samples_combined.p1, Chlsp._2015405_XOZZ_Green_Algae_2_samples_combined.p1, Chlsp._2106200_XOZZ_Green_Algae_2_samples_combined.p1, Chlsp._2090485_XOZZ_Green_Algae_2_samples_combined.p1, Chlsp._2095670_XOZZ_Green_Algae_2_samples_combined.p2, Chlsp._2014572_XOZZ_Green_Algae_2_samples_combined.p2, Chlsp._2005070_XOZZ_Green_Algae_2_samples_combined.p2, Chlsp._2021708…	Chlsub_2019528_GFUR_Green_Algae.p1, Chlsub_2000843_GFUR_Green_Algae.p1, Chlsub_2000844_GFUR_Green_Algae.p2, Chlsub_2014558_GFUR_Green_Algae.p1, Chlsub_2088386_GFUR_Green_Algae.p1, Chlsub_2082942_GFUR_Green_Algae.p2, Chlsub_2022017_GFUR_Green_Algae.p2, Chlsub_2093112_GFUR_Green_Algae.p1, Chlsub_2010408_GFUR_Green_Algae.p1, Chlsub_2022341_GFUR_Green_Algae.p1, Chlsub_2010408_GFUR_Green_Algae.p2, Chl…	Chltug_2069696_UTRE_Green_Algae.p3, Chltug_2086164_UTRE_Green_Algae.p1, Chltug_2001029_UTRE_Green_Algae.p1, Chltug_2006271_UTRE_Green_Algae.p2, Chltug_2001511_UTRE_Green_Algae.p2, Chltug_2009936_UTRE_Green_Algae.p2, Chltug_2016937_UTRE_Green_Algae.p1, Chltug_2092323_UTRE_Green_Algae.p1, Chltug_2069872_UTRE_Green_Algae.p1, Chltug_2011242_UTRE_Green_Algae.p3, Chltug_2072097_UTRE_Green_Algae.p1, Chl…	Chlvar_gw1.26.288.1, Chlvar_IGS.gm_3_00002	Chrzof_Cz04g22240.t1.v5.2.3, Chrzof_Cz08g05080.t1.v5.2.3, Chrzof_UNPLg00500.t1.v5.2.3, Chrzof_Cz10g12260.t1.v5.2.3, Chrzof_Cz03g12110.t1.v5.2.3	Claglo_2042519_VBLH_Green_Algae.p1, Claglo_2038019_VBLH_Green_Algae.p1, Claglo_2039178_VBLH_Green_Algae.p1, Claglo_2007473_VBLH_Green_Algae.p1, Claglo_2037601_VBLH_Green_Algae.p1, Claglo_2042201_VBLH_Green_Algae.p1	Cocpra_2018380_XJGM_Green_Algae.p1, Cocpra_2016792_XJGM_Green_Algae.p2, Cocpra_2019349_XJGM_Green_Algae.p1, Cocpra_2019163_XJGM_Green_Algae.p2, Cocpra_2021588_XJGM_Green_Algae.p1, Cocpra_2019182_XJGM_Green_Algae.p1	CocpriSAG2167_jg4589.t1	CocsubC169_rna-gnl|jgi|COCSUDRAFT_mRNA56515	Codfra_2017201_GYBH_Green_Algae.p1, Codfra_2018698_GYBH_Green_Algae.p1, Codfra_2022522_GYBH_Green_Algae.p2, Codfra_2017182_GYBH_Green_Algae.p1, Codfra_2003965_GYBH_Green_Algae.p1	Deshal_2018444_KSFK_Green_Algae.p2, Deshal_2017999_KSFK_Green_Algae.p2, Deshal_2018633_KSFK_Green_Algae.p1, Deshal_2003998_KSFK_Green_Algae.p6	Dolten_2034495_XOAL_Green_Algae.p3, Dolten_2035515_XOAL_Green_Algae.p2, Dolten_2039669_XOAL_Green_Algae.p2, Dolten_2040251_XOAL_Green_Algae.p2, Dolten_2043381_XOAL_Green_Algae.p2, Dolten_2040357_XOAL_Green_Algae.p1, Dolten_2031294_XOAL_Green_Algae.p4, Dolten_2031029_XOAL_Green_Algae.p3, Dolten_2031717_XOAL_Green_Algae.p3, Dolten_2041791_XOAL_Green_Algae.p1, Dolten_2042551_XOAL_Green_Algae.p1, Dol…	Dunsal_Dusal.0002s00065.1.v1.0, Dunsal_Dusal.0252s00009.1.v1.0, Dunsal_Dusal.0298s00005.1.v1.0, Dunsal_Dusal.0395s00011.1.v1.0, Dunsal_Dusal.0395s00012.1.v1.0, Dunsal_Dusal.0042s00023.1.v1.0, Dunsal_Dusal.1104s00006.1.v1.0, Dunsal_Dusal.0627s00001.1.v1.0, Dunsal_Dusal.0002s00064.1.v1.0, Dunsal_Dusal.0002s00063.1.v1.0, Dunsal_Dusal.0124s00021.1.v1.0, Dunsal_Dusal.0007s00053.1.v1.0	Dunter_2037224_WDWX_Green_Algae_UTEX_LB_1000.p1, Dunter_2003611_WDWX_Green_Algae_UTEX_LB_1000.p1, Dunter_2037833_WDWX_Green_Algae_UTEX_LB_1000.p2, Dunter_2037440_WDWX_Green_Algae_UTEX_LB_1000.p1, Dunter_2043787_WDWX_Green_Algae_UTEX_LB_1000.p1, Dunter_2036688_WDWX_Green_Algae_UTEX_LB_1000.p1, Dunter_2045122_WDWX_Green_Algae_UTEX_LB_1000.p1, Dunter_2045645_WDWX_Green_Algae_UTEX_LB_1000.p1, Dunter_…
N0.HOG0000025	OG0000000	n6208	Acrsp._2030429_JIWJ_Green_Algae.p1, Acrsp._2030930_JIWJ_Green_Algae.p1, Acrsp._2041000_JIWJ_Green_Algae.p1, Acrsp._2033460_JIWJ_Green_Algae.p1, Acrsp._2031287_JIWJ_Green_Algae.p1, Acrsp._2003562_JIWJ_Green_Algae.p1, Acrsp._2039984_JIWJ_Green_Algae.p4, Acrsp._2034982_JIWJ_Green_Algae.p1, Acrsp._2005568_JIWJ_Green_Algae.p1, Acrsp._2005254_JIWJ_Green_Algae.p2, Acrsp._2005254_JIWJ_Green_Algae.p1, Acr…	Anksp._2001079_OTQG_Green_Algae.p2, Anksp._2020078_OTQG_Green_Algae.p1	ApafusSAG2523_jg12017.t1, ApafusSAG2523_jg2424.t1	ApalobSAG2145_jg807.t1	Aphrep_2071181_IJMT_Green_Algae.p1	Astglo_e_gw1.00026.129.1_t, Astglo_fgenesh1_pg.00001_23_14_t	Astgra_2042025_ZFXU_Green_Algae_4_samples_combined.p1, Astgra_2010210_ZFXU_Green_Algae_4_samples_combined.p1, Astgra_2057374_ZFXU_Green_Algae_4_samples_combined.p1, Astgra_2003315_ZFXU_Green_Algae_4_samples_combined.p1, Astgra_2003315_ZFXU_Green_Algae_4_samples_combined.p3, Astgra_2011531_ZFXU_Green_Algae_4_samples_combined.p1, Astgra_2001955_ZFXU_Green_Algae_4_samples_combined.p1, Astgra_2054931…					Bolpil_2035007_LSHT_Green_Algae.p1, Bolpil_2035691_LSHT_Green_Algae.p1	Botbra_Bobra.0132s0127.1.v2.1, Botbra_Bobra.0159s0132.1.v2.1	Botsud_2040567_VJDZ_Green_Algae.p1, Botsud_2002606_VJDZ_Green_Algae.p1, Botsud_2001056_VJDZ_Green_Algae.p2, Botsud_2002606_VJDZ_Green_Algae.p2, Botsud_2005708_VJDZ_Green_Algae.p1	Botter_2041937_QYXY_Green_Algae.p1, Botter_2036567_QYXY_Green_Algae.p1, Botter_2036838_QYXY_Green_Algae.p1, Botter_2034670_QYXY_Green_Algae.p1, Botter_2006340_QYXY_Green_Algae.p2	Brasub_2047884_GUBD_Green_Algae.p1, Brasub_2050049_GUBD_Green_Algae.p1, Brasub_2043485_GUBD_Green_Algae.p1, Brasub_2039332_GUBD_Green_Algae.p1, Brasub_2048649_GUBD_Green_Algae.p1, Brasub_2035559_GUBD_Green_Algae.p1, Brasub_2036282_GUBD_Green_Algae.p1, Brasub_2002629_GUBD_Green_Algae.p1, Brasub_2051080_GUBD_Green_Algae.p1, Brasub_2051117_GUBD_Green_Algae.p1	Bryplu_2025587_JTIG_Green_Algae.p1	Carcru_2006594_VIAU_Green_Algae.p1, Carcru_2057484_VIAU_Green_Algae.p1, Carcru_2010062_VIAU_Green_Algae.p1, Carcru_2042138_VIAU_Green_Algae.p1, Carcru_2049852_VIAU_Green_Algae.p2, Carcru_2004309_VIAU_Green_Algae.p2	Carobt_2008900_RUIF_Green_Algae.p1, Carobt_2008900_RUIF_Green_Algae.p4, Carobt_2049494_RUIF_Green_Algae.p1, Carobt_2049960_RUIF_Green_Algae.p1, Carobt_2048145_RUIF_Green_Algae.p1, Carobt_2047276_RUIF_Green_Algae.p1, Carobt_2009506_RUIF_Green_Algae.p1		Chaorb_2005544_BAZF_Green_Algae.p3, Chaorb_2005545_BAZF_Green_Algae.p2, Chaorb_2061390_BAZF_Green_Algae.p2, Chaorb_2061269_BAZF_Green_Algae.p1, Chaorb_2072051_BAZF_Green_Algae.p1	Chlbil_3011308_SRGS_Green_Algae_2_samples_combined.p1, Chlbil_3028318_SRGS_Green_Algae_2_samples_combined.p4, Chlbil_3138975_SRGS_Green_Algae_2_samples_combined.p1, Chlbil_3001267_SRGS_Green_Algae_2_samples_combined.p1, Chlbil_3025797_SRGS_Green_Algae_2_samples_combined.p2, Chlbil_3025798_SRGS_Green_Algae_2_samples_combined.p2, Chlbil_3124220_SRGS_Green_Algae_2_samples_combined.p1, Chlbil_3020106…	Chlcri_2035134_BCYF_Green_Algae.p3, Chlcri_2034713_BCYF_Green_Algae.p1, Chlcri_2003912_BCYF_Green_Algae.p1, Chlcri_2045175_BCYF_Green_Algae.p1, Chlcri_2043885_BCYF_Green_Algae.p1, Chlcri_2042655_BCYF_Green_Algae.p1	Chlmic_2028769_QRTH_Green_Algae.p1		Chlmoe_2002285_JRGZ_Green_Algae.p1, Chlmoe_2000993_JRGZ_Green_Algae.p1, Chlmoe_2027493_JRGZ_Green_Algae.p1, Chlmoe_2005953_JRGZ_Green_Algae.p1, Chlmoe_2006041_JRGZ_Green_Algae.p1, Chlmoe_2004688_JRGZ_Green_Algae.p1, Chlmoe_2004881_JRGZ_Green_Algae.p1, Chlmoe_2005285_JRGZ_Green_Algae.p1, Chlmoe_2026733_JRGZ_Green_Algae.p1	Chlnoc_2004704_VALZ_Green_Algae.p1, Chlnoc_2008297_VALZ_Green_Algae.p4, Chlnoc_2005239_VALZ_Green_Algae.p1, Chlnoc_2007676_VALZ_Green_Algae.p1, Chlnoc_2002205_VALZ_Green_Algae.p1, Chlnoc_2005534_VALZ_Green_Algae.p1, Chlnoc_2039717_VALZ_Green_Algae.p1, Chlnoc_2004666_VALZ_Green_Algae.p1, Chlnoc_2049466_VALZ_Green_Algae.p2, Chlnoc_2051393_VALZ_Green_Algae.p1, Chlnoc_2008075_VALZ_Green_Algae.p1, Chl…	Chlole_2007472_PRIQ_Green_Algae.p1, Chlole_2005681_PRIQ_Green_Algae.p1, Chlole_2007045_PRIQ_Green_Algae.p1, Chlole_2001602_PRIQ_Green_Algae.p1, Chlole_2040645_PRIQ_Green_Algae.p1, Chlole_2005801_PRIQ_Green_Algae.p1, Chlole_2004823_PRIQ_Green_Algae.p1, Chlole_2004823_PRIQ_Green_Algae.p2, Chlole_2047120_PRIQ_Green_Algae.p1, Chlole_2006416_PRIQ_Green_Algae.p2		Chlrei_Cre06.g265950.t1.1.v5.5, Chlrei_Cre14.g627576.t1.1.v5.5	Chlret_3115876_ZLBP_Green_Algae_2_samples_combined.p1, Chlret_3104153_ZLBP_Green_Algae_2_samples_combined.p1, Chlret_3022216_ZLBP_Green_Algae_2_samples_combined.p5, Chlret_3126262_ZLBP_Green_Algae_2_samples_combined.p1, Chlret_3021159_ZLBP_Green_Algae_2_samples_combined.p1, Chlret_3124866_ZLBP_Green_Algae_2_samples_combined.p1, Chlret_3015498_ZLBP_Green_Algae_2_samples_combined.p5, Chlret_3113731…	Chlros_2047864_AJUW_Green_Algae.p1, Chlros_2003671_AJUW_Green_Algae.p1, Chlros_2011269_AJUW_Green_Algae.p1, Chlros_2003569_AJUW_Green_Algae.p2, Chlros_2041465_AJUW_Green_Algae.p1, Chlros_2003568_AJUW_Green_Algae.p2, Chlros_2051001_AJUW_Green_Algae.p1		Chlsp._2023590_XOZZ_Green_Algae_2_samples_combined.p1, Chlsp._2112503_XOZZ_Green_Algae_2_samples_combined.p1, Chlsp._2090651_XOZZ_Green_Algae_2_samples_combined.p1, Chlsp._2112868_XOZZ_Green_Algae_2_samples_combined.p1, Chlsp._2015975_XOZZ_Green_Algae_2_samples_combined.p1, Chlsp._2096306_XOZZ_Green_Algae_2_samples_combined.p2, Chlsp._2108588_XOZZ_Green_Algae_2_samples_combined.p1, Chlsp._2014442…	Chlsub_2012864_GFUR_Green_Algae.p1, Chlsub_2084002_GFUR_Green_Algae.p1, Chlsub_2008171_GFUR_Green_Algae.p1, Chlsub_2089906_GFUR_Green_Algae.p1, Chlsub_2006209_GFUR_Green_Algae.p1, Chlsub_2003477_GFUR_Green_Algae.p3, Chlsub_2003478_GFUR_Green_Algae.p6, Chlsub_2003477_GFUR_Green_Algae.p1, Chlsub_2003478_GFUR_Green_Algae.p1, Chlsub_2008878_GFUR_Green_Algae.p2	Chltug_2006446_UTRE_Green_Algae.p1, Chltug_2006447_UTRE_Green_Algae.p1, Chltug_2010590_UTRE_Green_Algae.p2, Chltug_2010590_UTRE_Green_Algae.p1, Chltug_2010590_UTRE_Green_Algae.p3, Chltug_2017422_UTRE_Green_Algae.p1, Chltug_2000207_UTRE_Green_Algae.p1, Chltug_2000205_UTRE_Green_Algae.p1, Chltug_2008131_UTRE_Green_Algae.p1, Chltug_2008132_UTRE_Green_Algae.p2	Chlvar_IGS.gm_64_00001	Chrzof_Cz15g13240.t1.v5.2.3, Chrzof_Cz07g19250.t1.v5.2.3		Cocpra_2019132_XJGM_Green_Algae.p1				Deshal_2000338_KSFK_Green_Algae.p2, Deshal_2017853_KSFK_Green_Algae.p1	Dolten_2000323_XOAL_Green_Algae.p1, Dolten_2000321_XOAL_Green_Algae.p1, Dolten_2002641_XOAL_Green_Algae.p2, Dolten_2039540_XOAL_Green_Algae.p1, Dolten_2038062_XOAL_Green_Algae.p2, Dolten_2039964_XOAL_Green_Algae.p2, Dolten_2039030_XOAL_Green_Algae.p2, Dolten_2043260_XOAL_Green_Algae.p2, Dolten_2037873_XOAL_Green_Algae.p1, Dolten_2037003_XOAL_Green_Algae.p1, Dolten_2000322_XOAL_Green_Algae.p1, Dol…	Dunsal_Dusal.0252s00011.1.v1.0, Dunsal_Dusal.0266s00011.1.v1.0, Dunsal_Dusal.0252s00010.1.v1.0, Dunsal_Dusal.0252s00012.1.v1.0	Dunter_2037167_WDWX_Green_Algae_UTEX_LB_1000.p1, Dunter_2038796_WDWX_Green_Algae_UTEX_LB_1000.p1, Dunter_2006894_WDWX_Green_Algae_UTEX_LB_1000.p2, Dunter_2006894_WDWX_Green_Algae_UTEX_LB_1000.p1, Dunter_2005609_WDWX_Green_Algae_UTEX_LB_1000.p1, Dunter_2001437_WDWX_Green_Algae_UTEX_LB_1000.p1, Dunter_2007025_WDWX_Green_Algae_UTEX_LB_1000.p1, Dunter_2006235_WDWX_Green_Algae_UTEX_LB_1000.p1, Dunter_…
N0.HOG0000026	OG0000001	n0	Acrsp._2005072_JIWJ_Green_Algae.p2, Acrsp._2031497_JIWJ_Green_Algae.p1, Acrsp._2005071_JIWJ_Green_Algae.p1, Acrsp._2035197_JIWJ_Green_Algae.p1, Acrsp._2005911_JIWJ_Green_Algae.p1, Acrsp._2029635_JIWJ_Green_Algae.p1, Acrsp._2040399_JIWJ_Green_Algae.p1, Acrsp._2005597_JIWJ_Green_Algae.p2, Acrsp._2033501_JIWJ_Green_Algae.p1, Acrsp._2035437_JIWJ_Green_Algae.p1, Acrsp._2005980_JIWJ_Green_Algae.p1, Acr…	Anksp._2024179_OTQG_Green_Algae.p2, Anksp._2000797_OTQG_Green_Algae.p1, Anksp._2000798_OTQG_Green_Algae.p1, Anksp._2002552_OTQG_Green_Algae.p2, Anksp._2000983_OTQG_Green_Algae.p3, Anksp._2023782_OTQG_Green_Algae.p3, Anksp._2021018_OTQG_Green_Algae.p3, Anksp._2026577_OTQG_Green_Algae.p2, Anksp._2003473_OTQG_Green_Algae.p1, Anksp._2000669_OTQG_Green_Algae.p1, Anksp._2001461_OTQG_Green_Algae.p2, Ank…	ApafusSAG2523_jg12118.t1, ApafusSAG2523_jg4604.t1, ApafusSAG2523_jg7955.t1, ApafusSAG2523_jg9072.t1, ApafusSAG2523_jg8349.t1, ApafusSAG2523_jg2765.t1, ApafusSAG2523_jg12011.t1, ApafusSAG2523_jg5144.t1, ApafusSAG2523_jg10876.t1, ApafusSAG2523_jg5338.t1, ApafusSAG2523_jg5145.t1, ApafusSAG2523_jg10877.t2, ApafusSAG2523_jg5470.t1, ApafusSAG2523_jg1048.t1, ApafusSAG2523_jg7840.t1, ApafusSAG2523_jg1087…	ApalobSAG2145_jg1342.t2, ApalobSAG2145_jg780.t1, ApalobSAG2145_jg8596.t1, ApalobSAG2145_jg4523.t1, ApalobSAG2145_jg3241.t2, ApalobSAG2145_jg9381.t1, ApalobSAG2145_jg5697.t1, ApalobSAG2145_jg9380.t2, ApalobSAG2145_jg4648.t1, ApalobSAG2145_jg9379.t1, ApalobSAG2145_jg5094.t1, ApalobSAG2145_jg8597.t1	Aphrep_2008943_IJMT_Green_Algae.p1, Aphrep_2080372_IJMT_Green_Algae.p2, Aphrep_2018323_IJMT_Green_Algae.p1, Aphrep_2079582_IJMT_Green_Algae.p1, Aphrep_2078090_IJMT_Green_Algae.p1, Aphrep_2084923_IJMT_Green_Algae.p1, Aphrep_2091766_IJMT_Green_Algae.p1, Aphrep_2076113_IJMT_Green_Algae.p1, Aphrep_2007146_IJMT_Green_Algae.p2, Aphrep_2014565_IJMT_Green_Algae.p2, Aphrep_2011607_IJMT_Green_Algae.p1, Aph…	Astglo_Aster-01372, Astglo_Aster-00566, Astglo_Aster-x0394, Astglo_Aster-04030, Astglo_Aster-01764, Astglo_e_gw1.00106.42.1_t, Astglo_fgenesh1_pg.00145_23_26_t, Astglo_e_gw1.00129.82.1_t, Astglo_Aster-x0282, Astglo_e_gw1.00094.16.1_t, Astglo_e_gw1.00046.11.1_t, Astglo_Aster-05401, Astglo_e_gw1.00129.64.1_t, Astglo_Aster-02939, Astglo_gw1.00106.31.1_t, Astglo_gw1.00079.187.1_t, Astglo_Aster-00044,…	Astgra_2003726_ZFXU_Green_Algae_4_samples_combined.p1, Astgra_2008368_ZFXU_Green_Algae_4_samples_combined.p1, Astgra_2005890_ZFXU_Green_Algae_4_samples_combined.p1, Astgra_2011336_ZFXU_Green_Algae_4_samples_combined.p1, Astgra_2057236_ZFXU_Green_Algae_4_samples_combined.p1, Astgra_2005891_ZFXU_Green_Algae_4_samples_combined.p1, Astgra_2009110_ZFXU_Green_Algae_4_samples_combined.p2, Astgra_2002012…	Auxpro_rna-XM_011399831.1, Auxpro_rna-XM_011400376.1, Auxpro_rna-XM_011403519.1, Auxpro_rna-XM_011400043.1, Auxpro_rna-XM_011399839.1, Auxpro_rna-XM_011403070.1, Auxpro_rna-XM_011402525.1, Auxpro_rna-XM_011403535.1	AuxproUTEX25_rna-gnl|WGS_QOKY|APUTEX25_00002029-RA, AuxproUTEX25_rna-gnl|WGS_QOKY|APUTEX25_00005832-RA, AuxproUTEX25_rna-gnl|WGS_QOKY|APUTEX25_00003912-RA, AuxproUTEX25_rna-gnl|WGS_QOKY|APUTEX25_00005766-RA, AuxproUTEX25_rna-gnl|WGS_QOKY|APUTEX25_00002331-RA	Batpra_rna-XM_007515491.1	Blarhi_2064769_VHIJ_Green_Algae.p2, Blarhi_2011082_VHIJ_Green_Algae.p3, Blarhi_2076182_VHIJ_Green_Algae.p1, Blarhi_2082716_VHIJ_Green_Algae.p2, Blarhi_2004294_VHIJ_Green_Algae.p1, Blarhi_2004293_VHIJ_Green_Algae.p1, Blarhi_2076822_VHIJ_Green_Algae.p1, Blarhi_2015925_VHIJ_Green_Algae.p2, Blarhi_2081662_VHIJ_Green_Algae.p2, Blarhi_2006102_VHIJ_Green_Algae.p1, Blarhi_2006103_VHIJ_Green_Algae.p1, Bla…	Bolpil_2039482_LSHT_Green_Algae.p1, Bolpil_2003317_LSHT_Green_Algae.p1, Bolpil_2028226_LSHT_Green_Algae.p2, Bolpil_2041171_LSHT_Green_Algae.p1, Bolpil_2035609_LSHT_Green_Algae.p1, Bolpil_2006644_LSHT_Green_Algae.p1, Bolpil_2006534_LSHT_Green_Algae.p1, Bolpil_2005493_LSHT_Green_Algae.p1, Bolpil_2030420_LSHT_Green_Algae.p2, Bolpil_2033000_LSHT_Green_Algae.p2, Bolpil_2029183_LSHT_Green_Algae.p1, Bol…	Botbra_Bobra.0166s0042.1.v2.1, Botbra_Bobra.0676s0002.1.v2.1, Botbra_Bobra.0367s0041.1.v2.1, Botbra_Bobra.0294s0007.1.v2.1, Botbra_Bobra.0022s0096.1.v2.1, Botbra_Bobra.0022s0098.1.v2.1, Botbra_Bobra.0343s0012.1.v2.1, Botbra_Bobra.145_1s0030.1.v2.1, Botbra_Bobra.0163s0021.1.v2.1, Botbra_Bobra.0120s0005.1.v2.1, Botbra_Bobra.0166s0140.1.v2.1, Botbra_Bobra.0165s0016.1.v2.1, Botbra_Bobra.0153s0012.1.v…	Botsud_2006690_VJDZ_Green_Algae.p1, Botsud_2007219_VJDZ_Green_Algae.p2, Botsud_2039633_VJDZ_Green_Algae.p1, Botsud_2038726_VJDZ_Green_Algae.p1, Botsud_2039443_VJDZ_Green_Algae.p1, Botsud_2011503_VJDZ_Green_Algae.p3, Botsud_2000161_VJDZ_Green_Algae.p1, Botsud_2005892_VJDZ_Green_Algae.p1, Botsud_2032258_VJDZ_Green_Algae.p3, Botsud_2002155_VJDZ_Green_Algae.p1, Botsud_2002154_VJDZ_Green_Algae.p1, Bot…	Botter_2048616_QYXY_Green_Algae.p1, Botter_2008597_QYXY_Green_Algae.p2, Botter_2010827_QYXY_Green_Algae.p1, Botter_2011617_QYXY_Green_Algae.p1, Botter_2040692_QYXY_Green_Algae.p1, Botter_2037997_QYXY_Green_Algae.p1, Botter_2046074_QYXY_Green_Algae.p1, Botter_2042566_QYXY_Green_Algae.p1, Botter_2003249_QYXY_Green_Algae.p1, Botter_2003248_QYXY_Green_Algae.p2, Botter_2039866_QYXY_Green_Algae.p1, Bot…	Brasub_2047662_GUBD_Green_Algae.p1, Brasub_2041214_GUBD_Green_Algae.p1, Brasub_2007805_GUBD_Green_Algae.p1, Brasub_2004284_GUBD_Green_Algae.p1, Brasub_2010046_GUBD_Green_Algae.p1, Brasub_2004203_GUBD_Green_Algae.p1, Brasub_2044002_GUBD_Green_Algae.p1, Brasub_2040980_GUBD_Green_Algae.p1, Brasub_2008883_GUBD_Green_Algae.p1, Brasub_2009297_GUBD_Green_Algae.p1, Brasub_2035307_GUBD_Green_Algae.p1, Bra…	Bryplu_2025241_JTIG_Green_Algae.p1, Bryplu_2025284_JTIG_Green_Algae.p1, Bryplu_2004563_JTIG_Green_Algae.p1, Bryplu_2027014_JTIG_Green_Algae.p1, Bryplu_2027148_JTIG_Green_Algae.p1, Bryplu_2027733_JTIG_Green_Algae.p1, Bryplu_2033232_JTIG_Green_Algae.p1, Bryplu_2033117_JTIG_Green_Algae.p1, Bryplu_2003597_JTIG_Green_Algae.p1, Bryplu_2000327_JTIG_Green_Algae.p1, Bryplu_2032389_JTIG_Green_Algae.p1, Bry…	Carcru_2045291_VIAU_Green_Algae.p1, Carcru_2045220_VIAU_Green_Algae.p1, Carcru_2052188_VIAU_Green_Algae.p1, Carcru_2041885_VIAU_Green_Algae.p1, Carcru_2002372_VIAU_Green_Algae.p1, Carcru_2005364_VIAU_Green_Algae.p1, Carcru_2058068_VIAU_Green_Algae.p1, Carcru_2055039_VIAU_Green_Algae.p1, Carcru_2009190_VIAU_Green_Algae.p1, Carcru_2009681_VIAU_Green_Algae.p2, Carcru_2000337_VIAU_Green_Algae.p1, Car…	Carobt_2052424_RUIF_Green_Algae.p1, Carobt_2012570_RUIF_Green_Algae.p1, Carobt_2004327_RUIF_Green_Algae.p1, Carobt_2042808_RUIF_Green_Algae.p1, Carobt_2004899_RUIF_Green_Algae.p1, Carobt_2041790_RUIF_Green_Algae.p2, Carobt_2042018_RUIF_Green_Algae.p2, Carobt_2042161_RUIF_Green_Algae.p1, Carobt_2009037_RUIF_Green_Algae.p1, Carobt_2048843_RUIF_Green_Algae.p1, Carobt_2046727_RUIF_Green_Algae.p2, Car…	Cepvir_2000708_YDCQ_Green_Algae.p1, Cepvir_2000709_YDCQ_Green_Algae.p1, Cepvir_2004237_YDCQ_Green_Algae.p2	Chaorb_2062854_BAZF_Green_Algae.p1, Chaorb_2015787_BAZF_Green_Algae.p1, Chaorb_2062302_BAZF_Green_Algae.p1, Chaorb_2006500_BAZF_Green_Algae.p1, Chaorb_2010192_BAZF_Green_Algae.p1, Chaorb_2001601_BAZF_Green_Algae.p1, Chaorb_2001602_BAZF_Green_Algae.p1, Chaorb_2001603_BAZF_Green_Algae.p1, Chaorb_2001600_BAZF_Green_Algae.p3, Chaorb_2007536_BAZF_Green_Algae.p2, Chaorb_2013157_BAZF_Green_Algae.p1, Cha…	Chlbil_3003841_SRGS_Green_Algae_2_samples_combined.p2, Chlbil_3115701_SRGS_Green_Algae_2_samples_combined.p1, Chlbil_3024625_SRGS_Green_Algae_2_samples_combined.p1, Chlbil_3125167_SRGS_Green_Algae_2_samples_combined.p1, Chlbil_3024624_SRGS_Green_Algae_2_samples_combined.p1, Chlbil_3018014_SRGS_Green_Algae_2_samples_combined.p2, Chlbil_3114372_SRGS_Green_Algae_2_samples_combined.p1, Chlbil_3000804…	Chlcri_2040969_BCYF_Green_Algae.p1, Chlcri_2002461_BCYF_Green_Algae.p1, Chlcri_2042814_BCYF_Green_Algae.p1, Chlcri_2041493_BCYF_Green_Algae.p2, Chlcri_2039140_BCYF_Green_Algae.p2, Chlcri_2001093_BCYF_Green_Algae.p2, Chlcri_2035067_BCYF_Green_Algae.p2, Chlcri_2038896_BCYF_Green_Algae.p1, Chlcri_2002952_BCYF_Green_Algae.p2, Chlcri_2043436_BCYF_Green_Algae.p3, Chlcri_2041812_BCYF_Green_Algae.p1, Chl…	Chlmic_2005068_QRTH_Green_Algae.p1, Chlmic_2038745_QRTH_Green_Algae.p1, Chlmic_2027734_QRTH_Green_Algae.p1, Chlmic_2031596_QRTH_Green_Algae.p1, Chlmic_2041822_QRTH_Green_Algae.p1, Chlmic_2004483_QRTH_Green_Algae.p1, Chlmic_2001886_QRTH_Green_Algae.p1, Chlmic_2004722_QRTH_Green_Algae.p4, Chlmic_2001346_QRTH_Green_Algae.p2, Chlmic_2006403_QRTH_Green_Algae.p1, Chlmic_2040751_QRTH_Green_Algae.p1, Chl…	Chlmin_2034055_MWAN_Green_Algae.p1, Chlmin_2028322_MWAN_Green_Algae.p2, Chlmin_2033277_MWAN_Green_Algae.p1, Chlmin_2027759_MWAN_Green_Algae.p2, Chlmin_2030160_MWAN_Green_Algae.p2, Chlmin_2032953_MWAN_Green_Algae.p3, Chlmin_2001221_MWAN_Green_Algae.p2, Chlmin_2031316_MWAN_Green_Algae.p1, Chlmin_2001223_MWAN_Green_Algae.p4, Chlmin_2035207_MWAN_Green_Algae.p2, Chlmin_2035267_MWAN_Green_Algae.p1, Chl…	Chlmoe_2031594_JRGZ_Green_Algae.p1, Chlmoe_2006225_JRGZ_Green_Algae.p1, Chlmoe_2035563_JRGZ_Green_Algae.p1, Chlmoe_2006253_JRGZ_Green_Algae.p1, Chlmoe_2027711_JRGZ_Green_Algae.p1, Chlmoe_2032180_JRGZ_Green_Algae.p1, Chlmoe_2004186_JRGZ_Green_Algae.p1, Chlmoe_2001953_JRGZ_Green_Algae.p2, Chlmoe_2003380_JRGZ_Green_Algae.p1, Chlmoe_2001989_JRGZ_Green_Algae.p1, Chlmoe_2036001_JRGZ_Green_Algae.p1, Chl…	Chlnoc_2036018_VALZ_Green_Algae.p1, Chlnoc_2043000_VALZ_Green_Algae.p1, Chlnoc_2000687_VALZ_Green_Algae.p1, Chlnoc_2005603_VALZ_Green_Algae.p1, Chlnoc_2050141_VALZ_Green_Algae.p1, Chlnoc_2045481_VALZ_Green_Algae.p1, Chlnoc_2000107_VALZ_Green_Algae.p1, Chlnoc_2004766_VALZ_Green_Algae.p1, Chlnoc_2042024_VALZ_Green_Algae.p2, Chlnoc_2046750_VALZ_Green_Algae.p1, Chlnoc_2052949_VALZ_Green_Algae.p1, Chl…	Chlole_2030304_PRIQ_Green_Algae.p1, Chlole_2040434_PRIQ_Green_Algae.p1, Chlole_2031021_PRIQ_Green_Algae.p1, Chlole_2002225_PRIQ_Green_Algae.p1, Chlole_2031442_PRIQ_Green_Algae.p2, Chlole_2005666_PRIQ_Green_Algae.p1, Chlole_2004024_PRIQ_Green_Algae.p1, Chlole_2004715_PRIQ_Green_Algae.p1, Chlole_2040592_PRIQ_Green_Algae.p1, Chlole_2045808_PRIQ_Green_Algae.p1, Chlole_2000669_PRIQ_Green_Algae.p1, Chl…	Chloog_2001186_IHOI_Green_Algae.p7, Chloog_2025580_IHOI_Green_Algae.p2, Chloog_2024305_IHOI_Green_Algae.p1, Chloog_2027156_IHOI_Green_Algae.p1, Chloog_2024592_IHOI_Green_Algae.p3, Chloog_2001185_IHOI_Green_Algae.p1, Chloog_2021579_IHOI_Green_Algae.p3, Chloog_2001777_IHOI_Green_Algae.p3, Chloog_2001829_IHOI_Green_Algae.p2, Chloog_2002103_IHOI_Green_Algae.p1, Chloog_2022229_IHOI_Green_Algae.p2, Chl…	Chlrei_Cre02.g081950.t1.1.v5.5, Chlrei_Cre01.g001200.t1.1.v5.5, Chlrei_Cre09.g402330.t1.1.v5.5, Chlrei_Cre17.g742400.t1.1.v5.5, Chlrei_Cre17.g710600.t1.2.v5.5, Chlrei_Cre03.g175600.t1.1.v5.5, Chlrei_Cre07.g322350.t1.1.v5.5, Chlrei_Cre01.g030700.t1.1.v5.5, Chlrei_Cre16.g689300.t1.1.v5.5, Chlrei_Cre02.g102900.t1.1.v5.5, Chlrei_Cre02.g102650.t1.1.v5.5, Chlrei_Cre12.g547200.t1.1.v5.5, Chlrei_Cre09.g3…	Chlret_3114550_ZLBP_Green_Algae_2_samples_combined.p1, Chlret_3005016_ZLBP_Green_Algae_2_samples_combined.p1, Chlret_3010905_ZLBP_Green_Algae_2_samples_combined.p1, Chlret_3010906_ZLBP_Green_Algae_2_samples_combined.p1, Chlret_3104068_ZLBP_Green_Algae_2_samples_combined.p1, Chlret_3027295_ZLBP_Green_Algae_2_samples_combined.p2, Chlret_3102567_ZLBP_Green_Algae_2_samples_combined.p1, Chlret_3104942…	Chlros_2003024_AJUW_Green_Algae.p1, Chlros_2053072_AJUW_Green_Algae.p1, Chlros_2051500_AJUW_Green_Algae.p1, Chlros_2007429_AJUW_Green_Algae.p1, Chlros_2009327_AJUW_Green_Algae.p2, Chlros_2001333_AJUW_Green_Algae.p2, Chlros_2008382_AJUW_Green_Algae.p2, Chlros_2055945_AJUW_Green_Algae.p1, Chlros_2010328_AJUW_Green_Algae.p1, Chlros_2002656_AJUW_Green_Algae.p2, Chlros_2054698_AJUW_Green_Algae.p1, Chl…	Chlsor1602_rna-gnl|WGS_LHPG|mrna.C2E21_8444, Chlsor1602_rna-gnl|WGS_LHPG|mrna.C2E21_1896, Chlsor1602_rna-gnl|WGS_LHPG|mrna.C2E21_0523, Chlsor1602_rna-gnl|WGS_LHPG|mrna.C2E21_3313, Chlsor1602_rna-gnl|WGS_LHPG|mrna.C2E21_0312, Chlsor1602_rna-gnl|WGS_LHPG|mrna.C2E21_0466, Chlsor1602_rna-gnl|WGS_LHPG|mrna.C2E21_0468, Chlsor1602_rna-gnl|WGS_LHPG|mrna.C2E21_7655, Chlsor1602_rna-gnl|WGS_LHPG|mrna.C2E21_…	Chlsp._2023487_XOZZ_Green_Algae_2_samples_combined.p1, Chlsp._2004600_XOZZ_Green_Algae_2_samples_combined.p1, Chlsp._2113096_XOZZ_Green_Algae_2_samples_combined.p1, Chlsp._2093725_XOZZ_Green_Algae_2_samples_combined.p1, Chlsp._2018234_XOZZ_Green_Algae_2_samples_combined.p1, Chlsp._2013891_XOZZ_Green_Algae_2_samples_combined.p1, Chlsp._2117028_XOZZ_Green_Algae_2_samples_combined.p1, Chlsp._2107784…	Chlsub_2004095_GFUR_Green_Algae.p2, Chlsub_2017894_GFUR_Green_Algae.p1, Chlsub_2016504_GFUR_Green_Algae.p1, Chlsub_2090069_GFUR_Green_Algae.p1, Chlsub_2014373_GFUR_Green_Algae.p1, Chlsub_2084292_GFUR_Green_Algae.p2, Chlsub_2091167_GFUR_Green_Algae.p1, Chlsub_2093584_GFUR_Green_Algae.p1, Chlsub_2003565_GFUR_Green_Algae.p1, Chlsub_2093705_GFUR_Green_Algae.p1, Chlsub_2092249_GFUR_Green_Algae.p1, Chl…	Chltug_2080631_UTRE_Green_Algae.p1, Chltug_2008976_UTRE_Green_Algae.p1, Chltug_2077012_UTRE_Green_Algae.p1, Chltug_2089727_UTRE_Green_Algae.p1, Chltug_2084842_UTRE_Green_Algae.p1, Chltug_2005526_UTRE_Green_Algae.p1, Chltug_2008853_UTRE_Green_Algae.p1, Chltug_2073022_UTRE_Green_Algae.p2, Chltug_2083078_UTRE_Green_Algae.p4, Chltug_2010993_UTRE_Green_Algae.p1, Chltug_2090853_UTRE_Green_Algae.p1, Chl…	Chlvar_IGS.gm_8_00143, Chlvar_IGS.gm_6_00556, Chlvar_gw1.10.248.1, Chlvar_fgenesh3_pg.C_scaffold_130000001, Chlvar_IGS.gm_23_00021, Chlvar_IGS.gm_3_00683, Chlvar_IGS.gm_3_00682, Chlvar_IGS.gm_30_00029, Chlvar_IGS.gm_8_00299, Chlvar_e_gw1.5.644.1, Chlvar_IGS.gm_6_00320, Chlvar_IGS.gm_6_00321, Chlvar_IGS.gm_8_00146, Chlvar_IGS.gm_20_00203, Chlvar_e_gw1.231.1.1, Chlvar_estExt_fgenesh3_pg.C_6530001, …	Chrzof_Cz12g14220.t1.v5.2.3, Chrzof_Cz03g24180.t1.v5.2.3, Chrzof_Cz12g25030.t1.v5.2.3, Chrzof_Cz04g23030.t1.v5.2.3, Chrzof_Cz15g08010.t1.v5.2.3, Chrzof_Cz01g05040.t1.v5.2.3, Chrzof_UNPLg00527.t1.v5.2.3, Chrzof_Cz14g12010.t1.v5.2.3, Chrzof_Cz16g18270.t1.v5.2.3, Chrzof_Cz01g05080.t1.v5.2.3, Chrzof_UNPLg00395.t1.v5.2.3, Chrzof_Cz16g16250.t1.v5.2.3, Chrzof_Cz04g38140.t1.v5.2.3, Chrzof_Cz11g23210.t1.v…	Claglo_2046435_VBLH_Green_Algae.p1, Claglo_2001104_VBLH_Green_Algae.p1, Claglo_2006245_VBLH_Green_Algae.p1, Claglo_2008602_VBLH_Green_Algae.p1, Claglo_2012153_VBLH_Green_Algae.p1, Claglo_2012436_VBLH_Green_Algae.p1, Claglo_2011174_VBLH_Green_Algae.p2, Claglo_2047076_VBLH_Green_Algae.p2, Claglo_2039521_VBLH_Green_Algae.p1, Claglo_2043736_VBLH_Green_Algae.p1, Claglo_2009747_VBLH_Green_Algae.p1, Cla…		CocpriSAG2167_jg5150.t1, CocpriSAG2167_jg1925.t1, CocpriSAG2167_jg284.t1, CocpriSAG2167_jg369.t1, CocpriSAG2167_jg1428.t1, CocpriSAG2167_jg550.t1, CocpriSAG2167_jg6263.t1, CocpriSAG2167_jg3129.t1, CocpriSAG2167_jg9161.t1, CocpriSAG2167_jg6254.t1, CocpriSAG2167_jg6255.t1, CocpriSAG2167_jg283.t1, CocpriSAG2167_jg423.t1, CocpriSAG2167_jg1644.t1, CocpriSAG2167_jg6251.t1, CocpriSAG2167_jg108.t1, Cocpr…	CocsubC169_rna-gnl|jgi|COCSUDRAFT_mRNA39671, CocsubC169_rna-gnl|jgi|COCSUDRAFT_mRNA45719, CocsubC169_rna-gnl|jgi|COCSUDRAFT_mRNA64994, CocsubC169_rna-gnl|jgi|COCSUDRAFT_mRNA66889, CocsubC169_rna-gnl|jgi|COCSUDRAFT_mRNA20768, CocsubC169_rna-gnl|jgi|COCSUDRAFT_mRNA47864, CocsubC169_rna-gnl|jgi|COCSUDRAFT_mRNA31588, CocsubC169_rna-gnl|jgi|COCSUDRAFT_mRNA49303, CocsubC169_rna-gnl|jgi|COCSUDRAFT_mRNA4…	Codfra_2023357_GYBH_Green_Algae.p1, Codfra_2019770_GYBH_Green_Algae.p1, Codfra_2003205_GYBH_Green_Algae.p1, Codfra_2023422_GYBH_Green_Algae.p1, Codfra_2005133_GYBH_Green_Algae.p1, Codfra_2023108_GYBH_Green_Algae.p1, Codfra_2001123_GYBH_Green_Algae.p1, Codfra_2004913_GYBH_Green_Algae.p1, Codfra_2004350_GYBH_Green_Algae.p1, Codfra_2023406_GYBH_Green_Algae.p1, Codfra_2005017_GYBH_Green_Algae.p1, Cod…	Deshal_2019774_KSFK_Green_Algae.p1, Deshal_2023786_KSFK_Green_Algae.p3, Deshal_2005119_KSFK_Green_Algae.p1, Deshal_2023212_KSFK_Green_Algae.p1, Deshal_2002960_KSFK_Green_Algae.p2, Deshal_2002961_KSFK_Green_Algae.p2, Deshal_2004977_KSFK_Green_Algae.p3, Deshal_2023879_KSFK_Green_Algae.p1, Deshal_2023620_KSFK_Green_Algae.p1, Deshal_2004767_KSFK_Green_Algae.p1, Deshal_2001574_KSFK_Green_Algae.p1, Des…	Dolten_2043300_XOAL_Green_Algae.p1, Dolten_2036106_XOAL_Green_Algae.p1	Dunsal_Dusal.0025s00027.1.v1.0, Dunsal_Dusal.0424s00006.1.v1.0, Dunsal_Dusal.0520s00008.1.v1.0, Dunsal_Dusal.0051s00007.1.v1.0, Dunsal_Dusal.0007s00026.1.v1.0, Dunsal_Dusal.0092s00014.1.v1.0, Dunsal_Dusal.0253s00017.1.v1.0, Dunsal_Dusal.0368s00006.1.v1.0, Dunsal_Dusal.0138s00007.1.v1.0, Dunsal_Dusal.0287s00018.1.v1.0, Dunsal_Dusal.0350s00012.1.v1.0, Dunsal_Dusal.0350s00013.1.v1.0, Dunsal_Dusal.12…	Dunter_2003914_WDWX_Green_Algae_UTEX_LB_1000.p1, Dunter_2001679_WDWX_Green_Algae_UTEX_LB_1000.p1, Dunter_2007515_WDWX_Green_Algae_UTEX_LB_1000.p1, Dunter_2004119_WDWX_Green_Algae_UTEX_LB_1000.p1, Dunter_2003008_WDWX_Green_Algae_UTEX_LB_1000.p1, Dunter_2045318_WDWX_Green_Algae_UTEX_LB_1000.p1, Dunter_2007068_WDWX_Green_Algae_UTEX_LB_1000.p1, Dunter_2004734_WDWX_Green_Algae_UTEX_LB_1000.p1, Dunter_…
N0.HOG0000027	OG0000002	n6					Aphrep_2018323_IJMT_Green_Algae.p2
N0.HOG0000028	OG0000002	n10										Batpra_rna-XM_007509412.1	Blarhi_2078000_VHIJ_Green_Algae.p2																													Cocpra_2022613_XJGM_Green_Algae.p1
N0.HOG0000029	OG0000002	n20						Astglo_fgenesh1_pg.00088_23_58_t																													Chlsub_2004004_GFUR_Green_Algae.p1					Cocpra_2004655_XJGM_Green_Algae.p2
N0.HOG0000030	OG0000002	n32	Acrsp._2004864_JIWJ_Green_Algae.p1	Anksp._2029797_OTQG_Green_Algae.p1, Anksp._2022183_OTQG_Green_Algae.p1	ApafusSAG2523_jg11994.t1	ApalobSAG2145_jg7445.t1		Astglo_e_gw1.00149.41.1_t	Astgra_2012360_ZFXU_Green_Algae_4_samples_combined.p1, Astgra_2012461_ZFXU_Green_Algae_4_samples_combined.p1, Astgra_2007047_ZFXU_Green_Algae_4_samples_combined.p1, Astgra_2007048_ZFXU_Green_Algae_4_samples_combined.p1, Astgra_2003731_ZFXU_Green_Algae_4_samples_combined.p1, Astgra_2003732_ZFXU_Green_Algae_4_samples_combined.p1, Astgra_2003730_ZFXU_Green_Algae_4_samples_combined.p1, Astgra_2003733…			Batpra_rna-XM_007509411.1, Batpra_rna-XM_007511953.1, Batpra_rna-XM_007513872.1		Bolpil_2040540_LSHT_Green_Algae.p1	Botbra_Bobra.53_1s0074.1.v2.1	Botsud_2000553_VJDZ_Green_Algae.p1, Botsud_2011876_VJDZ_Green_Algae.p1	Botter_2046039_QYXY_Green_Algae.p1	Brasub_2004042_GUBD_Green_Algae.p1, Brasub_2043615_GUBD_Green_Algae.p1	Bryplu_2027213_JTIG_Green_Algae.p1, Bryplu_2033111_JTIG_Green_Algae.p1	Carcru_2009990_VIAU_Green_Algae.p1, Carcru_2061259_VIAU_Green_Algae.p1	Carobt_2012621_RUIF_Green_Algae.p1, Carobt_2012433_RUIF_Green_Algae.p1		Chaorb_2063335_BAZF_Green_Algae.p1, Chaorb_2072605_BAZF_Green_Algae.p1, Chaorb_2016042_BAZF_Green_Algae.p1	Chlbil_3009680_SRGS_Green_Algae_2_samples_combined.p2, Chlbil_3009681_SRGS_Green_Algae_2_samples_combined.p1	Chlcri_2045411_BCYF_Green_Algae.p1	Chlmic_2003513_QRTH_Green_Algae.p1, Chlmic_2042959_QRTH_Green_Algae.p1, Chlmic_2036810_QRTH_Green_Algae.p1	Chlmin_2000940_MWAN_Green_Algae.p2, Chlmin_2004160_MWAN_Green_Algae.p1	Chlmoe_2002014_JRGZ_Green_Algae.p2		Chlole_2003965_PRIQ_Green_Algae.p1, Chlole_2003964_PRIQ_Green_Algae.p1, Chlole_2048561_PRIQ_Green_Algae.p1		Chlrei_Cre03.g194100.t1.2.v5.5, Chlrei_Cre09.g405900.t1.1.v5.5	Chlret_3015449_ZLBP_Green_Algae_2_samples_combined.p3, Chlret_3119407_ZLBP_Green_Algae_2_samples_combined.p1	Chlros_2003601_AJUW_Green_Algae.p1, Chlros_2010856_AJUW_Green_Algae.p1	Chlsor1602_rna-gnl|WGS_LHPG|mrna.C2E21_8139, Chlsor1602_rna-gnl|WGS_LHPG|mrna.C2E21_8082	Chlsp._2021837_XOZZ_Green_Algae_2_samples_combined.p1, Chlsp._2025728_XOZZ_Green_Algae_2_samples_combined.p1, Chlsp._2026751_XOZZ_Green_Algae_2_samples_combined.p2	Chlsub_2086008_GFUR_Green_Algae.p1, Chlsub_2093628_GFUR_Green_Algae.p1	Chltug_2006613_UTRE_Green_Algae.p4, Chltug_2006610_UTRE_Green_Algae.p1, Chltug_2006612_UTRE_Green_Algae.p1, Chltug_2012282_UTRE_Green_Algae.p1, Chltug_2012283_UTRE_Green_Algae.p2	Chlvar_estExt_Genewise1Plus.C_220006, Chlvar_gw1.32.73.1	Chrzof_Cz01g38150.t1.v5.2.3, Chrzof_Cz14g25010.t1.v5.2.3	Claglo_2045371_VBLH_Green_Algae.p3, Claglo_2045371_VBLH_Green_Algae.p2	Cocpra_2003614_XJGM_Green_Algae.p2	CocpriSAG2167_jg6543.t1	CocsubC169_rna-gnl|jgi|COCSUDRAFT_mRNA14113	Codfra_2005811_GYBH_Green_Algae.p1, Codfra_2003878_GYBH_Green_Algae.p1		Dolten_2008257_XOAL_Green_Algae.p1, Dolten_2001010_XOAL_Green_Algae.p1, Dolten_2001011_XOAL_Green_Algae.p1	Dunsal_Dusal.0459s00011.1.v1.0, Dunsal_Dusal.0140s00004.1.v1.0	Dunter_2006527_WDWX_Green_Algae_UTEX_LB_1000.p1, Dunter_2002155_WDWX_Green_Algae_UTEX_LB_1000.p1
N0.HOG0000031	OG0000002	n266																		Carcru_2048010_VIAU_Green_Algae.p1												Chlrei_Cre12.g543302.t1.1.v5.5									Claglo_2009338_VBLH_Green_Algae.p1
N0.HOG0000032	OG0000002	n280																																								Cocpra_2003850_XJGM_Green_Algae.p1
N0.HOG0000033	OG0000002	n281																																								Cocpra_2003109_XJGM_Green_Algae.p6, Cocpra_2003108_XJGM_Green_Algae.p1
N0.HOG0000034	OG0000002	n283					Aphrep_2075543_IJMT_Green_Algae.p1																																			Cocpra_2002161_XJGM_Green_Algae.p1
N0.HOG0000035	OG0000002	n288		Anksp._2002406_OTQG_Green_Algae.p2			Aphrep_2091111_IJMT_Green_Algae.p1		Astgra_2000719_ZFXU_Green_Algae_4_samples_combined.p1							Botsud_2010830_VJDZ_Green_Algae.p1		Brasub_2048852_GUBD_Green_Algae.p1		Carcru_2010093_VIAU_Green_Algae.p1			Chaorb_2054032_BAZF_Green_Algae.p1	Chlbil_3005079_SRGS_Green_Algae_2_samples_combined.p1	Chlcri_2001081_BCYF_Green_Algae.p2	Chlmic_2043053_QRTH_Green_Algae.p1	Chlmin_2034712_MWAN_Green_Algae.p1	Chlmoe_2032047_JRGZ_Green_Algae.p1	Chlnoc_2054278_VALZ_Green_Algae.p1	Chlole_2052077_PRIQ_Green_Algae.p1	Chloog_2025182_IHOI_Green_Algae.p3	Chlrei_Cre07.g319850.t1.2.v5.5	Chlret_3111560_ZLBP_Green_Algae_2_samples_combined.p1	Chlros_2010181_AJUW_Green_Algae.p1		Chlsp._2116113_XOZZ_Green_Algae_2_samples_combined.p1, Chlsp._2015732_XOZZ_Green_Algae_2_samples_combined.p1, Chlsp._2002942_XOZZ_Green_Algae_2_samples_combined.p1	Chlsub_2015044_GFUR_Green_Algae.p1	Chltug_2083431_UTRE_Green_Algae.p1, Chltug_2016311_UTRE_Green_Algae.p1		Chrzof_Cz01g14090.t1.v5.2.3		Cocpra_2003092_XJGM_Green_Algae.p1						Dunsal_Dusal.0160s00006.1.v1.0	Dunter_2040938_WDWX_Green_Algae_UTEX_LB_1000.p1
N0.HOG0000036	OG0000002	n338																																								Cocpra_2004790_XJGM_Green_Algae.p1
N0.HOG0000037	OG0000002	n349
N0.HOG0000038	OG0000002	n353			ApafusSAG2523_jg9873.t1, ApafusSAG2523_jg9379.t1	ApalobSAG2145_jg457.t1	Aphrep_2015331_IJMT_Green_Algae.p1, Aphrep_2086929_IJMT_Green_Algae.p1, Aphrep_2091228_IJMT_Green_Algae.p1, Aphrep_2091193_IJMT_Green_Algae.p1, Aphrep_2091017_IJMT_Green_Algae.p1, Aphrep_2089296_IJMT_Green_Algae.p1, Aphrep_2090733_IJMT_Green_Algae.p1, Aphrep_2090615_IJMT_Green_Algae.p1, Aphrep_2012394_IJMT_Green_Algae.p2, Aphrep_2013122_IJMT_Green_Algae.p1, Aphrep_2018826_IJMT_Green_Algae.p1, Aph…	Astglo_e_gw1.00088.112.1_t	Astgra_2011892_ZFXU_Green_Algae_4_samples_combined.p1	Auxpro_rna-XM_011399630.1	AuxproUTEX25_rna-gnl|WGS_QOKY|APUTEX25_00000454-RA		Blarhi_2015030_VHIJ_Green_Algae.p1, Blarhi_2015289_VHIJ_Green_Algae.p2	Bolpil_2035827_LSHT_Green_Algae.p1	Botbra_Bobra.0330s0013.1.v2.1	Botsud_2005712_VJDZ_Green_Algae.p1	Botter_2042657_QYXY_Green_Algae.p1, Botter_2005089_QYXY_Green_Algae.p1, Botter_2009951_QYXY_Green_Algae.p1	Brasub_2048455_GUBD_Green_Algae.p1	Bryplu_2004974_JTIG_Green_Algae.p1	Carcru_2008614_VIAU_Green_Algae.p1, Carcru_2062730_VIAU_Green_Algae.p1	Carobt_2053570_RUIF_Green_Algae.p1		Chaorb_2014172_BAZF_Green_Algae.p4, Chaorb_2064834_BAZF_Green_Algae.p1	Chlbil_3115392_SRGS_Green_Algae_2_samples_combined.p2				Chlmoe_2005876_JRGZ_Green_Algae.p1	Chlnoc_2001150_VALZ_Green_Algae.p1, Chlnoc_2001151_VALZ_Green_Algae.p1	Chlole_2051357_PRIQ_Green_Algae.p1, Chlole_2002122_PRIQ_Green_Algae.p1		Chlrei_Cre08.g384900.t1.2.v5.5	Chlret_3127881_ZLBP_Green_Algae_2_samples_combined.p1	Chlros_2056424_AJUW_Green_Algae.p1	Chlsor1602_rna-gnl|WGS_LHPG|mrna.C2E21_7140	Chlsp._2110038_XOZZ_Green_Algae_2_samples_combined.p3, Chlsp._2106823_XOZZ_Green_Algae_2_samples_combined.p1, Chlsp._2026244_XOZZ_Green_Algae_2_samples_combined.p1	Chlsub_2085162_GFUR_Green_Algae.p2, Chlsub_2004037_GFUR_Green_Algae.p1, Chlsub_2004038_GFUR_Green_Algae.p1	Chltug_2091527_UTRE_Green_Algae.p1	Chlvar_IGS.gm_15_00137	Chrzof_Cz11g06180.t1.v5.2.3, Chrzof_Cz12g20180.t1.v5.2.3, Chrzof_Cz14g11260.t1.v5.2.3		Cocpra_2022656_XJGM_Green_Algae.p1, Cocpra_2003109_XJGM_Green_Algae.p1			Codfra_2004359_GYBH_Green_Algae.p1	Deshal_2019053_KSFK_Green_Algae.p1	Dolten_2000137_XOAL_Green_Algae.p1, Dolten_2007976_XOAL_Green_Algae.p4	Dunsal_Dusal.0080s00012.1.v1.0	Dunter_2043489_WDWX_Green_Algae_UTEX_LB_1000.p1
N0.HOG0000039	OG0000002	n565		Anksp._2025194_OTQG_Green_Algae.p1, Anksp._2019670_OTQG_Green_Algae.p1, Anksp._2026911_OTQG_Green_Algae.p1, Anksp._2025413_OTQG_Green_Algae.p1, Anksp._2019465_OTQG_Green_Algae.p2	ApafusSAG2523_jg7304.t1, ApafusSAG2523_jg6708.t1, ApafusSAG2523_jg4628.t1, ApafusSAG2523_jg11223.t1, ApafusSAG2523_jg2285.t1	ApalobSAG2145_jg9405.t1, ApalobSAG2145_jg2755.t1, ApalobSAG2145_jg10676.t1	Aphrep_2006930_IJMT_Green_Algae.p2, Aphrep_2018296_IJMT_Green_Algae.p1	Astglo_e_gw1.00062.93.1_t, Astglo_Aster-04649	Astgra_2045499_ZFXU_Green_Algae_4_samples_combined.p2, Astgra_2009463_ZFXU_Green_Algae_4_samples_combined.p1, Astgra_2043550_ZFXU_Green_Algae_4_samples_combined.p1	Auxpro_rna-XM_011403163.1, Auxpro_rna-XM_011398388.1	AuxproUTEX25_rna-gnl|WGS_QOKY|APUTEX25_00001509-RA	Batpra_rna-XM_007515602.1		Bolpil_2038759_LSHT_Green_Algae.p1	Botbra_Bobra.43_2s0045.1.v2.1	Botsud_2005433_VJDZ_Green_Algae.p1, Botsud_2005432_VJDZ_Green_Algae.p1, Botsud_2003099_VJDZ_Green_Algae.p1, Botsud_2009885_VJDZ_Green_Algae.p2, Botsud_2009109_VJDZ_Green_Algae.p1	Botter_2049723_QYXY_Green_Algae.p1, Botter_2049600_QYXY_Green_Algae.p1	Brasub_2010052_GUBD_Green_Algae.p1	Bryplu_2029910_JTIG_Green_Algae.p1, Bryplu_2000703_JTIG_Green_Algae.p1	Carcru_2006896_VIAU_Green_Algae.p1, Carcru_2064291_VIAU_Green_Algae.p1	Carobt_2009993_RUIF_Green_Algae.p3, Carobt_2051080_RUIF_Green_Algae.p1, Carobt_2050001_RUIF_Green_Algae.p1		Chaorb_2004280_BAZF_Green_Algae.p1, Chaorb_2067180_BAZF_Green_Algae.p1, Chaorb_2012900_BAZF_Green_Algae.p1, Chaorb_2072625_BAZF_Green_Algae.p1, Chaorb_2058001_BAZF_Green_Algae.p1	Chlbil_3130037_SRGS_Green_Algae_2_samples_combined.p1, Chlbil_3137338_SRGS_Green_Algae_2_samples_combined.p1	Chlcri_2040093_BCYF_Green_Algae.p1, Chlcri_2040263_BCYF_Green_Algae.p1	Chlmic_2033664_QRTH_Green_Algae.p1, Chlmic_2006104_QRTH_Green_Algae.p2, Chlmic_2030359_QRTH_Green_Algae.p1	Chlmin_2003525_MWAN_Green_Algae.p1, Chlmin_2003876_MWAN_Green_Algae.p2, Chlmin_2030915_MWAN_Green_Algae.p3	Chlmoe_2032558_JRGZ_Green_Algae.p1, Chlmoe_2033998_JRGZ_Green_Algae.p1	Chlnoc_2000486_VALZ_Green_Algae.p1, Chlnoc_2005157_VALZ_Green_Algae.p1	Chlole_2050795_PRIQ_Green_Algae.p1, Chlole_2007497_PRIQ_Green_Algae.p1	Chloog_2024582_IHOI_Green_Algae.p2	Chlrei_Cre09.g390300.t1.1.v5.5, Chlrei_Cre02.g095129.t1.1.v5.5, Chlrei_Cre10.g419450.t1.1.v5.5, Chlrei_Cre03.g160900.t1.2.v5.5	Chlret_3000939_ZLBP_Green_Algae_2_samples_combined.p1, Chlret_3026633_ZLBP_Green_Algae_2_samples_combined.p1	Chlros_2048285_AJUW_Green_Algae.p2, Chlros_2008772_AJUW_Green_Algae.p2, Chlros_2007384_AJUW_Green_Algae.p1	Chlsor1602_rna-gnl|WGS_LHPG|mrna.C2E21_9029B, Chlsor1602_rna-gnl|WGS_LHPG|mrna.C2E21_2557	Chlsp._2026765_XOZZ_Green_Algae_2_samples_combined.p1, Chlsp._2107526_XOZZ_Green_Algae_2_samples_combined.p1	Chlsub_2014675_GFUR_Green_Algae.p1	Chltug_2079501_UTRE_Green_Algae.p1, Chltug_2010669_UTRE_Green_Algae.p2, Chltug_2015598_UTRE_Green_Algae.p1	Chlvar_gw1.2.340.1, Chlvar_IGS.gm_27_00012	Chrzof_Cz06g22170.t1.v5.2.3, Chrzof_Cz16g09300.t1.v5.2.3, Chrzof_Cz02g18050.t1.v5.2.3, Chrzof_Cz12g24130.t1.v5.2.3		Cocpra_2002750_XJGM_Green_Algae.p1	CocpriSAG2167_jg7495.t1, CocpriSAG2167_jg9723.t1, CocpriSAG2167_jg3393.t1	CocsubC169_rna-gnl|jgi|COCSUDRAFT_mRNA15794, CocsubC169_rna-gnl|jgi|COCSUDRAFT_mRNA20652, CocsubC169_rna-gnl|jgi|COCSUDRAFT_mRNA19713	Codfra_2022710_GYBH_Green_Algae.p1, Codfra_2001642_GYBH_Green_Algae.p1, Codfra_2005376_GYBH_Green_Algae.p1	Deshal_2022958_KSFK_Green_Algae.p1	Dolten_2041604_XOAL_Green_Algae.p2, Dolten_2002100_XOAL_Green_Algae.p2, Dolten_2000553_XOAL_Green_Algae.p1, Dolten_2000554_XOAL_Green_Algae.p1	Dunsal_Dusal.0085s00026.1.v1.0	Dunter_2009329_WDWX_Green_Algae_UTEX_LB_1000.p1, Dunter_2003087_WDWX_Green_Algae_UTEX_LB_1000.p1, Dunter_2003088_WDWX_Green_Algae_UTEX_LB_1000.p2, Dunter_2008567_WDWX_Green_Algae_UTEX_LB_1000.p1
N0.HOG0000040	OG0000002	n883	Acrsp._2002739_JIWJ_Green_Algae.p1	Anksp._2021734_OTQG_Green_Algae.p1, Anksp._2020900_OTQG_Green_Algae.p1	ApafusSAG2523_jg1192.t1, ApafusSAG2523_jg8900.t1	ApalobSAG2145_jg1819.t1	Aphrep_2081550_IJMT_Green_Algae.p1	Astglo_Aster-01022	Astgra_2055465_ZFXU_Green_Algae_4_samples_combined.p1, Astgra_2050010_ZFXU_Green_Algae_4_samples_combined.p2					Bolpil_2040460_LSHT_Green_Algae.p1	Botbra_Bobra.357_2s0018.1.v2.1	Botsud_2037895_VJDZ_Green_Algae.p1	Botter_2010220_QYXY_Green_Algae.p1	Brasub_2009623_GUBD_Green_Algae.p1	Bryplu_2003212_JTIG_Green_Algae.p1	Carcru_2003522_VIAU_Green_Algae.p1, Carcru_2042071_VIAU_Green_Algae.p1	Carobt_2006354_RUIF_Green_Algae.p1		Chaorb_2015496_BAZF_Green_Algae.p1	Chlbil_3031466_SRGS_Green_Algae_2_samples_combined.p1		Chlmic_2005484_QRTH_Green_Algae.p1		Chlmoe_2005225_JRGZ_Green_Algae.p1		Chlole_2040320_PRIQ_Green_Algae.p1, Chlole_2042239_PRIQ_Green_Algae.p1		Chlrei_Cre16.g683650.t1.2.v5.5	Chlret_3132056_ZLBP_Green_Algae_2_samples_combined.p1, Chlret_3005690_ZLBP_Green_Algae_2_samples_combined.p5	Chlros_2004115_AJUW_Green_Algae.p2	Chlsor1602_rna-gnl|WGS_LHPG|mrna.C2E21_4051	Chlsp._2115235_XOZZ_Green_Algae_2_samples_combined.p1, Chlsp._2106699_XOZZ_Green_Algae_2_samples_combined.p1	Chlsub_2090905_GFUR_Green_Algae.p1	Chltug_2011049_UTRE_Green_Algae.p1	Chlvar_e_gw1.12.249.1	Chrzof_Cz19g04100.t1.v5.2.3	Claglo_2010899_VBLH_Green_Algae.p1	Cocpra_2016976_XJGM_Green_Algae.p1	CocpriSAG2167_jg8664.t1	CocsubC169_rna-gnl|jgi|COCSUDRAFT_mRNA11504	Codfra_2022670_GYBH_Green_Algae.p1	Deshal_2022923_KSFK_Green_Algae.p1	Dolten_2041905_XOAL_Green_Algae.p1	Dunsal_Dusal.0969s00004.1.v1.0, Dunsal_Dusal.0969s00006.1.v1.0	Dunter_2043443_WDWX_Green_Algae_UTEX_LB_1000.p1
N0.HOG0000041	OG0000002	n1039																													Chloog_2003345_IHOI_Green_Algae.p1		Chlret_3028022_ZLBP_Green_Algae_2_samples_combined.p1, Chlret_3024459_ZLBP_Green_Algae_2_samples_combined.p1	Chlros_2002089_AJUW_Green_Algae.p1, Chlros_2002090_AJUW_Green_Algae.p3		Chlsp._2118554_XOZZ_Green_Algae_2_samples_combined.p1, Chlsp._2006836_XOZZ_Green_Algae_2_samples_combined.p2, Chlsp._2114975_XOZZ_Green_Algae_2_samples_combined.p1, Chlsp._2115230_XOZZ_Green_Algae_2_samples_combined.p1		Chltug_2017020_UTRE_Green_Algae.p1, Chltug_2017021_UTRE_Green_Algae.p1, Chltug_2089571_UTRE_Green_Algae.p1
N0.HOG0000042	OG0000002	n1051																									Chlmin_2029954_MWAN_Green_Algae.p1
N0.HOG0000043	OG0000002	n1057
N0.HOG0000044	OG0000002	n1060													Botbra_Bobra.0254s0012.1.v2.1		Botter_2011457_QYXY_Green_Algae.p1
N0.HOG0000045	OG0000002	n1066																																								Cocpra_2023162_XJGM_Green_Algae.p2
N0.HOG0000046	OG0000002	n1067																																								Cocpra_2003555_XJGM_Green_Algae.p2
N0.HOG0000047	OG0000002	n1068	Acrsp._2040488_JIWJ_Green_Algae.p1	Anksp._2001999_OTQG_Green_Algae.p1, Anksp._2001998_OTQG_Green_Algae.p1	ApafusSAG2523_jg227.t1, ApafusSAG2523_jg4277.t1	ApalobSAG2145_jg62.t1	Aphrep_2002306_IJMT_Green_Algae.p1	Astglo_fgenesh1_pm.00011_23_16_t	Astgra_2004776_ZFXU_Green_Algae_4_samples_combined.p1, Astgra_2004777_ZFXU_Green_Algae_4_samples_combined.p1, Astgra_2012264_ZFXU_Green_Algae_4_samples_combined.p1	Auxpro_rna-XM_011399604.1		Batpra_rna-XM_007514141.1		Bolpil_2040548_LSHT_Green_Algae.p1		Botsud_2011695_VJDZ_Green_Algae.p1		Brasub_2050441_GUBD_Green_Algae.p1		Carcru_2063989_VIAU_Green_Algae.p1	Carobt_2054551_RUIF_Green_Algae.p1		Chaorb_2013364_BAZF_Green_Algae.p1	Chlbil_3142688_SRGS_Green_Algae_2_samples_combined.p1, Chlbil_3138120_SRGS_Green_Algae_2_samples_combined.p1, Chlbil_3015475_SRGS_Green_Algae_2_samples_combined.p2	Chlcri_2046983_BCYF_Green_Algae.p1	Chlmic_2042884_QRTH_Green_Algae.p1	Chlmin_2006919_MWAN_Green_Algae.p2	Chlmoe_2006590_JRGZ_Green_Algae.p1, Chlmoe_2006341_JRGZ_Green_Algae.p1	Chlnoc_2005059_VALZ_Green_Algae.p2, Chlnoc_2005061_VALZ_Green_Algae.p1, Chlnoc_2005060_VALZ_Green_Algae.p1, Chlnoc_2005059_VALZ_Green_Algae.p1	Chlole_2051780_PRIQ_Green_Algae.p1	Chloog_2028151_IHOI_Green_Algae.p1	Chlrei_Cre16.g659400.t1.1.v5.5			Chlsor1602_rna-gnl|WGS_LHPG|mrna.C2E21_9476	Chlsp._2001287_XOZZ_Green_Algae_2_samples_combined.p1, Chlsp._2001288_XOZZ_Green_Algae_2_samples_combined.p1	Chlsub_2095786_GFUR_Green_Algae.p1		Chlvar_IGS.gm_4_00595	Chrzof_Cz03g23150.t1.v5.2.3			CocpriSAG2167_jg7824.t1	CocsubC169_rna-gnl|jgi|COCSUDRAFT_mRNA35653		Deshal_2003918_KSFK_Green_Algae.p1, Deshal_2003919_KSFK_Green_Algae.p1	Dolten_2042616_XOAL_Green_Algae.p1	Dunsal_Dusal.1229s00001.1.v1.0	Dunter_2003227_WDWX_Green_Algae_UTEX_LB_1000.p1
N0.HOG0000048	OG0000002	n1223																	Bryplu_2003675_JTIG_Green_Algae.p1																						Claglo_2005891_VBLH_Green_Algae.p1				Codfra_2023381_GYBH_Green_Algae.p1
N0.HOG0000049	OG0000002	n1225										Batpra_rna-XM_007510381.1								Carcru_2053630_VIAU_Green_Algae.p1				Chlbil_3008449_SRGS_Green_Algae_2_samples_combined.p1, Chlbil_3005641_SRGS_Green_Algae_2_samples_combined.p1									Chlret_3113846_ZLBP_Green_Algae_2_samples_combined.p1
N0.HOG0000050	OG0000002	n1239					Aphrep_2004898_IJMT_Green_Algae.p1, Aphrep_2004899_IJMT_Green_Algae.p1, Aphrep_2019006_IJMT_Green_Algae.p1								Botbra_Bobra.0038s0007.1.v2.1				Bryplu_2031772_JTIG_Green_Algae.p1					Chlbil_3020465_SRGS_Green_Algae_2_samples_combined.p1									Chlret_3020143_ZLBP_Green_Algae_2_samples_combined.p1
N0.HOG0000051	OG0000002	n1254			ApafusSAG2523_jg951.t1
N0.HOG0000052	OG0000002	n1261																										Chlmoe_2003803_JRGZ_Green_Algae.p1		Chlole_2007613_PRIQ_Green_Algae.p1
N0.HOG0000053	OG0000002	n1278
N0.HOG0000054	OG0000002	n1284					Aphrep_2013250_IJMT_Green_Algae.p2						Blarhi_2072517_VHIJ_Green_Algae.p1					Brasub_2044950_GUBD_Green_Algae.p1		Carcru_2043264_VIAU_Green_Algae.p1				Chlbil_3139112_SRGS_Green_Algae_2_samples_combined.p1, Chlbil_3128152_SRGS_Green_Algae_2_samples_combined.p1		Chlmic_2005167_QRTH_Green_Algae.p1, Chlmic_2005850_QRTH_Green_Algae.p1, Chlmic_2040147_QRTH_Green_Algae.p1, Chlmic_2032425_QRTH_Green_Algae.p1				Chlole_2006379_PRIQ_Green_Algae.p1			Chlret_3109113_ZLBP_Green_Algae_2_samples_combined.p1, Chlret_3005478_ZLBP_Green_Algae_2_samples_combined.p1			Chlsp._2019709_XOZZ_Green_Algae_2_samples_combined.p1						Cocpra_2000690_XJGM_Green_Algae.p3, Cocpra_2000691_XJGM_Green_Algae.p3
N0.HOG0000055	OG0000002	n1329			ApafusSAG2523_jg8823.t1		Aphrep_2013755_IJMT_Green_Algae.p1, Aphrep_2019846_IJMT_Green_Algae.p2, Aphrep_2007953_IJMT_Green_Algae.p1											Brasub_2051202_GUBD_Green_Algae.p1			Carobt_2051706_RUIF_Green_Algae.p1		Chaorb_2009948_BAZF_Green_Algae.p1, Chaorb_2071716_BAZF_Green_Algae.p1, Chaorb_2068226_BAZF_Green_Algae.p1, Chaorb_2006309_BAZF_Green_Algae.p1, Chaorb_2006308_BAZF_Green_Algae.p1, Chaorb_2006310_BAZF_Green_Algae.p1, Chaorb_2055628_BAZF_Green_Algae.p1, Chaorb_2001560_BAZF_Green_Algae.p2, Chaorb_2001558_BAZF_Green_Algae.p1, Chaorb_2001560_BAZF_Green_Algae.p1, Chaorb_2009076_BAZF_Green_Algae.p2, Cha…			Chlmic_2027538_QRTH_Green_Algae.p2, Chlmic_2001565_QRTH_Green_Algae.p1, Chlmic_2028703_QRTH_Green_Algae.p1, Chlmic_2027463_QRTH_Green_Algae.p1, Chlmic_2033989_QRTH_Green_Algae.p1, Chlmic_2039147_QRTH_Green_Algae.p1, Chlmic_2033689_QRTH_Green_Algae.p1, Chlmic_2002011_QRTH_Green_Algae.p1, Chlmic_2001676_QRTH_Green_Algae.p2, Chlmic_2036926_QRTH_Green_Algae.p1, Chlmic_2001419_QRTH_Green_Algae.p1, Chl…	Chlmin_2031699_MWAN_Green_Algae.p3, Chlmin_2001775_MWAN_Green_Algae.p2			Chlole_2050087_PRIQ_Green_Algae.p1, Chlole_2004909_PRIQ_Green_Algae.p1, Chlole_2004023_PRIQ_Green_Algae.p1, Chlole_2007146_PRIQ_Green_Algae.p1, Chlole_2006836_PRIQ_Green_Algae.p2, Chlole_2037579_PRIQ_Green_Algae.p1, Chlole_2000690_PRIQ_Green_Algae.p1, Chlole_2001234_PRIQ_Green_Algae.p2, Chlole_2004930_PRIQ_Green_Algae.p1, Chlole_2046546_PRIQ_Green_Algae.p1, Chlole_2002533_PRIQ_Green_Algae.p1, Chl…	Chloog_2020686_IHOI_Green_Algae.p1					Chlsp._2114517_XOZZ_Green_Algae_2_samples_combined.p1
N0.HOG0000056	OG0000002	n1498		Anksp._2001925_OTQG_Green_Algae.p1, Anksp._2001751_OTQG_Green_Algae.p1, Anksp._2030069_OTQG_Green_Algae.p1, Anksp._2030251_OTQG_Green_Algae.p1, Anksp._2003428_OTQG_Green_Algae.p1	ApafusSAG2523_jg3525.t1, ApafusSAG2523_jg8733.t1, ApafusSAG2523_jg8552.t1, ApafusSAG2523_jg4159.t1, ApafusSAG2523_jg12225.t1	ApalobSAG2145_jg6631.t1, ApalobSAG2145_jg1261.t1, ApalobSAG2145_jg6058.t1, ApalobSAG2145_jg4871.t1	Aphrep_2073453_IJMT_Green_Algae.p1, Aphrep_2001832_IJMT_Green_Algae.p1, Aphrep_2068412_IJMT_Green_Algae.p1, Aphrep_2091264_IJMT_Green_Algae.p1, Aphrep_2067574_IJMT_Green_Algae.p1	Astglo_e_gw1.00010.136.1_t, Astglo_e_gw1.00122.118.1_t, Astglo_e_gw1.00071.27.1_t, Astglo_Aster-08187, Astglo_e_gw1.00067.503.1_t, Astglo_Aster-x0313	Astgra_2045657_ZFXU_Green_Algae_4_samples_combined.p1	Auxpro_rna-XM_011399768.1, Auxpro_rna-XM_011398022.1, Auxpro_rna-XM_011401460.1	AuxproUTEX25_rna-gnl|WGS_QOKY|APUTEX25_00003729-RA, AuxproUTEX25_rna-gnl|WGS_QOKY|APUTEX25_00001169-RA	Batpra_rna-XM_007511305.1	Blarhi_2004351_VHIJ_Green_Algae.p2, Blarhi_2080235_VHIJ_Green_Algae.p1, Blarhi_2076089_VHIJ_Green_Algae.p1	Bolpil_2006283_LSHT_Green_Algae.p1	Botbra_Bobra.0018s0110.1.v2.1, Botbra_Bobra.0248s0001.1.v2.1, Botbra_Bobra.0195s0023.1.v2.1, Botbra_Bobra.0195s0008.1.v2.1, Botbra_Bobra.0195s0010.1.v2.1, Botbra_Bobra.0248s0004.1.v2.1, Botbra_Bobra.117_2s0005.1.v2.1, Botbra_Bobra.117_2s0001.1.v2.1, Botbra_Bobra.0061s0059.1.v2.1, Botbra_Bobra.0195s0015.1.v2.1, Botbra_Bobra.0157s0029.1.v2.1, Botbra_Bobra.180_2s0007.1.v2.1, Botbra_Bobra.0082s0064.1…	Botsud_2000323_VJDZ_Green_Algae.p1, Botsud_2000324_VJDZ_Green_Algae.p1, Botsud_2039177_VJDZ_Green_Algae.p1, Botsud_2040636_VJDZ_Green_Algae.p1	Botter_2008416_QYXY_Green_Algae.p1, Botter_2049646_QYXY_Green_Algae.p1, Botter_2049678_QYXY_Green_Algae.p1, Botter_2009265_QYXY_Green_Algae.p3, Botter_2009266_QYXY_Green_Algae.p3, Botter_2008152_QYXY_Green_Algae.p1, Botter_2049584_QYXY_Green_Algae.p1, Botter_2003065_QYXY_Green_Algae.p1, Botter_2049340_QYXY_Green_Algae.p1, Botter_2009637_QYXY_Green_Algae.p1, Botter_2002898_QYXY_Green_Algae.p1, Bot…	Brasub_2046353_GUBD_Green_Algae.p1, Brasub_2001101_GUBD_Green_Algae.p1, Brasub_2007820_GUBD_Green_Algae.p1	Bryplu_2001580_JTIG_Green_Algae.p1, Bryplu_2026546_JTIG_Green_Algae.p1, Bryplu_2023631_JTIG_Green_Algae.p1, Bryplu_2032356_JTIG_Green_Algae.p1	Carcru_2045517_VIAU_Green_Algae.p1, Carcru_2009552_VIAU_Green_Algae.p1, Carcru_2008681_VIAU_Green_Algae.p1, Carcru_2010094_VIAU_Green_Algae.p1	Carobt_2006331_RUIF_Green_Algae.p1, Carobt_2001164_RUIF_Green_Algae.p1		Chaorb_2058007_BAZF_Green_Algae.p1, Chaorb_2068074_BAZF_Green_Algae.p1, Chaorb_2008728_BAZF_Green_Algae.p2, Chaorb_2008730_BAZF_Green_Algae.p2, Chaorb_2072458_BAZF_Green_Algae.p1, Chaorb_2016022_BAZF_Green_Algae.p2	Chlbil_3130712_SRGS_Green_Algae_2_samples_combined.p2, Chlbil_3130611_SRGS_Green_Algae_2_samples_combined.p1, Chlbil_3014021_SRGS_Green_Algae_2_samples_combined.p1, Chlbil_3005950_SRGS_Green_Algae_2_samples_combined.p2, Chlbil_3119354_SRGS_Green_Algae_2_samples_combined.p1		Chlmic_2033510_QRTH_Green_Algae.p1, Chlmic_2042310_QRTH_Green_Algae.p1, Chlmic_2039108_QRTH_Green_Algae.p1, Chlmic_2038316_QRTH_Green_Algae.p1	Chlmin_2005562_MWAN_Green_Algae.p1, Chlmin_2031218_MWAN_Green_Algae.p1, Chlmin_2032760_MWAN_Green_Algae.p2, Chlmin_2007039_MWAN_Green_Algae.p1, Chlmin_2004286_MWAN_Green_Algae.p2	Chlmoe_2001901_JRGZ_Green_Algae.p1, Chlmoe_2001902_JRGZ_Green_Algae.p1, Chlmoe_2001903_JRGZ_Green_Algae.p1, Chlmoe_2001904_JRGZ_Green_Algae.p1	Chlnoc_2039867_VALZ_Green_Algae.p1, Chlnoc_2038203_VALZ_Green_Algae.p1, Chlnoc_2048399_VALZ_Green_Algae.p1, Chlnoc_2004942_VALZ_Green_Algae.p1, Chlnoc_2003096_VALZ_Green_Algae.p1, Chlnoc_2003097_VALZ_Green_Algae.p1	Chlole_2037113_PRIQ_Green_Algae.p1, Chlole_2050759_PRIQ_Green_Algae.p1, Chlole_2048031_PRIQ_Green_Algae.p1, Chlole_2044605_PRIQ_Green_Algae.p1	Chloog_2002174_IHOI_Green_Algae.p1	Chlrei_Cre16.g692228.t1.1.v5.5, Chlrei_Cre13.g576600.t1.2.v5.5, Chlrei_Cre05.g236216.t1.1.v5.5	Chlret_3017523_ZLBP_Green_Algae_2_samples_combined.p1, Chlret_3017524_ZLBP_Green_Algae_2_samples_combined.p1	Chlros_2046253_AJUW_Green_Algae.p2, Chlros_2003023_AJUW_Green_Algae.p1, Chlros_2010150_AJUW_Green_Algae.p1	Chlsor1602_rna-gnl|WGS_LHPG|mrna.C2E21_4564, Chlsor1602_rna-gnl|WGS_LHPG|mrna.C2E21_6012A, Chlsor1602_rna-gnl|WGS_LHPG|mrna.C2E21_6016, Chlsor1602_rna-gnl|WGS_LHPG|mrna.C2E21_4047, Chlsor1602_rna-gnl|WGS_LHPG|mrna.C2E21_3547, Chlsor1602_rna-gnl|WGS_LHPG|mrna.C2E21_7458, Chlsor1602_rna-gnl|WGS_LHPG|mrna.C2E21_0525A, Chlsor1602_rna-gnl|WGS_LHPG|mrna.C2E21_3925, Chlsor1602_rna-gnl|WGS_LHPG|mrna.C2E2…	Chlsp._2104463_XOZZ_Green_Algae_2_samples_combined.p2, Chlsp._2115422_XOZZ_Green_Algae_2_samples_combined.p1, Chlsp._2113817_XOZZ_Green_Algae_2_samples_combined.p1, Chlsp._2107605_XOZZ_Green_Algae_2_samples_combined.p1, Chlsp._2015730_XOZZ_Green_Algae_2_samples_combined.p3	Chlsub_2093005_GFUR_Green_Algae.p1, Chlsub_2021604_GFUR_Green_Algae.p1, Chlsub_2020011_GFUR_Green_Algae.p3, Chlsub_2020011_GFUR_Green_Algae.p1	Chltug_2091735_UTRE_Green_Algae.p2, Chltug_2009456_UTRE_Green_Algae.p1, Chltug_2082377_UTRE_Green_Algae.p2, Chltug_2007120_UTRE_Green_Algae.p3, Chltug_2007121_UTRE_Green_Algae.p3, Chltug_2007122_UTRE_Green_Algae.p2, Chltug_2008419_UTRE_Green_Algae.p1, Chltug_2078466_UTRE_Green_Algae.p2, Chltug_2088623_UTRE_Green_Algae.p3, Chltug_2013084_UTRE_Green_Algae.p8, Chltug_2013085_UTRE_Green_Algae.p6, Chl…	Chlvar_IGS.gm_30_00068, Chlvar_e_gw1.12.401.1, Chlvar_e_gw1.18.251.1, Chlvar_gw1.15.198.1, Chlvar_IGS.gm_15_00151, Chlvar_estExt_Genewise1.C_70034, Chlvar_gw1.1.726.1, Chlvar_estExt_Genewise1.C_100011, Chlvar_IGS.gm_10_00011, Chlvar_gw1.22.151.1, Chlvar_gw1.34.32.1	Chrzof_Cz12g06110.t1.v5.2.3, Chrzof_Cz15g10290.t1.v5.2.3, Chrzof_UNPLg00276.t1.v5.2.3, Chrzof_Cz08g22170.t1.v5.2.3, Chrzof_Cz16g00060.t1.v5.2.3	Claglo_2012215_VBLH_Green_Algae.p4		CocpriSAG2167_jg847.t1, CocpriSAG2167_jg2413.t1, CocpriSAG2167_jg8744.t1, CocpriSAG2167_jg940.t1	CocsubC169_rna-gnl|jgi|COCSUDRAFT_mRNA39960, CocsubC169_rna-gnl|jgi|COCSUDRAFT_mRNA18717, CocsubC169_rna-gnl|jgi|COCSUDRAFT_mRNA26422, CocsubC169_rna-gnl|jgi|COCSUDRAFT_mRNA67022	Codfra_2003021_GYBH_Green_Algae.p2, Codfra_2000274_GYBH_Green_Algae.p1, Codfra_2023431_GYBH_Green_Algae.p1, Codfra_2000945_GYBH_Green_Algae.p1	Deshal_2023921_KSFK_Green_Algae.p1	Dolten_2007655_XOAL_Green_Algae.p1, Dolten_2037627_XOAL_Green_Algae.p3		Dunter_2006822_WDWX_Green_Algae_UTEX_LB_1000.p2
N0.HOG0000057	OG0000002	n2147											Blarhi_2010059_VHIJ_Green_Algae.p2		Botbra_Bobra.0046s0007.1.v2.1									Chlbil_3014199_SRGS_Green_Algae_2_samples_combined.p1, Chlbil_3009015_SRGS_Green_Algae_2_samples_combined.p1									Chlret_3026508_ZLBP_Green_Algae_2_samples_combined.p1, Chlret_3114518_ZLBP_Green_Algae_2_samples_combined.p1												Codfra_2002102_GYBH_Green_Algae.p1
N0.HOG0000058	OG0000002	n2160	Acrsp._2006856_JIWJ_Green_Algae.p1, Acrsp._2006368_JIWJ_Green_Algae.p1, Acrsp._2006879_JIWJ_Green_Algae.p1, Acrsp._2005636_JIWJ_Green_Algae.p1, Acrsp._2029711_JIWJ_Green_Algae.p1	Anksp._2023695_OTQG_Green_Algae.p3, Anksp._2028930_OTQG_Green_Algae.p2	ApafusSAG2523_jg9370.t1, ApafusSAG2523_jg9739.t1	ApalobSAG2145_jg4194.t1, ApalobSAG2145_jg466.t1, ApalobSAG2145_jg7904.t1	Aphrep_2007082_IJMT_Green_Algae.p2, Aphrep_2005776_IJMT_Green_Algae.p2, Aphrep_2084779_IJMT_Green_Algae.p1, Aphrep_2090479_IJMT_Green_Algae.p1, Aphrep_2075478_IJMT_Green_Algae.p1, Aphrep_2077952_IJMT_Green_Algae.p1	Astglo_gw1.00125.58.1_t, Astglo_fgenesh1_pg.00070_23_9_t, Astglo_Aster-05528	Astgra_2045662_ZFXU_Green_Algae_4_samples_combined.p2, Astgra_2006083_ZFXU_Green_Algae_4_samples_combined.p1, Astgra_2010490_ZFXU_Green_Algae_4_samples_combined.p1, Astgra_2057492_ZFXU_Green_Algae_4_samples_combined.p1, Astgra_2009914_ZFXU_Green_Algae_4_samples_combined.p1, Astgra_2053246_ZFXU_Green_Algae_4_samples_combined.p1	Auxpro_rna-XM_011398557.1, Auxpro_rna-XM_011404003.1	AuxproUTEX25_rna-gnl|WGS_QOKY|APUTEX25_00000036-RA, AuxproUTEX25_rna-gnl|WGS_QOKY|APUTEX25_00000925-RA	Batpra_rna-XM_007513851.1, Batpra_rna-XM_007511231.1	Blarhi_2077078_VHIJ_Green_Algae.p1, Blarhi_2078266_VHIJ_Green_Algae.p1, Blarhi_2008096_VHIJ_Green_Algae.p1	Bolpil_2005388_LSHT_Green_Algae.p1, Bolpil_2038918_LSHT_Green_Algae.p1, Bolpil_2039776_LSHT_Green_Algae.p1	Botbra_Bobra.0022s0032.1.v2.1, Botbra_Bobra.0133s0085.1.v2.1, Botbra_Bobra.0077s0062.1.v2.1	Botsud_2011725_VJDZ_Green_Algae.p1, Botsud_2004565_VJDZ_Green_Algae.p1, Botsud_2035856_VJDZ_Green_Algae.p1, Botsud_2010554_VJDZ_Green_Algae.p1	Botter_2046804_QYXY_Green_Algae.p1, Botter_2007147_QYXY_Green_Algae.p1, Botter_2002914_QYXY_Green_Algae.p1, Botter_2037543_QYXY_Green_Algae.p1, Botter_2000533_QYXY_Green_Algae.p1, Botter_2004755_QYXY_Green_Algae.p1	Brasub_2006215_GUBD_Green_Algae.p1, Brasub_2001528_GUBD_Green_Algae.p1, Brasub_2004655_GUBD_Green_Algae.p1, Brasub_2001475_GUBD_Green_Algae.p1, Brasub_2047020_GUBD_Green_Algae.p1, Brasub_2000734_GUBD_Green_Algae.p1, Brasub_2051217_GUBD_Green_Algae.p1, Brasub_2009588_GUBD_Green_Algae.p1, Brasub_2005407_GUBD_Green_Algae.p1	Bryplu_2031424_JTIG_Green_Algae.p1, Bryplu_2001398_JTIG_Green_Algae.p1, Bryplu_2003686_JTIG_Green_Algae.p1, Bryplu_2033137_JTIG_Green_Algae.p1	Carcru_2057331_VIAU_Green_Algae.p1, Carcru_2054684_VIAU_Green_Algae.p1, Carcru_2063241_VIAU_Green_Algae.p1, Carcru_2043737_VIAU_Green_Algae.p2, Carcru_2007236_VIAU_Green_Algae.p1, Carcru_2007237_VIAU_Green_Algae.p1, Carcru_2008202_VIAU_Green_Algae.p1, Carcru_2007570_VIAU_Green_Algae.p1, Carcru_2002376_VIAU_Green_Algae.p1, Carcru_2002375_VIAU_Green_Algae.p1, Carcru_2002321_VIAU_Green_Algae.p1, Car…	Carobt_2000630_RUIF_Green_Algae.p1, Carobt_2000631_RUIF_Green_Algae.p1, Carobt_2008462_RUIF_Green_Algae.p1, Carobt_2002543_RUIF_Green_Algae.p1, Carobt_2004012_RUIF_Green_Algae.p1, Carobt_2043313_RUIF_Green_Algae.p1		Chaorb_2062369_BAZF_Green_Algae.p1, Chaorb_2015475_BAZF_Green_Algae.p2, Chaorb_2069481_BAZF_Green_Algae.p1, Chaorb_2062738_BAZF_Green_Algae.p1, Chaorb_2011728_BAZF_Green_Algae.p1, Chaorb_2055726_BAZF_Green_Algae.p2, Chaorb_2014824_BAZF_Green_Algae.p1	Chlbil_3142759_SRGS_Green_Algae_2_samples_combined.p1, Chlbil_3115554_SRGS_Green_Algae_2_samples_combined.p1, Chlbil_3128649_SRGS_Green_Algae_2_samples_combined.p2, Chlbil_3130544_SRGS_Green_Algae_2_samples_combined.p1, Chlbil_3002831_SRGS_Green_Algae_2_samples_combined.p1, Chlbil_3002832_SRGS_Green_Algae_2_samples_combined.p1, Chlbil_3123749_SRGS_Green_Algae_2_samples_combined.p2, Chlbil_3126735…	Chlcri_2000281_BCYF_Green_Algae.p2, Chlcri_2039834_BCYF_Green_Algae.p1, Chlcri_2000750_BCYF_Green_Algae.p1, Chlcri_2000751_BCYF_Green_Algae.p1, Chlcri_2034329_BCYF_Green_Algae.p2, Chlcri_2036481_BCYF_Green_Algae.p2, Chlcri_2003209_BCYF_Green_Algae.p1, Chlcri_2002584_BCYF_Green_Algae.p1, Chlcri_2001509_BCYF_Green_Algae.p2, Chlcri_2000508_BCYF_Green_Algae.p1, Chlcri_2003944_BCYF_Green_Algae.p1, Chl…	Chlmic_2043054_QRTH_Green_Algae.p1, Chlmic_2001627_QRTH_Green_Algae.p1, Chlmic_2001628_QRTH_Green_Algae.p1, Chlmic_2037073_QRTH_Green_Algae.p1, Chlmic_2004934_QRTH_Green_Algae.p1, Chlmic_2001544_QRTH_Green_Algae.p1, Chlmic_2001545_QRTH_Green_Algae.p1, Chlmic_2001541_QRTH_Green_Algae.p1, Chlmic_2001543_QRTH_Green_Algae.p1, Chlmic_2001542_QRTH_Green_Algae.p1, Chlmic_2042357_QRTH_Green_Algae.p1, Chl…	Chlmin_2033783_MWAN_Green_Algae.p3	Chlmoe_2002103_JRGZ_Green_Algae.p1, Chlmoe_2002102_JRGZ_Green_Algae.p1, Chlmoe_2002104_JRGZ_Green_Algae.p1, Chlmoe_2029655_JRGZ_Green_Algae.p1, Chlmoe_2005199_JRGZ_Green_Algae.p1, Chlmoe_2003451_JRGZ_Green_Algae.p1, Chlmoe_2005153_JRGZ_Green_Algae.p2, Chlmoe_2001419_JRGZ_Green_Algae.p2, Chlmoe_2005153_JRGZ_Green_Algae.p1	Chlnoc_2044298_VALZ_Green_Algae.p2, Chlnoc_2001284_VALZ_Green_Algae.p1, Chlnoc_2001285_VALZ_Green_Algae.p2, Chlnoc_2003927_VALZ_Green_Algae.p1, Chlnoc_2044514_VALZ_Green_Algae.p1, Chlnoc_2000754_VALZ_Green_Algae.p1, Chlnoc_2044208_VALZ_Green_Algae.p1, Chlnoc_2005062_VALZ_Green_Algae.p1, Chlnoc_2005066_VALZ_Green_Algae.p1, Chlnoc_2035168_VALZ_Green_Algae.p1, Chlnoc_2002808_VALZ_Green_Algae.p1, Chl…	Chlole_2052076_PRIQ_Green_Algae.p1, Chlole_2001424_PRIQ_Green_Algae.p1, Chlole_2001394_PRIQ_Green_Algae.p1, Chlole_2000760_PRIQ_Green_Algae.p1, Chlole_2005759_PRIQ_Green_Algae.p1, Chlole_2007560_PRIQ_Green_Algae.p1, Chlole_2007720_PRIQ_Green_Algae.p1, Chlole_2030303_PRIQ_Green_Algae.p1, Chlole_2040389_PRIQ_Green_Algae.p1, Chlole_2000443_PRIQ_Green_Algae.p1, Chlole_2000799_PRIQ_Green_Algae.p2	Chloog_2001554_IHOI_Green_Algae.p2, Chloog_2000017_IHOI_Green_Algae.p1, Chloog_2020802_IHOI_Green_Algae.p2, Chloog_2001772_IHOI_Green_Algae.p1, Chloog_2021540_IHOI_Green_Algae.p3, Chloog_2026408_IHOI_Green_Algae.p1, Chloog_2024053_IHOI_Green_Algae.p1, Chloog_2002243_IHOI_Green_Algae.p1, Chloog_2002244_IHOI_Green_Algae.p1, Chloog_2020492_IHOI_Green_Algae.p1, Chloog_2025995_IHOI_Green_Algae.p1, Chl…	Chlrei_Cre03.g151300.t1.1.v5.5, Chlrei_Cre10.g424700.t1.1.v5.5, Chlrei_Cre17.g741900.t1.1.v5.5, Chlrei_Cre16.g654900.t1.1.v5.5, Chlrei_Cre16.g654850.t1.1.v5.5, Chlrei_Cre08.g373300.t1.1.v5.5, Chlrei_Cre07.g319350.t1.1.v5.5, Chlrei_Cre07.g349000.t1.1.v5.5, Chlrei_Cre02.g098550.t1.1.v5.5, Chlrei_Cre07.g320050.t1.1.v5.5, Chlrei_Cre17.g736250.t1.2.v5.5, Chlrei_Cre17.g713025.t1.1.v5.5, Chlrei_Cre01.g0…	Chlret_3010888_ZLBP_Green_Algae_2_samples_combined.p1, Chlret_3005888_ZLBP_Green_Algae_2_samples_combined.p1, Chlret_3005889_ZLBP_Green_Algae_2_samples_combined.p1, Chlret_3005887_ZLBP_Green_Algae_2_samples_combined.p1, Chlret_3122501_ZLBP_Green_Algae_2_samples_combined.p1, Chlret_3001711_ZLBP_Green_Algae_2_samples_combined.p1, Chlret_3001709_ZLBP_Green_Algae_2_samples_combined.p1, Chlret_3001710…	Chlros_2044203_AJUW_Green_Algae.p1, Chlros_2050773_AJUW_Green_Algae.p1, Chlros_2047399_AJUW_Green_Algae.p1, Chlros_2005634_AJUW_Green_Algae.p1, Chlros_2006468_AJUW_Green_Algae.p1, Chlros_2011068_AJUW_Green_Algae.p1, Chlros_2009760_AJUW_Green_Algae.p1, Chlros_2009761_AJUW_Green_Algae.p1, Chlros_2009762_AJUW_Green_Algae.p3, Chlros_2002237_AJUW_Green_Algae.p1, Chlros_2001891_AJUW_Green_Algae.p2, Chl…	Chlsor1602_rna-gnl|WGS_LHPG|mrna.C2E21_4567, Chlsor1602_rna-gnl|WGS_LHPG|mrna.C2E21_9344, Chlsor1602_rna-gnl|WGS_LHPG|mrna.C2E21_4509	Chlsp._2019177_XOZZ_Green_Algae_2_samples_combined.p1, Chlsp._2008798_XOZZ_Green_Algae_2_samples_combined.p1, Chlsp._2008796_XOZZ_Green_Algae_2_samples_combined.p1, Chlsp._2008800_XOZZ_Green_Algae_2_samples_combined.p1, Chlsp._2008799_XOZZ_Green_Algae_2_samples_combined.p1, Chlsp._2025435_XOZZ_Green_Algae_2_samples_combined.p1, Chlsp._2021304_XOZZ_Green_Algae_2_samples_combined.p1, Chlsp._2008059…	Chlsub_2014881_GFUR_Green_Algae.p1, Chlsub_2014416_GFUR_Green_Algae.p1, Chlsub_2014882_GFUR_Green_Algae.p1, Chlsub_2014309_GFUR_Green_Algae.p1, Chlsub_2014302_GFUR_Green_Algae.p1, Chlsub_2014303_GFUR_Green_Algae.p1, Chlsub_2012966_GFUR_Green_Algae.p1, Chlsub_2007230_GFUR_Green_Algae.p1, Chlsub_2007231_GFUR_Green_Algae.p1, Chlsub_2092512_GFUR_Green_Algae.p2, Chlsub_2006890_GFUR_Green_Algae.p1, Chl…	Chltug_2008715_UTRE_Green_Algae.p1, Chltug_2008716_UTRE_Green_Algae.p1, Chltug_2079871_UTRE_Green_Algae.p1, Chltug_2001713_UTRE_Green_Algae.p3, Chltug_2084965_UTRE_Green_Algae.p1, Chltug_2004897_UTRE_Green_Algae.p2, Chltug_2004898_UTRE_Green_Algae.p2, Chltug_2086716_UTRE_Green_Algae.p1, Chltug_2006603_UTRE_Green_Algae.p1, Chltug_2008538_UTRE_Green_Algae.p3, Chltug_2017927_UTRE_Green_Algae.p1, Chl…	Chlvar_IGS.gm_21_00089	Chrzof_Cz09g28090.t1.v5.2.3, Chrzof_Cz07g17150.t1.v5.2.3, Chrzof_Cz06g25140.t1.v5.2.3, Chrzof_Cz02g09150.t1.v5.2.3, Chrzof_Cz02g09160.t1.v5.2.3, Chrzof_Cz15g10320.t1.v5.2.3, Chrzof_Cz08g08250.t1.v5.2.3, Chrzof_Cz15g10360.t1.v5.2.3, Chrzof_Cz15g10310.t1.v5.2.3, Chrzof_Cz15g10330.t1.v5.2.3, Chrzof_Cz09g04210.t1.v5.2.3, Chrzof_Cz11g21170.t1.v5.2.3, Chrzof_Cz11g21150.t1.v5.2.3, Chrzof_Cz11g21180.t1.v…	Claglo_2012170_VBLH_Green_Algae.p1	Cocpra_2023747_XJGM_Green_Algae.p1	CocpriSAG2167_jg7132.t1, CocpriSAG2167_jg8135.t1, CocpriSAG2167_jg3764.t1	CocsubC169_rna-gnl|jgi|COCSUDRAFT_mRNA56332, CocsubC169_rna-gnl|jgi|COCSUDRAFT_mRNA61634, CocsubC169_rna-gnl|jgi|COCSUDRAFT_mRNA53391	Codfra_2022442_GYBH_Green_Algae.p1, Codfra_2000875_GYBH_Green_Algae.p1, Codfra_2001391_GYBH_Green_Algae.p1, Codfra_2004279_GYBH_Green_Algae.p1, Codfra_2023038_GYBH_Green_Algae.p1, Codfra_2002984_GYBH_Green_Algae.p1, Codfra_2023447_GYBH_Green_Algae.p1	Deshal_2022925_KSFK_Green_Algae.p1, Deshal_2004900_KSFK_Green_Algae.p1	Dolten_2007688_XOAL_Green_Algae.p1	Dunsal_Dusal.3031s00001.1.v1.0, Dunsal_Dusal.4760s00001.1.v1.0, Dunsal_Dusal.1284s00002.1.v1.0, Dunsal_Dusal.0746s00001.1.v1.0, Dunsal_Dusal.0170s00010.1.v1.0, Dunsal_Dusal.0423s00005.1.v1.0	Dunter_2040991_WDWX_Green_Algae_UTEX_LB_1000.p2, Dunter_2039341_WDWX_Green_Algae_UTEX_LB_1000.p1, Dunter_2038249_WDWX_Green_Algae_UTEX_LB_1000.p1, Dunter_2007996_WDWX_Green_Algae_UTEX_LB_1000.p1
N0.HOG0000059	OG0000002	n3329	Acrsp._2006860_JIWJ_Green_Algae.p1	Anksp._2026886_OTQG_Green_Algae.p1	ApafusSAG2523_jg6378.t1		Aphrep_2078591_IJMT_Green_Algae.p1, Aphrep_2016104_IJMT_Green_Algae.p1, Aphrep_2082150_IJMT_Green_Algae.p1	Astglo_Aster-00386		Auxpro_rna-XM_011398710.1							Botter_2008730_QYXY_Green_Algae.p1		Bryplu_2005398_JTIG_Green_Algae.p1, Bryplu_2032971_JTIG_Green_Algae.p1								Chlmin_2000861_MWAN_Green_Algae.p2			Chlole_2035038_PRIQ_Green_Algae.p1		Chlrei_Cre05.g236000.t1.1.v5.5, Chlrei_Cre03.g144011.t1.1.v5.5, Chlrei_Cre13.g591050.t1.2.v5.5		Chlros_2008006_AJUW_Green_Algae.p1			Chlsub_2085206_GFUR_Green_Algae.p1											Dunsal_Dusal.0746s00002.1.v1.0	Dunter_2038735_WDWX_Green_Algae_UTEX_LB_1000.p1, Dunter_2006726_WDWX_Green_Algae_UTEX_LB_1000.p1
N0.HOG0000060	OG0000002	n3389								Auxpro_rna-XM_011397915.1	AuxproUTEX25_rna-gnl|WGS_QOKY|APUTEX25_00002247-RA			Bolpil_2039513_LSHT_Green_Algae.p1		Botsud_2010285_VJDZ_Green_Algae.p2			Bryplu_2027343_JTIG_Green_Algae.p1							Chlmic_2037453_QRTH_Green_Algae.p1				Chlole_2005750_PRIQ_Green_Algae.p1									Chlvar_IGS.gm_29_00002
N0.HOG0000061	OG0000002	n3423	Acrsp._2004817_JIWJ_Green_Algae.p1				Aphrep_2091876_IJMT_Green_Algae.p1, Aphrep_2091969_IJMT_Green_Algae.p1			Auxpro_rna-XM_011397195.1	AuxproUTEX25_rna-gnl|WGS_QOKY|APUTEX25_00002164-RA	Batpra_rna-XM_007513525.1		Bolpil_2005418_LSHT_Green_Algae.p1, Bolpil_2027909_LSHT_Green_Algae.p2							Carobt_2004477_RUIF_Green_Algae.p1		Chaorb_2012874_BAZF_Green_Algae.p1												Chlsor1602_rna-gnl|WGS_LHPG|mrna.C2E21_5472											Deshal_2004818_KSFK_Green_Algae.p1	Dolten_2003751_XOAL_Green_Algae.p1
N0.HOG0000062	OG0000002	n3481		Anksp._2002670_OTQG_Green_Algae.p4	ApafusSAG2523_jg3674.t1, ApafusSAG2523_jg2317.t2, ApafusSAG2523_jg3288.t1	ApalobSAG2145_jg2997.t2, ApalobSAG2145_jg2656.t1	Aphrep_2007705_IJMT_Green_Algae.p1	Astglo_fgenesh1_pg.00054_23_20_t	Astgra_2050448_ZFXU_Green_Algae_4_samples_combined.p1, Astgra_2008449_ZFXU_Green_Algae_4_samples_combined.p1				Blarhi_2082699_VHIJ_Green_Algae.p1, Blarhi_2080029_VHIJ_Green_Algae.p2, Blarhi_2079410_VHIJ_Green_Algae.p2	Bolpil_2005166_LSHT_Green_Algae.p1	Botbra_Bobra.116_2s0036.1.v2.1, Botbra_Bobra.0338s0065.1.v2.1, Botbra_Bobra.0128s0026.1.v2.1	Botsud_2039691_VJDZ_Green_Algae.p1, Botsud_2006274_VJDZ_Green_Algae.p1, Botsud_2007429_VJDZ_Green_Algae.p1	Botter_2043803_QYXY_Green_Algae.p1	Brasub_2050086_GUBD_Green_Algae.p1, Brasub_2051462_GUBD_Green_Algae.p1, Brasub_2006270_GUBD_Green_Algae.p1, Brasub_2008955_GUBD_Green_Algae.p1	Bryplu_2032779_JTIG_Green_Algae.p1, Bryplu_2000300_JTIG_Green_Algae.p1	Carcru_2041317_VIAU_Green_Algae.p1	Carobt_2012226_RUIF_Green_Algae.p1, Carobt_2054084_RUIF_Green_Algae.p1, Carobt_2053550_RUIF_Green_Algae.p1		Chaorb_2069836_BAZF_Green_Algae.p1, Chaorb_2069837_BAZF_Green_Algae.p1	Chlbil_3128133_SRGS_Green_Algae_2_samples_combined.p2, Chlbil_3142778_SRGS_Green_Algae_2_samples_combined.p1, Chlbil_3028889_SRGS_Green_Algae_2_samples_combined.p1, Chlbil_3032376_SRGS_Green_Algae_2_samples_combined.p2		Chlmic_2005166_QRTH_Green_Algae.p3, Chlmic_2026530_QRTH_Green_Algae.p2	Chlmin_2027925_MWAN_Green_Algae.p1	Chlmoe_2004886_JRGZ_Green_Algae.p1		Chlole_2003805_PRIQ_Green_Algae.p1, Chlole_2049115_PRIQ_Green_Algae.p2, Chlole_2046379_PRIQ_Green_Algae.p1		Chlrei_Cre12.g532050.t1.2.v5.5, Chlrei_Cre12.g517600.t1.2.v5.5	Chlret_3110583_ZLBP_Green_Algae_2_samples_combined.p1, Chlret_3131595_ZLBP_Green_Algae_2_samples_combined.p1, Chlret_3109680_ZLBP_Green_Algae_2_samples_combined.p2, Chlret_3115040_ZLBP_Green_Algae_2_samples_combined.p1, Chlret_3025077_ZLBP_Green_Algae_2_samples_combined.p1, Chlret_3013608_ZLBP_Green_Algae_2_samples_combined.p1	Chlros_2000598_AJUW_Green_Algae.p2, Chlros_2000599_AJUW_Green_Algae.p3, Chlros_2051300_AJUW_Green_Algae.p1, Chlros_2001442_AJUW_Green_Algae.p2, Chlros_2057263_AJUW_Green_Algae.p1, Chlros_2056648_AJUW_Green_Algae.p1, Chlros_2057576_AJUW_Green_Algae.p1		Chlsp._2007687_XOZZ_Green_Algae_2_samples_combined.p1, Chlsp._2098219_XOZZ_Green_Algae_2_samples_combined.p1, Chlsp._2117390_XOZZ_Green_Algae_2_samples_combined.p1, Chlsp._2117784_XOZZ_Green_Algae_2_samples_combined.p1	Chlsub_2005519_GFUR_Green_Algae.p1, Chlsub_2016352_GFUR_Green_Algae.p1, Chlsub_2093372_GFUR_Green_Algae.p1	Chltug_2083189_UTRE_Green_Algae.p1, Chltug_2092396_UTRE_Green_Algae.p1, Chltug_2078216_UTRE_Green_Algae.p1, Chltug_2089593_UTRE_Green_Algae.p2, Chltug_2084257_UTRE_Green_Algae.p3		Chrzof_Cz07g29270.t1.v5.2.3, Chrzof_Cz05g17070.t1.v5.2.3, Chrzof_Cz02g37180.t1.v5.2.3	Claglo_2046672_VBLH_Green_Algae.p1, Claglo_2002863_VBLH_Green_Algae.p1, Claglo_2002864_VBLH_Green_Algae.p1, Claglo_2012037_VBLH_Green_Algae.p1, Claglo_2007130_VBLH_Green_Algae.p1, Claglo_2002839_VBLH_Green_Algae.p1, Claglo_2047128_VBLH_Green_Algae.p2		CocpriSAG2167_jg2614.t1		Codfra_2000898_GYBH_Green_Algae.p1			Dunsal_Dusal.0345s00019.1.v1.0, Dunsal_Dusal.0308s00019.1.v1.0	Dunter_2033069_WDWX_Green_Algae_UTEX_LB_1000.p1, Dunter_2000512_WDWX_Green_Algae_UTEX_LB_1000.p1
N0.HOG0000063	OG0000002	n3741			ApafusSAG2523_jg4793.t1		Aphrep_2013187_IJMT_Green_Algae.p1							Bolpil_2036077_LSHT_Green_Algae.p1					Bryplu_2032137_JTIG_Green_Algae.p1				Chaorb_2005122_BAZF_Green_Algae.p2	Chlbil_3012652_SRGS_Green_Algae_2_samples_combined.p1, Chlbil_3028138_SRGS_Green_Algae_2_samples_combined.p2, Chlbil_3139949_SRGS_Green_Algae_2_samples_combined.p1								Chlrei_Cre07.g332700.t1.1.v5.5				Chlsp._2000437_XOZZ_Green_Algae_2_samples_combined.p1	Chlsub_2021236_GFUR_Green_Algae.p1, Chlsub_2004172_GFUR_Green_Algae.p1, Chlsub_2016440_GFUR_Green_Algae.p1, Chlsub_2091580_GFUR_Green_Algae.p1			Chrzof_Cz16g15200.t1.v5.2.3					Codfra_2002346_GYBH_Green_Algae.p1
N0.HOG0000064	OG0000002	n3797	Acrsp._2006415_JIWJ_Green_Algae.p1	Anksp._2020969_OTQG_Green_Algae.p1	ApafusSAG2523_jg2236.t1, ApafusSAG2523_jg5688.t1, ApafusSAG2523_jg5276.t1, ApafusSAG2523_jg4488.t1, ApafusSAG2523_jg7308.t2, ApafusSAG2523_jg3195.t1, ApafusSAG2523_jg491.t1, ApafusSAG2523_jg9283.t1, ApafusSAG2523_jg11375.t1, ApafusSAG2523_jg1847.t1, ApafusSAG2523_jg4513.t1, ApafusSAG2523_jg2234.t1, ApafusSAG2523_jg1598.t2, ApafusSAG2523_jg8821.t1, ApafusSAG2523_jg8765.t1, ApafusSAG2523_jg1963.t1,…	ApalobSAG2145_jg4140.t1, ApalobSAG2145_jg6540.t1, ApalobSAG2145_jg6541.t2, ApalobSAG2145_jg10543.t1, ApalobSAG2145_jg1900.t1, ApalobSAG2145_jg8116.t1, ApalobSAG2145_jg6513.t1, ApalobSAG2145_jg6452.t1, ApalobSAG2145_jg8287.t1, ApalobSAG2145_jg6451.t2, ApalobSAG2145_jg6464.t2, ApalobSAG2145_jg5650.t1, ApalobSAG2145_jg8415.t1, ApalobSAG2145_jg4141.t1, ApalobSAG2145_jg1107.t2, ApalobSAG2145_jg1103.t1…	Aphrep_2089629_IJMT_Green_Algae.p1, Aphrep_2006115_IJMT_Green_Algae.p1, Aphrep_2012394_IJMT_Green_Algae.p1, Aphrep_2019566_IJMT_Green_Algae.p1, Aphrep_2002082_IJMT_Green_Algae.p3, Aphrep_2016988_IJMT_Green_Algae.p1, Aphrep_2073495_IJMT_Green_Algae.p1, Aphrep_2012314_IJMT_Green_Algae.p1	Astglo_Aster-08149, Astglo_Aster-x0160, Astglo_fgenesh1_pg.00063_23_27_t, Astglo_Aster-x1509, Astglo_Aster-05923, Astglo_Aster-05527, Astglo_Aster-x1500, Astglo_fgenesh1_pg.00040_23_20_t, Astglo_fgenesh1_pg.00118_23_34_t, Astglo_Aster-06406, Astglo_Aster-x1474, Astglo_Aster-05963, Astglo_Aster-05597, Astglo_Aster-00122, Astglo_Aster-06544, Astglo_Aster-x1291, Astglo_Aster-x0493, Astglo_e_gw1.0005…		Auxpro_rna-XM_011397613.1, Auxpro_rna-XM_011400063.1, Auxpro_rna-XM_011397387.1, Auxpro_rna-XM_011398565.1, Auxpro_rna-XM_011398567.1, Auxpro_rna-XM_011399226.1, Auxpro_rna-XM_011399223.1, Auxpro_rna-XM_011400295.1, Auxpro_rna-XM_011398634.1, Auxpro_rna-XM_011398635.1	AuxproUTEX25_rna-gnl|WGS_QOKY|APUTEX25_00004521-RA, AuxproUTEX25_rna-gnl|WGS_QOKY|APUTEX25_00001746-RA, AuxproUTEX25_rna-gnl|WGS_QOKY|APUTEX25_00004314-RA, AuxproUTEX25_rna-gnl|WGS_QOKY|APUTEX25_00000043-RA, AuxproUTEX25_rna-gnl|WGS_QOKY|APUTEX25_00003163-RA, AuxproUTEX25_rna-gnl|WGS_QOKY|APUTEX25_00000858-RA, AuxproUTEX25_rna-gnl|WGS_QOKY|APUTEX25_00003797-RA	Batpra_rna-XM_007509021.1	Blarhi_2015030_VHIJ_Green_Algae.p2, Blarhi_2014545_VHIJ_Green_Algae.p1, Blarhi_2070276_VHIJ_Green_Algae.p1, Blarhi_2006348_VHIJ_Green_Algae.p1, Blarhi_2006177_VHIJ_Green_Algae.p1	Bolpil_2005609_LSHT_Green_Algae.p1	Botbra_Bobra.0371s0003.1.v2.1, Botbra_Bobra.0170s0007.1.v2.1, Botbra_Bobra.0070s0107.1.v2.1, Botbra_Bobra.0073s0056.1.v2.1, Botbra_Bobra.0386s0046.1.v2.1, Botbra_Bobra.0144s0042.1.v2.1, Botbra_Bobra.0370s0002.1.v2.1, Botbra_Bobra.0132s0085.1.v2.1, Botbra_Bobra.145_1s0034.1.v2.1, Botbra_Bobra.0183s0011.1.v2.1, Botbra_Bobra.7_1s0018.1.v2.1, Botbra_Bobra.0388s0015.1.v2.1, Botbra_Bobra.33_2s0002.1.v2…		Botter_2007323_QYXY_Green_Algae.p2, Botter_2042639_QYXY_Green_Algae.p1, Botter_2048908_QYXY_Green_Algae.p1, Botter_2007430_QYXY_Green_Algae.p1, Botter_2048727_QYXY_Green_Algae.p1, Botter_2049738_QYXY_Green_Algae.p1, Botter_2004235_QYXY_Green_Algae.p1, Botter_2008107_QYXY_Green_Algae.p1, Botter_2049358_QYXY_Green_Algae.p1, Botter_2049434_QYXY_Green_Algae.p1, Botter_2004410_QYXY_Green_Algae.p1, Bot…	Brasub_2036898_GUBD_Green_Algae.p1, Brasub_2046990_GUBD_Green_Algae.p1, Brasub_2007040_GUBD_Green_Algae.p1, Brasub_2046878_GUBD_Green_Algae.p1	Bryplu_2026921_JTIG_Green_Algae.p1, Bryplu_2029846_JTIG_Green_Algae.p1, Bryplu_2026446_JTIG_Green_Algae.p1, Bryplu_2029141_JTIG_Green_Algae.p1	Carcru_2006879_VIAU_Green_Algae.p2	Carobt_2052362_RUIF_Green_Algae.p1, Carobt_2045775_RUIF_Green_Algae.p1	Cepvir_2027923_YDCQ_Green_Algae.p1	Chaorb_2069714_BAZF_Green_Algae.p1, Chaorb_2066732_BAZF_Green_Algae.p2, Chaorb_2057164_BAZF_Green_Algae.p1, Chaorb_2002454_BAZF_Green_Algae.p1, Chaorb_2057284_BAZF_Green_Algae.p1, Chaorb_2001111_BAZF_Green_Algae.p1, Chaorb_2063133_BAZF_Green_Algae.p1			Chlmic_2006298_QRTH_Green_Algae.p2, Chlmic_2034760_QRTH_Green_Algae.p1	Chlmin_2032092_MWAN_Green_Algae.p2	Chlmoe_2002014_JRGZ_Green_Algae.p1	Chlnoc_2036158_VALZ_Green_Algae.p1	Chlole_2031377_PRIQ_Green_Algae.p1, Chlole_2004879_PRIQ_Green_Algae.p1, Chlole_2000261_PRIQ_Green_Algae.p1				Chlros_2037673_AJUW_Green_Algae.p2, Chlros_2043699_AJUW_Green_Algae.p1	Chlsor1602_rna-gnl|WGS_LHPG|mrna.C2E21_0113, Chlsor1602_rna-gnl|WGS_LHPG|mrna.C2E21_5529, Chlsor1602_rna-gnl|WGS_LHPG|mrna.C2E21_7121B, Chlsor1602_rna-gnl|WGS_LHPG|mrna.C2E21_5947, Chlsor1602_rna-gnl|WGS_LHPG|mrna.C2E21_5948, Chlsor1602_rna-gnl|WGS_LHPG|mrna.C2E21_2903, Chlsor1602_rna-gnl|WGS_LHPG|mrna.C2E21_2907, Chlsor1602_rna-gnl|WGS_LHPG|mrna.C2E21_5937, Chlsor1602_rna-gnl|WGS_LHPG|mrna.C2E21…	Chlsp._2020994_XOZZ_Green_Algae_2_samples_combined.p1	Chlsub_2005077_GFUR_Green_Algae.p1, Chlsub_2005078_GFUR_Green_Algae.p1, Chlsub_2008107_GFUR_Green_Algae.p1, Chlsub_2085290_GFUR_Green_Algae.p1, Chlsub_2020740_GFUR_Green_Algae.p2	Chltug_2068045_UTRE_Green_Algae.p2, Chltug_2074905_UTRE_Green_Algae.p1	Chlvar_estExt_fgenesh3_pg.C_240053, Chlvar_IGS.gm_21_00041, Chlvar_estExt_fgenesh3_pg.C_150074, Chlvar_IGS.gm_2_00072, Chlvar_IGS.gm_21_00047, Chlvar_IGS.gm_36_00030, Chlvar_IGS.gm_2_00071, Chlvar_IGS.gm_16_00230, Chlvar_IGS.gm_30_00084, Chlvar_e_gw1.6.136.1, Chlvar_fgenesh3_pg.C_scaffold_3000197, Chlvar_estExt_fgenesh3_pg.C_40072, Chlvar_IGS.gm_10_00143, Chlvar_IGS.gm_12_00130, Chlvar_estExt_fge…	Chrzof_Cz14g17010.t1.v5.2.3	Claglo_2045788_VBLH_Green_Algae.p2, Claglo_2045788_VBLH_Green_Algae.p3, Claglo_2007101_VBLH_Green_Algae.p1	Cocpra_2002399_XJGM_Green_Algae.p3, Cocpra_2002682_XJGM_Green_Algae.p4, Cocpra_2000971_XJGM_Green_Algae.p8, Cocpra_2000967_XJGM_Green_Algae.p3, Cocpra_2000968_XJGM_Green_Algae.p3, Cocpra_2000969_XJGM_Green_Algae.p4, Cocpra_2000970_XJGM_Green_Algae.p4, Cocpra_2000969_XJGM_Green_Algae.p5, Cocpra_2000971_XJGM_Green_Algae.p3, Cocpra_2000185_XJGM_Green_Algae.p2, Cocpra_2000184_XJGM_Green_Algae.p3	CocpriSAG2167_jg9449.t1, CocpriSAG2167_jg8488.t1, CocpriSAG2167_jg7085.t1, CocpriSAG2167_jg242.t1, CocpriSAG2167_jg3666.t1, CocpriSAG2167_jg2879.t1, CocpriSAG2167_jg4170.t1, CocpriSAG2167_jg5271.t1, CocpriSAG2167_jg5265.t1, CocpriSAG2167_jg5266.t1, CocpriSAG2167_jg4165.t1	CocsubC169_rna-gnl|jgi|COCSUDRAFT_mRNA55214, CocsubC169_rna-gnl|jgi|COCSUDRAFT_mRNA56376, CocsubC169_rna-gnl|jgi|COCSUDRAFT_mRNA67597, CocsubC169_rna-gnl|jgi|COCSUDRAFT_mRNA64721, CocsubC169_rna-gnl|jgi|COCSUDRAFT_mRNA47190, CocsubC169_rna-gnl|jgi|COCSUDRAFT_mRNA66437, CocsubC169_rna-gnl|jgi|COCSUDRAFT_mRNA66439, CocsubC169_rna-gnl|jgi|COCSUDRAFT_mRNA64014, CocsubC169_rna-gnl|jgi|COCSUDRAFT_mRNA6…	Codfra_2001822_GYBH_Green_Algae.p1	Deshal_2022330_KSFK_Green_Algae.p1, Deshal_2021319_KSFK_Green_Algae.p1	Dolten_2006381_XOAL_Green_Algae.p1, Dolten_2006381_XOAL_Green_Algae.p4
N0.HOG0000065	OG0000003	n6		Anksp._2026838_OTQG_Green_Algae.p2	ApafusSAG2523_jg1217.t1, ApafusSAG2523_jg1531.t1	ApalobSAG2145_jg7465.t1								Bolpil_2005764_LSHT_Green_Algae.p4	Botbra_Bobra.0187s0010.1.v2.1		Botter_2002819_QYXY_Green_Algae.p1										Chlmin_2031575_MWAN_Green_Algae.p2	Chlmoe_2000969_JRGZ_Green_Algae.p1						Chlros_2004713_AJUW_Green_Algae.p7									CocpriSAG2167_jg3443.t1	CocsubC169_rna-gnl|jgi|COCSUDRAFT_mRNA48908
N0.HOG0000066	OG0000003	n46																						Chlbil_3032280_SRGS_Green_Algae_2_samples_combined.p1									Chlret_3028026_ZLBP_Green_Algae_2_samples_combined.p2
N0.HOG0000067	OG0000003	n55				ApalobSAG2145_jg8723.t1	Aphrep_2082629_IJMT_Green_Algae.p1			Auxpro_rna-XM_011399919.1	AuxproUTEX25_rna-gnl|WGS_QOKY|APUTEX25_00000568-RA	Batpra_rna-XM_007510265.1		Bolpil_2032924_LSHT_Green_Algae.p1	Botbra_Bobra.247_3s0016.1.v2.1	Botsud_2010413_VJDZ_Green_Algae.p1	Botter_2043972_QYXY_Green_Algae.p1, Botter_2044178_QYXY_Green_Algae.p1	Brasub_2040800_GUBD_Green_Algae.p1, Brasub_2051371_GUBD_Green_Algae.p1	Bryplu_2028582_JTIG_Green_Algae.p1	Carcru_2063379_VIAU_Green_Algae.p1			Chaorb_2014644_BAZF_Green_Algae.p1	Chlbil_3133505_SRGS_Green_Algae_2_samples_combined.p1				Chlmoe_2033797_JRGZ_Green_Algae.p1, Chlmoe_2005862_JRGZ_Green_Algae.p2, Chlmoe_2026916_JRGZ_Green_Algae.p1				Chlrei_Cre12.g518200.t1.1.v5.5	Chlret_3113805_ZLBP_Green_Algae_2_samples_combined.p1	Chlros_2010356_AJUW_Green_Algae.p1, Chlros_2052990_AJUW_Green_Algae.p1	Chlsor1602_rna-gnl|WGS_LHPG|mrna.C2E21_0760	Chlsp._2118445_XOZZ_Green_Algae_2_samples_combined.p1, Chlsp._2103323_XOZZ_Green_Algae_2_samples_combined.p1	Chlsub_2020883_GFUR_Green_Algae.p1			Chrzof_Cz13g18300.t1.v5.2.3			CocpriSAG2167_jg5165.t1	CocsubC169_rna-gnl|jgi|COCSUDRAFT_mRNA40840	Codfra_2003028_GYBH_Green_Algae.p2	Deshal_2022565_KSFK_Green_Algae.p1	Dolten_2039622_XOAL_Green_Algae.p1, Dolten_2042365_XOAL_Green_Algae.p5	Dunsal_Dusal.1135s00002.1.v1.0	Dunter_2043377_WDWX_Green_Algae_UTEX_LB_1000.p1
N0.HOG0000068	OG0000003	n195																																													Dolten_2041440_XOAL_Green_Algae.p2
N0.HOG0000069	OG0000003	n204											Blarhi_2082316_VHIJ_Green_Algae.p1																																Codfra_2003262_GYBH_Green_Algae.p1
N0.HOG0000070	OG0000003	n219					Aphrep_2018978_IJMT_Green_Algae.p2					Batpra_rna-XM_007513897.1			Botbra_Bobra.0187s0018.1.v2.1		Botter_2005444_QYXY_Green_Algae.p1, Botter_2005445_QYXY_Green_Algae.p1							Chlbil_3026639_SRGS_Green_Algae_2_samples_combined.p1	Chlcri_2043389_BCYF_Green_Algae.p1				Chlnoc_2038864_VALZ_Green_Algae.p1				Chlret_3003095_ZLBP_Green_Algae_2_samples_combined.p1, Chlret_3003096_ZLBP_Green_Algae_2_samples_combined.p1, Chlret_3119994_ZLBP_Green_Algae_2_samples_combined.p1					Chltug_2006368_UTRE_Green_Algae.p1									Dolten_2032536_XOAL_Green_Algae.p1, Dolten_2040581_XOAL_Green_Algae.p4		Dunter_2043619_WDWX_Green_Algae_UTEX_LB_1000.p1
N0.HOG0000071	OG0000003	n258	Acrsp._2039326_JIWJ_Green_Algae.p1, Acrsp._2038020_JIWJ_Green_Algae.p1, Acrsp._2038304_JIWJ_Green_Algae.p1, Acrsp._2000702_JIWJ_Green_Algae.p2	Anksp._2020771_OTQG_Green_Algae.p1, Anksp._2026898_OTQG_Green_Algae.p1	ApafusSAG2523_jg5909.t1	ApalobSAG2145_jg9930.t1	Aphrep_2087931_IJMT_Green_Algae.p1, Aphrep_2014290_IJMT_Green_Algae.p1, Aphrep_2016591_IJMT_Green_Algae.p1	Astglo_Aster-03398, Astglo_Aster-x0201	Astgra_2053294_ZFXU_Green_Algae_4_samples_combined.p2, Astgra_2058285_ZFXU_Green_Algae_4_samples_combined.p1, Astgra_2005816_ZFXU_Green_Algae_4_samples_combined.p1	Auxpro_rna-XM_011401859.1	AuxproUTEX25_rna-gnl|WGS_QOKY|APUTEX25_00003647-RA	Batpra_rna-XM_007515317.1, Batpra_rna-XM_007508647.1		Bolpil_2041023_LSHT_Green_Algae.p2, Bolpil_2004972_LSHT_Green_Algae.p1	Botbra_Bobra.0044s0011.1.v2.1	Botsud_2011595_VJDZ_Green_Algae.p1	Botter_2003071_QYXY_Green_Algae.p1	Brasub_2000515_GUBD_Green_Algae.p1	Bryplu_2028473_JTIG_Green_Algae.p1	Carcru_2009918_VIAU_Green_Algae.p1	Carobt_2052413_RUIF_Green_Algae.p1, Carobt_2054558_RUIF_Green_Algae.p2		Chaorb_2069104_BAZF_Green_Algae.p2	Chlbil_3128046_SRGS_Green_Algae_2_samples_combined.p1, Chlbil_3128559_SRGS_Green_Algae_2_samples_combined.p2, Chlbil_3125365_SRGS_Green_Algae_2_samples_combined.p2, Chlbil_3134382_SRGS_Green_Algae_2_samples_combined.p1	Chlcri_2046402_BCYF_Green_Algae.p2, Chlcri_2041870_BCYF_Green_Algae.p1	Chlmic_2042168_QRTH_Green_Algae.p1	Chlmin_2029139_MWAN_Green_Algae.p2	Chlmoe_2031486_JRGZ_Green_Algae.p1, Chlmoe_2030331_JRGZ_Green_Algae.p2, Chlmoe_2032083_JRGZ_Green_Algae.p1	Chlnoc_2004754_VALZ_Green_Algae.p1, Chlnoc_2004755_VALZ_Green_Algae.p1, Chlnoc_2052156_VALZ_Green_Algae.p1, Chlnoc_2001006_VALZ_Green_Algae.p1	Chlole_2049127_PRIQ_Green_Algae.p1, Chlole_2037451_PRIQ_Green_Algae.p1	Chloog_2026868_IHOI_Green_Algae.p2	Chlrei_Cre10.g420100.t1.2.v5.5	Chlret_3006475_ZLBP_Green_Algae_2_samples_combined.p1, Chlret_3004305_ZLBP_Green_Algae_2_samples_combined.p1, Chlret_3025589_ZLBP_Green_Algae_2_samples_combined.p1	Chlros_2041548_AJUW_Green_Algae.p1, Chlros_2004956_AJUW_Green_Algae.p1, Chlros_2057102_AJUW_Green_Algae.p1	Chlsor1602_rna-gnl|WGS_LHPG|mrna.C2E21_6399	Chlsp._2104003_XOZZ_Green_Algae_2_samples_combined.p1, Chlsp._2017006_XOZZ_Green_Algae_2_samples_combined.p1, Chlsp._2025545_XOZZ_Green_Algae_2_samples_combined.p2, Chlsp._2011475_XOZZ_Green_Algae_2_samples_combined.p1, Chlsp._2090926_XOZZ_Green_Algae_2_samples_combined.p1	Chlsub_2014588_GFUR_Green_Algae.p3, Chlsub_2000529_GFUR_Green_Algae.p1	Chltug_2014895_UTRE_Green_Algae.p1	Chlvar_fgenesh3_pg.C_scaffold_8000071	Chrzof_Cz12g24120.t1.v5.2.3, Chrzof_Cz04g25220.t1.v5.2.3		Cocpra_2022853_XJGM_Green_Algae.p2, Cocpra_2001550_XJGM_Green_Algae.p1, Cocpra_2019821_XJGM_Green_Algae.p1	CocpriSAG2167_jg3015.t1	CocsubC169_rna-gnl|jgi|COCSUDRAFT_mRNA53751	Codfra_2021823_GYBH_Green_Algae.p1	Deshal_2023775_KSFK_Green_Algae.p1, Deshal_2019287_KSFK_Green_Algae.p1	Dolten_2001542_XOAL_Green_Algae.p2, Dolten_2007479_XOAL_Green_Algae.p1	Dunsal_Dusal.0131s00030.1.v1.0	Dunter_2002285_WDWX_Green_Algae_UTEX_LB_1000.p1
N0.HOG0000072	OG0000003	n475																																								Cocpra_2023252_XJGM_Green_Algae.p2					Dolten_2042649_XOAL_Green_Algae.p1
N0.HOG0000073	OG0000003	n483																	Bryplu_2028139_JTIG_Green_Algae.p1																										Codfra_2003063_GYBH_Green_Algae.p1
N0.HOG0000074	OG0000003	n487		Anksp._2029883_OTQG_Green_Algae.p3				Astglo_Aster-04822		Auxpro_rna-XM_011398861.1, Auxpro_rna-XM_011397338.1	AuxproUTEX25_rna-gnl|WGS_QOKY|APUTEX25_00004437-RA, AuxproUTEX25_rna-gnl|WGS_QOKY|APUTEX25_00002840-RA				Botbra_Bobra.43_2s0090.1.v2.1		Botter_2009209_QYXY_Green_Algae.p2			Carcru_2062728_VIAU_Green_Algae.p1			Chaorb_2071931_BAZF_Green_Algae.p1, Chaorb_2008582_BAZF_Green_Algae.p1	Chlbil_3030835_SRGS_Green_Algae_2_samples_combined.p1			Chlmin_2033511_MWAN_Green_Algae.p1		Chlnoc_2001815_VALZ_Green_Algae.p1			Chlrei_Cre01.g019950.t1.2.v5.5			Chlsor1602_rna-gnl|WGS_LHPG|mrna.C2E21_0114B	Chlsp._2109364_XOZZ_Green_Algae_2_samples_combined.p2, Chlsp._2018499_XOZZ_Green_Algae_2_samples_combined.p1	Chlsub_2020638_GFUR_Green_Algae.p1		Chlvar_e_gw1.1.240.1	Chrzof_Cz07g18220.t1.v5.2.3, Chrzof_Cz02g02100.t1.v5.2.3			CocpriSAG2167_jg9290.t1, CocpriSAG2167_jg7461.t1	CocsubC169_rna-gnl|jgi|COCSUDRAFT_mRNA59691, CocsubC169_rna-gnl|jgi|COCSUDRAFT_mRNA23749				Dunsal_Dusal.0374s00009.1.v1.0	Dunter_2044288_WDWX_Green_Algae_UTEX_LB_1000.p1
N0.HOG0000075	OG0000003	n589	Acrsp._2000079_JIWJ_Green_Algae.p1		ApafusSAG2523_jg7687.t1	ApalobSAG2145_jg748.t1	Aphrep_2019327_IJMT_Green_Algae.p1	Astglo_Aster-04785, Astglo_e_gw1.00038.370.1_t	Astgra_2011020_ZFXU_Green_Algae_4_samples_combined.p1, Astgra_2011021_ZFXU_Green_Algae_4_samples_combined.p1			Batpra_rna-XM_007514054.1		Bolpil_2036815_LSHT_Green_Algae.p1		Botsud_2001286_VJDZ_Green_Algae.p1		Brasub_2049048_GUBD_Green_Algae.p1		Carcru_2062786_VIAU_Green_Algae.p1	Carobt_2000885_RUIF_Green_Algae.p1		Chaorb_2004793_BAZF_Green_Algae.p1, Chaorb_2004794_BAZF_Green_Algae.p1	Chlbil_3022067_SRGS_Green_Algae_2_samples_combined.p1, Chlbil_3007071_SRGS_Green_Algae_2_samples_combined.p1	Chlcri_2045750_BCYF_Green_Algae.p1			Chlmoe_2004799_JRGZ_Green_Algae.p1	Chlnoc_2008080_VALZ_Green_Algae.p1	Chlole_2050296_PRIQ_Green_Algae.p1		Chlrei_Cre12.g511050.t1.2.v5.5	Chlret_3027928_ZLBP_Green_Algae_2_samples_combined.p1	Chlros_2057182_AJUW_Green_Algae.p1	Chlsor1602_rna-gnl|WGS_LHPG|mrna.C2E21_0322	Chlsp._2026044_XOZZ_Green_Algae_2_samples_combined.p1, Chlsp._2118148_XOZZ_Green_Algae_2_samples_combined.p1	Chlsub_2022430_GFUR_Green_Algae.p1	Chltug_2092022_UTRE_Green_Algae.p2	Chlvar_e_gw1.15.46.1	Chrzof_Cz05g31170.t1.v5.2.3			CocpriSAG2167_jg8805.t1			Deshal_2023920_KSFK_Green_Algae.p1	Dolten_2042024_XOAL_Green_Algae.p1, Dolten_2008075_XOAL_Green_Algae.p1	Dunsal_Dusal.0265s00010.1.v1.0, Dunsal_Dusal.0467s00002.1.v1.0	Dunter_2043384_WDWX_Green_Algae_UTEX_LB_1000.p1
N0.HOG0000076	OG0000003	n732	Acrsp._2035651_JIWJ_Green_Algae.p1, Acrsp._2039297_JIWJ_Green_Algae.p1	Anksp._2030619_OTQG_Green_Algae.p2, Anksp._2019881_OTQG_Green_Algae.p2, Anksp._2000710_OTQG_Green_Algae.p1			Aphrep_2090567_IJMT_Green_Algae.p1, Aphrep_2088308_IJMT_Green_Algae.p1, Aphrep_2015290_IJMT_Green_Algae.p1	Astglo_e_gw1.00120.63.1_t, Astglo_e_gw1.00015.43.1_t	Astgra_2054844_ZFXU_Green_Algae_4_samples_combined.p1, Astgra_2010935_ZFXU_Green_Algae_4_samples_combined.p1	Auxpro_rna-XM_011402059.1, Auxpro_rna-XM_011398850.1	AuxproUTEX25_rna-gnl|WGS_QOKY|APUTEX25_00004605-RA	Batpra_rna-XM_007513767.1, Batpra_rna-XM_007511224.1			Botbra_Bobra.136_2s0016.1.v2.1, Botbra_Bobra.0237s0006.1.v2.1, Botbra_Bobra.0237s0007.1.v2.1, Botbra_Bobra.174_2s0058.1.v2.1	Botsud_2007383_VJDZ_Green_Algae.p1, Botsud_2007384_VJDZ_Green_Algae.p1, Botsud_2005876_VJDZ_Green_Algae.p1	Botter_2049170_QYXY_Green_Algae.p1	Brasub_2050216_GUBD_Green_Algae.p1, Brasub_2009102_GUBD_Green_Algae.p1	Bryplu_2031628_JTIG_Green_Algae.p1, Bryplu_2003213_JTIG_Green_Algae.p1	Carcru_2063574_VIAU_Green_Algae.p1, Carcru_2055844_VIAU_Green_Algae.p1	Carobt_2000528_RUIF_Green_Algae.p1, Carobt_2002940_RUIF_Green_Algae.p1		Chaorb_2072122_BAZF_Green_Algae.p1, Chaorb_2015070_BAZF_Green_Algae.p1	Chlbil_3141871_SRGS_Green_Algae_2_samples_combined.p1, Chlbil_3132448_SRGS_Green_Algae_2_samples_combined.p1, Chlbil_3029151_SRGS_Green_Algae_2_samples_combined.p2	Chlcri_2033797_BCYF_Green_Algae.p1	Chlmic_2041039_QRTH_Green_Algae.p1, Chlmic_2034120_QRTH_Green_Algae.p1	Chlmin_2029238_MWAN_Green_Algae.p1, Chlmin_2002529_MWAN_Green_Algae.p3	Chlmoe_2030144_JRGZ_Green_Algae.p2, Chlmoe_2028740_JRGZ_Green_Algae.p1	Chlnoc_2044941_VALZ_Green_Algae.p1, Chlnoc_2046467_VALZ_Green_Algae.p1, Chlnoc_2049909_VALZ_Green_Algae.p1	Chlole_2048822_PRIQ_Green_Algae.p1, Chlole_2004039_PRIQ_Green_Algae.p2, Chlole_2038187_PRIQ_Green_Algae.p1	Chloog_2021955_IHOI_Green_Algae.p1, Chloog_2002968_IHOI_Green_Algae.p1, Chloog_2023499_IHOI_Green_Algae.p1	Chlrei_Cre01.g032500.t1.2.v5.5	Chlret_3020651_ZLBP_Green_Algae_2_samples_combined.p1, Chlret_3020651_ZLBP_Green_Algae_2_samples_combined.p3, Chlret_3119113_ZLBP_Green_Algae_2_samples_combined.p1, Chlret_3129248_ZLBP_Green_Algae_2_samples_combined.p1	Chlros_2056137_AJUW_Green_Algae.p1, Chlros_2057659_AJUW_Green_Algae.p1		Chlsp._2118091_XOZZ_Green_Algae_2_samples_combined.p1, Chlsp._2012886_XOZZ_Green_Algae_2_samples_combined.p2, Chlsp._2012887_XOZZ_Green_Algae_2_samples_combined.p3, Chlsp._2024044_XOZZ_Green_Algae_2_samples_combined.p1, Chlsp._2003114_XOZZ_Green_Algae_2_samples_combined.p2, Chlsp._2003115_XOZZ_Green_Algae_2_samples_combined.p1	Chlsub_2005224_GFUR_Green_Algae.p1, Chlsub_2018760_GFUR_Green_Algae.p1	Chltug_2011064_UTRE_Green_Algae.p1, Chltug_2086419_UTRE_Green_Algae.p1		Chrzof_Cz06g27140.t1.v5.2.3, Chrzof_Cz07g18280.t1.v5.2.3	Claglo_2046510_VBLH_Green_Algae.p2	Cocpra_2018400_XJGM_Green_Algae.p4			Codfra_2005164_GYBH_Green_Algae.p1, Codfra_2020974_GYBH_Green_Algae.p1	Deshal_2023137_KSFK_Green_Algae.p1, Deshal_2023508_KSFK_Green_Algae.p1, Deshal_2022312_KSFK_Green_Algae.p1	Dolten_2002027_XOAL_Green_Algae.p1, Dolten_2041550_XOAL_Green_Algae.p1, Dolten_2000865_XOAL_Green_Algae.p2	Dunsal_Dusal.0646s00006.1.v1.0	Dunter_2044615_WDWX_Green_Algae_UTEX_LB_1000.p1
N0.HOG0000077	OG0000003	n1000					Aphrep_2018778_IJMT_Green_Algae.p1					Batpra_rna-XM_007509259.1, Batpra_rna-XM_007513537.1	Blarhi_2080068_VHIJ_Green_Algae.p3		Botbra_Bobra.0149s0027.1.v2.1, Botbra_Bobra.0386s0013.1.v2.1		Botter_2049469_QYXY_Green_Algae.p1, Botter_2011630_QYXY_Green_Algae.p1			Carcru_2004377_VIAU_Green_Algae.p2, Carcru_2009609_VIAU_Green_Algae.p2									Chlnoc_2045918_VALZ_Green_Algae.p1																		Dolten_2006674_XOAL_Green_Algae.p2, Dolten_2035198_XOAL_Green_Algae.p1, Dolten_2007783_XOAL_Green_Algae.p1
N0.HOG0000078	OG0000003	n1042		Anksp._2025789_OTQG_Green_Algae.p1					Astgra_2057595_ZFXU_Green_Algae_4_samples_combined.p1									Brasub_2010110_GUBD_Green_Algae.p1							Chlcri_2004441_BCYF_Green_Algae.p1	Chlmic_2042706_QRTH_Green_Algae.p1				Chlole_2051250_PRIQ_Green_Algae.p1	Chloog_2030088_IHOI_Green_Algae.p1	Chlrei_Cre02.g110250.t1.1.v5.5	Chlret_3004040_ZLBP_Green_Algae_2_samples_combined.p1									Cocpra_2000882_XJGM_Green_Algae.p2				Deshal_2020513_KSFK_Green_Algae.p1		Dunsal_Dusal.0726s00001.1.v1.0	Dunter_2042433_WDWX_Green_Algae_UTEX_LB_1000.p1
N0.HOG0000079	OG0000003	n1082	Acrsp._2004000_JIWJ_Green_Algae.p1					Astglo_Aster-01527		Auxpro_rna-XM_011398404.1	AuxproUTEX25_rna-gnl|WGS_QOKY|APUTEX25_00001524-RA			Bolpil_2005275_LSHT_Green_Algae.p1, Bolpil_2005276_LSHT_Green_Algae.p1			Botter_2010232_QYXY_Green_Algae.p1		Bryplu_2005501_JTIG_Green_Algae.p2		Carobt_2044186_RUIF_Green_Algae.p1		Chaorb_2013820_BAZF_Green_Algae.p1	Chlbil_3030608_SRGS_Green_Algae_2_samples_combined.p1, Chlbil_3004625_SRGS_Green_Algae_2_samples_combined.p1		Chlmic_2038113_QRTH_Green_Algae.p1, Chlmic_2034545_QRTH_Green_Algae.p2			Chlnoc_2049016_VALZ_Green_Algae.p1				Chlret_3121568_ZLBP_Green_Algae_2_samples_combined.p1, Chlret_3028549_ZLBP_Green_Algae_2_samples_combined.p1		Chlsor1602_rna-gnl|WGS_LHPG|mrna.C2E21_0459	Chlsp._2104274_XOZZ_Green_Algae_2_samples_combined.p2, Chlsp._2095828_XOZZ_Green_Algae_2_samples_combined.p3, Chlsp._2118335_XOZZ_Green_Algae_2_samples_combined.p1		Chltug_2002624_UTRE_Green_Algae.p3	Chlvar_gw1.29.159.1	Chrzof_Cz02g20030.t1.v5.2.3, Chrzof_Cz08g01040.t1.v5.2.3							Dolten_2041142_XOAL_Green_Algae.p1	Dunsal_Dusal.0025s00046.1.v1.0
N0.HOG0000080	OG0000003	n1156	Acrsp._2006681_JIWJ_Green_Algae.p1		ApafusSAG2523_jg7415.t1, ApafusSAG2523_jg7785.t1		Aphrep_2007626_IJMT_Green_Algae.p1, Aphrep_2070727_IJMT_Green_Algae.p1, Aphrep_2009975_IJMT_Green_Algae.p1, Aphrep_2086136_IJMT_Green_Algae.p1	Astglo_Aster-x0417, Astglo_Aster-x1030, Astglo_Aster-x1114	Astgra_2058707_ZFXU_Green_Algae_4_samples_combined.p1	Auxpro_rna-XM_011402671.1, Auxpro_rna-XM_011399341.1	AuxproUTEX25_rna-gnl|WGS_QOKY|APUTEX25_00003012-RA, AuxproUTEX25_rna-gnl|WGS_QOKY|APUTEX25_00000159-RA	Batpra_rna-XM_007513244.1, Batpra_rna-XM_007512487.1, Batpra_rna-XM_007510821.1	Blarhi_2065397_VHIJ_Green_Algae.p1	Bolpil_2037005_LSHT_Green_Algae.p1, Bolpil_2034563_LSHT_Green_Algae.p1, Bolpil_2006622_LSHT_Green_Algae.p2	Botbra_Bobra.0008s0028.1.v2.1	Botsud_2036716_VJDZ_Green_Algae.p1, Botsud_2000512_VJDZ_Green_Algae.p1, Botsud_2034118_VJDZ_Green_Algae.p1	Botter_2049459_QYXY_Green_Algae.p1, Botter_2043233_QYXY_Green_Algae.p1, Botter_2008406_QYXY_Green_Algae.p1	Brasub_2003674_GUBD_Green_Algae.p1, Brasub_2007591_GUBD_Green_Algae.p1, Brasub_2008421_GUBD_Green_Algae.p1, Brasub_2035110_GUBD_Green_Algae.p1, Brasub_2034769_GUBD_Green_Algae.p2, Brasub_2048716_GUBD_Green_Algae.p1, Brasub_2047827_GUBD_Green_Algae.p1	Bryplu_2025522_JTIG_Green_Algae.p1	Carcru_2059342_VIAU_Green_Algae.p1			Chaorb_2055901_BAZF_Green_Algae.p1, Chaorb_2066296_BAZF_Green_Algae.p1	Chlbil_3006100_SRGS_Green_Algae_2_samples_combined.p1, Chlbil_3129497_SRGS_Green_Algae_2_samples_combined.p1, Chlbil_3125421_SRGS_Green_Algae_2_samples_combined.p2, Chlbil_3138932_SRGS_Green_Algae_2_samples_combined.p1, Chlbil_3120691_SRGS_Green_Algae_2_samples_combined.p4, Chlbil_3018612_SRGS_Green_Algae_2_samples_combined.p1, Chlbil_3138968_SRGS_Green_Algae_2_samples_combined.p1, Chlbil_3030544…			Chlmin_2029047_MWAN_Green_Algae.p2, Chlmin_2029054_MWAN_Green_Algae.p1	Chlmoe_2027757_JRGZ_Green_Algae.p1	Chlnoc_2041197_VALZ_Green_Algae.p2	Chlole_2043145_PRIQ_Green_Algae.p1, Chlole_2036728_PRIQ_Green_Algae.p1	Chloog_2026697_IHOI_Green_Algae.p1	Chlrei_Cre06.g279550.t1.1.v5.5, Chlrei_Cre16.g657400.t1.1.v5.5, Chlrei_Cre04.g219500.t1.1.v5.5	Chlret_3012788_ZLBP_Green_Algae_2_samples_combined.p1, Chlret_3026938_ZLBP_Green_Algae_2_samples_combined.p1, Chlret_3016638_ZLBP_Green_Algae_2_samples_combined.p1, Chlret_3125094_ZLBP_Green_Algae_2_samples_combined.p1, Chlret_3107717_ZLBP_Green_Algae_2_samples_combined.p1, Chlret_3023744_ZLBP_Green_Algae_2_samples_combined.p8, Chlret_3023872_ZLBP_Green_Algae_2_samples_combined.p1, Chlret_3028273…	Chlros_2053926_AJUW_Green_Algae.p1	Chlsor1602_rna-gnl|WGS_LHPG|mrna.C2E21_0806, Chlsor1602_rna-gnl|WGS_LHPG|mrna.C2E21_1309, Chlsor1602_rna-gnl|WGS_LHPG|mrna.C2E21_1465	Chlsp._2116564_XOZZ_Green_Algae_2_samples_combined.p1, Chlsp._2022893_XOZZ_Green_Algae_2_samples_combined.p1, Chlsp._2089620_XOZZ_Green_Algae_2_samples_combined.p1, Chlsp._2110379_XOZZ_Green_Algae_2_samples_combined.p1, Chlsp._2109479_XOZZ_Green_Algae_2_samples_combined.p1	Chlsub_2013580_GFUR_Green_Algae.p1	Chltug_2083257_UTRE_Green_Algae.p1, Chltug_2086680_UTRE_Green_Algae.p1	Chlvar_fgenesh3_pg.C_scaffold_14000125	Chrzof_Cz12g10040.t1.v5.2.3		Cocpra_2022454_XJGM_Green_Algae.p2, Cocpra_2017847_XJGM_Green_Algae.p3, Cocpra_2020399_XJGM_Green_Algae.p1, Cocpra_2023674_XJGM_Green_Algae.p1	CocpriSAG2167_jg4053.t1	CocsubC169_rna-gnl|jgi|COCSUDRAFT_mRNA47231	Codfra_2023255_GYBH_Green_Algae.p1, Codfra_2002532_GYBH_Green_Algae.p1, Codfra_2002474_GYBH_Green_Algae.p1, Codfra_2004839_GYBH_Green_Algae.p2	Deshal_2022372_KSFK_Green_Algae.p1	Dolten_2039317_XOAL_Green_Algae.p2, Dolten_2037301_XOAL_Green_Algae.p1	Dunsal_Dusal.0057s00020.1.v1.0, Dunsal_Dusal.0186s00013.1.v1.0	Dunter_2003530_WDWX_Green_Algae_UTEX_LB_1000.p1, Dunter_2043356_WDWX_Green_Algae_UTEX_LB_1000.p1
N0.HOG0000081	OG0000003	n1495																																Chlros_2045789_AJUW_Green_Algae.p1
N0.HOG0000082	OG0000003	n1502										Batpra_rna-XM_007512386.1		Bolpil_2035832_LSHT_Green_Algae.p1	Botbra_Bobra.0061s0008.1.v2.1, Botbra_Bobra.0196s0031.1.v2.1								Chaorb_2002155_BAZF_Green_Algae.p1, Chaorb_2069641_BAZF_Green_Algae.p1	Chlbil_3026028_SRGS_Green_Algae_2_samples_combined.p1, Chlbil_3135643_SRGS_Green_Algae_2_samples_combined.p1					Chlnoc_2000903_VALZ_Green_Algae.p2					Chlros_2052418_AJUW_Green_Algae.p1						Chrzof_Cz10g12040.t1.v5.2.3		Cocpra_2018730_XJGM_Green_Algae.p1			Codfra_2018980_GYBH_Green_Algae.p1		Dolten_2034999_XOAL_Green_Algae.p2		Dunter_2003467_WDWX_Green_Algae_UTEX_LB_1000.p1
N0.HOG0000083	OG0000003	n1566						Astglo_fgenesh1_pg.00116_23_13_t						Bolpil_2003376_LSHT_Green_Algae.p1																		Chlrei_Cre09.g389245.t1.1.v5.5			Chlsor1602_rna-gnl|WGS_LHPG|mrna.C2E21_2906					Chrzof_Cz06g00030.t1.v5.2.3			CocpriSAG2167_jg7571.t1
N0.HOG0000084	OG0000003	n1584							Astgra_2046581_ZFXU_Green_Algae_4_samples_combined.p2																							Chlrei_Cre07.g357400.t1.1.v5.5, Chlrei_Cre07.g348900.t1.2.v5.5		Chlros_2052886_AJUW_Green_Algae.p1														Dunsal_Dusal.0295s00005.1.v1.0	Dunter_2007549_WDWX_Green_Algae_UTEX_LB_1000.p1
N0.HOG0000085	OG0000003	n1617
N0.HOG0000086	OG0000003	n1620	Acrsp._2039815_JIWJ_Green_Algae.p1		ApafusSAG2523_jg9076.t2, ApafusSAG2523_jg3576.t1	ApalobSAG2145_jg4420.t1	Aphrep_2069727_IJMT_Green_Algae.p1	Astglo_fgenesh1_pg.00113_23_41_t	Astgra_2005630_ZFXU_Green_Algae_4_samples_combined.p1	Auxpro_rna-XM_011403749.1	AuxproUTEX25_rna-gnl|WGS_QOKY|APUTEX25_00001677-RA			Bolpil_2041024_LSHT_Green_Algae.p1, Bolpil_2033845_LSHT_Green_Algae.p1	Botbra_Bobra.0196s0030.1.v2.1	Botsud_2011874_VJDZ_Green_Algae.p1	Botter_2043651_QYXY_Green_Algae.p1, Botter_2006510_QYXY_Green_Algae.p1, Botter_2006511_QYXY_Green_Algae.p1	Brasub_2009080_GUBD_Green_Algae.p1	Bryplu_2001539_JTIG_Green_Algae.p1	Carcru_2060759_VIAU_Green_Algae.p1	Carobt_2049388_RUIF_Green_Algae.p1		Chaorb_2061567_BAZF_Green_Algae.p1, Chaorb_2014807_BAZF_Green_Algae.p1, Chaorb_2060462_BAZF_Green_Algae.p1, Chaorb_2072560_BAZF_Green_Algae.p1	Chlbil_3124913_SRGS_Green_Algae_2_samples_combined.p2	Chlcri_2043994_BCYF_Green_Algae.p1	Chlmic_2040332_QRTH_Green_Algae.p1			Chlnoc_2035982_VALZ_Green_Algae.p1	Chlole_2007299_PRIQ_Green_Algae.p1, Chlole_2038310_PRIQ_Green_Algae.p1		Chlrei_Cre02.g108800.t1.1.v5.5		Chlros_2010099_AJUW_Green_Algae.p1, Chlros_2038372_AJUW_Green_Algae.p2		Chlsp._2102413_XOZZ_Green_Algae_2_samples_combined.p1, Chlsp._2106944_XOZZ_Green_Algae_2_samples_combined.p2	Chlsub_2083745_GFUR_Green_Algae.p1, Chlsub_2095668_GFUR_Green_Algae.p1	Chltug_2085118_UTRE_Green_Algae.p1, Chltug_2082176_UTRE_Green_Algae.p1		Chrzof_Cz10g11140.t1.v5.2.3		Cocpra_2017439_XJGM_Green_Algae.p2	CocpriSAG2167_jg105.t1	CocsubC169_rna-gnl|jgi|COCSUDRAFT_mRNA58168	Codfra_2003303_GYBH_Green_Algae.p1	Deshal_2004008_KSFK_Green_Algae.p1	Dolten_2040044_XOAL_Green_Algae.p1	Dunsal_Dusal.0148s00015.1.v1.0	Dunter_2003839_WDWX_Green_Algae_UTEX_LB_1000.p1
N0.HOG0000087	OG0000003	n1789		Anksp._2030063_OTQG_Green_Algae.p3																				Chlbil_3023193_SRGS_Green_Algae_2_samples_combined.p1	Chlcri_2044688_BCYF_Green_Algae.p4										Chlsor1602_rna-gnl|WGS_LHPG|mrna.C2E21_2218A					Chrzof_Cz12g22140.t1.v5.2.3
N0.HOG0000088	OG0000003	n1830					Aphrep_2079810_IJMT_Green_Algae.p1, Aphrep_2006603_IJMT_Green_Algae.p1					Batpra_rna-XM_007514198.1, Batpra_rna-XM_007509562.1							Bryplu_2004585_JTIG_Green_Algae.p1				Chaorb_2014756_BAZF_Green_Algae.p1	Chlbil_3027238_SRGS_Green_Algae_2_samples_combined.p1									Chlret_3132436_ZLBP_Green_Algae_2_samples_combined.p1									Cocpra_2019293_XJGM_Green_Algae.p2			Codfra_2005157_GYBH_Green_Algae.p3
N0.HOG0000089	OG0000003	n1869																			Carobt_2010131_RUIF_Green_Algae.p2													Chlros_2054603_AJUW_Green_Algae.p1
N0.HOG0000090	OG0000003	n1875	Acrsp._2005207_JIWJ_Green_Algae.p1				Aphrep_2090387_IJMT_Green_Algae.p1, Aphrep_2089294_IJMT_Green_Algae.p1, Aphrep_2011600_IJMT_Green_Algae.p1	Astglo_Aster-x0608	Astgra_2000445_ZFXU_Green_Algae_4_samples_combined.p1, Astgra_2000446_ZFXU_Green_Algae_4_samples_combined.p1, Astgra_2008486_ZFXU_Green_Algae_4_samples_combined.p1, Astgra_2052410_ZFXU_Green_Algae_4_samples_combined.p1, Astgra_2041632_ZFXU_Green_Algae_4_samples_combined.p3	Auxpro_rna-XM_011401975.1	AuxproUTEX25_rna-gnl|WGS_QOKY|APUTEX25_00003564-RA			Bolpil_2039194_LSHT_Green_Algae.p1	Botbra_Bobra.0064s0002.1.v2.1, Botbra_Bobra.247_2s0021.1.v2.1, Botbra_Bobra.0034s0023.1.v2.1	Botsud_2038096_VJDZ_Green_Algae.p1	Botter_2045407_QYXY_Green_Algae.p1	Brasub_2005129_GUBD_Green_Algae.p1, Brasub_2038681_GUBD_Green_Algae.p1		Carcru_2008991_VIAU_Green_Algae.p1, Carcru_2008992_VIAU_Green_Algae.p1	Carobt_2011789_RUIF_Green_Algae.p5, Carobt_2053239_RUIF_Green_Algae.p1		Chaorb_2011064_BAZF_Green_Algae.p1, Chaorb_2071455_BAZF_Green_Algae.p1	Chlbil_3132887_SRGS_Green_Algae_2_samples_combined.p1, Chlbil_3115539_SRGS_Green_Algae_2_samples_combined.p1		Chlmic_2004785_QRTH_Green_Algae.p1	Chlmin_2034697_MWAN_Green_Algae.p3	Chlmoe_2031773_JRGZ_Green_Algae.p1, Chlmoe_2028856_JRGZ_Green_Algae.p1	Chlnoc_2007202_VALZ_Green_Algae.p1	Chlole_2040605_PRIQ_Green_Algae.p1		Chlrei_Cre06.g281563.t1.1.v5.5	Chlret_3113298_ZLBP_Green_Algae_2_samples_combined.p1, Chlret_3021121_ZLBP_Green_Algae_2_samples_combined.p2	Chlros_2008771_AJUW_Green_Algae.p1, Chlros_2053748_AJUW_Green_Algae.p1	Chlsor1602_rna-gnl|WGS_LHPG|mrna.C2E21_1433	Chlsp._2025540_XOZZ_Green_Algae_2_samples_combined.p1, Chlsp._2118914_XOZZ_Green_Algae_2_samples_combined.p1, Chlsp._2102480_XOZZ_Green_Algae_2_samples_combined.p1, Chlsp._2101161_XOZZ_Green_Algae_2_samples_combined.p1, Chlsp._2112964_XOZZ_Green_Algae_2_samples_combined.p1, Chlsp._2022950_XOZZ_Green_Algae_2_samples_combined.p1	Chlsub_2007727_GFUR_Green_Algae.p1, Chlsub_2091429_GFUR_Green_Algae.p1, Chlsub_2082505_GFUR_Green_Algae.p1, Chlsub_2018511_GFUR_Green_Algae.p2	Chltug_2079512_UTRE_Green_Algae.p2, Chltug_2073647_UTRE_Green_Algae.p1				Cocpra_2016755_XJGM_Green_Algae.p1	CocpriSAG2167_jg1650.t1	CocsubC169_rna-gnl|jgi|COCSUDRAFT_mRNA55871		Deshal_2021606_KSFK_Green_Algae.p2	Dolten_2035564_XOAL_Green_Algae.p1	Dunsal_Dusal.0083s00018.1.v1.0, Dunsal_Dusal.0001s00026.1.v1.0, Dunsal_Dusal.0202s00023.1.v1.0	Dunter_2045646_WDWX_Green_Algae_UTEX_LB_1000.p2
N0.HOG0000091	OG0000003	n2077
N0.HOG0000092	OG0000003	n2080																																						Chrzof_Cz15g07040.t1.v5.2.3
N0.HOG0000093	OG0000003	n2088																																									CocpriSAG2167_jg1579.t1	CocsubC169_rna-gnl|jgi|COCSUDRAFT_mRNA55811
N0.HOG0000094	OG0000003	n2094	Acrsp._2039873_JIWJ_Green_Algae.p1		ApafusSAG2523_jg8643.t1	ApalobSAG2145_jg6147.t1	Aphrep_2086501_IJMT_Green_Algae.p1	Astglo_fgenesh1_pg.00079_23_7_t	Astgra_2006660_ZFXU_Green_Algae_4_samples_combined.p1					Bolpil_2031766_LSHT_Green_Algae.p1		Botsud_2006521_VJDZ_Green_Algae.p1		Brasub_2049194_GUBD_Green_Algae.p1	Bryplu_2005387_JTIG_Green_Algae.p1	Carcru_2044119_VIAU_Green_Algae.p1	Carobt_2052220_RUIF_Green_Algae.p1		Chaorb_2000180_BAZF_Green_Algae.p1	Chlbil_3022174_SRGS_Green_Algae_2_samples_combined.p4		Chlmic_2041451_QRTH_Green_Algae.p1	Chlmin_2035037_MWAN_Green_Algae.p2	Chlmoe_2006493_JRGZ_Green_Algae.p1	Chlnoc_2044160_VALZ_Green_Algae.p1	Chlole_2049194_PRIQ_Green_Algae.p1	Chloog_2021359_IHOI_Green_Algae.p1	Chlrei_Cre05.g240650.t1.2.v5.5	Chlret_3123961_ZLBP_Green_Algae_2_samples_combined.p2	Chlros_2058056_AJUW_Green_Algae.p1				Chltug_2078800_UTRE_Green_Algae.p2, Chltug_2004572_UTRE_Green_Algae.p3		Chrzof_Cz14g02220.t1.v5.2.3			CocpriSAG2167_jg4785.t1	CocsubC169_rna-gnl|jgi|COCSUDRAFT_mRNA30531	Codfra_2022715_GYBH_Green_Algae.p1	Deshal_2001307_KSFK_Green_Algae.p1	Dolten_2003090_XOAL_Green_Algae.p1	Dunsal_Dusal.0415s00007.1.v1.0	Dunter_2034766_WDWX_Green_Algae_UTEX_LB_1000.p1
N0.HOG0000095	OG0000003	n2209								Auxpro_rna-XM_011401456.1	AuxproUTEX25_rna-gnl|WGS_QOKY|APUTEX25_00004031-RA																								Chlsor1602_rna-gnl|WGS_LHPG|mrna.C2E21_7414B				Chlvar_e_gw1.10.278.1
N0.HOG0000096	OG0000003	n2219					Aphrep_2077545_IJMT_Green_Algae.p1														Carobt_2048192_RUIF_Green_Algae.p1			Chlbil_3137881_SRGS_Green_Algae_2_samples_combined.p1, Chlbil_3024342_SRGS_Green_Algae_2_samples_combined.p2, Chlbil_3024341_SRGS_Green_Algae_2_samples_combined.p2, Chlbil_3142848_SRGS_Green_Algae_2_samples_combined.p1, Chlbil_3020132_SRGS_Green_Algae_2_samples_combined.p1									Chlret_3004304_ZLBP_Green_Algae_2_samples_combined.p1, Chlret_3002894_ZLBP_Green_Algae_2_samples_combined.p1, Chlret_3002893_ZLBP_Green_Algae_2_samples_combined.p1, Chlret_3000704_ZLBP_Green_Algae_2_samples_combined.p1, Chlret_3028332_ZLBP_Green_Algae_2_samples_combined.p3					Chltug_2073511_UTRE_Green_Algae.p1				Cocpra_2022178_XJGM_Green_Algae.p1					Dolten_2038423_XOAL_Green_Algae.p1
N0.HOG0000097	OG0000003	n2257	Acrsp._2038747_JIWJ_Green_Algae.p1		ApafusSAG2523_jg9190.t1	ApalobSAG2145_jg7853.t1	Aphrep_2012338_IJMT_Green_Algae.p1	Astglo_Aster-02214	Astgra_2045109_ZFXU_Green_Algae_4_samples_combined.p2, Astgra_2010581_ZFXU_Green_Algae_4_samples_combined.p2	Auxpro_rna-XM_011400713.1	AuxproUTEX25_rna-gnl|WGS_QOKY|APUTEX25_00000574-RA	Batpra_rna-XM_007508895.1		Bolpil_2039485_LSHT_Green_Algae.p1	Botbra_Bobra.0267s0008.1.v2.1	Botsud_2011068_VJDZ_Green_Algae.p1	Botter_2047312_QYXY_Green_Algae.p1	Brasub_2045313_GUBD_Green_Algae.p1, Brasub_2043591_GUBD_Green_Algae.p1	Bryplu_2004781_JTIG_Green_Algae.p1	Carcru_2062679_VIAU_Green_Algae.p1, Carcru_2042967_VIAU_Green_Algae.p1	Carobt_2012364_RUIF_Green_Algae.p1		Chaorb_2008411_BAZF_Green_Algae.p1, Chaorb_2071132_BAZF_Green_Algae.p1	Chlbil_3141520_SRGS_Green_Algae_2_samples_combined.p1, Chlbil_3010704_SRGS_Green_Algae_2_samples_combined.p1		Chlmic_2042833_QRTH_Green_Algae.p1		Chlmoe_2004999_JRGZ_Green_Algae.p1	Chlnoc_2050197_VALZ_Green_Algae.p1, Chlnoc_2045303_VALZ_Green_Algae.p1	Chlole_2051801_PRIQ_Green_Algae.p1	Chloog_2022128_IHOI_Green_Algae.p1, Chloog_2025264_IHOI_Green_Algae.p2, Chloog_2025912_IHOI_Green_Algae.p3	Chlrei_Cre09.g416100.t1.2.v5.5	Chlret_3130209_ZLBP_Green_Algae_2_samples_combined.p1, Chlret_3130372_ZLBP_Green_Algae_2_samples_combined.p1	Chlros_2057664_AJUW_Green_Algae.p1	Chlsor1602_rna-gnl|WGS_LHPG|mrna.C2E21_3680	Chlsp._2119130_XOZZ_Green_Algae_2_samples_combined.p1, Chlsp._2002367_XOZZ_Green_Algae_2_samples_combined.p1		Chltug_2091991_UTRE_Green_Algae.p1	Chlvar_IGS.gm_10_00153	Chrzof_Cz18g09040.t1.v5.2.3		Cocpra_2022587_XJGM_Green_Algae.p2, Cocpra_2021320_XJGM_Green_Algae.p2, Cocpra_2023680_XJGM_Green_Algae.p2	CocpriSAG2167_jg6039.t1	CocsubC169_rna-gnl|jgi|COCSUDRAFT_mRNA45976	Codfra_2022570_GYBH_Green_Algae.p1	Deshal_2023980_KSFK_Green_Algae.p3, Deshal_2001082_KSFK_Green_Algae.p1, Deshal_2001083_KSFK_Green_Algae.p1, Deshal_2001084_KSFK_Green_Algae.p1	Dolten_2002920_XOAL_Green_Algae.p1, Dolten_2002921_XOAL_Green_Algae.p1	Dunsal_Dusal.0264s00002.1.v1.0	Dunter_2008927_WDWX_Green_Algae_UTEX_LB_1000.p1
N0.HOG0000098	OG0000003	n2408	Acrsp._2038795_JIWJ_Green_Algae.p1, Acrsp._2040776_JIWJ_Green_Algae.p1															Brasub_2038322_GUBD_Green_Algae.p1	Bryplu_2030754_JTIG_Green_Algae.p1							Chlmic_2035791_QRTH_Green_Algae.p1				Chlole_2037377_PRIQ_Green_Algae.p1, Chlole_2041595_PRIQ_Green_Algae.p1		Chlrei_Cre07.g318900.t1.1.v5.5		Chlros_2048178_AJUW_Green_Algae.p1				Chltug_2006830_UTRE_Green_Algae.p1							Codfra_2004839_GYBH_Green_Algae.p3	Deshal_2000805_KSFK_Green_Algae.p1	Dolten_2036065_XOAL_Green_Algae.p1, Dolten_2004711_XOAL_Green_Algae.p1
N0.HOG0000099	OG0000003	n2463			ApafusSAG2523_jg9306.t2	ApalobSAG2145_jg9720.t1		Astglo_e_gw1.00038.140.1_t							Botbra_Bobra.354_2s0019.1.v2.1	Botsud_2012100_VJDZ_Green_Algae.p1	Botter_2000037_QYXY_Green_Algae.p1								Chlcri_2033872_BCYF_Green_Algae.p1					Chlole_2037900_PRIQ_Green_Algae.p1						Chlsp._2000065_XOZZ_Green_Algae_2_samples_combined.p1			Chlvar_e_gw1.25.172.1				CocpriSAG2167_jg3483.t1	CocsubC169_rna-gnl|jgi|COCSUDRAFT_mRNA44637
N0.HOG0000100	OG0000003	n2507	Acrsp._2036674_JIWJ_Green_Algae.p1		ApafusSAG2523_jg8549.t1	ApalobSAG2145_jg1258.t1			Astgra_2050811_ZFXU_Green_Algae_4_samples_combined.p1					Bolpil_2000907_LSHT_Green_Algae.p1, Bolpil_2000908_LSHT_Green_Algae.p1		Botsud_2007724_VJDZ_Green_Algae.p5		Brasub_2038414_GUBD_Green_Algae.p1			Carobt_2006192_RUIF_Green_Algae.p1																			Chrzof_Cz03g22050.t1.v5.2.3						Deshal_2001434_KSFK_Green_Algae.p1, Deshal_2001435_KSFK_Green_Algae.p2	Dolten_2030348_XOAL_Green_Algae.p1		Dunter_2045274_WDWX_Green_Algae_UTEX_LB_1000.p5
N0.HOG0000101	OG0000003	n2556			ApafusSAG2523_jg2412.t1, ApafusSAG2523_jg2753.t1	ApalobSAG2145_jg3740.t1												Brasub_2046845_GUBD_Green_Algae.p1	Bryplu_2004067_JTIG_Green_Algae.p1							Chlmic_2041942_QRTH_Green_Algae.p1				Chlole_2050599_PRIQ_Green_Algae.p1						Chlsp._2091609_XOZZ_Green_Algae_2_samples_combined.p2	Chlsub_2087409_GFUR_Green_Algae.p1			Chrzof_Cz02g34170.t1.v5.2.3							Dolten_2032370_XOAL_Green_Algae.p1
N0.HOG0000102	OG0000003	n2582			ApafusSAG2523_jg1846.t1, ApafusSAG2523_jg8457.t1	ApalobSAG2145_jg6450.t1	Aphrep_2078588_IJMT_Green_Algae.p1			Auxpro_rna-XM_011397458.1	AuxproUTEX25_rna-gnl|WGS_QOKY|APUTEX25_00003338-RA				Botbra_Bobra.7_2s0028.1.v2.1, Botbra_Bobra.0159s0147.1.v2.1		Botter_2046355_QYXY_Green_Algae.p1, Botter_2046887_QYXY_Green_Algae.p1				Carobt_2052171_RUIF_Green_Algae.p1														Chlsor1602_rna-gnl|WGS_LHPG|mrna.C2E21_1043, Chlsor1602_rna-gnl|WGS_LHPG|mrna.C2E21_0669A				Chlvar_IGS.gm_1_00512				CocpriSAG2167_jg4253.t1, CocpriSAG2167_jg1887.t1
N0.HOG0000103	OG0000003	n2640																			Carobt_2049014_RUIF_Green_Algae.p1												Chlret_3018804_ZLBP_Green_Algae_2_samples_combined.p1													Deshal_2001306_KSFK_Green_Algae.p1	Dolten_2004902_XOAL_Green_Algae.p1
N0.HOG0000104	OG0000003	n2648
N0.HOG0000105	OG0000003	n2653					Aphrep_2017939_IJMT_Green_Algae.p1		Astgra_2058112_ZFXU_Green_Algae_4_samples_combined.p2							Botsud_2007229_VJDZ_Green_Algae.p2		Brasub_2047455_GUBD_Green_Algae.p1		Carcru_2007150_VIAU_Green_Algae.p1			Chaorb_2065901_BAZF_Green_Algae.p1	Chlbil_3002613_SRGS_Green_Algae_2_samples_combined.p1	Chlcri_2035125_BCYF_Green_Algae.p1	Chlmic_2039150_QRTH_Green_Algae.p1		Chlmoe_2029256_JRGZ_Green_Algae.p1, Chlmoe_2034773_JRGZ_Green_Algae.p1	Chlnoc_2053333_VALZ_Green_Algae.p1	Chlole_2002786_PRIQ_Green_Algae.p1	Chloog_2023693_IHOI_Green_Algae.p2	Chlrei_Cre04.g213985.t1.1.v5.5	Chlret_3130079_ZLBP_Green_Algae_2_samples_combined.p2	Chlros_2055616_AJUW_Green_Algae.p1		Chlsp._2110225_XOZZ_Green_Algae_2_samples_combined.p2, Chlsp._2011557_XOZZ_Green_Algae_2_samples_combined.p1, Chlsp._2011555_XOZZ_Green_Algae_2_samples_combined.p1, Chlsp._2011556_XOZZ_Green_Algae_2_samples_combined.p1	Chlsub_2022158_GFUR_Green_Algae.p1, Chlsub_2022159_GFUR_Green_Algae.p1	Chltug_2090300_UTRE_Green_Algae.p1		Chrzof_UNPLg00103.t1.v5.2.3								Dunsal_Dusal.0307s00013.1.v1.0	Dunter_2043844_WDWX_Green_Algae_UTEX_LB_1000.p1
N0.HOG0000106	OG0000003	n2716																																		Chlsp._2020651_XOZZ_Green_Algae_2_samples_combined.p2
N0.HOG0000107	OG0000003	n2720												Bolpil_2034273_LSHT_Green_Algae.p1
N0.HOG0000108	OG0000003	n2730	Acrsp._2031596_JIWJ_Green_Algae.p1, Acrsp._2040262_JIWJ_Green_Algae.p1	Anksp._2026801_OTQG_Green_Algae.p2, Anksp._2025950_OTQG_Green_Algae.p2		ApalobSAG2145_jg4332.t1	Aphrep_2003631_IJMT_Green_Algae.p1	Astglo_fgenesh1_pg.00067_23_178_t, Astglo_Aster-03952, Astglo_fgenesh1_pg.00004_23_63_t, Astglo_gw1.00153.80.1_t	Astgra_2003994_ZFXU_Green_Algae_4_samples_combined.p1, Astgra_2003292_ZFXU_Green_Algae_4_samples_combined.p1, Astgra_2011834_ZFXU_Green_Algae_4_samples_combined.p2, Astgra_2006228_ZFXU_Green_Algae_4_samples_combined.p1, Astgra_2006229_ZFXU_Green_Algae_4_samples_combined.p1	Auxpro_rna-XM_011400354.1, Auxpro_rna-XM_011402409.1	AuxproUTEX25_rna-gnl|WGS_QOKY|APUTEX25_00003931-RA	Batpra_rna-XM_007510292.1		Bolpil_2000873_LSHT_Green_Algae.p1, Bolpil_2004872_LSHT_Green_Algae.p2	Botbra_Bobra.0083s0021.1.v2.1, Botbra_Bobra.247_2s0020.1.v2.1, Botbra_Bobra.0076s0004.1.v2.1, Botbra_Bobra.0073s0010.1.v2.1, Botbra_Bobra.40_1s0045.1.v2.1	Botsud_2009919_VJDZ_Green_Algae.p1, Botsud_2010496_VJDZ_Green_Algae.p1	Botter_2006556_QYXY_Green_Algae.p1, Botter_2044459_QYXY_Green_Algae.p1	Brasub_2046221_GUBD_Green_Algae.p1, Brasub_2006717_GUBD_Green_Algae.p1, Brasub_2033968_GUBD_Green_Algae.p1	Bryplu_2005095_JTIG_Green_Algae.p1, Bryplu_2002587_JTIG_Green_Algae.p1	Carcru_2046982_VIAU_Green_Algae.p1, Carcru_2059104_VIAU_Green_Algae.p1, Carcru_2062674_VIAU_Green_Algae.p1	Carobt_2044584_RUIF_Green_Algae.p1, Carobt_2008937_RUIF_Green_Algae.p1		Chaorb_2010378_BAZF_Green_Algae.p1, Chaorb_2012288_BAZF_Green_Algae.p1, Chaorb_2006887_BAZF_Green_Algae.p1	Chlbil_3122130_SRGS_Green_Algae_2_samples_combined.p2, Chlbil_3029206_SRGS_Green_Algae_2_samples_combined.p2, Chlbil_3132504_SRGS_Green_Algae_2_samples_combined.p1	Chlcri_2034192_BCYF_Green_Algae.p1, Chlcri_2044657_BCYF_Green_Algae.p1, Chlcri_2041217_BCYF_Green_Algae.p1	Chlmic_2031800_QRTH_Green_Algae.p1, Chlmic_2005742_QRTH_Green_Algae.p1, Chlmic_2005810_QRTH_Green_Algae.p2		Chlmoe_2033883_JRGZ_Green_Algae.p1	Chlnoc_2036227_VALZ_Green_Algae.p1, Chlnoc_2053275_VALZ_Green_Algae.p1, Chlnoc_2008276_VALZ_Green_Algae.p1, Chlnoc_2004349_VALZ_Green_Algae.p1, Chlnoc_2047413_VALZ_Green_Algae.p1	Chlole_2007330_PRIQ_Green_Algae.p1, Chlole_2006996_PRIQ_Green_Algae.p1, Chlole_2034283_PRIQ_Green_Algae.p2	Chloog_2023445_IHOI_Green_Algae.p1, Chloog_2026504_IHOI_Green_Algae.p1, Chloog_2026616_IHOI_Green_Algae.p1	Chlrei_Cre02.g118450.t1.1.v5.5, Chlrei_Cre07.g327450.t1.2.v5.5, Chlrei_Cre07.g346600.t1.2.v5.5, Chlrei_Cre16.g692004.t1.1.v5.5	Chlret_3022079_ZLBP_Green_Algae_2_samples_combined.p1, Chlret_3121478_ZLBP_Green_Algae_2_samples_combined.p1	Chlros_2046680_AJUW_Green_Algae.p1, Chlros_2046571_AJUW_Green_Algae.p1, Chlros_2042505_AJUW_Green_Algae.p2, Chlros_2049397_AJUW_Green_Algae.p1, Chlros_2057683_AJUW_Green_Algae.p1	Chlsor1602_rna-gnl|WGS_LHPG|mrna.C2E21_5787, Chlsor1602_rna-gnl|WGS_LHPG|mrna.C2E21_4247	Chlsp._2008834_XOZZ_Green_Algae_2_samples_combined.p1, Chlsp._2017318_XOZZ_Green_Algae_2_samples_combined.p1, Chlsp._2119496_XOZZ_Green_Algae_2_samples_combined.p1, Chlsp._2118558_XOZZ_Green_Algae_2_samples_combined.p1, Chlsp._2018980_XOZZ_Green_Algae_2_samples_combined.p1	Chlsub_2094002_GFUR_Green_Algae.p1, Chlsub_2009165_GFUR_Green_Algae.p3, Chlsub_2085353_GFUR_Green_Algae.p1	Chltug_2086864_UTRE_Green_Algae.p1, Chltug_2012946_UTRE_Green_Algae.p1, Chltug_2079868_UTRE_Green_Algae.p1, Chltug_2010171_UTRE_Green_Algae.p1	Chlvar_IGS.gm_1_00060, Chlvar_gw1.13.234.1, Chlvar_IGS.gm_9_00029	Chrzof_Cz10g13010.t1.v5.2.3, Chrzof_Cz12g12170.t1.v5.2.3	Claglo_2011423_VBLH_Green_Algae.p1	Cocpra_2017298_XJGM_Green_Algae.p2	CocpriSAG2167_jg2540.t1	CocsubC169_rna-gnl|jgi|COCSUDRAFT_mRNA63891	Codfra_2000049_GYBH_Green_Algae.p1, Codfra_2003688_GYBH_Green_Algae.p1	Deshal_2021147_KSFK_Green_Algae.p1, Deshal_2005260_KSFK_Green_Algae.p2	Dolten_2041471_XOAL_Green_Algae.p1, Dolten_2034838_XOAL_Green_Algae.p2, Dolten_2029896_XOAL_Green_Algae.p2, Dolten_2037037_XOAL_Green_Algae.p2	Dunsal_Dusal.0265s00011.1.v1.0, Dunsal_Dusal.0128s00019.1.v1.0, Dunsal_Dusal.2608s00001.1.v1.0, Dunsal_Dusal.0465s00009.1.v1.0, Dunsal_Dusal.0178s00012.1.v1.0	Dunter_2045330_WDWX_Green_Algae_UTEX_LB_1000.p1, Dunter_2043875_WDWX_Green_Algae_UTEX_LB_1000.p1, Dunter_2044181_WDWX_Green_Algae_UTEX_LB_1000.p1, Dunter_2044725_WDWX_Green_Algae_UTEX_LB_1000.p1
N0.HOG0000109	OG0000003	n3094	Acrsp._2040136_JIWJ_Green_Algae.p1		ApafusSAG2523_jg2118.t1, ApafusSAG2523_jg7234.t1	ApalobSAG2145_jg8923.t1	Aphrep_2077881_IJMT_Green_Algae.p1, Aphrep_2090425_IJMT_Green_Algae.p1	Astglo_Aster-04117, Astglo_fgenesh1_pg.00117_23_27_t	Astgra_2057153_ZFXU_Green_Algae_4_samples_combined.p1, Astgra_2006072_ZFXU_Green_Algae_4_samples_combined.p1, Astgra_2049375_ZFXU_Green_Algae_4_samples_combined.p1	Auxpro_rna-XM_011401537.1	AuxproUTEX25_rna-gnl|WGS_QOKY|APUTEX25_00002761-RA	Batpra_rna-XM_007513046.1			Botbra_Bobra.33_2s0025.1.v2.1	Botsud_2041458_VJDZ_Green_Algae.p4, Botsud_2011819_VJDZ_Green_Algae.p1	Botter_2046754_QYXY_Green_Algae.p1, Botter_2006529_QYXY_Green_Algae.p1	Brasub_2051113_GUBD_Green_Algae.p1, Brasub_2011096_GUBD_Green_Algae.p1, Brasub_2036717_GUBD_Green_Algae.p1	Bryplu_2028655_JTIG_Green_Algae.p1, Bryplu_2029101_JTIG_Green_Algae.p1	Carcru_2062041_VIAU_Green_Algae.p2, Carcru_2063770_VIAU_Green_Algae.p1	Carobt_2002491_RUIF_Green_Algae.p2, Carobt_2002492_RUIF_Green_Algae.p2		Chaorb_2012610_BAZF_Green_Algae.p2, Chaorb_2012351_BAZF_Green_Algae.p1	Chlbil_3141744_SRGS_Green_Algae_2_samples_combined.p2, Chlbil_3016932_SRGS_Green_Algae_2_samples_combined.p1	Chlcri_2046835_BCYF_Green_Algae.p1	Chlmic_2042370_QRTH_Green_Algae.p1, Chlmic_2005259_QRTH_Green_Algae.p1, Chlmic_2032003_QRTH_Green_Algae.p1		Chlmoe_2005920_JRGZ_Green_Algae.p2, Chlmoe_2028750_JRGZ_Green_Algae.p1, Chlmoe_2030732_JRGZ_Green_Algae.p2	Chlnoc_2005235_VALZ_Green_Algae.p1, Chlnoc_2053445_VALZ_Green_Algae.p2, Chlnoc_2052731_VALZ_Green_Algae.p1, Chlnoc_2051660_VALZ_Green_Algae.p1	Chlole_2005609_PRIQ_Green_Algae.p1, Chlole_2049322_PRIQ_Green_Algae.p1	Chloog_2026191_IHOI_Green_Algae.p1, Chloog_2030077_IHOI_Green_Algae.p1	Chlrei_Cre06.g308150.t1.2.v5.5, Chlrei_Cre02.g110300.t1.2.v5.5	Chlret_3026439_ZLBP_Green_Algae_2_samples_combined.p1, Chlret_3128040_ZLBP_Green_Algae_2_samples_combined.p2	Chlros_2051459_AJUW_Green_Algae.p1, Chlros_2054669_AJUW_Green_Algae.p1	Chlsor1602_rna-gnl|WGS_LHPG|mrna.C2E21_0381	Chlsp._2116689_XOZZ_Green_Algae_2_samples_combined.p1, Chlsp._2116607_XOZZ_Green_Algae_2_samples_combined.p2, Chlsp._2011529_XOZZ_Green_Algae_2_samples_combined.p1, Chlsp._2024446_XOZZ_Green_Algae_2_samples_combined.p1	Chlsub_2013168_GFUR_Green_Algae.p1	Chltug_2089137_UTRE_Green_Algae.p1, Chltug_2088456_UTRE_Green_Algae.p1	Chlvar_estExt_fgenesh3_pg.C_170117, Chlvar_gw1.16.225.1	Chrzof_Cz11g22110.t1.v5.2.3, Chrzof_Cz01g10230.t1.v5.2.3		Cocpra_2022501_XJGM_Green_Algae.p2	CocpriSAG2167_jg8386.t2	CocsubC169_rna-gnl|jgi|COCSUDRAFT_mRNA10165	Codfra_2022265_GYBH_Green_Algae.p1, Codfra_2018188_GYBH_Green_Algae.p1		Dolten_2040249_XOAL_Green_Algae.p3, Dolten_2038017_XOAL_Green_Algae.p1	Dunsal_Dusal.0530s00002.1.v1.0, Dunsal_Dusal.0041s00025.1.v1.0	Dunter_2042843_WDWX_Green_Algae_UTEX_LB_1000.p1, Dunter_2009559_WDWX_Green_Algae_UTEX_LB_1000.p1
N0.HOG0000110	OG0000003	n3340	Acrsp._2039351_JIWJ_Green_Algae.p1, Acrsp._2039431_JIWJ_Green_Algae.p1, Acrsp._2003623_JIWJ_Green_Algae.p1, Acrsp._2003624_JIWJ_Green_Algae.p2		ApafusSAG2523_jg2988.t1, ApafusSAG2523_jg2435.t1, ApafusSAG2523_jg8395.t1	ApalobSAG2145_jg10821.t1, ApalobSAG2145_jg990.t2	Aphrep_2086353_IJMT_Green_Algae.p1, Aphrep_2078965_IJMT_Green_Algae.p1	Astglo_Aster-x1202	Astgra_2041762_ZFXU_Green_Algae_4_samples_combined.p2, Astgra_2003916_ZFXU_Green_Algae_4_samples_combined.p1, Astgra_2005585_ZFXU_Green_Algae_4_samples_combined.p1, Astgra_2043366_ZFXU_Green_Algae_4_samples_combined.p2	Auxpro_rna-XM_011400663.1	AuxproUTEX25_rna-gnl|WGS_QOKY|APUTEX25_00000608-RA	Batpra_rna-XM_007509588.1, Batpra_rna-XM_007510861.1	Blarhi_2082316_VHIJ_Green_Algae.p3	Bolpil_2035294_LSHT_Green_Algae.p1, Bolpil_2031048_LSHT_Green_Algae.p2, Bolpil_2002500_LSHT_Green_Algae.p1, Bolpil_2002499_LSHT_Green_Algae.p1, Bolpil_2002375_LSHT_Green_Algae.p1, Bolpil_2006362_LSHT_Green_Algae.p1	Botbra_Bobra.0267s0005.1.v2.1, Botbra_Bobra.0026s0047.1.v2.1, Botbra_Bobra.0156s0021.1.v2.1, Botbra_Bobra.0002s0031.1.v2.1	Botsud_2005592_VJDZ_Green_Algae.p2	Botter_2047068_QYXY_Green_Algae.p1		Bryplu_2023688_JTIG_Green_Algae.p1	Carcru_2000305_VIAU_Green_Algae.p1, Carcru_2062164_VIAU_Green_Algae.p1, Carcru_2053823_VIAU_Green_Algae.p1	Carobt_2045391_RUIF_Green_Algae.p1		Chaorb_2015314_BAZF_Green_Algae.p1, Chaorb_2015596_BAZF_Green_Algae.p1	Chlbil_3130680_SRGS_Green_Algae_2_samples_combined.p2, Chlbil_3124511_SRGS_Green_Algae_2_samples_combined.p2		Chlmic_2004701_QRTH_Green_Algae.p1, Chlmic_2037339_QRTH_Green_Algae.p1	Chlmin_2035509_MWAN_Green_Algae.p3			Chlole_2047350_PRIQ_Green_Algae.p1		Chlrei_Cre09.g389001.t1.1.v5.5	Chlret_3122310_ZLBP_Green_Algae_2_samples_combined.p2, Chlret_3025337_ZLBP_Green_Algae_2_samples_combined.p3	Chlros_2037642_AJUW_Green_Algae.p2, Chlros_2041748_AJUW_Green_Algae.p3, Chlros_2037291_AJUW_Green_Algae.p1	Chlsor1602_rna-gnl|WGS_LHPG|mrna.C2E21_7013, Chlsor1602_rna-gnl|WGS_LHPG|mrna.C2E21_6008	Chlsp._2002543_XOZZ_Green_Algae_2_samples_combined.p3	Chlsub_2093082_GFUR_Green_Algae.p1	Chltug_2091018_UTRE_Green_Algae.p1, Chltug_2084642_UTRE_Green_Algae.p1	Chlvar_IGS.gm_19_00133	Chrzof_Cz04g32060.t1.v5.2.3		Cocpra_2018582_XJGM_Green_Algae.p2, Cocpra_2018394_XJGM_Green_Algae.p1, Cocpra_2021935_XJGM_Green_Algae.p1		CocsubC169_rna-gnl|jgi|COCSUDRAFT_mRNA83667	Codfra_2005070_GYBH_Green_Algae.p1	Deshal_2023701_KSFK_Green_Algae.p1, Deshal_2003382_KSFK_Green_Algae.p1, Deshal_2003383_KSFK_Green_Algae.p1, Deshal_2001391_KSFK_Green_Algae.p5, Deshal_2001390_KSFK_Green_Algae.p1, Deshal_2001391_KSFK_Green_Algae.p1	Dolten_2004458_XOAL_Green_Algae.p1, Dolten_2033213_XOAL_Green_Algae.p1, Dolten_2033404_XOAL_Green_Algae.p1		Dunter_2008127_WDWX_Green_Algae_UTEX_LB_1000.p1
N0.HOG0000111	OG0000003	n3616		Anksp._2020951_OTQG_Green_Algae.p1			Aphrep_2085751_IJMT_Green_Algae.p1		Astgra_2057460_ZFXU_Green_Algae_4_samples_combined.p1			Batpra_rna-XM_007511984.1				Botsud_2037558_VJDZ_Green_Algae.p1		Brasub_2046263_GUBD_Green_Algae.p1, Brasub_2041577_GUBD_Green_Algae.p1	Bryplu_2028630_JTIG_Green_Algae.p1	Carcru_2061469_VIAU_Green_Algae.p1	Carobt_2048686_RUIF_Green_Algae.p1		Chaorb_2068271_BAZF_Green_Algae.p1, Chaorb_2001635_BAZF_Green_Algae.p1, Chaorb_2002704_BAZF_Green_Algae.p1	Chlbil_3138669_SRGS_Green_Algae_2_samples_combined.p1		Chlmic_2034333_QRTH_Green_Algae.p1			Chlnoc_2052844_VALZ_Green_Algae.p1	Chlole_2038343_PRIQ_Green_Algae.p1		Chlrei_Cre05.g232000.t1.1.v5.5	Chlret_3130824_ZLBP_Green_Algae_2_samples_combined.p1	Chlros_2008952_AJUW_Green_Algae.p1		Chlsp._2111816_XOZZ_Green_Algae_2_samples_combined.p1	Chlsub_2015085_GFUR_Green_Algae.p1	Chltug_2088562_UTRE_Green_Algae.p1, Chltug_2012505_UTRE_Green_Algae.p2		Chrzof_Cz14g09050.t1.v5.2.3					Codfra_2020126_GYBH_Green_Algae.p1		Dolten_2037491_XOAL_Green_Algae.p2	Dunsal_Dusal.0489s00005.1.v1.0	Dunter_2008686_WDWX_Green_Algae_UTEX_LB_1000.p1
N0.HOG0000112	OG0000003	n3696	Acrsp._2036938_JIWJ_Green_Algae.p1											Bolpil_2002802_LSHT_Green_Algae.p1, Bolpil_2002803_LSHT_Green_Algae.p1							Carobt_2012352_RUIF_Green_Algae.p1												Chlret_3113374_ZLBP_Green_Algae_2_samples_combined.p1						Chlvar_gw1.5.519.1							Deshal_2001345_KSFK_Green_Algae.p8, Deshal_2001346_KSFK_Green_Algae.p7, Deshal_2001347_KSFK_Green_Algae.p6
N0.HOG0000113	OG0000003	n3720
N0.HOG0000114	OG0000003	n3726	Acrsp._2037245_JIWJ_Green_Algae.p1		ApafusSAG2523_jg5698.t1		Aphrep_2011007_IJMT_Green_Algae.p1	Astglo_Aster-x0021	Astgra_2057798_ZFXU_Green_Algae_4_samples_combined.p1	Auxpro_rna-XM_011398360.1				Bolpil_2038011_LSHT_Green_Algae.p1	Botbra_Bobra.0166s0148.1.v2.1	Botsud_2010516_VJDZ_Green_Algae.p1	Botter_2043377_QYXY_Green_Algae.p1, Botter_2044986_QYXY_Green_Algae.p1	Brasub_2050123_GUBD_Green_Algae.p1		Carcru_2059654_VIAU_Green_Algae.p1, Carcru_2001958_VIAU_Green_Algae.p1, Carcru_2050708_VIAU_Green_Algae.p1, Carcru_2061641_VIAU_Green_Algae.p1	Carobt_2052001_RUIF_Green_Algae.p1		Chaorb_2056484_BAZF_Green_Algae.p1, Chaorb_2071210_BAZF_Green_Algae.p1	Chlbil_3032481_SRGS_Green_Algae_2_samples_combined.p1	Chlcri_2042062_BCYF_Green_Algae.p1	Chlmic_2006039_QRTH_Green_Algae.p1		Chlmoe_2034926_JRGZ_Green_Algae.p1	Chlnoc_2042733_VALZ_Green_Algae.p1	Chlole_2049744_PRIQ_Green_Algae.p1	Chloog_2021104_IHOI_Green_Algae.p3, Chloog_2002457_IHOI_Green_Algae.p2	Chlrei_Cre17.g713051.t1.1.v5.5, Chlrei_Cre01.g009450.t1.1.v5.5, Chlrei_Cre07.g316050.t1.2.v5.5	Chlret_3108282_ZLBP_Green_Algae_2_samples_combined.p1	Chlros_2051937_AJUW_Green_Algae.p1, Chlros_2050036_AJUW_Green_Algae.p1		Chlsp._2024489_XOZZ_Green_Algae_2_samples_combined.p1, Chlsp._2024316_XOZZ_Green_Algae_2_samples_combined.p1	Chlsub_2003026_GFUR_Green_Algae.p1, Chlsub_2003027_GFUR_Green_Algae.p1	Chltug_2083360_UTRE_Green_Algae.p1, Chltug_2013067_UTRE_Green_Algae.p1	Chlvar_IGS.gm_29_00101	Chrzof_Cz01g13170.t1.v5.2.3		Cocpra_2002912_XJGM_Green_Algae.p1	CocpriSAG2167_jg8167.t1	CocsubC169_rna-gnl|jgi|COCSUDRAFT_mRNA65248		Deshal_2020469_KSFK_Green_Algae.p1		Dunsal_Dusal.0229s00012.1.v1.0	Dunter_2008774_WDWX_Green_Algae_UTEX_LB_1000.p1
N0.HOG0000115	OG0000003	n3884					Aphrep_2004617_IJMT_Green_Algae.p1			Auxpro_rna-XM_011397238.1						Botsud_2009265_VJDZ_Green_Algae.p1		Brasub_2049866_GUBD_Green_Algae.p2		Carcru_2043738_VIAU_Green_Algae.p1				Chlbil_3020815_SRGS_Green_Algae_2_samples_combined.p1, Chlbil_3117835_SRGS_Green_Algae_2_samples_combined.p1					Chlnoc_2047577_VALZ_Green_Algae.p1	Chlole_2031129_PRIQ_Green_Algae.p1													CocpriSAG2167_jg3265.t1	CocsubC169_rna-gnl|jgi|COCSUDRAFT_mRNA19772				Dunsal_Dusal.0579s00006.1.v1.0	Dunter_2045439_WDWX_Green_Algae_UTEX_LB_1000.p2
N0.HOG0000116	OG0000003	n3921
N0.HOG0000117	OG0000003	n3923																																													Dolten_2036076_XOAL_Green_Algae.p2		Dunter_2038346_WDWX_Green_Algae_UTEX_LB_1000.p1
N0.HOG0000118	OG0000003	n3936	Acrsp._2000502_JIWJ_Green_Algae.p1, Acrsp._2000503_JIWJ_Green_Algae.p1									Batpra_rna-XM_007509815.1		Bolpil_2005329_LSHT_Green_Algae.p2																												Cocpra_2017960_XJGM_Green_Algae.p1				Deshal_2022062_KSFK_Green_Algae.p1
N0.HOG0000119	OG0000003	n3963				ApalobSAG2145_jg7617.t1									Botbra_Bobra.0071s0011.1.v2.1	Botsud_2032624_VJDZ_Green_Algae.p1	Botter_2042927_QYXY_Green_Algae.p1						Chaorb_2013623_BAZF_Green_Algae.p1		Chlcri_2042316_BCYF_Green_Algae.p1					Chlole_2031965_PRIQ_Green_Algae.p1	Chloog_2026308_IHOI_Green_Algae.p1	Chlrei_Cre12.g555700.t1.1.v5.5, Chlrei_Cre03.g155550.t1.2.v5.5			Chlsor1602_rna-gnl|WGS_LHPG|mrna.C2E21_9229					Chrzof_Cz04g32050.t1.v5.2.3							Dolten_2036414_XOAL_Green_Algae.p1
N0.HOG0000120	OG0000003	n4022
N0.HOG0000121	OG0000003	n4026	Acrsp._2006545_JIWJ_Green_Algae.p1, Acrsp._2037757_JIWJ_Green_Algae.p1	Anksp._2002790_OTQG_Green_Algae.p1	ApafusSAG2523_jg954.t1	ApalobSAG2145_jg9477.t1, ApalobSAG2145_jg8736.t1			Astgra_2010806_ZFXU_Green_Algae_4_samples_combined.p2, Astgra_2053522_ZFXU_Green_Algae_4_samples_combined.p1, Astgra_2008551_ZFXU_Green_Algae_4_samples_combined.p2, Astgra_2008552_ZFXU_Green_Algae_4_samples_combined.p2			Batpra_rna-XM_007508587.1, Batpra_rna-XM_007510668.1		Bolpil_2040037_LSHT_Green_Algae.p1, Bolpil_2029283_LSHT_Green_Algae.p1	Botbra_Bobra.182_3s0032.1.v2.1	Botsud_2032800_VJDZ_Green_Algae.p1, Botsud_2001606_VJDZ_Green_Algae.p2, Botsud_2001607_VJDZ_Green_Algae.p2, Botsud_2034538_VJDZ_Green_Algae.p1, Botsud_2036661_VJDZ_Green_Algae.p1	Botter_2006591_QYXY_Green_Algae.p1	Brasub_2037074_GUBD_Green_Algae.p1, Brasub_2006996_GUBD_Green_Algae.p1	Bryplu_2021588_JTIG_Green_Algae.p1	Carcru_2058902_VIAU_Green_Algae.p1			Chaorb_2068175_BAZF_Green_Algae.p1, Chaorb_2064128_BAZF_Green_Algae.p1	Chlbil_3115224_SRGS_Green_Algae_2_samples_combined.p1	Chlcri_2046280_BCYF_Green_Algae.p2	Chlmic_2038101_QRTH_Green_Algae.p1	Chlmin_2007493_MWAN_Green_Algae.p3, Chlmin_2034566_MWAN_Green_Algae.p2	Chlmoe_2005014_JRGZ_Green_Algae.p3	Chlnoc_2040459_VALZ_Green_Algae.p1		Chloog_2000307_IHOI_Green_Algae.p1			Chlros_2054746_AJUW_Green_Algae.p2				Chltug_2079043_UTRE_Green_Algae.p1		Chrzof_Cz12g26200.t1.v5.2.3			CocpriSAG2167_jg4406.t1, CocpriSAG2167_jg7086.t1	CocsubC169_rna-gnl|jgi|COCSUDRAFT_mRNA53179, CocsubC169_rna-gnl|jgi|COCSUDRAFT_mRNA52983, CocsubC169_rna-gnl|jgi|COCSUDRAFT_mRNA66749	Codfra_2001530_GYBH_Green_Algae.p3	Deshal_2023904_KSFK_Green_Algae.p2, Deshal_2022484_KSFK_Green_Algae.p2	Dolten_2034065_XOAL_Green_Algae.p1	Dunsal_Dusal.0658s00005.1.v1.0
N0.HOG0000122	OG0000003	n4209	Acrsp._2037639_JIWJ_Green_Algae.p1	Anksp._2001255_OTQG_Green_Algae.p1, Anksp._2001256_OTQG_Green_Algae.p1	ApafusSAG2523_jg7838.t1, ApafusSAG2523_jg10875.t1	ApalobSAG2145_jg9382.t1, ApalobSAG2145_jg5476.t1	Aphrep_2000694_IJMT_Green_Algae.p1, Aphrep_2016003_IJMT_Green_Algae.p1, Aphrep_2089757_IJMT_Green_Algae.p1	Astglo_fgenesh1_pg.00125_23_49_t	Astgra_2010750_ZFXU_Green_Algae_4_samples_combined.p1, Astgra_2049806_ZFXU_Green_Algae_4_samples_combined.p2	Auxpro_rna-XM_011398696.1	AuxproUTEX25_rna-gnl|WGS_QOKY|APUTEX25_00005286-RA	Batpra_rna-XM_007511782.1	Blarhi_2082882_VHIJ_Green_Algae.p2	Bolpil_2006532_LSHT_Green_Algae.p2	Botbra_Bobra.0337s0009.1.v2.1, Botbra_Bobra.0022s0184.1.v2.1	Botsud_2010197_VJDZ_Green_Algae.p1, Botsud_2040716_VJDZ_Green_Algae.p1, Botsud_2001965_VJDZ_Green_Algae.p1	Botter_2010833_QYXY_Green_Algae.p1, Botter_2049458_QYXY_Green_Algae.p2	Brasub_2009563_GUBD_Green_Algae.p1	Bryplu_2029316_JTIG_Green_Algae.p1, Bryplu_2031469_JTIG_Green_Algae.p1	Carcru_2056716_VIAU_Green_Algae.p1, Carcru_2042838_VIAU_Green_Algae.p1	Carobt_2053805_RUIF_Green_Algae.p1, Carobt_2009798_RUIF_Green_Algae.p1		Chaorb_2012511_BAZF_Green_Algae.p2, Chaorb_2003982_BAZF_Green_Algae.p1	Chlbil_3127529_SRGS_Green_Algae_2_samples_combined.p1		Chlmic_2041340_QRTH_Green_Algae.p1, Chlmic_2028938_QRTH_Green_Algae.p1	Chlmin_2003512_MWAN_Green_Algae.p3		Chlnoc_2041621_VALZ_Green_Algae.p2	Chlole_2049971_PRIQ_Green_Algae.p1, Chlole_2040138_PRIQ_Green_Algae.p1	Chloog_2001420_IHOI_Green_Algae.p1	Chlrei_Cre09.g389550.t1.1.v5.5	Chlret_3016160_ZLBP_Green_Algae_2_samples_combined.p1, Chlret_3113836_ZLBP_Green_Algae_2_samples_combined.p1	Chlros_2045860_AJUW_Green_Algae.p1	Chlsor1602_rna-gnl|WGS_LHPG|mrna.C2E21_2294, Chlsor1602_rna-gnl|WGS_LHPG|mrna.C2E21_4002	Chlsp._2091855_XOZZ_Green_Algae_2_samples_combined.p1	Chlsub_2007601_GFUR_Green_Algae.p2	Chltug_2009316_UTRE_Green_Algae.p1, Chltug_2009317_UTRE_Green_Algae.p1	Chlvar_e_gw1.12.609.1	Chrzof_Cz06g01170.t1.v5.2.3, Chrzof_Cz11g17180.t1.v5.2.3			CocpriSAG2167_jg4733.t1, CocpriSAG2167_jg7242.t1	CocsubC169_rna-gnl|jgi|COCSUDRAFT_mRNA54257, CocsubC169_rna-gnl|jgi|COCSUDRAFT_mRNA47940	Codfra_2001064_GYBH_Green_Algae.p1, Codfra_2004629_GYBH_Green_Algae.p1	Deshal_2005129_KSFK_Green_Algae.p3	Dolten_2039017_XOAL_Green_Algae.p1	Dunsal_Dusal.0128s00020.1.v1.0	Dunter_2002082_WDWX_Green_Algae_UTEX_LB_1000.p1, Dunter_2002083_WDWX_Green_Algae_UTEX_LB_1000.p1
N0.HOG0000123	OG0000003	n4421					Aphrep_2087649_IJMT_Green_Algae.p1, Aphrep_2001140_IJMT_Green_Algae.p1
N0.HOG0000124	OG0000003	n4437		Anksp._2020448_OTQG_Green_Algae.p1			Aphrep_2006498_IJMT_Green_Algae.p1, Aphrep_2082457_IJMT_Green_Algae.p1		Astgra_2050111_ZFXU_Green_Algae_4_samples_combined.p1			Batpra_rna-XM_007510625.1				Botsud_2037116_VJDZ_Green_Algae.p1			Bryplu_2028312_JTIG_Green_Algae.p1				Chaorb_2062645_BAZF_Green_Algae.p1	Chlbil_3119690_SRGS_Green_Algae_2_samples_combined.p2, Chlbil_3131776_SRGS_Green_Algae_2_samples_combined.p1, Chlbil_3114148_SRGS_Green_Algae_2_samples_combined.p2, Chlbil_3003275_SRGS_Green_Algae_2_samples_combined.p1									Chlret_3114754_ZLBP_Green_Algae_2_samples_combined.p1, Chlret_3005906_ZLBP_Green_Algae_2_samples_combined.p1												Codfra_2004349_GYBH_Green_Algae.p2
N0.HOG0000125	OG0000004	n2	Acrsp._2005510_JIWJ_Green_Algae.p2, Acrsp._2038737_JIWJ_Green_Algae.p1, Acrsp._2040862_JIWJ_Green_Algae.p1, Acrsp._2005085_JIWJ_Green_Algae.p1, Acrsp._2005510_JIWJ_Green_Algae.p1	Anksp._2022190_OTQG_Green_Algae.p2		ApalobSAG2145_jg1523.t1	Aphrep_2078252_IJMT_Green_Algae.p1, Aphrep_2088075_IJMT_Green_Algae.p1		Astgra_2010060_ZFXU_Green_Algae_4_samples_combined.p1, Astgra_2003760_ZFXU_Green_Algae_4_samples_combined.p1, Astgra_2007741_ZFXU_Green_Algae_4_samples_combined.p1, Astgra_2006747_ZFXU_Green_Algae_4_samples_combined.p4, Astgra_2054945_ZFXU_Green_Algae_4_samples_combined.p1			Batpra_rna-XM_007515080.1	Blarhi_2009610_VHIJ_Green_Algae.p1, Blarhi_2015972_VHIJ_Green_Algae.p4, Blarhi_2082014_VHIJ_Green_Algae.p1, Blarhi_2067886_VHIJ_Green_Algae.p1	Bolpil_2031627_LSHT_Green_Algae.p2, Bolpil_2004127_LSHT_Green_Algae.p1, Bolpil_2035519_LSHT_Green_Algae.p1	Botbra_Bobra.0045s0017.1.v2.1	Botsud_2029822_VJDZ_Green_Algae.p2, Botsud_2008687_VJDZ_Green_Algae.p1, Botsud_2039682_VJDZ_Green_Algae.p1, Botsud_2007260_VJDZ_Green_Algae.p1, Botsud_2032577_VJDZ_Green_Algae.p1		Brasub_2047023_GUBD_Green_Algae.p1, Brasub_2051521_GUBD_Green_Algae.p1, Brasub_2004261_GUBD_Green_Algae.p1		Carcru_2056789_VIAU_Green_Algae.p1, Carcru_2002048_VIAU_Green_Algae.p1	Carobt_2047096_RUIF_Green_Algae.p1		Chaorb_2069619_BAZF_Green_Algae.p1, Chaorb_2069480_BAZF_Green_Algae.p1, Chaorb_2016194_BAZF_Green_Algae.p1	Chlbil_3032445_SRGS_Green_Algae_2_samples_combined.p1, Chlbil_3031576_SRGS_Green_Algae_2_samples_combined.p1, Chlbil_3126746_SRGS_Green_Algae_2_samples_combined.p1, Chlbil_3131811_SRGS_Green_Algae_2_samples_combined.p1, Chlbil_3142855_SRGS_Green_Algae_2_samples_combined.p1, Chlbil_3138791_SRGS_Green_Algae_2_samples_combined.p1		Chlmic_2032557_QRTH_Green_Algae.p2, Chlmic_2039683_QRTH_Green_Algae.p1	Chlmin_2029842_MWAN_Green_Algae.p2	Chlmoe_2029549_JRGZ_Green_Algae.p1, Chlmoe_2033017_JRGZ_Green_Algae.p3	Chlnoc_2037769_VALZ_Green_Algae.p2	Chlole_2045055_PRIQ_Green_Algae.p1			Chlret_3102221_ZLBP_Green_Algae_2_samples_combined.p2	Chlros_2005960_AJUW_Green_Algae.p2, Chlros_2005961_AJUW_Green_Algae.p2, Chlros_2010550_AJUW_Green_Algae.p4, Chlros_2008814_AJUW_Green_Algae.p1, Chlros_2010550_AJUW_Green_Algae.p2		Chlsp._2019568_XOZZ_Green_Algae_2_samples_combined.p1, Chlsp._2023670_XOZZ_Green_Algae_2_samples_combined.p1, Chlsp._2114376_XOZZ_Green_Algae_2_samples_combined.p1	Chlsub_2095550_GFUR_Green_Algae.p1, Chlsub_2014395_GFUR_Green_Algae.p1	Chltug_2072479_UTRE_Green_Algae.p1, Chltug_2077209_UTRE_Green_Algae.p1, Chltug_2080750_UTRE_Green_Algae.p1, Chltug_2081426_UTRE_Green_Algae.p2, Chltug_2069230_UTRE_Green_Algae.p2		Chrzof_Cz04g23020.t1.v5.2.3		Cocpra_2019476_XJGM_Green_Algae.p3				Deshal_2000300_KSFK_Green_Algae.p7, Deshal_2018469_KSFK_Green_Algae.p1, Deshal_2019826_KSFK_Green_Algae.p1	Dolten_2032012_XOAL_Green_Algae.p1, Dolten_2007516_XOAL_Green_Algae.p1, Dolten_2005516_XOAL_Green_Algae.p1, Dolten_2040949_XOAL_Green_Algae.p2, Dolten_2030097_XOAL_Green_Algae.p1, Dolten_2034998_XOAL_Green_Algae.p1	Dunsal_Dusal.0224s00017.1.v1.0	Dunter_2006783_WDWX_Green_Algae_UTEX_LB_1000.p1
N0.HOG0000126	OG0000004	n285																						Chlbil_3130580_SRGS_Green_Algae_2_samples_combined.p1
N0.HOG0000127	OG0000004	n290	Acrsp._2032285_JIWJ_Green_Algae.p1	Anksp._2028255_OTQG_Green_Algae.p1	ApafusSAG2523_jg6670.t1	ApalobSAG2145_jg1592.t1							Blarhi_2001588_VHIJ_Green_Algae.p1				Botter_2042416_QYXY_Green_Algae.p1		Bryplu_2026499_JTIG_Green_Algae.p1, Bryplu_2022189_JTIG_Green_Algae.p1				Chaorb_2008740_BAZF_Green_Algae.p1	Chlbil_3030945_SRGS_Green_Algae_2_samples_combined.p1, Chlbil_3012043_SRGS_Green_Algae_2_samples_combined.p1			Chlmin_2033720_MWAN_Green_Algae.p2		Chlnoc_2051205_VALZ_Green_Algae.p1								Chlsub_2006532_GFUR_Green_Algae.p1					Cocpra_2004205_XJGM_Green_Algae.p1			Codfra_2023493_GYBH_Green_Algae.p1		Dolten_2005720_XOAL_Green_Algae.p2
N0.HOG0000128	OG0000004	n340		Anksp._2000295_OTQG_Green_Algae.p1	ApafusSAG2523_jg7944.t1	ApalobSAG2145_jg3227.t1		Astglo_e_gw1.00101.22.1_t	Astgra_2000213_ZFXU_Green_Algae_4_samples_combined.p1	Auxpro_rna-XM_011402035.1	AuxproUTEX25_rna-gnl|WGS_QOKY|APUTEX25_00001011-RA				Botbra_Bobra.0022s0218.1.v2.1	Botsud_2007483_VJDZ_Green_Algae.p1, Botsud_2032936_VJDZ_Green_Algae.p1		Brasub_2001433_GUBD_Green_Algae.p1	Bryplu_2004355_JTIG_Green_Algae.p1				Chaorb_2060023_BAZF_Green_Algae.p1, Chaorb_2013112_BAZF_Green_Algae.p1	Chlbil_3027245_SRGS_Green_Algae_2_samples_combined.p1		Chlmic_2042809_QRTH_Green_Algae.p1	Chlmin_2002719_MWAN_Green_Algae.p2			Chlole_2006239_PRIQ_Green_Algae.p1		Chlrei_Cre16.g656700.t1.2.v5.5		Chlros_2007712_AJUW_Green_Algae.p2	Chlsor1602_rna-gnl|WGS_LHPG|mrna.C2E21_7835		Chlsub_2020279_GFUR_Green_Algae.p1	Chltug_2017556_UTRE_Green_Algae.p1	Chlvar_gw1.20.54.1	Chrzof_Cz03g29240.t1.v5.2.3		Cocpra_2001443_XJGM_Green_Algae.p3		CocsubC169_rna-gnl|jgi|COCSUDRAFT_mRNA35111			Dolten_2002471_XOAL_Green_Algae.p1	Dunsal_Dusal.0135s00022.1.v1.0
N0.HOG0000129	OG0000004	n439	Acrsp._2040889_JIWJ_Green_Algae.p1		ApafusSAG2523_jg5724.t1	ApalobSAG2145_jg90.t1		Astglo_e_gw1.00011.208.1_t	Astgra_2010580_ZFXU_Green_Algae_4_samples_combined.p1, Astgra_2047843_ZFXU_Green_Algae_4_samples_combined.p2, Astgra_2058293_ZFXU_Green_Algae_4_samples_combined.p1	Auxpro_rna-XM_011400008.1	AuxproUTEX25_rna-gnl|WGS_QOKY|APUTEX25_00004881-RA	Batpra_rna-XM_007510130.1, Batpra_rna-XM_007511615.1, Batpra_rna-XM_007515655.1			Botbra_Bobra.0159s0050.1.v2.1	Botsud_2005137_VJDZ_Green_Algae.p2	Botter_2035594_QYXY_Green_Algae.p2	Brasub_2050758_GUBD_Green_Algae.p1					Chaorb_2053572_BAZF_Green_Algae.p1, Chaorb_2062134_BAZF_Green_Algae.p1, Chaorb_2005480_BAZF_Green_Algae.p1, Chaorb_2005481_BAZF_Green_Algae.p1	Chlbil_3006136_SRGS_Green_Algae_2_samples_combined.p1, Chlbil_3142336_SRGS_Green_Algae_2_samples_combined.p1		Chlmic_2030990_QRTH_Green_Algae.p2				Chlole_2031299_PRIQ_Green_Algae.p2		Chlrei_Cre03.g200600.t1.1.v5.5	Chlret_3001410_ZLBP_Green_Algae_2_samples_combined.p1, Chlret_3012941_ZLBP_Green_Algae_2_samples_combined.p1		Chlsor1602_rna-gnl|WGS_LHPG|mrna.C2E21_4772			Chltug_2003561_UTRE_Green_Algae.p2, Chltug_2004169_UTRE_Green_Algae.p1, Chltug_2004139_UTRE_Green_Algae.p1		Chrzof_Cz01g08080.t1.v5.2.3		Cocpra_2002565_XJGM_Green_Algae.p2	CocpriSAG2167_jg8160.t1	CocsubC169_rna-gnl|jgi|COCSUDRAFT_mRNA13773			Dolten_2007141_XOAL_Green_Algae.p1	Dunsal_Dusal.0239s00014.1.v1.0, Dunsal_Dusal.0290s00020.1.v1.0	Dunter_2038047_WDWX_Green_Algae_UTEX_LB_1000.p1, Dunter_2008268_WDWX_Green_Algae_UTEX_LB_1000.p1
N0.HOG0000130	OG0000004	n573
N0.HOG0000131	OG0000004	n574	Acrsp._2033045_JIWJ_Green_Algae.p2, Acrsp._2001423_JIWJ_Green_Algae.p1, Acrsp._2036562_JIWJ_Green_Algae.p1, Acrsp._2040495_JIWJ_Green_Algae.p1, Acrsp._2040887_JIWJ_Green_Algae.p1, Acrsp._2005684_JIWJ_Green_Algae.p1	Anksp._2027628_OTQG_Green_Algae.p1	ApafusSAG2523_jg8925.t1, ApafusSAG2523_jg7065.t1, ApafusSAG2523_jg7586.t1, ApafusSAG2523_jg5902.t1	ApalobSAG2145_jg6402.t1, ApalobSAG2145_jg316.t1, ApalobSAG2145_jg2875.t1		Astglo_e_gw1.00011.72.1_t, Astglo_e_gw1.00133.97.1_t, Astglo_e_gw1.00062.13.1_t	Astgra_2058685_ZFXU_Green_Algae_4_samples_combined.p1, Astgra_2046328_ZFXU_Green_Algae_4_samples_combined.p1, Astgra_2044498_ZFXU_Green_Algae_4_samples_combined.p1, Astgra_2000212_ZFXU_Green_Algae_4_samples_combined.p1	Auxpro_rna-XM_011400209.1	AuxproUTEX25_rna-gnl|WGS_QOKY|APUTEX25_00004090-RA		Blarhi_2014260_VHIJ_Green_Algae.p5, Blarhi_2015441_VHIJ_Green_Algae.p2	Bolpil_2029856_LSHT_Green_Algae.p1, Bolpil_2040283_LSHT_Green_Algae.p1, Bolpil_2040710_LSHT_Green_Algae.p1, Bolpil_2040922_LSHT_Green_Algae.p1, Bolpil_2040857_LSHT_Green_Algae.p1	Botbra_Bobra.114_1s0023.1.v2.1, Botbra_Bobra.0046s0031.1.v2.1	Botsud_2012198_VJDZ_Green_Algae.p1	Botter_2006789_QYXY_Green_Algae.p1	Brasub_2048439_GUBD_Green_Algae.p1, Brasub_2050794_GUBD_Green_Algae.p1, Brasub_2040890_GUBD_Green_Algae.p1, Brasub_2011338_GUBD_Green_Algae.p1	Bryplu_2032901_JTIG_Green_Algae.p1, Bryplu_2001952_JTIG_Green_Algae.p1, Bryplu_2029100_JTIG_Green_Algae.p1	Carcru_2008019_VIAU_Green_Algae.p1, Carcru_2042957_VIAU_Green_Algae.p1, Carcru_2064203_VIAU_Green_Algae.p1	Carobt_2045492_RUIF_Green_Algae.p1, Carobt_2044883_RUIF_Green_Algae.p1, Carobt_2041483_RUIF_Green_Algae.p2, Carobt_2054604_RUIF_Green_Algae.p1		Chaorb_2002968_BAZF_Green_Algae.p3, Chaorb_2068644_BAZF_Green_Algae.p1, Chaorb_2071469_BAZF_Green_Algae.p1, Chaorb_2013531_BAZF_Green_Algae.p1, Chaorb_2072140_BAZF_Green_Algae.p1	Chlbil_3134797_SRGS_Green_Algae_2_samples_combined.p2, Chlbil_3130284_SRGS_Green_Algae_2_samples_combined.p2, Chlbil_3122393_SRGS_Green_Algae_2_samples_combined.p2, Chlbil_3032523_SRGS_Green_Algae_2_samples_combined.p1, Chlbil_3027040_SRGS_Green_Algae_2_samples_combined.p2, Chlbil_3027041_SRGS_Green_Algae_2_samples_combined.p2, Chlbil_3119071_SRGS_Green_Algae_2_samples_combined.p1, Chlbil_3142435…	Chlcri_2002734_BCYF_Green_Algae.p1, Chlcri_2002735_BCYF_Green_Algae.p1	Chlmic_2027885_QRTH_Green_Algae.p1, Chlmic_2004385_QRTH_Green_Algae.p1, Chlmic_2003583_QRTH_Green_Algae.p2	Chlmin_2003584_MWAN_Green_Algae.p3, Chlmin_2003583_MWAN_Green_Algae.p5, Chlmin_2035560_MWAN_Green_Algae.p3	Chlmoe_2034816_JRGZ_Green_Algae.p5, Chlmoe_2002333_JRGZ_Green_Algae.p1, Chlmoe_2002336_JRGZ_Green_Algae.p1	Chlnoc_2005226_VALZ_Green_Algae.p1, Chlnoc_2044411_VALZ_Green_Algae.p1	Chlole_2004056_PRIQ_Green_Algae.p1, Chlole_2044392_PRIQ_Green_Algae.p1, Chlole_2051739_PRIQ_Green_Algae.p1, Chlole_2047669_PRIQ_Green_Algae.p1	Chloog_2029975_IHOI_Green_Algae.p1, Chloog_2021166_IHOI_Green_Algae.p2	Chlrei_Cre03.g173700.t1.1.v5.5, Chlrei_Cre03.g145107.t1.1.v5.5, Chlrei_Cre05.g233100.t1.2.v5.5	Chlret_3102754_ZLBP_Green_Algae_2_samples_combined.p1, Chlret_3028955_ZLBP_Green_Algae_2_samples_combined.p2, Chlret_3131765_ZLBP_Green_Algae_2_samples_combined.p1, Chlret_3011166_ZLBP_Green_Algae_2_samples_combined.p1, Chlret_3022027_ZLBP_Green_Algae_2_samples_combined.p1, Chlret_3126701_ZLBP_Green_Algae_2_samples_combined.p1, Chlret_3003335_ZLBP_Green_Algae_2_samples_combined.p2	Chlros_2006492_AJUW_Green_Algae.p1, Chlros_2004240_AJUW_Green_Algae.p1, Chlros_2009614_AJUW_Green_Algae.p1	Chlsor1602_rna-gnl|WGS_LHPG|mrna.C2E21_8463A, Chlsor1602_rna-gnl|WGS_LHPG|mrna.C2E21_5518	Chlsp._2104781_XOZZ_Green_Algae_2_samples_combined.p1, Chlsp._2026168_XOZZ_Green_Algae_2_samples_combined.p1, Chlsp._2117485_XOZZ_Green_Algae_2_samples_combined.p1, Chlsp._2016990_XOZZ_Green_Algae_2_samples_combined.p1, Chlsp._2016991_XOZZ_Green_Algae_2_samples_combined.p1, Chlsp._2099921_XOZZ_Green_Algae_2_samples_combined.p1, Chlsp._2107579_XOZZ_Green_Algae_2_samples_combined.p1	Chlsub_2004323_GFUR_Green_Algae.p1, Chlsub_2004324_GFUR_Green_Algae.p1, Chlsub_2019245_GFUR_Green_Algae.p1, Chlsub_2089956_GFUR_Green_Algae.p1, Chlsub_2089449_GFUR_Green_Algae.p1	Chltug_2011352_UTRE_Green_Algae.p1, Chltug_2004449_UTRE_Green_Algae.p2, Chltug_2017096_UTRE_Green_Algae.p1, Chltug_2012793_UTRE_Green_Algae.p2	Chlvar_gw1.7.60.1	Chrzof_Cz03g35300.t1.v5.2.3, Chrzof_Cz04g23010.t1.v5.2.3, Chrzof_Cz10g09190.t1.v5.2.3, Chrzof_Cz10g09180.t1.v5.2.3	Claglo_2041155_VBLH_Green_Algae.p1, Claglo_2006257_VBLH_Green_Algae.p1	Cocpra_2002568_XJGM_Green_Algae.p2, Cocpra_2002569_XJGM_Green_Algae.p1, Cocpra_2019021_XJGM_Green_Algae.p2, Cocpra_2002566_XJGM_Green_Algae.p2	CocpriSAG2167_jg6877.t3, CocpriSAG2167_jg2660.t1	CocsubC169_rna-gnl|jgi|COCSUDRAFT_mRNA19236, CocsubC169_rna-gnl|jgi|COCSUDRAFT_mRNA29293	Codfra_2005295_GYBH_Green_Algae.p1, Codfra_2017617_GYBH_Green_Algae.p1, Codfra_2003630_GYBH_Green_Algae.p1, Codfra_2003631_GYBH_Green_Algae.p1, Codfra_2023557_GYBH_Green_Algae.p1	Deshal_2002928_KSFK_Green_Algae.p3, Deshal_2002929_KSFK_Green_Algae.p1, Deshal_2000299_KSFK_Green_Algae.p11, Deshal_2000298_KSFK_Green_Algae.p9, Deshal_2003948_KSFK_Green_Algae.p2, Deshal_2023677_KSFK_Green_Algae.p1	Dolten_2006914_XOAL_Green_Algae.p1, Dolten_2002473_XOAL_Green_Algae.p2, Dolten_2006531_XOAL_Green_Algae.p1	Dunsal_Dusal.0999s00003.1.v1.0, Dunsal_Dusal.0032s00008.1.v1.0, Dunsal_Dusal.0032s00007.1.v1.0, Dunsal_Dusal.0094s00027.1.v1.0	Dunter_2007126_WDWX_Green_Algae_UTEX_LB_1000.p1, Dunter_2007127_WDWX_Green_Algae_UTEX_LB_1000.p1, Dunter_2008419_WDWX_Green_Algae_UTEX_LB_1000.p1
N0.HOG0000132	OG0000004	n1060																						Chlbil_3028790_SRGS_Green_Algae_2_samples_combined.p1									Chlret_3122389_ZLBP_Green_Algae_2_samples_combined.p1
N0.HOG0000133	OG0000004	n1066	Acrsp._2032770_JIWJ_Green_Algae.p1, Acrsp._2031835_JIWJ_Green_Algae.p1, Acrsp._2005653_JIWJ_Green_Algae.p1	Anksp._2002093_OTQG_Green_Algae.p1	ApafusSAG2523_jg11269.t1	ApalobSAG2145_jg510.t1		Astglo_e_gw1.00088.17.1_t	Astgra_2058406_ZFXU_Green_Algae_4_samples_combined.p1, Astgra_2007923_ZFXU_Green_Algae_4_samples_combined.p1					Bolpil_2032355_LSHT_Green_Algae.p1		Botsud_2000876_VJDZ_Green_Algae.p2, Botsud_2033561_VJDZ_Green_Algae.p2		Brasub_2040756_GUBD_Green_Algae.p1, Brasub_2002394_GUBD_Green_Algae.p1, Brasub_2002393_GUBD_Green_Algae.p1	Bryplu_2023601_JTIG_Green_Algae.p1, Bryplu_2027860_JTIG_Green_Algae.p1, Bryplu_2021110_JTIG_Green_Algae.p1	Carcru_2052592_VIAU_Green_Algae.p1, Carcru_2064182_VIAU_Green_Algae.p1, Carcru_2047319_VIAU_Green_Algae.p1, Carcru_2064275_VIAU_Green_Algae.p1	Carobt_2004898_RUIF_Green_Algae.p1, Carobt_2001791_RUIF_Green_Algae.p1		Chaorb_2063043_BAZF_Green_Algae.p1	Chlbil_3141221_SRGS_Green_Algae_2_samples_combined.p1, Chlbil_3006680_SRGS_Green_Algae_2_samples_combined.p1, Chlbil_3033066_SRGS_Green_Algae_2_samples_combined.p1, Chlbil_3140321_SRGS_Green_Algae_2_samples_combined.p1	Chlcri_2004260_BCYF_Green_Algae.p1, Chlcri_2044752_BCYF_Green_Algae.p1, Chlcri_2002483_BCYF_Green_Algae.p2		Chlmin_2029369_MWAN_Green_Algae.p1	Chlmoe_2004278_JRGZ_Green_Algae.p2, Chlmoe_2033154_JRGZ_Green_Algae.p1, Chlmoe_2000537_JRGZ_Green_Algae.p1, Chlmoe_2000539_JRGZ_Green_Algae.p1, Chlmoe_2000144_JRGZ_Green_Algae.p2, Chlmoe_2000538_JRGZ_Green_Algae.p1, Chlmoe_2000538_JRGZ_Green_Algae.p2	Chlnoc_2053353_VALZ_Green_Algae.p1, Chlnoc_2004328_VALZ_Green_Algae.p1, Chlnoc_2001744_VALZ_Green_Algae.p1, Chlnoc_2001746_VALZ_Green_Algae.p2, Chlnoc_2001745_VALZ_Green_Algae.p2, Chlnoc_2002086_VALZ_Green_Algae.p1, Chlnoc_2002087_VALZ_Green_Algae.p1, Chlnoc_2002088_VALZ_Green_Algae.p1	Chlole_2003081_PRIQ_Green_Algae.p1, Chlole_2050167_PRIQ_Green_Algae.p1, Chlole_2002200_PRIQ_Green_Algae.p1	Chloog_2022065_IHOI_Green_Algae.p2, Chloog_2001241_IHOI_Green_Algae.p2, Chloog_2001240_IHOI_Green_Algae.p2, Chloog_2001241_IHOI_Green_Algae.p5	Chlrei_Cre17.g730950.t1.2.v5.5, Chlrei_Cre12.g522550.t1.2.v5.5	Chlret_3124223_ZLBP_Green_Algae_2_samples_combined.p1, Chlret_3028626_ZLBP_Green_Algae_2_samples_combined.p1, Chlret_3022185_ZLBP_Green_Algae_2_samples_combined.p1, Chlret_3128528_ZLBP_Green_Algae_2_samples_combined.p1	Chlros_2008071_AJUW_Green_Algae.p1, Chlros_2007462_AJUW_Green_Algae.p1, Chlros_2006726_AJUW_Green_Algae.p2, Chlros_2000297_AJUW_Green_Algae.p2, Chlros_2041576_AJUW_Green_Algae.p2, Chlros_2000296_AJUW_Green_Algae.p1	Chlsor1602_rna-gnl|WGS_LHPG|mrna.C2E21_7391, Chlsor1602_rna-gnl|WGS_LHPG|mrna.C2E21_8742	Chlsp._2004197_XOZZ_Green_Algae_2_samples_combined.p1, Chlsp._2014428_XOZZ_Green_Algae_2_samples_combined.p1, Chlsp._2018309_XOZZ_Green_Algae_2_samples_combined.p1, Chlsp._2010977_XOZZ_Green_Algae_2_samples_combined.p1, Chlsp._2113349_XOZZ_Green_Algae_2_samples_combined.p1, Chlsp._2004833_XOZZ_Green_Algae_2_samples_combined.p1, Chlsp._2010270_XOZZ_Green_Algae_2_samples_combined.p2, Chlsp._2004834…	Chlsub_2093113_GFUR_Green_Algae.p1, Chlsub_2010717_GFUR_Green_Algae.p1, Chlsub_2008330_GFUR_Green_Algae.p1, Chlsub_2008329_GFUR_Green_Algae.p3, Chlsub_2008328_GFUR_Green_Algae.p1, Chlsub_2008329_GFUR_Green_Algae.p1, Chlsub_2015096_GFUR_Green_Algae.p1, Chlsub_2015095_GFUR_Green_Algae.p1, Chlsub_2091769_GFUR_Green_Algae.p1	Chltug_2086032_UTRE_Green_Algae.p1, Chltug_2080508_UTRE_Green_Algae.p1, Chltug_2077693_UTRE_Green_Algae.p2, Chltug_2004448_UTRE_Green_Algae.p1, Chltug_2004449_UTRE_Green_Algae.p3	Chlvar_estExt_Genewise1Plus.C_260042	Chrzof_Cz04g21200.t1.v5.2.3, Chrzof_Cz05g15130.t1.v5.2.3			CocpriSAG2167_jg3863.t1	CocsubC169_rna-gnl|jgi|COCSUDRAFT_mRNA57112, CocsubC169_rna-gnl|jgi|COCSUDRAFT_mRNA15326		Deshal_2000298_KSFK_Green_Algae.p1, Deshal_2000299_KSFK_Green_Algae.p1	Dolten_2001342_XOAL_Green_Algae.p4, Dolten_2001343_XOAL_Green_Algae.p4, Dolten_2002687_XOAL_Green_Algae.p2, Dolten_2000957_XOAL_Green_Algae.p2	Dunsal_Dusal.0225s00005.1.v1.0, Dunsal_Dusal.0224s00019.1.v1.0, Dunsal_Dusal.0345s00012.1.v1.0, Dunsal_Dusal.0345s00013.1.v1.0	Dunter_2003387_WDWX_Green_Algae_UTEX_LB_1000.p1, Dunter_2009496_WDWX_Green_Algae_UTEX_LB_1000.p1, Dunter_2045519_WDWX_Green_Algae_UTEX_LB_1000.p1
N0.HOG0000134	OG0000004	n1362												Bolpil_2040442_LSHT_Green_Algae.p1																																	Dolten_2028938_XOAL_Green_Algae.p1
N0.HOG0000135	OG0000004	n1369		Anksp._2002808_OTQG_Green_Algae.p2	ApafusSAG2523_jg6371.t1	ApalobSAG2145_jg8882.t1	Aphrep_2076399_IJMT_Green_Algae.p1, Aphrep_2019979_IJMT_Green_Algae.p2, Aphrep_2017073_IJMT_Green_Algae.p1, Aphrep_2011137_IJMT_Green_Algae.p2, Aphrep_2017701_IJMT_Green_Algae.p1, Aphrep_2011715_IJMT_Green_Algae.p1, Aphrep_2085145_IJMT_Green_Algae.p1	Astglo_gw1.00050.167.1_t	Astgra_2004729_ZFXU_Green_Algae_4_samples_combined.p1, Astgra_2004730_ZFXU_Green_Algae_4_samples_combined.p1		AuxproUTEX25_rna-gnl|WGS_QOKY|APUTEX25_00004271-RA			Bolpil_2030924_LSHT_Green_Algae.p2	Botbra_Bobra.0205s0009.1.v2.1	Botsud_2008176_VJDZ_Green_Algae.p1				Carcru_2007931_VIAU_Green_Algae.p1				Chlbil_3031289_SRGS_Green_Algae_2_samples_combined.p1								Chlrei_Cre17.g735200.t1.2.v5.5	Chlret_3011951_ZLBP_Green_Algae_2_samples_combined.p1		Chlsor1602_rna-gnl|WGS_LHPG|mrna.C2E21_3974			Chltug_2011527_UTRE_Green_Algae.p1	Chlvar_IGS.gm_12_00173	Chrzof_Cz14g01270.t1.v5.2.3, Chrzof_Cz09g09280.t1.v5.2.3			CocpriSAG2167_jg9143.t1	CocsubC169_rna-gnl|jgi|COCSUDRAFT_mRNA38523			Dolten_2003989_XOAL_Green_Algae.p1, Dolten_2002472_XOAL_Green_Algae.p2, Dolten_2002474_XOAL_Green_Algae.p1	Dunsal_Dusal.0106s00014.1.v1.0
N0.HOG0000136	OG0000004	n1450																														Chlrei_Cre01.g055600.t1.1.v5.5, Chlrei_Cre07.g325350.t1.1.v5.5
N0.HOG0000137	OG0000004	n1465																Brasub_2008767_GUBD_Green_Algae.p1	Bryplu_2026853_JTIG_Green_Algae.p1													Chlrei_Cre10.g447500.t1.1.v5.5	Chlret_3101512_ZLBP_Green_Algae_2_samples_combined.p2	Chlros_2051095_AJUW_Green_Algae.p1		Chlsp._2017485_XOZZ_Green_Algae_2_samples_combined.p1	Chlsub_2094128_GFUR_Green_Algae.p1, Chlsub_2085002_GFUR_Green_Algae.p1	Chltug_2086158_UTRE_Green_Algae.p1				Cocpra_2022180_XJGM_Green_Algae.p1					Dolten_2004150_XOAL_Green_Algae.p1, Dolten_2036675_XOAL_Green_Algae.p1	Dunsal_Dusal.0041s00038.1.v1.0	Dunter_2008960_WDWX_Green_Algae_UTEX_LB_1000.p1
N0.HOG0000138	OG0000004	n1514						Astglo_gw1.00063.132.1_t	Astgra_2010179_ZFXU_Green_Algae_4_samples_combined.p1									Brasub_2002821_GUBD_Green_Algae.p1		Carcru_2060712_VIAU_Green_Algae.p1	Carobt_2009958_RUIF_Green_Algae.p1		Chaorb_2063710_BAZF_Green_Algae.p1	Chlbil_3125271_SRGS_Green_Algae_2_samples_combined.p1, Chlbil_3125099_SRGS_Green_Algae_2_samples_combined.p2						Chlole_2031588_PRIQ_Green_Algae.p1		Chlrei_Cre10.g424300.t1.2.v5.5		Chlros_2053037_AJUW_Green_Algae.p1, Chlros_2038257_AJUW_Green_Algae.p1		Chlsp._2023091_XOZZ_Green_Algae_2_samples_combined.p1, Chlsp._2025088_XOZZ_Green_Algae_2_samples_combined.p1, Chlsp._2025088_XOZZ_Green_Algae_2_samples_combined.p3	Chlsub_2009763_GFUR_Green_Algae.p2, Chlsub_2009763_GFUR_Green_Algae.p1	Chltug_2014227_UTRE_Green_Algae.p1, Chltug_2014836_UTRE_Green_Algae.p2		Chrzof_Cz01g14110.t1.v5.2.3							Dolten_2001583_XOAL_Green_Algae.p1, Dolten_2002330_XOAL_Green_Algae.p1	Dunsal_Dusal.0038s00038.1.v1.0	Dunter_2041962_WDWX_Green_Algae_UTEX_LB_1000.p1
N0.HOG0000139	OG0000004	n1589			ApafusSAG2523_jg7734.t2, ApafusSAG2523_jg4910.t1	ApalobSAG2145_jg8931.t1		Astglo_e_gw1.00064.11.1_t	Astgra_2055670_ZFXU_Green_Algae_4_samples_combined.p1, Astgra_2046815_ZFXU_Green_Algae_4_samples_combined.p1						Botbra_Bobra.0183s0017.1.v2.1	Botsud_2035146_VJDZ_Green_Algae.p1	Botter_2048982_QYXY_Green_Algae.p1	Brasub_2008025_GUBD_Green_Algae.p1, Brasub_2042335_GUBD_Green_Algae.p1, Brasub_2043803_GUBD_Green_Algae.p1		Carcru_2008330_VIAU_Green_Algae.p1	Carobt_2009042_RUIF_Green_Algae.p1			Chlbil_3139380_SRGS_Green_Algae_2_samples_combined.p1		Chlmic_2036475_QRTH_Green_Algae.p2, Chlmic_2027823_QRTH_Green_Algae.p1		Chlmoe_2035491_JRGZ_Green_Algae.p1		Chlole_2047695_PRIQ_Green_Algae.p1		Chlrei_Cre19.g750197.t1.1.v5.5	Chlret_3116677_ZLBP_Green_Algae_2_samples_combined.p2	Chlros_2010381_AJUW_Green_Algae.p1, Chlros_2042205_AJUW_Green_Algae.p1	Chlsor1602_rna-gnl|WGS_LHPG|mrna.C2E21_0048	Chlsp._2006533_XOZZ_Green_Algae_2_samples_combined.p1, Chlsp._2006532_XOZZ_Green_Algae_2_samples_combined.p1, Chlsp._2006534_XOZZ_Green_Algae_2_samples_combined.p1	Chlsub_2020946_GFUR_Green_Algae.p1	Chltug_2004923_UTRE_Green_Algae.p1	Chlvar_IGS.gm_17_00121	Chrzof_Cz03g07020.t1.v5.2.3			CocpriSAG2167_jg9410.t1	CocsubC169_rna-gnl|jgi|COCSUDRAFT_mRNA19904		Deshal_2016377_KSFK_Green_Algae.p1	Dolten_2005441_XOAL_Green_Algae.p2, Dolten_2037897_XOAL_Green_Algae.p1, Dolten_2039191_XOAL_Green_Algae.p1	Dunsal_Dusal.2903s00001.1.v1.0, Dunsal_Dusal.0999s00004.1.v1.0	Dunter_2006294_WDWX_Green_Algae_UTEX_LB_1000.p1
N0.HOG0000140	OG0000004	n1694																						Chlbil_3027483_SRGS_Green_Algae_2_samples_combined.p1							Chloog_2000585_IHOI_Green_Algae.p1											Cocpra_2019849_XJGM_Green_Algae.p2	CocpriSAG2167_jg9593.t1
N0.HOG0000141	OG0000004	n1709																						Chlbil_3129905_SRGS_Green_Algae_2_samples_combined.p1
N0.HOG0000142	OG0000004	n1715																			Carobt_2048096_RUIF_Green_Algae.p1													Chlros_2007937_AJUW_Green_Algae.p3												Deshal_2016678_KSFK_Green_Algae.p1		Dunsal_Dusal.0975s00001.1.v1.0
N0.HOG0000143	OG0000004	n1723
N0.HOG0000144	OG0000004	n1726																																	Chlsor1602_rna-gnl|WGS_LHPG|mrna.C2E21_1625				Chlvar_IGS.gm_14_00062
N0.HOG0000145	OG0000004	n1730
N0.HOG0000146	OG0000004	n1733	Acrsp._2004583_JIWJ_Green_Algae.p1, Acrsp._2005994_JIWJ_Green_Algae.p1					Astglo_e_gw1.00139.3.1_t, Astglo_gw1.00079.25.1_t, Astglo_e_gw1.00024.25.1_t	Astgra_2012076_ZFXU_Green_Algae_4_samples_combined.p1, Astgra_2057165_ZFXU_Green_Algae_4_samples_combined.p1, Astgra_2054357_ZFXU_Green_Algae_4_samples_combined.p1			Batpra_rna-XM_007515499.1		Bolpil_2040157_LSHT_Green_Algae.p1		Botsud_2010984_VJDZ_Green_Algae.p1		Brasub_2049719_GUBD_Green_Algae.p1, Brasub_2043558_GUBD_Green_Algae.p1	Bryplu_2026706_JTIG_Green_Algae.p1, Bryplu_2026147_JTIG_Green_Algae.p1, Bryplu_2000700_JTIG_Green_Algae.p1, Bryplu_2000701_JTIG_Green_Algae.p1	Carcru_2063546_VIAU_Green_Algae.p1, Carcru_2046245_VIAU_Green_Algae.p1	Carobt_2006832_RUIF_Green_Algae.p1, Carobt_2008012_RUIF_Green_Algae.p2		Chaorb_2054669_BAZF_Green_Algae.p1, Chaorb_2059642_BAZF_Green_Algae.p1, Chaorb_2055194_BAZF_Green_Algae.p1	Chlbil_3127234_SRGS_Green_Algae_2_samples_combined.p1, Chlbil_3025539_SRGS_Green_Algae_2_samples_combined.p1, Chlbil_3141908_SRGS_Green_Algae_2_samples_combined.p1	Chlcri_2038989_BCYF_Green_Algae.p3, Chlcri_2039158_BCYF_Green_Algae.p1			Chlmoe_2035917_JRGZ_Green_Algae.p1, Chlmoe_2027996_JRGZ_Green_Algae.p1, Chlmoe_2005469_JRGZ_Green_Algae.p1	Chlnoc_2006728_VALZ_Green_Algae.p1, Chlnoc_2046336_VALZ_Green_Algae.p1, Chlnoc_2043149_VALZ_Green_Algae.p1, Chlnoc_2041048_VALZ_Green_Algae.p1	Chlole_2051854_PRIQ_Green_Algae.p1, Chlole_2033683_PRIQ_Green_Algae.p1	Chloog_2002159_IHOI_Green_Algae.p2	Chlrei_Cre02.g073750.t1.2.v5.5, Chlrei_Cre10.g427750.t1.2.v5.5	Chlret_3028270_ZLBP_Green_Algae_2_samples_combined.p1, Chlret_3118518_ZLBP_Green_Algae_2_samples_combined.p1	Chlros_2058207_AJUW_Green_Algae.p1		Chlsp._2018472_XOZZ_Green_Algae_2_samples_combined.p1, Chlsp._2012706_XOZZ_Green_Algae_2_samples_combined.p1, Chlsp._2007109_XOZZ_Green_Algae_2_samples_combined.p1, Chlsp._2007108_XOZZ_Green_Algae_2_samples_combined.p1, Chlsp._2008974_XOZZ_Green_Algae_2_samples_combined.p1, Chlsp._2111662_XOZZ_Green_Algae_2_samples_combined.p1	Chlsub_2095721_GFUR_Green_Algae.p2, Chlsub_2083728_GFUR_Green_Algae.p1, Chlsub_2017352_GFUR_Green_Algae.p1	Chltug_2092370_UTRE_Green_Algae.p1, Chltug_2085997_UTRE_Green_Algae.p2		Chrzof_Cz07g21210.t1.v5.2.3, Chrzof_Cz01g21010.t1.v5.2.3	Claglo_2047125_VBLH_Green_Algae.p1		CocpriSAG2167_jg4135.t1	CocsubC169_rna-gnl|jgi|COCSUDRAFT_mRNA62751	Codfra_2004767_GYBH_Green_Algae.p1, Codfra_2004768_GYBH_Green_Algae.p1	Deshal_2003730_KSFK_Green_Algae.p2	Dolten_2004065_XOAL_Green_Algae.p1, Dolten_2002460_XOAL_Green_Algae.p1, Dolten_2002461_XOAL_Green_Algae.p1	Dunsal_Dusal.0040s00027.1.v1.0, Dunsal_Dusal.0342s00004.1.v1.0	Dunter_2006783_WDWX_Green_Algae_UTEX_LB_1000.p2, Dunter_2039119_WDWX_Green_Algae_UTEX_LB_1000.p1, Dunter_2036350_WDWX_Green_Algae_UTEX_LB_1000.p1, Dunter_2039511_WDWX_Green_Algae_UTEX_LB_1000.p1
N0.HOG0000147	OG0000004	n1953			ApafusSAG2523_jg4155.t1	ApalobSAG2145_jg4874.t1		Astglo_gw1.00067.381.1_t	Astgra_2058144_ZFXU_Green_Algae_4_samples_combined.p1							Botsud_2007091_VJDZ_Green_Algae.p1		Brasub_2042125_GUBD_Green_Algae.p1		Carcru_2056744_VIAU_Green_Algae.p1, Carcru_2046356_VIAU_Green_Algae.p1	Carobt_2043555_RUIF_Green_Algae.p1, Carobt_2044898_RUIF_Green_Algae.p1, Carobt_2049376_RUIF_Green_Algae.p1		Chaorb_2000297_BAZF_Green_Algae.p1, Chaorb_2056392_BAZF_Green_Algae.p1	Chlbil_3015459_SRGS_Green_Algae_2_samples_combined.p1, Chlbil_3015460_SRGS_Green_Algae_2_samples_combined.p1, Chlbil_3028045_SRGS_Green_Algae_2_samples_combined.p1	Chlcri_2037694_BCYF_Green_Algae.p1	Chlmic_2040841_QRTH_Green_Algae.p1		Chlmoe_2030915_JRGZ_Green_Algae.p1	Chlnoc_2045711_VALZ_Green_Algae.p1, Chlnoc_2044965_VALZ_Green_Algae.p1	Chlole_2045826_PRIQ_Green_Algae.p1, Chlole_2032680_PRIQ_Green_Algae.p1		Chlrei_Cre01.g036800.t1.1.v5.5	Chlret_3009479_ZLBP_Green_Algae_2_samples_combined.p1	Chlros_2055615_AJUW_Green_Algae.p1		Chlsp._2113587_XOZZ_Green_Algae_2_samples_combined.p1	Chlsub_2001445_GFUR_Green_Algae.p1, Chlsub_2001446_GFUR_Green_Algae.p1	Chltug_2083714_UTRE_Green_Algae.p1, Chltug_2083442_UTRE_Green_Algae.p2		Chrzof_Cz04g18020.t1.v5.2.3			CocpriSAG2167_jg936.t1	CocsubC169_rna-gnl|jgi|COCSUDRAFT_mRNA17907			Dolten_2006143_XOAL_Green_Algae.p1	Dunsal_Dusal.0011s00028.1.v1.0	Dunter_2007554_WDWX_Green_Algae_UTEX_LB_1000.p2
N0.HOG0000148	OG0000004	n2069	Acrsp._2037427_JIWJ_Green_Algae.p1, Acrsp._2028063_JIWJ_Green_Algae.p1						Astgra_2042716_ZFXU_Green_Algae_4_samples_combined.p1							Botsud_2031391_VJDZ_Green_Algae.p2		Brasub_2037426_GUBD_Green_Algae.p1, Brasub_2010049_GUBD_Green_Algae.p2		Carcru_2054838_VIAU_Green_Algae.p1				Chlbil_3114001_SRGS_Green_Algae_2_samples_combined.p1, Chlbil_3129416_SRGS_Green_Algae_2_samples_combined.p1, Chlbil_3113510_SRGS_Green_Algae_2_samples_combined.p1				Chlmoe_2031930_JRGZ_Green_Algae.p1		Chlole_2037956_PRIQ_Green_Algae.p1, Chlole_2044937_PRIQ_Green_Algae.p1			Chlret_3110944_ZLBP_Green_Algae_2_samples_combined.p1, Chlret_3121984_ZLBP_Green_Algae_2_samples_combined.p1, Chlret_3116626_ZLBP_Green_Algae_2_samples_combined.p1	Chlros_2049587_AJUW_Green_Algae.p1, Chlros_2039694_AJUW_Green_Algae.p1			Chlsub_2011691_GFUR_Green_Algae.p2	Chltug_2075248_UTRE_Green_Algae.p1									Dolten_2003954_XOAL_Green_Algae.p1	Dunsal_Dusal.0041s00037.1.v1.0
N0.HOG0000149	OG0000004	n2133																																													Dolten_2004392_XOAL_Green_Algae.p2
N0.HOG0000150	OG0000004	n2144	Acrsp._2032595_JIWJ_Green_Algae.p2			ApalobSAG2145_jg5544.t1	Aphrep_2006452_IJMT_Green_Algae.p2	Astglo_e_gw1.00079.245.1_t	Astgra_2055525_ZFXU_Green_Algae_4_samples_combined.p1, Astgra_2056915_ZFXU_Green_Algae_4_samples_combined.p1, Astgra_2000467_ZFXU_Green_Algae_4_samples_combined.p2, Astgra_2004819_ZFXU_Green_Algae_4_samples_combined.p2, Astgra_2004820_ZFXU_Green_Algae_4_samples_combined.p1	Auxpro_rna-XM_011401446.1				Bolpil_2037333_LSHT_Green_Algae.p1, Bolpil_2040850_LSHT_Green_Algae.p1	Botbra_Bobra.0127s0097.1.v2.1			Brasub_2034182_GUBD_Green_Algae.p1	Bryplu_2004829_JTIG_Green_Algae.p1	Carcru_2055824_VIAU_Green_Algae.p1, Carcru_2009846_VIAU_Green_Algae.p1	Carobt_2048316_RUIF_Green_Algae.p1, Carobt_2009323_RUIF_Green_Algae.p1		Chaorb_2014897_BAZF_Green_Algae.p1			Chlmic_2031671_QRTH_Green_Algae.p1, Chlmic_2028248_QRTH_Green_Algae.p1		Chlmoe_2002966_JRGZ_Green_Algae.p1		Chlole_2044789_PRIQ_Green_Algae.p1, Chlole_2036909_PRIQ_Green_Algae.p1		Chlrei_Cre05.g235500.t1.1.v5.5	Chlret_3120026_ZLBP_Green_Algae_2_samples_combined.p1, Chlret_3120762_ZLBP_Green_Algae_2_samples_combined.p1	Chlros_2057218_AJUW_Green_Algae.p1	Chlsor1602_rna-gnl|WGS_LHPG|mrna.C2E21_7405	Chlsp._2116866_XOZZ_Green_Algae_2_samples_combined.p1, Chlsp._2101460_XOZZ_Green_Algae_2_samples_combined.p1, Chlsp._2025128_XOZZ_Green_Algae_2_samples_combined.p1	Chlsub_2093688_GFUR_Green_Algae.p1	Chltug_2005851_UTRE_Green_Algae.p1		Chrzof_Cz04g38210.t1.v5.2.3	Claglo_2009655_VBLH_Green_Algae.p1		CocpriSAG2167_jg9043.t1	CocsubC169_rna-gnl|jgi|COCSUDRAFT_mRNA43593	Codfra_2018700_GYBH_Green_Algae.p1, Codfra_2004491_GYBH_Green_Algae.p1	Deshal_2022323_KSFK_Green_Algae.p1, Deshal_2016794_KSFK_Green_Algae.p1	Dolten_2039429_XOAL_Green_Algae.p1, Dolten_2040040_XOAL_Green_Algae.p1	Dunsal_Dusal.0003s00052.1.v1.0, Dunsal_Dusal.0003s00051.1.v1.0	Dunter_2007418_WDWX_Green_Algae_UTEX_LB_1000.p1
N0.HOG0000151	OG0000004	n2297		Anksp._2031250_OTQG_Green_Algae.p1	ApafusSAG2523_jg6230.t1, ApafusSAG2523_jg11331.t1, ApafusSAG2523_jg7410.t1	ApalobSAG2145_jg7880.t1, ApalobSAG2145_jg7879.t1, ApalobSAG2145_jg7994.t1, ApalobSAG2145_jg5284.t1		Astglo_fgenesh1_pg.00008_23_1_t, Astglo_e_gw1.00010.128.1_t, Astglo_e_gw1.00146.42.1_t	Astgra_2043782_ZFXU_Green_Algae_4_samples_combined.p1, Astgra_2004729_ZFXU_Green_Algae_4_samples_combined.p2, Astgra_2003725_ZFXU_Green_Algae_4_samples_combined.p1, Astgra_2045863_ZFXU_Green_Algae_4_samples_combined.p1	Auxpro_rna-XM_011401031.1	AuxproUTEX25_rna-gnl|WGS_QOKY|APUTEX25_00001958-RA	Batpra_rna-XM_007515435.1			Botbra_Bobra.0169s0086.1.v2.1, Botbra_Bobra.145_2s0027.1.v2.1	Botsud_2006917_VJDZ_Green_Algae.p1, Botsud_2008414_VJDZ_Green_Algae.p1, Botsud_2035870_VJDZ_Green_Algae.p1	Botter_2003074_QYXY_Green_Algae.p1	Brasub_2047315_GUBD_Green_Algae.p1		Carcru_2056333_VIAU_Green_Algae.p1, Carcru_2059048_VIAU_Green_Algae.p1, Carcru_2002185_VIAU_Green_Algae.p1, Carcru_2049856_VIAU_Green_Algae.p1	Carobt_2050639_RUIF_Green_Algae.p1, Carobt_2003646_RUIF_Green_Algae.p3			Chlbil_3117657_SRGS_Green_Algae_2_samples_combined.p1, Chlbil_3011147_SRGS_Green_Algae_2_samples_combined.p1, Chlbil_3011147_SRGS_Green_Algae_2_samples_combined.p2		Chlmic_2039852_QRTH_Green_Algae.p1	Chlmin_2035002_MWAN_Green_Algae.p2			Chlole_2039344_PRIQ_Green_Algae.p1, Chlole_2039945_PRIQ_Green_Algae.p2	Chloog_2000069_IHOI_Green_Algae.p2	Chlrei_Cre10.g456350.t1.2.v5.5, Chlrei_Cre13.g568450.t1.1.v5.5	Chlret_3105743_ZLBP_Green_Algae_2_samples_combined.p2, Chlret_3116807_ZLBP_Green_Algae_2_samples_combined.p1, Chlret_3025369_ZLBP_Green_Algae_2_samples_combined.p1, Chlret_3013324_ZLBP_Green_Algae_2_samples_combined.p1, Chlret_3111166_ZLBP_Green_Algae_2_samples_combined.p1, Chlret_3027037_ZLBP_Green_Algae_2_samples_combined.p1	Chlros_2008744_AJUW_Green_Algae.p1, Chlros_2009832_AJUW_Green_Algae.p1, Chlros_2010237_AJUW_Green_Algae.p1	Chlsor1602_rna-gnl|WGS_LHPG|mrna.C2E21_7186	Chlsp._2090007_XOZZ_Green_Algae_2_samples_combined.p1, Chlsp._2026135_XOZZ_Green_Algae_2_samples_combined.p1, Chlsp._2025964_XOZZ_Green_Algae_2_samples_combined.p1, Chlsp._2116848_XOZZ_Green_Algae_2_samples_combined.p1, Chlsp._2105627_XOZZ_Green_Algae_2_samples_combined.p1	Chlsub_2089972_GFUR_Green_Algae.p1	Chltug_2003560_UTRE_Green_Algae.p1, Chltug_2084394_UTRE_Green_Algae.p1, Chltug_2080881_UTRE_Green_Algae.p2	Chlvar_e_gw1.6.142.1	Chrzof_Cz04g11100.t1.v5.2.3, Chrzof_Cz11g11070.t1.v5.2.3		Cocpra_2016866_XJGM_Green_Algae.p3, Cocpra_2003136_XJGM_Green_Algae.p2	CocpriSAG2167_jg3685.t1	CocsubC169_rna-gnl|jgi|COCSUDRAFT_mRNA15452			Dolten_2043479_XOAL_Green_Algae.p1, Dolten_2041726_XOAL_Green_Algae.p1, Dolten_2028954_XOAL_Green_Algae.p2, Dolten_2034880_XOAL_Green_Algae.p2, Dolten_2036267_XOAL_Green_Algae.p2	Dunsal_Dusal.0205s00006.1.v1.0	Dunter_2007066_WDWX_Green_Algae_UTEX_LB_1000.p1
N0.HOG0000152	OG0000004	n2533																						Chlbil_3123454_SRGS_Green_Algae_2_samples_combined.p1
N0.HOG0000153	OG0000004	n2535																										Chlmoe_2005033_JRGZ_Green_Algae.p1
N0.HOG0000154	OG0000004	n2542
N0.HOG0000155	OG0000004	n2546
N0.HOG0000156	OG0000004	n2548										Batpra_rna-XM_007513788.1
N0.HOG0000157	OG0000004	n2551
N0.HOG0000158	OG0000004	n2553																																													Dolten_2032190_XOAL_Green_Algae.p2
N0.HOG0000159	OG0000004	n2559																																													Dolten_2042223_XOAL_Green_Algae.p2
N0.HOG0000160	OG0000004	n2569																Brasub_2001742_GUBD_Green_Algae.p1																													Dolten_2000573_XOAL_Green_Algae.p3, Dolten_2000572_XOAL_Green_Algae.p1, Dolten_2000573_XOAL_Green_Algae.p5
N0.HOG0000161	OG0000004	n2585	Acrsp._2006289_JIWJ_Green_Algae.p1		ApafusSAG2523_jg8177.t1, ApafusSAG2523_jg6421.t1	ApalobSAG2145_jg1521.t1	Aphrep_2008381_IJMT_Green_Algae.p1	Astglo_gw1.00071.26.1_t	Astgra_2007582_ZFXU_Green_Algae_4_samples_combined.p1, Astgra_2007583_ZFXU_Green_Algae_4_samples_combined.p1	Auxpro_rna-XM_011401919.1	AuxproUTEX25_rna-gnl|WGS_QOKY|APUTEX25_00003602-RA		Blarhi_2012495_VHIJ_Green_Algae.p1	Bolpil_2030372_LSHT_Green_Algae.p1, Bolpil_2040965_LSHT_Green_Algae.p1	Botbra_Bobra.0143s0022.1.v2.1	Botsud_2031956_VJDZ_Green_Algae.p2	Botter_2044329_QYXY_Green_Algae.p1	Brasub_2036559_GUBD_Green_Algae.p1		Carcru_2058785_VIAU_Green_Algae.p1	Carobt_2043318_RUIF_Green_Algae.p1, Carobt_2008284_RUIF_Green_Algae.p1		Chaorb_2069227_BAZF_Green_Algae.p1						Chlnoc_2042284_VALZ_Green_Algae.p1			Chlrei_Cre13.g588600.t1.1.v5.5	Chlret_3116905_ZLBP_Green_Algae_2_samples_combined.p1, Chlret_3124539_ZLBP_Green_Algae_2_samples_combined.p1	Chlros_2044395_AJUW_Green_Algae.p1, Chlros_2043603_AJUW_Green_Algae.p1	Chlsor1602_rna-gnl|WGS_LHPG|mrna.C2E21_5952	Chlsp._2100907_XOZZ_Green_Algae_2_samples_combined.p1, Chlsp._2012258_XOZZ_Green_Algae_2_samples_combined.p3		Chltug_2009966_UTRE_Green_Algae.p1, Chltug_2009966_UTRE_Green_Algae.p3	Chlvar_IGS.gm_19_00203, Chlvar_e_gw1.91.2.1				CocpriSAG2167_jg2624.t1	CocsubC169_rna-gnl|jgi|COCSUDRAFT_mRNA36803		Deshal_2000487_KSFK_Green_Algae.p4, Deshal_2000486_KSFK_Green_Algae.p1, Deshal_2000487_KSFK_Green_Algae.p3	Dolten_2000779_XOAL_Green_Algae.p3, Dolten_2000780_XOAL_Green_Algae.p2, Dolten_2033663_XOAL_Green_Algae.p3	Dunsal_Dusal.0420s00004.1.v1.0, Dunsal_Dusal.0760s00004.1.v1.0	Dunter_2003139_WDWX_Green_Algae_UTEX_LB_1000.p1, Dunter_2038468_WDWX_Green_Algae_UTEX_LB_1000.p2, Dunter_2036766_WDWX_Green_Algae_UTEX_LB_1000.p1
N0.HOG0000162	OG0000004	n2714												Bolpil_2039020_LSHT_Green_Algae.p1		Botsud_2011449_VJDZ_Green_Algae.p1							Chaorb_2012638_BAZF_Green_Algae.p1																	Chrzof_Cz15g18230.t1.v5.2.3
N0.HOG0000163	OG0000004	n2725																																												Deshal_2019076_KSFK_Green_Algae.p1
N0.HOG0000164	OG0000004	n2734	Acrsp._2040952_JIWJ_Green_Algae.p1	Anksp._2023877_OTQG_Green_Algae.p2				Astglo_e_gw1.00138.15.1_t																Chlbil_3028912_SRGS_Green_Algae_2_samples_combined.p4, Chlbil_3028913_SRGS_Green_Algae_2_samples_combined.p1									Chlret_3111942_ZLBP_Green_Algae_2_samples_combined.p1				Chlsub_2083054_GFUR_Green_Algae.p2			Chrzof_Cz07g08300.t1.v5.2.3						Deshal_2019103_KSFK_Green_Algae.p1, Deshal_2017666_KSFK_Green_Algae.p1
N0.HOG0000165	OG0000004	n2772	Acrsp._2037143_JIWJ_Green_Algae.p1		ApafusSAG2523_jg7574.t3, ApafusSAG2523_jg3331.t1, ApafusSAG2523_jg1569.t2	ApalobSAG2145_jg783.t1, ApalobSAG2145_jg8741.t1	Aphrep_2079093_IJMT_Green_Algae.p1	Astglo_e_gw1.00048.205.1_t, Astglo_e_gw1.00015.2.1_t	Astgra_2053722_ZFXU_Green_Algae_4_samples_combined.p1, Astgra_2004971_ZFXU_Green_Algae_4_samples_combined.p1, Astgra_2055962_ZFXU_Green_Algae_4_samples_combined.p2, Astgra_2008394_ZFXU_Green_Algae_4_samples_combined.p1, Astgra_2003914_ZFXU_Green_Algae_4_samples_combined.p2			Batpra_rna-XM_007513834.1	Blarhi_2079823_VHIJ_Green_Algae.p1, Blarhi_2000882_VHIJ_Green_Algae.p1		Botbra_Bobra.0063s0079.1.v2.1, Botbra_Bobra.0045s0018.1.v2.1	Botsud_2036780_VJDZ_Green_Algae.p1		Brasub_2050567_GUBD_Green_Algae.p1, Brasub_2050088_GUBD_Green_Algae.p1	Bryplu_2029732_JTIG_Green_Algae.p1, Bryplu_2004957_JTIG_Green_Algae.p1	Carcru_2048981_VIAU_Green_Algae.p1, Carcru_2063082_VIAU_Green_Algae.p1, Carcru_2043968_VIAU_Green_Algae.p1, Carcru_2057773_VIAU_Green_Algae.p1	Carobt_2042690_RUIF_Green_Algae.p1	Cepvir_2004220_YDCQ_Green_Algae.p1	Chaorb_2063088_BAZF_Green_Algae.p1, Chaorb_2068489_BAZF_Green_Algae.p1	Chlbil_3018833_SRGS_Green_Algae_2_samples_combined.p1, Chlbil_3028912_SRGS_Green_Algae_2_samples_combined.p7, Chlbil_3003736_SRGS_Green_Algae_2_samples_combined.p1, Chlbil_3027111_SRGS_Green_Algae_2_samples_combined.p2, Chlbil_3009387_SRGS_Green_Algae_2_samples_combined.p1, Chlbil_3118782_SRGS_Green_Algae_2_samples_combined.p1, Chlbil_3119044_SRGS_Green_Algae_2_samples_combined.p1		Chlmic_2005770_QRTH_Green_Algae.p1	Chlmin_2000254_MWAN_Green_Algae.p3, Chlmin_2000255_MWAN_Green_Algae.p2, Chlmin_2002718_MWAN_Green_Algae.p1, Chlmin_2002720_MWAN_Green_Algae.p1	Chlmoe_2034500_JRGZ_Green_Algae.p1, Chlmoe_2035842_JRGZ_Green_Algae.p1, Chlmoe_2000729_JRGZ_Green_Algae.p2	Chlnoc_2043993_VALZ_Green_Algae.p1, Chlnoc_2002790_VALZ_Green_Algae.p1, Chlnoc_2002791_VALZ_Green_Algae.p1, Chlnoc_2050028_VALZ_Green_Algae.p1	Chlole_2046346_PRIQ_Green_Algae.p1		Chlrei_Cre03.g168800.t1.1.v5.5, Chlrei_Cre03.g202000.t1.2.v5.5	Chlret_3110173_ZLBP_Green_Algae_2_samples_combined.p1, Chlret_3017175_ZLBP_Green_Algae_2_samples_combined.p2, Chlret_3129508_ZLBP_Green_Algae_2_samples_combined.p1, Chlret_3126197_ZLBP_Green_Algae_2_samples_combined.p1, Chlret_3103821_ZLBP_Green_Algae_2_samples_combined.p3	Chlros_2045424_AJUW_Green_Algae.p1, Chlros_2009596_AJUW_Green_Algae.p1, Chlros_2010632_AJUW_Green_Algae.p1	Chlsor1602_rna-gnl|WGS_LHPG|mrna.C2E21_0964	Chlsp._2119434_XOZZ_Green_Algae_2_samples_combined.p1, Chlsp._2015819_XOZZ_Green_Algae_2_samples_combined.p1, Chlsp._2004196_XOZZ_Green_Algae_2_samples_combined.p1, Chlsp._2006305_XOZZ_Green_Algae_2_samples_combined.p1	Chlsub_2011768_GFUR_Green_Algae.p1, Chlsub_2095855_GFUR_Green_Algae.p1, Chlsub_2093392_GFUR_Green_Algae.p1, Chlsub_2090706_GFUR_Green_Algae.p1	Chltug_2006992_UTRE_Green_Algae.p2, Chltug_2005000_UTRE_Green_Algae.p1, Chltug_2018040_UTRE_Green_Algae.p1, Chltug_2077936_UTRE_Green_Algae.p1, Chltug_2085606_UTRE_Green_Algae.p1	Chlvar_gw1.1.595.1, Chlvar_gw1.10.262.1	Chrzof_Cz11g13080.t1.v5.2.3, Chrzof_Cz11g20060.t1.v5.2.3, Chrzof_Cz01g10140.t1.v5.2.3	Claglo_2012096_VBLH_Green_Algae.p2	Cocpra_2017991_XJGM_Green_Algae.p2, Cocpra_2020585_XJGM_Green_Algae.p2	CocpriSAG2167_jg5159.t1	CocsubC169_rna-gnl|jgi|COCSUDRAFT_mRNA27133, CocsubC169_rna-gnl|jgi|COCSUDRAFT_mRNA83647, CocsubC169_rna-gnl|jgi|COCSUDRAFT_mRNA14339	Codfra_2005544_GYBH_Green_Algae.p1	Deshal_2017119_KSFK_Green_Algae.p2, Deshal_2021125_KSFK_Green_Algae.p1	Dolten_2040460_XOAL_Green_Algae.p1	Dunsal_Dusal.0656s00005.1.v1.0, Dunsal_Dusal.0021s00026.1.v1.0	Dunter_2004078_WDWX_Green_Algae_UTEX_LB_1000.p1, Dunter_2045049_WDWX_Green_Algae_UTEX_LB_1000.p1, Dunter_2005185_WDWX_Green_Algae_UTEX_LB_1000.p1
N0.HOG0000166	OG0000004	n3088																						Chlbil_3020771_SRGS_Green_Algae_2_samples_combined.p1						Chlole_2036221_PRIQ_Green_Algae.p1			Chlret_3005959_ZLBP_Green_Algae_2_samples_combined.p1
N0.HOG0000167	OG0000004	n3095							Astgra_2046116_ZFXU_Green_Algae_4_samples_combined.p1
N0.HOG0000168	OG0000004	n3098	Acrsp._2001012_JIWJ_Green_Algae.p2, Acrsp._2033492_JIWJ_Green_Algae.p1				Aphrep_2016155_IJMT_Green_Algae.p1									Botsud_2031102_VJDZ_Green_Algae.p1							Chaorb_2063107_BAZF_Green_Algae.p2	Chlbil_3120357_SRGS_Green_Algae_2_samples_combined.p1																							Dolten_2039526_XOAL_Green_Algae.p1, Dolten_2028872_XOAL_Green_Algae.p1
N0.HOG0000169	OG0000004	n3124																	Bryplu_2025976_JTIG_Green_Algae.p1																							Cocpra_2018776_XJGM_Green_Algae.p3			Codfra_2021101_GYBH_Green_Algae.p1
N0.HOG0000170	OG0000004	n3132
N0.HOG0000171	OG0000004	n3134																																								Cocpra_2017677_XJGM_Green_Algae.p4
N0.HOG0000172	OG0000004	n3140																																													Dolten_2008057_XOAL_Green_Algae.p1
N0.HOG0000173	OG0000004	n3144																						Chlbil_3026519_SRGS_Green_Algae_2_samples_combined.p1, Chlbil_3009253_SRGS_Green_Algae_2_samples_combined.p1, Chlbil_3009254_SRGS_Green_Algae_2_samples_combined.p1									Chlret_3130292_ZLBP_Green_Algae_2_samples_combined.p1
N0.HOG0000174	OG0000004	n3147	Acrsp._2034454_JIWJ_Green_Algae.p1					Astglo_e_gw1.00088.44.1_t	Astgra_2048632_ZFXU_Green_Algae_4_samples_combined.p1, Astgra_2008069_ZFXU_Green_Algae_4_samples_combined.p1, Astgra_2006394_ZFXU_Green_Algae_4_samples_combined.p1, Astgra_2006395_ZFXU_Green_Algae_4_samples_combined.p1									Brasub_2044727_GUBD_Green_Algae.p1, Brasub_2046206_GUBD_Green_Algae.p1, Brasub_2042810_GUBD_Green_Algae.p2		Carcru_2064372_VIAU_Green_Algae.p1	Carobt_2011925_RUIF_Green_Algae.p1		Chaorb_2068472_BAZF_Green_Algae.p1	Chlbil_3132795_SRGS_Green_Algae_2_samples_combined.p1	Chlcri_2041707_BCYF_Green_Algae.p1, Chlcri_2035931_BCYF_Green_Algae.p3, Chlcri_2035826_BCYF_Green_Algae.p2		Chlmin_2006664_MWAN_Green_Algae.p2, Chlmin_2031105_MWAN_Green_Algae.p1	Chlmoe_2035746_JRGZ_Green_Algae.p1	Chlnoc_2001301_VALZ_Green_Algae.p1, Chlnoc_2001302_VALZ_Green_Algae.p1, Chlnoc_2043805_VALZ_Green_Algae.p2, Chlnoc_2000410_VALZ_Green_Algae.p1, Chlnoc_2000409_VALZ_Green_Algae.p1, Chlnoc_2000408_VALZ_Green_Algae.p1	Chlole_2045762_PRIQ_Green_Algae.p1, Chlole_2040563_PRIQ_Green_Algae.p1		Chlrei_Cre13.g602400.t1.2.v5.5	Chlret_3009973_ZLBP_Green_Algae_2_samples_combined.p1, Chlret_3008243_ZLBP_Green_Algae_2_samples_combined.p1, Chlret_3124593_ZLBP_Green_Algae_2_samples_combined.p1, Chlret_3127037_ZLBP_Green_Algae_2_samples_combined.p1	Chlros_2006186_AJUW_Green_Algae.p2, Chlros_2006187_AJUW_Green_Algae.p1, Chlros_2002263_AJUW_Green_Algae.p2		Chlsp._2002674_XOZZ_Green_Algae_2_samples_combined.p1, Chlsp._2002673_XOZZ_Green_Algae_2_samples_combined.p1, Chlsp._2002675_XOZZ_Green_Algae_2_samples_combined.p1, Chlsp._2021462_XOZZ_Green_Algae_2_samples_combined.p1, Chlsp._2010063_XOZZ_Green_Algae_2_samples_combined.p1	Chlsub_2022301_GFUR_Green_Algae.p1, Chlsub_2095382_GFUR_Green_Algae.p1	Chltug_2001556_UTRE_Green_Algae.p1, Chltug_2001558_UTRE_Green_Algae.p1, Chltug_2001557_UTRE_Green_Algae.p1		Chrzof_Cz05g21240.t1.v5.2.3							Dolten_2008473_XOAL_Green_Algae.p1	Dunsal_Dusal.0104s00013.1.v1.0	Dunter_2039459_WDWX_Green_Algae_UTEX_LB_1000.p1, Dunter_2003454_WDWX_Green_Algae_UTEX_LB_1000.p1
N0.HOG0000175	OG0000004	n3276	Acrsp._2000986_JIWJ_Green_Algae.p2, Acrsp._2006812_JIWJ_Green_Algae.p2, Acrsp._2031257_JIWJ_Green_Algae.p1, Acrsp._2034290_JIWJ_Green_Algae.p3		ApafusSAG2523_jg10481.t1, ApafusSAG2523_jg12135.t1, ApafusSAG2523_jg9279.t1	ApalobSAG2145_jg355.t1, ApalobSAG2145_jg4629.t1	Aphrep_2082166_IJMT_Green_Algae.p1, Aphrep_2000724_IJMT_Green_Algae.p1	Astglo_e_gw1.00040.107.1_t, Astglo_gw1.00120.238.1_t, Astglo_e_gw1.00122.98.1_t	Astgra_2004440_ZFXU_Green_Algae_4_samples_combined.p1, Astgra_2054612_ZFXU_Green_Algae_4_samples_combined.p1, Astgra_2007224_ZFXU_Green_Algae_4_samples_combined.p1, Astgra_2003086_ZFXU_Green_Algae_4_samples_combined.p1, Astgra_2003087_ZFXU_Green_Algae_4_samples_combined.p1, Astgra_2012498_ZFXU_Green_Algae_4_samples_combined.p1, Astgra_2052763_ZFXU_Green_Algae_4_samples_combined.p1, Astgra_2004053…	Auxpro_rna-XM_011401490.1		Batpra_rna-XM_007513710.1		Bolpil_2032354_LSHT_Green_Algae.p1, Bolpil_2030212_LSHT_Green_Algae.p1, Bolpil_2003980_LSHT_Green_Algae.p1, Bolpil_2037423_LSHT_Green_Algae.p1, Bolpil_2004905_LSHT_Green_Algae.p1, Bolpil_2041231_LSHT_Green_Algae.p1	Botbra_Bobra.39_2s0010.1.v2.1, Botbra_Bobra.39_2s0016.1.v2.1, Botbra_Bobra.60_2s0011.1.v2.1	Botsud_2005337_VJDZ_Green_Algae.p1	Botter_2001729_QYXY_Green_Algae.p1	Brasub_2033828_GUBD_Green_Algae.p1, Brasub_2041344_GUBD_Green_Algae.p1, Brasub_2046045_GUBD_Green_Algae.p1, Brasub_2010049_GUBD_Green_Algae.p1	Bryplu_2001046_JTIG_Green_Algae.p1, Bryplu_2001815_JTIG_Green_Algae.p1, Bryplu_2005549_JTIG_Green_Algae.p1	Carcru_2041007_VIAU_Green_Algae.p1, Carcru_2007142_VIAU_Green_Algae.p1, Carcru_2048272_VIAU_Green_Algae.p1, Carcru_2006243_VIAU_Green_Algae.p1				Chlbil_3129891_SRGS_Green_Algae_2_samples_combined.p1, Chlbil_3118196_SRGS_Green_Algae_2_samples_combined.p1, Chlbil_3026164_SRGS_Green_Algae_2_samples_combined.p1, Chlbil_3133500_SRGS_Green_Algae_2_samples_combined.p1, Chlbil_3031201_SRGS_Green_Algae_2_samples_combined.p1, Chlbil_3005971_SRGS_Green_Algae_2_samples_combined.p1, Chlbil_3131540_SRGS_Green_Algae_2_samples_combined.p1, Chlbil_3114052…	Chlcri_2042798_BCYF_Green_Algae.p1		Chlmin_2002717_MWAN_Green_Algae.p1	Chlmoe_2031836_JRGZ_Green_Algae.p2		Chlole_2050436_PRIQ_Green_Algae.p1		Chlrei_Cre03.g164050.t1.1.v5.5	Chlret_3120472_ZLBP_Green_Algae_2_samples_combined.p1, Chlret_3132932_ZLBP_Green_Algae_2_samples_combined.p1	Chlros_2006826_AJUW_Green_Algae.p1, Chlros_2001311_AJUW_Green_Algae.p3	Chlsor1602_rna-gnl|WGS_LHPG|mrna.C2E21_7327, Chlsor1602_rna-gnl|WGS_LHPG|mrna.C2E21_1471, Chlsor1602_rna-gnl|WGS_LHPG|mrna.C2E21_9137	Chlsp._2092554_XOZZ_Green_Algae_2_samples_combined.p1, Chlsp._2020680_XOZZ_Green_Algae_2_samples_combined.p2, Chlsp._2020615_XOZZ_Green_Algae_2_samples_combined.p1, Chlsp._2098021_XOZZ_Green_Algae_2_samples_combined.p1	Chlsub_2084274_GFUR_Green_Algae.p1		Chlvar_gw1.14.177.1, Chlvar_estExt_fgenesh3_pg.C_380016	Chrzof_Cz01g34310.t1.v5.2.3	Claglo_2012096_VBLH_Green_Algae.p1	Cocpra_2003999_XJGM_Green_Algae.p2	CocpriSAG2167_jg360.t1, CocpriSAG2167_jg1337.t1, CocpriSAG2167_jg3371.t1	CocsubC169_rna-gnl|jgi|COCSUDRAFT_mRNA12590, CocsubC169_rna-gnl|jgi|COCSUDRAFT_mRNA37341, CocsubC169_rna-gnl|jgi|COCSUDRAFT_mRNA38247	Codfra_2001276_GYBH_Green_Algae.p1, Codfra_2003949_GYBH_Green_Algae.p1, Codfra_2003950_GYBH_Green_Algae.p1, Codfra_2003400_GYBH_Green_Algae.p1, Codfra_2003401_GYBH_Green_Algae.p1	Deshal_2000401_KSFK_Green_Algae.p1	Dolten_2005586_XOAL_Green_Algae.p1, Dolten_2028922_XOAL_Green_Algae.p2	Dunsal_Dusal.0284s00013.1.v1.0, Dunsal_Dusal.0699s00003.1.v1.0, Dunsal_Dusal.0391s00011.1.v1.0	Dunter_2002185_WDWX_Green_Algae_UTEX_LB_1000.p1, Dunter_2034012_WDWX_Green_Algae_UTEX_LB_1000.p1, Dunter_2035441_WDWX_Green_Algae_UTEX_LB_1000.p1
N0.HOG0000176	OG0000004	n3534	Acrsp._2034342_JIWJ_Green_Algae.p1, Acrsp._2036837_JIWJ_Green_Algae.p1	Anksp._2001620_OTQG_Green_Algae.p2	ApafusSAG2523_jg11052.t1, ApafusSAG2523_jg3064.t1, ApafusSAG2523_jg5323.t1	ApalobSAG2145_jg5756.t1, ApalobSAG2145_jg5755.t1, ApalobSAG2145_jg8008.t1	Aphrep_2078295_IJMT_Green_Algae.p1	Astglo_fgenesh1_pg.00050_23_142_t, Astglo_e_gw1.00107.208.1_t	Astgra_2058945_ZFXU_Green_Algae_4_samples_combined.p3, Astgra_2001638_ZFXU_Green_Algae_4_samples_combined.p1, Astgra_2009962_ZFXU_Green_Algae_4_samples_combined.p1, Astgra_2004157_ZFXU_Green_Algae_4_samples_combined.p1	Auxpro_rna-XM_011399118.1	AuxproUTEX25_rna-gnl|WGS_QOKY|APUTEX25_00003683-RA			Bolpil_2002000_LSHT_Green_Algae.p1, Bolpil_2002001_LSHT_Green_Algae.p1, Bolpil_2035187_LSHT_Green_Algae.p1, Bolpil_2032248_LSHT_Green_Algae.p1	Botbra_Bobra.0305s0022.1.v2.1	Botsud_2004430_VJDZ_Green_Algae.p1, Botsud_2004431_VJDZ_Green_Algae.p1		Brasub_2036891_GUBD_Green_Algae.p1, Brasub_2003547_GUBD_Green_Algae.p1	Bryplu_2021181_JTIG_Green_Algae.p2, Bryplu_2021823_JTIG_Green_Algae.p1	Carcru_2059666_VIAU_Green_Algae.p1, Carcru_2062111_VIAU_Green_Algae.p1, Carcru_2048299_VIAU_Green_Algae.p1	Carobt_2041824_RUIF_Green_Algae.p1, Carobt_2054490_RUIF_Green_Algae.p1, Carobt_2042322_RUIF_Green_Algae.p1		Chaorb_2062211_BAZF_Green_Algae.p1	Chlbil_3138604_SRGS_Green_Algae_2_samples_combined.p1, Chlbil_3026254_SRGS_Green_Algae_2_samples_combined.p1, Chlbil_3010326_SRGS_Green_Algae_2_samples_combined.p1, Chlbil_3010327_SRGS_Green_Algae_2_samples_combined.p1, Chlbil_3130545_SRGS_Green_Algae_2_samples_combined.p2, Chlbil_3116596_SRGS_Green_Algae_2_samples_combined.p2, Chlbil_3133593_SRGS_Green_Algae_2_samples_combined.p1, Chlbil_3141387…	Chlcri_2034465_BCYF_Green_Algae.p1	Chlmic_2035296_QRTH_Green_Algae.p1, Chlmic_2037974_QRTH_Green_Algae.p1, Chlmic_2002389_QRTH_Green_Algae.p1	Chlmin_2034150_MWAN_Green_Algae.p2, Chlmin_2035594_MWAN_Green_Algae.p3	Chlmoe_2031889_JRGZ_Green_Algae.p1, Chlmoe_2025941_JRGZ_Green_Algae.p1		Chlole_2037413_PRIQ_Green_Algae.p1, Chlole_2044220_PRIQ_Green_Algae.p1, Chlole_2051570_PRIQ_Green_Algae.p1		Chlrei_Cre13.g586500.t1.2.v5.5, Chlrei_Cre09.g415450.t1.2.v5.5	Chlret_3001704_ZLBP_Green_Algae_2_samples_combined.p2, Chlret_3023944_ZLBP_Green_Algae_2_samples_combined.p2, Chlret_3108006_ZLBP_Green_Algae_2_samples_combined.p2, Chlret_3110366_ZLBP_Green_Algae_2_samples_combined.p2, Chlret_3122303_ZLBP_Green_Algae_2_samples_combined.p2, Chlret_3118718_ZLBP_Green_Algae_2_samples_combined.p1	Chlros_2046355_AJUW_Green_Algae.p1, Chlros_2004673_AJUW_Green_Algae.p1, Chlros_2055934_AJUW_Green_Algae.p2, Chlros_2003863_AJUW_Green_Algae.p1	Chlsor1602_rna-gnl|WGS_LHPG|mrna.C2E21_1732B, Chlsor1602_rna-gnl|WGS_LHPG|mrna.C2E21_3656	Chlsp._2111124_XOZZ_Green_Algae_2_samples_combined.p1, Chlsp._2116413_XOZZ_Green_Algae_2_samples_combined.p1, Chlsp._2023252_XOZZ_Green_Algae_2_samples_combined.p1, Chlsp._2004198_XOZZ_Green_Algae_2_samples_combined.p1	Chlsub_2015628_GFUR_Green_Algae.p1, Chlsub_2089540_GFUR_Green_Algae.p1	Chltug_2079120_UTRE_Green_Algae.p1, Chltug_2010526_UTRE_Green_Algae.p1, Chltug_2072542_UTRE_Green_Algae.p2, Chltug_2090099_UTRE_Green_Algae.p1, Chltug_2018210_UTRE_Green_Algae.p1		Chrzof_Cz08g12030.t1.v5.2.3, Chrzof_Cz18g10030.t1.v5.2.3			CocpriSAG2167_jg2957.t1	CocsubC169_rna-gnl|jgi|COCSUDRAFT_mRNA16480		Deshal_2021407_KSFK_Green_Algae.p1, Deshal_2022614_KSFK_Green_Algae.p1	Dolten_2007754_XOAL_Green_Algae.p2, Dolten_2006991_XOAL_Green_Algae.p1, Dolten_2003197_XOAL_Green_Algae.p1	Dunsal_Dusal.0430s00008.1.v1.0, Dunsal_Dusal.0284s00006.1.v1.0	Dunter_2045144_WDWX_Green_Algae_UTEX_LB_1000.p1
N0.HOG0000177	OG0000004	n3816	Acrsp._2005639_JIWJ_Green_Algae.p1	Anksp._2003398_OTQG_Green_Algae.p2	ApafusSAG2523_jg3356.t1	ApalobSAG2145_jg4158.t1		Astglo_fgenesh1_pm.00023_23_3_t	Astgra_2057472_ZFXU_Green_Algae_4_samples_combined.p1	Auxpro_rna-XM_011402859.1, Auxpro_rna-XM_011402213.1	AuxproUTEX25_rna-gnl|WGS_QOKY|APUTEX25_00000999-RA				Botbra_Bobra.0186s0062.1.v2.1	Botsud_2008722_VJDZ_Green_Algae.p1		Brasub_2051057_GUBD_Green_Algae.p1		Carcru_2042394_VIAU_Green_Algae.p1, Carcru_2043152_VIAU_Green_Algae.p1			Chaorb_2066892_BAZF_Green_Algae.p1	Chlbil_3112403_SRGS_Green_Algae_2_samples_combined.p1, Chlbil_3005506_SRGS_Green_Algae_2_samples_combined.p1, Chlbil_3016916_SRGS_Green_Algae_2_samples_combined.p1		Chlmic_2004305_QRTH_Green_Algae.p1	Chlmin_2028124_MWAN_Green_Algae.p1			Chlole_2006591_PRIQ_Green_Algae.p1		Chlrei_Cre16.g672497.t1.1.v5.5	Chlret_3011591_ZLBP_Green_Algae_2_samples_combined.p2, Chlret_3011592_ZLBP_Green_Algae_2_samples_combined.p2	Chlros_2005996_AJUW_Green_Algae.p1, Chlros_2004550_AJUW_Green_Algae.p2	Chlsor1602_rna-gnl|WGS_LHPG|mrna.C2E21_5397	Chlsp._2026673_XOZZ_Green_Algae_2_samples_combined.p1	Chlsub_2094350_GFUR_Green_Algae.p1, Chlsub_2091518_GFUR_Green_Algae.p1	Chltug_2002377_UTRE_Green_Algae.p2, Chltug_2079308_UTRE_Green_Algae.p1	Chlvar_fgenesh3_pm.C_scaffold_7000003, Chlvar_estExt_Genewise1Plus.C_140167	Chrzof_Cz12g24200.t1.v5.2.3		Cocpra_2003939_XJGM_Green_Algae.p2	CocpriSAG2167_jg9656.t1	CocsubC169_rna-gnl|jgi|COCSUDRAFT_mRNA20645			Dolten_2042357_XOAL_Green_Algae.p1	Dunsal_Dusal.0145s00016.1.v1.0
N0.HOG0000178	OG0000004	n3931			ApafusSAG2523_jg10858.t1, ApafusSAG2523_jg5997.t1	ApalobSAG2145_jg3572.t1		Astglo_fgenesh1_pg.00138_23_22_t	Astgra_2047738_ZFXU_Green_Algae_4_samples_combined.p1, Astgra_2051670_ZFXU_Green_Algae_4_samples_combined.p1	Auxpro_rna-XM_011401173.1	AuxproUTEX25_rna-gnl|WGS_QOKY|APUTEX25_00001108-RA		Blarhi_2006057_VHIJ_Green_Algae.p3		Botbra_Bobra.0238s0003.1.v2.1												Chlmin_2028182_MWAN_Green_Algae.p2					Chlrei_Cre03.g205249.t1.1.v5.5			Chlsor1602_rna-gnl|WGS_LHPG|mrna.C2E21_3790				Chlvar_IGS.gm_5_00048	Chrzof_Cz10g16010.t1.v5.2.3		Cocpra_2017789_XJGM_Green_Algae.p2	CocpriSAG2167_jg5241.t1	CocsubC169_rna-gnl|jgi|COCSUDRAFT_mRNA16329			Dolten_2002683_XOAL_Green_Algae.p1	Dunsal_Dusal.0975s00002.1.v1.0
N0.HOG0000179	OG0000004	n3984
N0.HOG0000180	OG0000004	n3993			ApafusSAG2523_jg9201.t1																																					Cocpra_2002410_XJGM_Green_Algae.p2
N0.HOG0000181	OG0000004	n3996					Aphrep_2070825_IJMT_Green_Algae.p1
N0.HOG0000182	OG0000004	n4001																						Chlbil_3030984_SRGS_Green_Algae_2_samples_combined.p3, Chlbil_3133266_SRGS_Green_Algae_2_samples_combined.p1, Chlbil_3129039_SRGS_Green_Algae_2_samples_combined.p1									Chlret_3028241_ZLBP_Green_Algae_2_samples_combined.p1					Chltug_2011528_UTRE_Green_Algae.p4, Chltug_2077602_UTRE_Green_Algae.p1
N0.HOG0000183	OG0000004	n4015
N0.HOG0000184	OG0000004	n4022					Aphrep_2068432_IJMT_Green_Algae.p1							Bolpil_2041082_LSHT_Green_Algae.p1	Botbra_Bobra.0056s0106.1.v2.1									Chlbil_3018566_SRGS_Green_Algae_2_samples_combined.p1					Chlnoc_2004651_VALZ_Green_Algae.p2							Chlsp._2014435_XOZZ_Green_Algae_2_samples_combined.p1
N0.HOG0000185	OG0000004	n4046																		Carcru_2062356_VIAU_Green_Algae.p1			Chaorb_2063884_BAZF_Green_Algae.p1		Chlcri_2045000_BCYF_Green_Algae.p1			Chlmoe_2031932_JRGZ_Green_Algae.p1	Chlnoc_2040327_VALZ_Green_Algae.p1, Chlnoc_2040624_VALZ_Green_Algae.p1	Chlole_2005763_PRIQ_Green_Algae.p1						Chlsp._2014329_XOZZ_Green_Algae_2_samples_combined.p1	Chlsub_2088738_GFUR_Green_Algae.p1										Dolten_2043431_XOAL_Green_Algae.p1		Dunter_2044205_WDWX_Green_Algae_UTEX_LB_1000.p1, Dunter_2000999_WDWX_Green_Algae_UTEX_LB_1000.p1
N0.HOG0000186	OG0000004	n4086																																				Chltug_2007267_UTRE_Green_Algae.p1
N0.HOG0000187	OG0000005	n2	Acrsp._2039355_JIWJ_Green_Algae.p1	Anksp._2001499_OTQG_Green_Algae.p1, Anksp._2002801_OTQG_Green_Algae.p2	ApafusSAG2523_jg10461.t1, ApafusSAG2523_jg10638.t1	ApalobSAG2145_jg9984.t1	Aphrep_2019983_IJMT_Green_Algae.p1, Aphrep_2015452_IJMT_Green_Algae.p1	Astglo_Aster-07440	Astgra_2058942_ZFXU_Green_Algae_4_samples_combined.p1	Auxpro_rna-XM_011397700.1	AuxproUTEX25_rna-gnl|WGS_QOKY|APUTEX25_00004831-RA	Batpra_rna-XM_007513829.1		Bolpil_2039676_LSHT_Green_Algae.p1	Botbra_Bobra.0864s0003.1.v2.1	Botsud_2011894_VJDZ_Green_Algae.p1	Botter_2049514_QYXY_Green_Algae.p1	Brasub_2000766_GUBD_Green_Algae.p1	Bryplu_2029937_JTIG_Green_Algae.p1, Bryplu_2027748_JTIG_Green_Algae.p1	Carcru_2045921_VIAU_Green_Algae.p1, Carcru_2057886_VIAU_Green_Algae.p1, Carcru_2046135_VIAU_Green_Algae.p1, Carcru_2042682_VIAU_Green_Algae.p1	Carobt_2054626_RUIF_Green_Algae.p1	Cepvir_2004920_YDCQ_Green_Algae.p1	Chaorb_2008083_BAZF_Green_Algae.p1	Chlbil_3129894_SRGS_Green_Algae_2_samples_combined.p2, Chlbil_3137201_SRGS_Green_Algae_2_samples_combined.p1		Chlmic_2006437_QRTH_Green_Algae.p1	Chlmin_2006475_MWAN_Green_Algae.p1, Chlmin_2006477_MWAN_Green_Algae.p1	Chlmoe_2005909_JRGZ_Green_Algae.p3, Chlmoe_2003065_JRGZ_Green_Algae.p1, Chlmoe_2025294_JRGZ_Green_Algae.p1	Chlnoc_2008396_VALZ_Green_Algae.p1	Chlole_2005990_PRIQ_Green_Algae.p1	Chloog_2027807_IHOI_Green_Algae.p2	Chlrei_Cre07.g349100.t1.1.v5.5	Chlret_3132841_ZLBP_Green_Algae_2_samples_combined.p1, Chlret_3126984_ZLBP_Green_Algae_2_samples_combined.p1, Chlret_3100328_ZLBP_Green_Algae_2_samples_combined.p1, Chlret_3017277_ZLBP_Green_Algae_2_samples_combined.p1	Chlros_2004878_AJUW_Green_Algae.p1, Chlros_2002278_AJUW_Green_Algae.p1	Chlsor1602_rna-gnl|WGS_LHPG|mrna.C2E21_2657B	Chlsp._2106501_XOZZ_Green_Algae_2_samples_combined.p1, Chlsp._2009272_XOZZ_Green_Algae_2_samples_combined.p1, Chlsp._2014573_XOZZ_Green_Algae_2_samples_combined.p3, Chlsp._2014883_XOZZ_Green_Algae_2_samples_combined.p1, Chlsp._2112934_XOZZ_Green_Algae_2_samples_combined.p1	Chlsub_2010883_GFUR_Green_Algae.p1	Chltug_2078456_UTRE_Green_Algae.p1, Chltug_2088668_UTRE_Green_Algae.p1, Chltug_2088415_UTRE_Green_Algae.p2		Chrzof_Cz12g28100.t1.v5.2.3	Claglo_2002095_VBLH_Green_Algae.p3	Cocpra_2002656_XJGM_Green_Algae.p2	CocpriSAG2167_jg3390.t1	CocsubC169_rna-gnl|jgi|COCSUDRAFT_mRNA38237	Codfra_2005456_GYBH_Green_Algae.p1	Deshal_2003786_KSFK_Green_Algae.p1	Dolten_2005916_XOAL_Green_Algae.p2	Dunsal_Dusal.0072s00015.1.v1.0	Dunter_2009464_WDWX_Green_Algae_UTEX_LB_1000.p1
N0.HOG0000188	OG0000005	n215	Acrsp._2006820_JIWJ_Green_Algae.p1	Anksp._2001719_OTQG_Green_Algae.p1, Anksp._2001720_OTQG_Green_Algae.p1, Anksp._2029830_OTQG_Green_Algae.p2	ApafusSAG2523_jg11091.t1, ApafusSAG2523_jg4995.t1, ApafusSAG2523_jg7622.t1	ApalobSAG2145_jg9322.t1	Aphrep_2011292_IJMT_Green_Algae.p1, Aphrep_2072476_IJMT_Green_Algae.p1, Aphrep_2077159_IJMT_Green_Algae.p1, Aphrep_2018440_IJMT_Green_Algae.p2, Aphrep_2018440_IJMT_Green_Algae.p1	Astglo_fgenesh1_pm.00101_23_12_t	Astgra_2058793_ZFXU_Green_Algae_4_samples_combined.p1, Astgra_2045581_ZFXU_Green_Algae_4_samples_combined.p3	Auxpro_rna-XM_011400160.1	AuxproUTEX25_rna-gnl|WGS_QOKY|APUTEX25_00003459-RA	Batpra_rna-XM_007515222.1	Blarhi_2012539_VHIJ_Green_Algae.p1	Bolpil_2041063_LSHT_Green_Algae.p1, Bolpil_2005788_LSHT_Green_Algae.p1		Botsud_2012094_VJDZ_Green_Algae.p1	Botter_2002082_QYXY_Green_Algae.p1	Brasub_2000768_GUBD_Green_Algae.p1, Brasub_2000767_GUBD_Green_Algae.p1, Brasub_2035549_GUBD_Green_Algae.p1	Bryplu_2032743_JTIG_Green_Algae.p1, Bryplu_2031541_JTIG_Green_Algae.p1	Carcru_2049258_VIAU_Green_Algae.p1, Carcru_2056255_VIAU_Green_Algae.p1, Carcru_2053588_VIAU_Green_Algae.p1, Carcru_2049944_VIAU_Green_Algae.p1, Carcru_2047422_VIAU_Green_Algae.p2	Carobt_2050741_RUIF_Green_Algae.p1, Carobt_2004510_RUIF_Green_Algae.p3, Carobt_2041348_RUIF_Green_Algae.p1	Cepvir_2002417_YDCQ_Green_Algae.p1, Cepvir_2002417_YDCQ_Green_Algae.p2	Chaorb_2014019_BAZF_Green_Algae.p1	Chlbil_3136279_SRGS_Green_Algae_2_samples_combined.p1, Chlbil_3028236_SRGS_Green_Algae_2_samples_combined.p2, Chlbil_3115388_SRGS_Green_Algae_2_samples_combined.p2, Chlbil_3010765_SRGS_Green_Algae_2_samples_combined.p1, Chlbil_3000363_SRGS_Green_Algae_2_samples_combined.p1, Chlbil_3000364_SRGS_Green_Algae_2_samples_combined.p1	Chlcri_2040680_BCYF_Green_Algae.p1	Chlmic_2041440_QRTH_Green_Algae.p1, Chlmic_2003014_QRTH_Green_Algae.p1	Chlmin_2006476_MWAN_Green_Algae.p1, Chlmin_2000203_MWAN_Green_Algae.p1, Chlmin_2000202_MWAN_Green_Algae.p2	Chlmoe_2004898_JRGZ_Green_Algae.p3, Chlmoe_2030284_JRGZ_Green_Algae.p2, Chlmoe_2004898_JRGZ_Green_Algae.p4	Chlnoc_2007047_VALZ_Green_Algae.p1, Chlnoc_2047653_VALZ_Green_Algae.p2, Chlnoc_2047218_VALZ_Green_Algae.p2	Chlole_2007739_PRIQ_Green_Algae.p1	Chloog_2003351_IHOI_Green_Algae.p1	Chlrei_Cre24.g755347.t1.1.v5.5, Chlrei_Cre05.g239652.t1.1.v5.5	Chlret_3111129_ZLBP_Green_Algae_2_samples_combined.p1, Chlret_3124868_ZLBP_Green_Algae_2_samples_combined.p1, Chlret_3029134_ZLBP_Green_Algae_2_samples_combined.p2, Chlret_3029134_ZLBP_Green_Algae_2_samples_combined.p1, Chlret_3113496_ZLBP_Green_Algae_2_samples_combined.p2, Chlret_3127423_ZLBP_Green_Algae_2_samples_combined.p2	Chlros_2011802_AJUW_Green_Algae.p1	Chlsor1602_rna-gnl|WGS_LHPG|mrna.C2E21_9013	Chlsp._2014882_XOZZ_Green_Algae_2_samples_combined.p1, Chlsp._2014881_XOZZ_Green_Algae_2_samples_combined.p1, Chlsp._2014884_XOZZ_Green_Algae_2_samples_combined.p2, Chlsp._2014862_XOZZ_Green_Algae_2_samples_combined.p1, Chlsp._2099010_XOZZ_Green_Algae_2_samples_combined.p2, Chlsp._2106995_XOZZ_Green_Algae_2_samples_combined.p1	Chlsub_2020248_GFUR_Green_Algae.p1, Chlsub_2091972_GFUR_Green_Algae.p1, Chlsub_2011922_GFUR_Green_Algae.p1, Chlsub_2016693_GFUR_Green_Algae.p1	Chltug_2018240_UTRE_Green_Algae.p2	Chlvar_gw1.22.141.1	Chrzof_Cz14g08150.t1.v5.2.3	Claglo_2009051_VBLH_Green_Algae.p1, Claglo_2009051_VBLH_Green_Algae.p2, Claglo_2037934_VBLH_Green_Algae.p1	Cocpra_2004657_XJGM_Green_Algae.p3	CocpriSAG2167_jg4855.t1		Codfra_2005206_GYBH_Green_Algae.p1	Deshal_2001503_KSFK_Green_Algae.p1, Deshal_2001504_KSFK_Green_Algae.p1, Deshal_2003211_KSFK_Green_Algae.p1	Dolten_2005919_XOAL_Green_Algae.p1, Dolten_2008670_XOAL_Green_Algae.p1	Dunsal_Dusal.0003s00057.1.v1.0	Dunter_2007121_WDWX_Green_Algae_UTEX_LB_1000.p1
N0.HOG0000189	OG0000005	n494	Acrsp._2000764_JIWJ_Green_Algae.p1	Anksp._2001721_OTQG_Green_Algae.p1	ApafusSAG2523_jg4036.t1	ApalobSAG2145_jg3295.t1	Aphrep_2019465_IJMT_Green_Algae.p2, Aphrep_2019465_IJMT_Green_Algae.p1, Aphrep_2013710_IJMT_Green_Algae.p1, Aphrep_2019126_IJMT_Green_Algae.p1, Aphrep_2082137_IJMT_Green_Algae.p1	Astglo_Aster-00965	Astgra_2058985_ZFXU_Green_Algae_4_samples_combined.p1, Astgra_2000822_ZFXU_Green_Algae_4_samples_combined.p1	Auxpro_rna-XM_011402031.1	AuxproUTEX25_rna-gnl|WGS_QOKY|APUTEX25_00005477-RA	Batpra_rna-XM_007512752.1	Blarhi_2074813_VHIJ_Green_Algae.p1, Blarhi_2014159_VHIJ_Green_Algae.p3, Blarhi_2014159_VHIJ_Green_Algae.p1, Blarhi_2012253_VHIJ_Green_Algae.p1	Bolpil_2001103_LSHT_Green_Algae.p1, Bolpil_2033878_LSHT_Green_Algae.p1	Botbra_Bobra.0366s0020.1.v2.1, Botbra_Bobra.0366s0019.1.v2.1	Botsud_2007068_VJDZ_Green_Algae.p1	Botter_2000754_QYXY_Green_Algae.p1	Brasub_2011280_GUBD_Green_Algae.p1	Bryplu_2003545_JTIG_Green_Algae.p1, Bryplu_2031025_JTIG_Green_Algae.p1, Bryplu_2023959_JTIG_Green_Algae.p1	Carcru_2041928_VIAU_Green_Algae.p1, Carcru_2060696_VIAU_Green_Algae.p1, Carcru_2009110_VIAU_Green_Algae.p2	Carobt_2012439_RUIF_Green_Algae.p1	Cepvir_2027939_YDCQ_Green_Algae.p1	Chaorb_2013739_BAZF_Green_Algae.p1	Chlbil_3132781_SRGS_Green_Algae_2_samples_combined.p2, Chlbil_3016626_SRGS_Green_Algae_2_samples_combined.p1, Chlbil_3123209_SRGS_Green_Algae_2_samples_combined.p2, Chlbil_3001811_SRGS_Green_Algae_2_samples_combined.p1, Chlbil_3014191_SRGS_Green_Algae_2_samples_combined.p1	Chlcri_2042129_BCYF_Green_Algae.p2, Chlcri_2043274_BCYF_Green_Algae.p2	Chlmic_2006256_QRTH_Green_Algae.p1	Chlmin_2036096_MWAN_Green_Algae.p2	Chlmoe_2005079_JRGZ_Green_Algae.p1, Chlmoe_2028737_JRGZ_Green_Algae.p1, Chlmoe_2005080_JRGZ_Green_Algae.p1	Chlnoc_2008351_VALZ_Green_Algae.p1, Chlnoc_2008351_VALZ_Green_Algae.p2	Chlole_2052013_PRIQ_Green_Algae.p1	Chloog_2024015_IHOI_Green_Algae.p2, Chloog_2003321_IHOI_Green_Algae.p3	Chlrei_Cre08.g358563.t1.1.v5.5	Chlret_3119776_ZLBP_Green_Algae_2_samples_combined.p1, Chlret_3020159_ZLBP_Green_Algae_2_samples_combined.p1, Chlret_3009380_ZLBP_Green_Algae_2_samples_combined.p1	Chlros_2058165_AJUW_Green_Algae.p2	Chlsor1602_rna-gnl|WGS_LHPG|mrna.C2E21_2746	Chlsp._2025684_XOZZ_Green_Algae_2_samples_combined.p1, Chlsp._2012776_XOZZ_Green_Algae_2_samples_combined.p1, Chlsp._2026085_XOZZ_Green_Algae_2_samples_combined.p1	Chlsub_2010550_GFUR_Green_Algae.p1	Chltug_2012736_UTRE_Green_Algae.p2, Chltug_2092342_UTRE_Green_Algae.p1	Chlvar_IGS.gm_2_00080	Chrzof_Cz03g11220.t1.v5.2.3	Claglo_2005754_VBLH_Green_Algae.p3, Claglo_2005754_VBLH_Green_Algae.p1	Cocpra_2002655_XJGM_Green_Algae.p2	CocpriSAG2167_jg8692.t1		Codfra_2023343_GYBH_Green_Algae.p1, Codfra_2019492_GYBH_Green_Algae.p1	Deshal_2005058_KSFK_Green_Algae.p1	Dolten_2000378_XOAL_Green_Algae.p1	Dunsal_Dusal.0244s00011.1.v1.0	Dunter_2009183_WDWX_Green_Algae_UTEX_LB_1000.p1
N0.HOG0000190	OG0000005	n719	Acrsp._2034605_JIWJ_Green_Algae.p1, Acrsp._2035140_JIWJ_Green_Algae.p1		ApafusSAG2523_jg8751.t1, ApafusSAG2523_jg8203.t1	ApalobSAG2145_jg7523.t1	Aphrep_2079305_IJMT_Green_Algae.p1, Aphrep_2071231_IJMT_Green_Algae.p2, Aphrep_2010042_IJMT_Green_Algae.p1	Astglo_gw1.00149.216.1_t	Astgra_2054643_ZFXU_Green_Algae_4_samples_combined.p1, Astgra_2057514_ZFXU_Green_Algae_4_samples_combined.p1	Auxpro_rna-XM_011400144.1	AuxproUTEX25_rna-gnl|WGS_QOKY|APUTEX25_00003472-RA	Batpra_rna-XM_007514167.1		Bolpil_2032977_LSHT_Green_Algae.p1	Botbra_Bobra.0366s0123.1.v2.1	Botsud_2004489_VJDZ_Green_Algae.p1	Botter_2037902_QYXY_Green_Algae.p1	Brasub_2038215_GUBD_Green_Algae.p1	Bryplu_2021877_JTIG_Green_Algae.p1	Carcru_2000253_VIAU_Green_Algae.p1, Carcru_2048917_VIAU_Green_Algae.p1	Carobt_2044077_RUIF_Green_Algae.p1		Chaorb_2005998_BAZF_Green_Algae.p1	Chlbil_3018463_SRGS_Green_Algae_2_samples_combined.p3, Chlbil_3029127_SRGS_Green_Algae_2_samples_combined.p1						Chlole_2046023_PRIQ_Green_Algae.p1, Chlole_2040495_PRIQ_Green_Algae.p1	Chloog_2023182_IHOI_Green_Algae.p2	Chlrei_Cre07.g352251.t1.1.v5.5	Chlret_3015403_ZLBP_Green_Algae_2_samples_combined.p2, Chlret_3110557_ZLBP_Green_Algae_2_samples_combined.p1, Chlret_3011705_ZLBP_Green_Algae_2_samples_combined.p1, Chlret_3110326_ZLBP_Green_Algae_2_samples_combined.p1, Chlret_3026668_ZLBP_Green_Algae_2_samples_combined.p1	Chlros_2055425_AJUW_Green_Algae.p1	Chlsor1602_rna-gnl|WGS_LHPG|mrna.C2E21_7953	Chlsp._2018090_XOZZ_Green_Algae_2_samples_combined.p2, Chlsp._2103537_XOZZ_Green_Algae_2_samples_combined.p2			Chlvar_IGS.gm_25_00093	Chrzof_Cz05g31260.t1.v5.2.3		Cocpra_2002570_XJGM_Green_Algae.p2	CocpriSAG2167_jg8318.t1	CocsubC169_rna-gnl|jgi|COCSUDRAFT_mRNA65316	Codfra_2005545_GYBH_Green_Algae.p1, Codfra_2018291_GYBH_Green_Algae.p1	Deshal_2005145_KSFK_Green_Algae.p1	Dolten_2008649_XOAL_Green_Algae.p1	Dunsal_Dusal.0426s00003.1.v1.0	Dunter_2037066_WDWX_Green_Algae_UTEX_LB_1000.p1, Dunter_2039633_WDWX_Green_Algae_UTEX_LB_1000.p1
N0.HOG0000191	OG0000005	n867													Botbra_Bobra.0610s0002.1.v2.1			Brasub_2036971_GUBD_Green_Algae.p1, Brasub_2043801_GUBD_Green_Algae.p1										Chlmoe_2003065_JRGZ_Green_Algae.p2		Chlole_2045648_PRIQ_Green_Algae.p1
N0.HOG0000192	OG0000005	n880												Bolpil_2032730_LSHT_Green_Algae.p1							Carobt_2004250_RUIF_Green_Algae.p1								Chlnoc_2048240_VALZ_Green_Algae.p2
N0.HOG0000193	OG0000005	n906	Acrsp._2006464_JIWJ_Green_Algae.p2						Astgra_2052800_ZFXU_Green_Algae_4_samples_combined.p1, Astgra_2009916_ZFXU_Green_Algae_4_samples_combined.p1				Blarhi_2074244_VHIJ_Green_Algae.p1	Bolpil_2038589_LSHT_Green_Algae.p1				Brasub_2039283_GUBD_Green_Algae.p1, Brasub_2045834_GUBD_Green_Algae.p1, Brasub_2035527_GUBD_Green_Algae.p1, Brasub_2043343_GUBD_Green_Algae.p1		Carcru_2051189_VIAU_Green_Algae.p1	Carobt_2004091_RUIF_Green_Algae.p1		Chaorb_2005300_BAZF_Green_Algae.p1	Chlbil_3119151_SRGS_Green_Algae_2_samples_combined.p2, Chlbil_3022558_SRGS_Green_Algae_2_samples_combined.p1, Chlbil_3114664_SRGS_Green_Algae_2_samples_combined.p1		Chlmic_2039135_QRTH_Green_Algae.p1	Chlmin_2001400_MWAN_Green_Algae.p1			Chlole_2041897_PRIQ_Green_Algae.p1, Chlole_2039700_PRIQ_Green_Algae.p1		Chlrei_Cre01.g051550.t1.1.v5.5	Chlret_3119933_ZLBP_Green_Algae_2_samples_combined.p2, Chlret_3025042_ZLBP_Green_Algae_2_samples_combined.p1	Chlros_2036942_AJUW_Green_Algae.p1, Chlros_2005545_AJUW_Green_Algae.p3			Chlsub_2089152_GFUR_Green_Algae.p2						CocpriSAG2167_jg8942.t1			Deshal_2000815_KSFK_Green_Algae.p4, Deshal_2000816_KSFK_Green_Algae.p3	Dolten_2035300_XOAL_Green_Algae.p2	Dunsal_Dusal.1110s00005.1.v1.0	Dunter_2033953_WDWX_Green_Algae_UTEX_LB_1000.p1, Dunter_2008081_WDWX_Green_Algae_UTEX_LB_1000.p1
N0.HOG0000194	OG0000005	n972														Botsud_2032657_VJDZ_Green_Algae.p1
N0.HOG0000195	OG0000005	n985																						Chlbil_3031451_SRGS_Green_Algae_2_samples_combined.p1									Chlret_3128707_ZLBP_Green_Algae_2_samples_combined.p1
N0.HOG0000196	OG0000005	n992	Acrsp._2039917_JIWJ_Green_Algae.p1		ApafusSAG2523_jg11651.t1, ApafusSAG2523_jg4625.t1	ApalobSAG2145_jg9559.t1	Aphrep_2085815_IJMT_Green_Algae.p1	Astglo_fgenesh1_pm.00147_23_2_t	Astgra_2012051_ZFXU_Green_Algae_4_samples_combined.p1	Auxpro_rna-XM_011400695.1	AuxproUTEX25_rna-gnl|WGS_QOKY|APUTEX25_00000587-RA	Batpra_rna-XM_007513057.1		Bolpil_2005304_LSHT_Green_Algae.p1	Botbra_Bobra.0224s0006.1.v2.1	Botsud_2002837_VJDZ_Green_Algae.p1	Botter_2046734_QYXY_Green_Algae.p1, Botter_2009799_QYXY_Green_Algae.p1	Brasub_2050901_GUBD_Green_Algae.p1	Bryplu_2022027_JTIG_Green_Algae.p1, Bryplu_2031443_JTIG_Green_Algae.p1	Carcru_2046393_VIAU_Green_Algae.p1	Carobt_2044738_RUIF_Green_Algae.p1		Chaorb_2071732_BAZF_Green_Algae.p1, Chaorb_2059954_BAZF_Green_Algae.p1	Chlbil_3134025_SRGS_Green_Algae_2_samples_combined.p1, Chlbil_3117071_SRGS_Green_Algae_2_samples_combined.p1			Chlmin_2029586_MWAN_Green_Algae.p3			Chlole_2000424_PRIQ_Green_Algae.p1		Chlrei_Cre06.g266416.t1.1.v5.5	Chlret_3104016_ZLBP_Green_Algae_2_samples_combined.p1	Chlros_2038450_AJUW_Green_Algae.p1	Chlsor1602_rna-gnl|WGS_LHPG|mrna.C2E21_2939			Chltug_2004818_UTRE_Green_Algae.p2	Chlvar_IGS.gm_2_00308	Chrzof_Cz05g07080.t1.v5.2.3	Claglo_2011169_VBLH_Green_Algae.p1	Cocpra_2003855_XJGM_Green_Algae.p2, Cocpra_2020816_XJGM_Green_Algae.p3, Cocpra_2020138_XJGM_Green_Algae.p4	CocpriSAG2167_jg9428.t2	CocsubC169_rna-gnl|jgi|COCSUDRAFT_mRNA19976	Codfra_2003502_GYBH_Green_Algae.p1	Deshal_2023975_KSFK_Green_Algae.p2	Dolten_2007909_XOAL_Green_Algae.p1	Dunsal_Dusal.0260s00001.1.v1.0	Dunter_2045390_WDWX_Green_Algae_UTEX_LB_1000.p1
N0.HOG0000197	OG0000005	n1127																																													Dolten_2036066_XOAL_Green_Algae.p1, Dolten_2030136_XOAL_Green_Algae.p3
N0.HOG0000198	OG0000005	n1154										Batpra_rna-XM_007509324.1																																			Dolten_2007930_XOAL_Green_Algae.p1	Dunsal_Dusal.0654s00006.1.v1.0
N0.HOG0000199	OG0000005	n1169										Batpra_rna-XM_007511825.1														Chlmic_2037199_QRTH_Green_Algae.p1				Chlole_2031642_PRIQ_Green_Algae.p1		Chlrei_Cre03.g171650.t1.2.v5.5	Chlret_3002428_ZLBP_Green_Algae_2_samples_combined.p1	Chlros_2004224_AJUW_Green_Algae.p1, Chlros_2041156_AJUW_Green_Algae.p1		Chlsp._2094245_XOZZ_Green_Algae_2_samples_combined.p2		Chltug_2079847_UTRE_Green_Algae.p1, Chltug_2078876_UTRE_Green_Algae.p1, Chltug_2075024_UTRE_Green_Algae.p2				Cocpra_2000256_XJGM_Green_Algae.p1					Dolten_2033488_XOAL_Green_Algae.p3, Dolten_2001591_XOAL_Green_Algae.p1
N0.HOG0000200	OG0000005	n1203
N0.HOG0000201	OG0000005	n1205	Acrsp._2005901_JIWJ_Green_Algae.p1		ApafusSAG2523_jg9617.t1	ApalobSAG2145_jg7385.t1	Aphrep_2078782_IJMT_Green_Algae.p1	Astglo_Aster-03690		Auxpro_rna-XM_011400133.1	AuxproUTEX25_rna-gnl|WGS_QOKY|APUTEX25_00003480-RA	Batpra_rna-XM_007508111.1			Botbra_Bobra.0025s0009.1.v2.1		Botter_2009964_QYXY_Green_Algae.p1							Chlbil_3138228_SRGS_Green_Algae_2_samples_combined.p1									Chlret_3129225_ZLBP_Green_Algae_2_samples_combined.p1		Chlsor1602_rna-gnl|WGS_LHPG|mrna.C2E21_9206	Chlsp._2109774_XOZZ_Green_Algae_2_samples_combined.p1						Cocpra_2000505_XJGM_Green_Algae.p2	CocpriSAG2167_jg5370.t1	CocsubC169_rna-gnl|jgi|COCSUDRAFT_mRNA57746	Codfra_2005235_GYBH_Green_Algae.p1	Deshal_2003859_KSFK_Green_Algae.p1	Dolten_2005917_XOAL_Green_Algae.p1, Dolten_2005918_XOAL_Green_Algae.p1, Dolten_2005920_XOAL_Green_Algae.p1
N0.HOG0000202	OG0000005	n1309																	Bryplu_2033163_JTIG_Green_Algae.p1		Carobt_2044430_RUIF_Green_Algae.p1			Chlbil_3141479_SRGS_Green_Algae_2_samples_combined.p1									Chlret_3010600_ZLBP_Green_Algae_2_samples_combined.p1, Chlret_3098369_ZLBP_Green_Algae_2_samples_combined.p1	Chlros_2051969_AJUW_Green_Algae.p3, Chlros_2036790_AJUW_Green_Algae.p4		Chlsp._2025650_XOZZ_Green_Algae_2_samples_combined.p1, Chlsp._2025650_XOZZ_Green_Algae_2_samples_combined.p4					Claglo_2009990_VBLH_Green_Algae.p1	Cocpra_2021156_XJGM_Green_Algae.p4, Cocpra_2021637_XJGM_Green_Algae.p3			Codfra_2005851_GYBH_Green_Algae.p1, Codfra_2018876_GYBH_Green_Algae.p1		Dolten_2034084_XOAL_Green_Algae.p2, Dolten_2033237_XOAL_Green_Algae.p4
N0.HOG0000203	OG0000005	n1351
N0.HOG0000204	OG0000005	n1352	Acrsp._2036135_JIWJ_Green_Algae.p1, Acrsp._2003355_JIWJ_Green_Algae.p1		ApafusSAG2523_jg9103.t1, ApafusSAG2523_jg1681.t1	ApalobSAG2145_jg7843.t1	Aphrep_2071383_IJMT_Green_Algae.p1	Astglo_Aster-04456	Astgra_2058859_ZFXU_Green_Algae_4_samples_combined.p1	Auxpro_rna-XM_011397643.1	AuxproUTEX25_rna-gnl|WGS_QOKY|APUTEX25_00000645-RA	Batpra_rna-XM_007514672.1	Blarhi_2015162_VHIJ_Green_Algae.p1	Bolpil_2040727_LSHT_Green_Algae.p1	Botbra_Bobra.0119s0015.1.v2.1	Botsud_2007441_VJDZ_Green_Algae.p1, Botsud_2038973_VJDZ_Green_Algae.p1	Botter_2048574_QYXY_Green_Algae.p1, Botter_2010237_QYXY_Green_Algae.p2, Botter_2003989_QYXY_Green_Algae.p1	Brasub_2044303_GUBD_Green_Algae.p1, Brasub_2000586_GUBD_Green_Algae.p1, Brasub_2000587_GUBD_Green_Algae.p1, Brasub_2034541_GUBD_Green_Algae.p1, Brasub_2007769_GUBD_Green_Algae.p1, Brasub_2007419_GUBD_Green_Algae.p1, Brasub_2049864_GUBD_Green_Algae.p1	Bryplu_2023551_JTIG_Green_Algae.p1	Carcru_2049071_VIAU_Green_Algae.p1, Carcru_2051702_VIAU_Green_Algae.p1			Chaorb_2067364_BAZF_Green_Algae.p1, Chaorb_2067824_BAZF_Green_Algae.p1, Chaorb_2061904_BAZF_Green_Algae.p2	Chlbil_3135441_SRGS_Green_Algae_2_samples_combined.p1, Chlbil_3028405_SRGS_Green_Algae_2_samples_combined.p1, Chlbil_3013000_SRGS_Green_Algae_2_samples_combined.p1, Chlbil_3115225_SRGS_Green_Algae_2_samples_combined.p1		Chlmic_2005929_QRTH_Green_Algae.p2, Chlmic_2000783_QRTH_Green_Algae.p1, Chlmic_2030605_QRTH_Green_Algae.p1, Chlmic_2028357_QRTH_Green_Algae.p1	Chlmin_2005135_MWAN_Green_Algae.p4, Chlmin_2005449_MWAN_Green_Algae.p1	Chlmoe_2003555_JRGZ_Green_Algae.p1, Chlmoe_2029924_JRGZ_Green_Algae.p1, Chlmoe_2027988_JRGZ_Green_Algae.p1	Chlnoc_2004983_VALZ_Green_Algae.p1, Chlnoc_2040724_VALZ_Green_Algae.p1	Chlole_2007161_PRIQ_Green_Algae.p1, Chlole_2048990_PRIQ_Green_Algae.p1, Chlole_2045291_PRIQ_Green_Algae.p1		Chlrei_Cre12.g492450.t1.2.v5.5	Chlret_3131349_ZLBP_Green_Algae_2_samples_combined.p1, Chlret_3118017_ZLBP_Green_Algae_2_samples_combined.p1, Chlret_3115789_ZLBP_Green_Algae_2_samples_combined.p1	Chlros_2047259_AJUW_Green_Algae.p1, Chlros_2045536_AJUW_Green_Algae.p2, Chlros_2049456_AJUW_Green_Algae.p2	Chlsor1602_rna-gnl|WGS_LHPG|mrna.C2E21_7811B	Chlsp._2097384_XOZZ_Green_Algae_2_samples_combined.p1, Chlsp._2106598_XOZZ_Green_Algae_2_samples_combined.p1, Chlsp._2117416_XOZZ_Green_Algae_2_samples_combined.p1	Chlsub_2011664_GFUR_Green_Algae.p1, Chlsub_2084493_GFUR_Green_Algae.p1, Chlsub_2018126_GFUR_Green_Algae.p2, Chlsub_2091232_GFUR_Green_Algae.p1, Chlsub_2083840_GFUR_Green_Algae.p2	Chltug_2090251_UTRE_Green_Algae.p2, Chltug_2085701_UTRE_Green_Algae.p1, Chltug_2087799_UTRE_Green_Algae.p1	Chlvar_IGS.gm_20_00060	Chrzof_Cz19g09190.t1.v5.2.3		Cocpra_2020610_XJGM_Green_Algae.p1	CocpriSAG2167_jg3518.t1	CocsubC169_rna-gnl|jgi|COCSUDRAFT_mRNA15373	Codfra_2019268_GYBH_Green_Algae.p1, Codfra_2018415_GYBH_Green_Algae.p1, Codfra_2021446_GYBH_Green_Algae.p1	Deshal_2001486_KSFK_Green_Algae.p1, Deshal_2001487_KSFK_Green_Algae.p1	Dolten_2036541_XOAL_Green_Algae.p1, Dolten_2030293_XOAL_Green_Algae.p1, Dolten_2005997_XOAL_Green_Algae.p1, Dolten_2028948_XOAL_Green_Algae.p2	Dunsal_Dusal.5040s00001.1.v1.0, Dunsal_Dusal.3317s00001.1.v1.0, Dunsal_Dusal.1811s00001.1.v1.0, Dunsal_Dusal.2244s00001.1.v1.0	Dunter_2041703_WDWX_Green_Algae_UTEX_LB_1000.p1, Dunter_2043659_WDWX_Green_Algae_UTEX_LB_1000.p1, Dunter_2040364_WDWX_Green_Algae_UTEX_LB_1000.p1
N0.HOG0000205	OG0000005	n1623	Acrsp._2039869_JIWJ_Green_Algae.p1									Batpra_rna-XM_007511274.1	Blarhi_2011468_VHIJ_Green_Algae.p1	Bolpil_2033078_LSHT_Green_Algae.p1, Bolpil_2033810_LSHT_Green_Algae.p1, Bolpil_2002481_LSHT_Green_Algae.p1, Bolpil_2001430_LSHT_Green_Algae.p1																															Codfra_2002666_GYBH_Green_Algae.p1	Deshal_2001502_KSFK_Green_Algae.p1
N0.HOG0000206	OG0000005	n1658		Anksp._2020371_OTQG_Green_Algae.p1									Blarhi_2003233_VHIJ_Green_Algae.p3, Blarhi_2011467_VHIJ_Green_Algae.p1, Blarhi_2011468_VHIJ_Green_Algae.p2							Carcru_2000253_VIAU_Green_Algae.p3				Chlbil_3023220_SRGS_Green_Algae_2_samples_combined.p1									Chlret_3104626_ZLBP_Green_Algae_2_samples_combined.p1, Chlret_3118418_ZLBP_Green_Algae_2_samples_combined.p2	Chlros_2056915_AJUW_Green_Algae.p1, Chlros_2035897_AJUW_Green_Algae.p4, Chlros_2049600_AJUW_Green_Algae.p1, Chlros_2041170_AJUW_Green_Algae.p1		Chlsp._2011016_XOZZ_Green_Algae_2_samples_combined.p1	Chlsub_2089322_GFUR_Green_Algae.p1	Chltug_2086439_UTRE_Green_Algae.p1, Chltug_2072053_UTRE_Green_Algae.p1				Cocpra_2004344_XJGM_Green_Algae.p1			Codfra_2017386_GYBH_Green_Algae.p1		Dolten_2038707_XOAL_Green_Algae.p1, Dolten_2005940_XOAL_Green_Algae.p1, Dolten_2000841_XOAL_Green_Algae.p1		Dunter_2038695_WDWX_Green_Algae_UTEX_LB_1000.p1
N0.HOG0000207	OG0000005	n1719												Bolpil_2035919_LSHT_Green_Algae.p1										Chlbil_3031451_SRGS_Green_Algae_2_samples_combined.p2									Chlret_3007821_ZLBP_Green_Algae_2_samples_combined.p1			Chlsp._2094145_XOZZ_Green_Algae_2_samples_combined.p2
N0.HOG0000208	OG0000005	n1728												Bolpil_2006109_LSHT_Green_Algae.p3																				Chlros_2041853_AJUW_Green_Algae.p3											Codfra_2018983_GYBH_Green_Algae.p1			Dunsal_Dusal.3054s00001.1.v1.0
N0.HOG0000209	OG0000005	n1742	Acrsp._2034763_JIWJ_Green_Algae.p1						Astgra_2000509_ZFXU_Green_Algae_4_samples_combined.p1					Bolpil_2004920_LSHT_Green_Algae.p1		Botsud_2005948_VJDZ_Green_Algae.p2		Brasub_2047588_GUBD_Green_Algae.p1		Carcru_2053143_VIAU_Green_Algae.p2	Carobt_2003813_RUIF_Green_Algae.p1			Chlbil_3114147_SRGS_Green_Algae_2_samples_combined.p1					Chlnoc_2041918_VALZ_Green_Algae.p3, Chlnoc_2037726_VALZ_Green_Algae.p1	Chlole_2034127_PRIQ_Green_Algae.p1, Chlole_2044408_PRIQ_Green_Algae.p1			Chlret_3106444_ZLBP_Green_Algae_2_samples_combined.p1, Chlret_3123318_ZLBP_Green_Algae_2_samples_combined.p1	Chlros_2002297_AJUW_Green_Algae.p2, Chlros_2048392_AJUW_Green_Algae.p1		Chlsp._2096534_XOZZ_Green_Algae_2_samples_combined.p1		Chltug_2016573_UTRE_Green_Algae.p1		Chrzof_Cz02g10060.t1.v5.2.3		Cocpra_2018412_XJGM_Green_Algae.p1	CocpriSAG2167_jg191.t1			Deshal_2000002_KSFK_Green_Algae.p1			Dunter_2040048_WDWX_Green_Algae_UTEX_LB_1000.p1
N0.HOG0000210	OG0000005	n1811																						Chlbil_3135808_SRGS_Green_Algae_2_samples_combined.p1													Chlsub_2005438_GFUR_Green_Algae.p1
N0.HOG0000211	OG0000005	n1813	Acrsp._2039881_JIWJ_Green_Algae.p1		ApafusSAG2523_jg253.t1, ApafusSAG2523_jg366.t1	ApalobSAG2145_jg1246.t1	Aphrep_2069813_IJMT_Green_Algae.p1, Aphrep_2003036_IJMT_Green_Algae.p1	Astglo_Aster-08393	Astgra_2010109_ZFXU_Green_Algae_4_samples_combined.p1, Astgra_2055397_ZFXU_Green_Algae_4_samples_combined.p1			Batpra_rna-XM_007514003.1	Blarhi_2014885_VHIJ_Green_Algae.p2, Blarhi_2006589_VHIJ_Green_Algae.p1	Bolpil_2041025_LSHT_Green_Algae.p1, Bolpil_2031052_LSHT_Green_Algae.p1	Botbra_Bobra.0217s0037.1.v2.1	Botsud_2035841_VJDZ_Green_Algae.p1, Botsud_2009747_VJDZ_Green_Algae.p1	Botter_2038992_QYXY_Green_Algae.p2, Botter_2008153_QYXY_Green_Algae.p1	Brasub_2008754_GUBD_Green_Algae.p1, Brasub_2042855_GUBD_Green_Algae.p1, Brasub_2041134_GUBD_Green_Algae.p1			Carobt_2003813_RUIF_Green_Algae.p2		Chaorb_2071752_BAZF_Green_Algae.p1	Chlbil_3028178_SRGS_Green_Algae_2_samples_combined.p1, Chlbil_3133302_SRGS_Green_Algae_2_samples_combined.p1		Chlmic_2004524_QRTH_Green_Algae.p1, Chlmic_2033610_QRTH_Green_Algae.p1, Chlmic_2039960_QRTH_Green_Algae.p3		Chlmoe_2036013_JRGZ_Green_Algae.p4	Chlnoc_2038841_VALZ_Green_Algae.p2, Chlnoc_2045070_VALZ_Green_Algae.p1, Chlnoc_2042029_VALZ_Green_Algae.p2, Chlnoc_2046168_VALZ_Green_Algae.p1	Chlole_2004932_PRIQ_Green_Algae.p1, Chlole_2048509_PRIQ_Green_Algae.p1		Chlrei_Cre11.g467654.t1.1.v5.5	Chlret_3015313_ZLBP_Green_Algae_2_samples_combined.p1, Chlret_3027714_ZLBP_Green_Algae_2_samples_combined.p1	Chlros_2042927_AJUW_Green_Algae.p1	Chlsor1602_rna-gnl|WGS_LHPG|mrna.C2E21_7615	Chlsp._2110549_XOZZ_Green_Algae_2_samples_combined.p1, Chlsp._2011583_XOZZ_Green_Algae_2_samples_combined.p1, Chlsp._2102402_XOZZ_Green_Algae_2_samples_combined.p1	Chlsub_2082988_GFUR_Green_Algae.p1	Chltug_2068005_UTRE_Green_Algae.p1, Chltug_2007606_UTRE_Green_Algae.p1	Chlvar_estExt_fgenesh3_pg.C_160099	Chrzof_Cz16g14160.t1.v5.2.3, Chrzof_Cz16g14170.t1.v5.2.3	Claglo_2045642_VBLH_Green_Algae.p1		CocpriSAG2167_jg9789.t1	CocsubC169_rna-gnl|jgi|COCSUDRAFT_mRNA37903	Codfra_2022966_GYBH_Green_Algae.p1	Deshal_2000252_KSFK_Green_Algae.p2, Deshal_2000253_KSFK_Green_Algae.p2	Dolten_2043037_XOAL_Green_Algae.p1	Dunsal_Dusal.0174s00024.1.v1.0	Dunter_2045395_WDWX_Green_Algae_UTEX_LB_1000.p1
N0.HOG0000212	OG0000005	n2019	Acrsp._2039246_JIWJ_Green_Algae.p1, Acrsp._2039512_JIWJ_Green_Algae.p1	Anksp._2025829_OTQG_Green_Algae.p2	ApafusSAG2523_jg2136.t1, ApafusSAG2523_jg7448.t1, ApafusSAG2523_jg2570.t1, ApafusSAG2523_jg5446.t1	ApalobSAG2145_jg1540.t1, ApalobSAG2145_jg3237.t1	Aphrep_2074237_IJMT_Green_Algae.p1, Aphrep_2071289_IJMT_Green_Algae.p1, Aphrep_2089045_IJMT_Green_Algae.p1	Astglo_Aster-07365, Astglo_e_gw1.00114.6.1_t	Astgra_2046667_ZFXU_Green_Algae_4_samples_combined.p1, Astgra_2045200_ZFXU_Green_Algae_4_samples_combined.p1, Astgra_2009853_ZFXU_Green_Algae_4_samples_combined.p1	Auxpro_rna-XM_011398880.1, Auxpro_rna-XM_011400489.1	AuxproUTEX25_rna-gnl|WGS_QOKY|APUTEX25_00004419-RA, AuxproUTEX25_rna-gnl|WGS_QOKY|APUTEX25_00004799-RA	Batpra_rna-XM_007509470.1, Batpra_rna-XM_022379228.1	Blarhi_2013588_VHIJ_Green_Algae.p2, Blarhi_2080110_VHIJ_Green_Algae.p1	Bolpil_2006475_LSHT_Green_Algae.p3, Bolpil_2006475_LSHT_Green_Algae.p2, Bolpil_2040711_LSHT_Green_Algae.p1	Botbra_Bobra.0022s0236.1.v2.1, Botbra_Bobra.0022s0235.1.v2.1	Botsud_2007907_VJDZ_Green_Algae.p1, Botsud_2034273_VJDZ_Green_Algae.p2, Botsud_2033759_VJDZ_Green_Algae.p1, Botsud_2040939_VJDZ_Green_Algae.p1	Botter_2046820_QYXY_Green_Algae.p1, Botter_2048478_QYXY_Green_Algae.p1	Brasub_2007782_GUBD_Green_Algae.p1, Brasub_2047203_GUBD_Green_Algae.p1, Brasub_2010902_GUBD_Green_Algae.p2	Bryplu_2029811_JTIG_Green_Algae.p1, Bryplu_2024413_JTIG_Green_Algae.p1		Carobt_2042065_RUIF_Green_Algae.p2		Chaorb_2066950_BAZF_Green_Algae.p1, Chaorb_2065244_BAZF_Green_Algae.p1, Chaorb_2072166_BAZF_Green_Algae.p1	Chlbil_3122428_SRGS_Green_Algae_2_samples_combined.p1, Chlbil_3008550_SRGS_Green_Algae_2_samples_combined.p1, Chlbil_3008551_SRGS_Green_Algae_2_samples_combined.p1, Chlbil_3027127_SRGS_Green_Algae_2_samples_combined.p1, Chlbil_3123564_SRGS_Green_Algae_2_samples_combined.p1, Chlbil_3133835_SRGS_Green_Algae_2_samples_combined.p1, Chlbil_3129907_SRGS_Green_Algae_2_samples_combined.p1, Chlbil_3132659…		Chlmic_2005423_QRTH_Green_Algae.p2, Chlmic_2030610_QRTH_Green_Algae.p1		Chlmoe_2024904_JRGZ_Green_Algae.p1, Chlmoe_2026790_JRGZ_Green_Algae.p1	Chlnoc_2003734_VALZ_Green_Algae.p1, Chlnoc_2049074_VALZ_Green_Algae.p1, Chlnoc_2003604_VALZ_Green_Algae.p1, Chlnoc_2035742_VALZ_Green_Algae.p1	Chlole_2041201_PRIQ_Green_Algae.p1, Chlole_2032362_PRIQ_Green_Algae.p1, Chlole_2003717_PRIQ_Green_Algae.p1, Chlole_2048599_PRIQ_Green_Algae.p1		Chlrei_Cre07.g329200.t1.2.v5.5, Chlrei_Cre07.g329217.t1.1.v5.5, Chlrei_Cre07.g329233.t1.1.v5.5, Chlrei_Cre07.g329150.t1.2.v5.5, Chlrei_Cre12.g520150.t1.1.v5.5	Chlret_3128026_ZLBP_Green_Algae_2_samples_combined.p1, Chlret_3130453_ZLBP_Green_Algae_2_samples_combined.p4, Chlret_3130453_ZLBP_Green_Algae_2_samples_combined.p2, Chlret_3003843_ZLBP_Green_Algae_2_samples_combined.p1, Chlret_3128854_ZLBP_Green_Algae_2_samples_combined.p1, Chlret_3122920_ZLBP_Green_Algae_2_samples_combined.p1, Chlret_3107353_ZLBP_Green_Algae_2_samples_combined.p1	Chlros_2007208_AJUW_Green_Algae.p1, Chlros_2055113_AJUW_Green_Algae.p1, Chlros_2053042_AJUW_Green_Algae.p1	Chlsor1602_rna-gnl|WGS_LHPG|mrna.C2E21_5753B, Chlsor1602_rna-gnl|WGS_LHPG|mrna.C2E21_7026	Chlsp._2018549_XOZZ_Green_Algae_2_samples_combined.p1, Chlsp._2026676_XOZZ_Green_Algae_2_samples_combined.p1, Chlsp._2106570_XOZZ_Green_Algae_2_samples_combined.p1, Chlsp._2014849_XOZZ_Green_Algae_2_samples_combined.p1, Chlsp._2114707_XOZZ_Green_Algae_2_samples_combined.p1	Chlsub_2087859_GFUR_Green_Algae.p1, Chlsub_2094319_GFUR_Green_Algae.p1, Chlsub_2089976_GFUR_Green_Algae.p1	Chltug_2009558_UTRE_Green_Algae.p1, Chltug_2014312_UTRE_Green_Algae.p1, Chltug_2007440_UTRE_Green_Algae.p1, Chltug_2070311_UTRE_Green_Algae.p1	Chlvar_estExt_Genewise1Plus.C_130156, Chlvar_IGS.gm_15_00288	Chrzof_Cz04g05220.t1.v5.2.3, Chrzof_Cz02g22140.t1.v5.2.3	Claglo_2041916_VBLH_Green_Algae.p1, Claglo_2044014_VBLH_Green_Algae.p2	Cocpra_2001020_XJGM_Green_Algae.p1, Cocpra_2019254_XJGM_Green_Algae.p4, Cocpra_2022134_XJGM_Green_Algae.p2	CocpriSAG2167_jg2463.t1, CocpriSAG2167_jg546.t1	CocsubC169_rna-gnl|jgi|COCSUDRAFT_mRNA30872, CocsubC169_rna-gnl|jgi|COCSUDRAFT_mRNA13147	Codfra_2004865_GYBH_Green_Algae.p1, Codfra_2021435_GYBH_Green_Algae.p1	Deshal_2023541_KSFK_Green_Algae.p1, Deshal_2001279_KSFK_Green_Algae.p2	Dolten_2007504_XOAL_Green_Algae.p1, Dolten_2036446_XOAL_Green_Algae.p2, Dolten_2041194_XOAL_Green_Algae.p2	Dunsal_Dusal.0020s00025.1.v1.0, Dunsal_Dusal.0084s00034.1.v1.0	Dunter_2008805_WDWX_Green_Algae_UTEX_LB_1000.p1, Dunter_2003489_WDWX_Green_Algae_UTEX_LB_1000.p1
N0.HOG0000213	OG0000005	n2361	Acrsp._2040555_JIWJ_Green_Algae.p1	Anksp._2003427_OTQG_Green_Algae.p1	ApafusSAG2523_jg1807.t1, ApafusSAG2523_jg1364.t1	ApalobSAG2145_jg6799.t1	Aphrep_2016816_IJMT_Green_Algae.p2, Aphrep_2016817_IJMT_Green_Algae.p3, Aphrep_2087260_IJMT_Green_Algae.p1, Aphrep_2016817_IJMT_Green_Algae.p2, Aphrep_2019670_IJMT_Green_Algae.p1	Astglo_Aster-02420	Astgra_2002433_ZFXU_Green_Algae_4_samples_combined.p1, Astgra_2058345_ZFXU_Green_Algae_4_samples_combined.p1	Auxpro_rna-XM_011402707.1	AuxproUTEX25_rna-gnl|WGS_QOKY|APUTEX25_00002979-RA	Batpra_rna-XM_007511735.1	Blarhi_2013848_VHIJ_Green_Algae.p1	Bolpil_2040648_LSHT_Green_Algae.p1	Botbra_Bobra.0010s0013.1.v2.1	Botsud_2010418_VJDZ_Green_Algae.p1	Botter_2004670_QYXY_Green_Algae.p1	Brasub_2008530_GUBD_Green_Algae.p1	Bryplu_2032748_JTIG_Green_Algae.p1	Carcru_2042924_VIAU_Green_Algae.p1, Carcru_2063956_VIAU_Green_Algae.p1	Carobt_2009285_RUIF_Green_Algae.p2, Carobt_2051896_RUIF_Green_Algae.p1	Cepvir_2006360_YDCQ_Green_Algae.p1, Cepvir_2006360_YDCQ_Green_Algae.p2, Cepvir_2006360_YDCQ_Green_Algae.p3	Chaorb_2058918_BAZF_Green_Algae.p2, Chaorb_2072071_BAZF_Green_Algae.p1	Chlbil_3012628_SRGS_Green_Algae_2_samples_combined.p1, Chlbil_3018111_SRGS_Green_Algae_2_samples_combined.p1	Chlcri_2045919_BCYF_Green_Algae.p1	Chlmic_2003849_QRTH_Green_Algae.p1, Chlmic_2003850_QRTH_Green_Algae.p1	Chlmin_2007337_MWAN_Green_Algae.p1	Chlmoe_2035892_JRGZ_Green_Algae.p1	Chlnoc_2007380_VALZ_Green_Algae.p1, Chlnoc_2001844_VALZ_Green_Algae.p1, Chlnoc_2001842_VALZ_Green_Algae.p1, Chlnoc_2001843_VALZ_Green_Algae.p1	Chlole_2050871_PRIQ_Green_Algae.p1, Chlole_2005270_PRIQ_Green_Algae.p1	Chloog_2003327_IHOI_Green_Algae.p1	Chlrei_Cre03.g182950.t1.2.v5.5	Chlret_3027285_ZLBP_Green_Algae_2_samples_combined.p1, Chlret_3028698_ZLBP_Green_Algae_2_samples_combined.p1	Chlros_2058226_AJUW_Green_Algae.p1	Chlsor1602_rna-gnl|WGS_LHPG|mrna.C2E21_1150	Chlsp._2026681_XOZZ_Green_Algae_2_samples_combined.p1, Chlsp._2024007_XOZZ_Green_Algae_2_samples_combined.p1, Chlsp._2019487_XOZZ_Green_Algae_2_samples_combined.p1	Chlsub_2011067_GFUR_Green_Algae.p1	Chltug_2008371_UTRE_Green_Algae.p1, Chltug_2000493_UTRE_Green_Algae.p1, Chltug_2000494_UTRE_Green_Algae.p1, Chltug_2000495_UTRE_Green_Algae.p1		Chrzof_Cz01g23210.t1.v5.2.3	Claglo_2047053_VBLH_Green_Algae.p1	Cocpra_2001337_XJGM_Green_Algae.p2	CocpriSAG2167_jg4384.t1	CocsubC169_rna-gnl|jgi|COCSUDRAFT_mRNA53187	Codfra_2023009_GYBH_Green_Algae.p1	Deshal_2005167_KSFK_Green_Algae.p1	Dolten_2008503_XOAL_Green_Algae.p1	Dunsal_Dusal.0049s00007.1.v1.0	Dunter_2009239_WDWX_Green_Algae_UTEX_LB_1000.p1, Dunter_2009240_WDWX_Green_Algae_UTEX_LB_1000.p1
N0.HOG0000214	OG0000006	n2		Anksp._2030246_OTQG_Green_Algae.p1			Aphrep_2018412_IJMT_Green_Algae.p1, Aphrep_2015060_IJMT_Green_Algae.p1	Astglo_gw1.00070.42.1_t	Astgra_2003735_ZFXU_Green_Algae_4_samples_combined.p2, Astgra_2045684_ZFXU_Green_Algae_4_samples_combined.p1, Astgra_2009365_ZFXU_Green_Algae_4_samples_combined.p1, Astgra_2005985_ZFXU_Green_Algae_4_samples_combined.p1, Astgra_2005986_ZFXU_Green_Algae_4_samples_combined.p1, Astgra_2005987_ZFXU_Green_Algae_4_samples_combined.p5, Astgra_2006698_ZFXU_Green_Algae_4_samples_combined.p1, Astgra_2006569…				Blarhi_2011461_VHIJ_Green_Algae.p1			Botsud_2000449_VJDZ_Green_Algae.p1, Botsud_2012326_VJDZ_Green_Algae.p1, Botsud_2010362_VJDZ_Green_Algae.p1	Botter_2049629_QYXY_Green_Algae.p1	Brasub_2049371_GUBD_Green_Algae.p1, Brasub_2007048_GUBD_Green_Algae.p1, Brasub_2048259_GUBD_Green_Algae.p1, Brasub_2008502_GUBD_Green_Algae.p1, Brasub_2003814_GUBD_Green_Algae.p1, Brasub_2046559_GUBD_Green_Algae.p1, Brasub_2038533_GUBD_Green_Algae.p1, Brasub_2006611_GUBD_Green_Algae.p1, Brasub_2006612_GUBD_Green_Algae.p2, Brasub_2049901_GUBD_Green_Algae.p1, Brasub_2003071_GUBD_Green_Algae.p1, Bra…		Carcru_2063484_VIAU_Green_Algae.p1, Carcru_2000239_VIAU_Green_Algae.p1, Carcru_2060358_VIAU_Green_Algae.p1, Carcru_2059031_VIAU_Green_Algae.p1, Carcru_2004457_VIAU_Green_Algae.p1, Carcru_2004459_VIAU_Green_Algae.p1, Carcru_2004458_VIAU_Green_Algae.p1, Carcru_2006777_VIAU_Green_Algae.p1, Carcru_2006412_VIAU_Green_Algae.p1, Carcru_2053317_VIAU_Green_Algae.p1, Carcru_2062110_VIAU_Green_Algae.p1, Car…	Carobt_2048120_RUIF_Green_Algae.p1, Carobt_2012295_RUIF_Green_Algae.p2, Carobt_2007508_RUIF_Green_Algae.p1, Carobt_2048799_RUIF_Green_Algae.p1, Carobt_2010219_RUIF_Green_Algae.p2, Carobt_2005148_RUIF_Green_Algae.p2, Carobt_2005149_RUIF_Green_Algae.p1, Carobt_2005151_RUIF_Green_Algae.p1, Carobt_2005150_RUIF_Green_Algae.p1		Chaorb_2009176_BAZF_Green_Algae.p1, Chaorb_2059599_BAZF_Green_Algae.p1, Chaorb_2015927_BAZF_Green_Algae.p2, Chaorb_2011104_BAZF_Green_Algae.p1, Chaorb_2011105_BAZF_Green_Algae.p1, Chaorb_2002290_BAZF_Green_Algae.p2, Chaorb_2003415_BAZF_Green_Algae.p3, Chaorb_2010880_BAZF_Green_Algae.p1	Chlbil_3005665_SRGS_Green_Algae_2_samples_combined.p1, Chlbil_3022625_SRGS_Green_Algae_2_samples_combined.p2, Chlbil_3001559_SRGS_Green_Algae_2_samples_combined.p2, Chlbil_3116888_SRGS_Green_Algae_2_samples_combined.p1, Chlbil_3005190_SRGS_Green_Algae_2_samples_combined.p1, Chlbil_3112528_SRGS_Green_Algae_2_samples_combined.p1, Chlbil_3001156_SRGS_Green_Algae_2_samples_combined.p1, Chlbil_3001157…	Chlcri_2035639_BCYF_Green_Algae.p2, Chlcri_2002535_BCYF_Green_Algae.p2, Chlcri_2002974_BCYF_Green_Algae.p3, Chlcri_2004814_BCYF_Green_Algae.p1, Chlcri_2003844_BCYF_Green_Algae.p1, Chlcri_2003845_BCYF_Green_Algae.p1, Chlcri_2002361_BCYF_Green_Algae.p1, Chlcri_2002697_BCYF_Green_Algae.p1, Chlcri_2001347_BCYF_Green_Algae.p1, Chlcri_2036478_BCYF_Green_Algae.p1, Chlcri_2040648_BCYF_Green_Algae.p1	Chlmic_2028436_QRTH_Green_Algae.p1, Chlmic_2038763_QRTH_Green_Algae.p1, Chlmic_2038130_QRTH_Green_Algae.p1, Chlmic_2042767_QRTH_Green_Algae.p1, Chlmic_2040806_QRTH_Green_Algae.p1, Chlmic_2036936_QRTH_Green_Algae.p1, Chlmic_2028671_QRTH_Green_Algae.p1, Chlmic_2029709_QRTH_Green_Algae.p1, Chlmic_2005690_QRTH_Green_Algae.p2		Chlmoe_2001375_JRGZ_Green_Algae.p2, Chlmoe_2000824_JRGZ_Green_Algae.p1, Chlmoe_2005582_JRGZ_Green_Algae.p1, Chlmoe_2006250_JRGZ_Green_Algae.p2, Chlmoe_2026236_JRGZ_Green_Algae.p1, Chlmoe_2030770_JRGZ_Green_Algae.p1, Chlmoe_2036052_JRGZ_Green_Algae.p1, Chlmoe_2035782_JRGZ_Green_Algae.p1, Chlmoe_2000522_JRGZ_Green_Algae.p1, Chlmoe_2000869_JRGZ_Green_Algae.p1, Chlmoe_2000867_JRGZ_Green_Algae.p1, Chl…	Chlnoc_2006035_VALZ_Green_Algae.p1, Chlnoc_2041227_VALZ_Green_Algae.p1, Chlnoc_2007526_VALZ_Green_Algae.p1, Chlnoc_2004403_VALZ_Green_Algae.p1, Chlnoc_2035552_VALZ_Green_Algae.p1, Chlnoc_2039480_VALZ_Green_Algae.p1, Chlnoc_2000738_VALZ_Green_Algae.p3, Chlnoc_2003980_VALZ_Green_Algae.p1, Chlnoc_2004854_VALZ_Green_Algae.p2, Chlnoc_2004855_VALZ_Green_Algae.p2, Chlnoc_2003089_VALZ_Green_Algae.p1, Chl…	Chlole_2002092_PRIQ_Green_Algae.p1, Chlole_2002093_PRIQ_Green_Algae.p1, Chlole_2002091_PRIQ_Green_Algae.p1, Chlole_2003853_PRIQ_Green_Algae.p1, Chlole_2051760_PRIQ_Green_Algae.p1, Chlole_2046353_PRIQ_Green_Algae.p1, Chlole_2051970_PRIQ_Green_Algae.p1, Chlole_2049916_PRIQ_Green_Algae.p1, Chlole_2038514_PRIQ_Green_Algae.p1, Chlole_2005789_PRIQ_Green_Algae.p1, Chlole_2003856_PRIQ_Green_Algae.p1, Chl…	Chloog_2001293_IHOI_Green_Algae.p1, Chloog_2023368_IHOI_Green_Algae.p1, Chloog_2000966_IHOI_Green_Algae.p1, Chloog_2002352_IHOI_Green_Algae.p1, Chloog_2022648_IHOI_Green_Algae.p2, Chloog_2023632_IHOI_Green_Algae.p1, Chloog_2000687_IHOI_Green_Algae.p2, Chloog_2020735_IHOI_Green_Algae.p2, Chloog_2000547_IHOI_Green_Algae.p1, Chloog_2027562_IHOI_Green_Algae.p1, Chloog_2023269_IHOI_Green_Algae.p1, Chl…	Chlrei_Cre02.g091950.t1.1.v5.5, Chlrei_Cre13.g607150.t1.1.v5.5, Chlrei_Cre13.g607200.t1.1.v5.5, Chlrei_Cre12.g550550.t1.1.v5.5, Chlrei_Cre12.g518350.t1.1.v5.5, Chlrei_Cre12.g527700.t1.1.v5.5, Chlrei_Cre13.g574400.t1.1.v5.5, Chlrei_Cre07.g321000.t1.1.v5.5, Chlrei_Cre01.g030500.t1.2.v5.5, Chlrei_Cre02.g093550.t1.1.v5.5, Chlrei_Cre12.g548050.t1.1.v5.5, Chlrei_Cre02.g115450.t1.1.v5.5, Chlrei_Cre13.g5…	Chlret_3108304_ZLBP_Green_Algae_2_samples_combined.p1, Chlret_3016293_ZLBP_Green_Algae_2_samples_combined.p1, Chlret_3114035_ZLBP_Green_Algae_2_samples_combined.p1, Chlret_3110772_ZLBP_Green_Algae_2_samples_combined.p2, Chlret_3025748_ZLBP_Green_Algae_2_samples_combined.p1, Chlret_3107288_ZLBP_Green_Algae_2_samples_combined.p2, Chlret_3004487_ZLBP_Green_Algae_2_samples_combined.p1, Chlret_3004486…	Chlros_2049818_AJUW_Green_Algae.p1, Chlros_2050161_AJUW_Green_Algae.p2, Chlros_2000426_AJUW_Green_Algae.p1, Chlros_2000427_AJUW_Green_Algae.p1, Chlros_2008135_AJUW_Green_Algae.p1, Chlros_2046514_AJUW_Green_Algae.p1, Chlros_2002895_AJUW_Green_Algae.p2, Chlros_2002896_AJUW_Green_Algae.p2, Chlros_2037679_AJUW_Green_Algae.p2, Chlros_2001424_AJUW_Green_Algae.p1, Chlros_2039806_AJUW_Green_Algae.p1, Chl…	Chlsor1602_rna-gnl|WGS_LHPG|mrna.C2E21_3651, Chlsor1602_rna-gnl|WGS_LHPG|mrna.C2E21_9240, Chlsor1602_rna-gnl|WGS_LHPG|mrna.C2E21_3669	Chlsp._2005428_XOZZ_Green_Algae_2_samples_combined.p2, Chlsp._2113364_XOZZ_Green_Algae_2_samples_combined.p1, Chlsp._2092394_XOZZ_Green_Algae_2_samples_combined.p2, Chlsp._2095917_XOZZ_Green_Algae_2_samples_combined.p2, Chlsp._2014178_XOZZ_Green_Algae_2_samples_combined.p1, Chlsp._2002260_XOZZ_Green_Algae_2_samples_combined.p1, Chlsp._2018834_XOZZ_Green_Algae_2_samples_combined.p1, Chlsp._2090409…	Chlsub_2005902_GFUR_Green_Algae.p2, Chlsub_2005901_GFUR_Green_Algae.p1, Chlsub_2005904_GFUR_Green_Algae.p1, Chlsub_2012565_GFUR_Green_Algae.p1, Chlsub_2012479_GFUR_Green_Algae.p1, Chlsub_2088532_GFUR_Green_Algae.p1, Chlsub_2003280_GFUR_Green_Algae.p2, Chlsub_2022208_GFUR_Green_Algae.p1, Chlsub_2013615_GFUR_Green_Algae.p1, Chlsub_2013614_GFUR_Green_Algae.p1, Chlsub_2013616_GFUR_Green_Algae.p1, Chl…	Chltug_2007774_UTRE_Green_Algae.p3, Chltug_2075400_UTRE_Green_Algae.p2, Chltug_2017810_UTRE_Green_Algae.p1, Chltug_2077867_UTRE_Green_Algae.p1, Chltug_2013904_UTRE_Green_Algae.p1, Chltug_2011121_UTRE_Green_Algae.p1, Chltug_2011122_UTRE_Green_Algae.p1, Chltug_2014024_UTRE_Green_Algae.p1, Chltug_2087497_UTRE_Green_Algae.p1, Chltug_2001870_UTRE_Green_Algae.p1, Chltug_2085861_UTRE_Green_Algae.p2, Chl…	Chlvar_IGS.gm_10_00173	Chrzof_Cz01g12060.t1.v5.2.3, Chrzof_Cz04g04090.t1.v5.2.3, Chrzof_Cz07g03190.t1.v5.2.3	Claglo_2011230_VBLH_Green_Algae.p1, Claglo_2008672_VBLH_Green_Algae.p1		CocpriSAG2167_jg7944.t1				Dolten_2039525_XOAL_Green_Algae.p1	Dunsal_Dusal.0525s00001.1.v1.0, Dunsal_Dusal.0525s00005.1.v1.0, Dunsal_Dusal.1326s00002.1.v1.0, Dunsal_Dusal.1326s00001.1.v1.0, Dunsal_Dusal.0288s00001.1.v1.0, Dunsal_Dusal.0495s00006.1.v1.0, Dunsal_Dusal.0558s00001.1.v1.0, Dunsal_Dusal.1072s00005.1.v1.0, Dunsal_Dusal.0504s00006.1.v1.0, Dunsal_Dusal.0071s00022.1.v1.0, Dunsal_Dusal.0241s00016.1.v1.0, Dunsal_Dusal.0019s00005.1.v1.0, Dunsal_Dusal.05…	Dunter_2009184_WDWX_Green_Algae_UTEX_LB_1000.p1, Dunter_2000388_WDWX_Green_Algae_UTEX_LB_1000.p1, Dunter_2000928_WDWX_Green_Algae_UTEX_LB_1000.p1, Dunter_2002004_WDWX_Green_Algae_UTEX_LB_1000.p1, Dunter_2001104_WDWX_Green_Algae_UTEX_LB_1000.p1, Dunter_2039445_WDWX_Green_Algae_UTEX_LB_1000.p1, Dunter_2040559_WDWX_Green_Algae_UTEX_LB_1000.p1, Dunter_2044701_WDWX_Green_Algae_UTEX_LB_1000.p1, Dunter_…
N0.HOG0000215	OG0000006	n1431							Astgra_2047591_ZFXU_Green_Algae_4_samples_combined.p1, Astgra_2041957_ZFXU_Green_Algae_4_samples_combined.p1						Botbra_Bobra.104_1s0014.1.v2.1, Botbra_Bobra.0544s0001.1.v2.1		Botter_2048942_QYXY_Green_Algae.p1	Brasub_2045417_GUBD_Green_Algae.p1, Brasub_2033740_GUBD_Green_Algae.p1	Bryplu_2005429_JTIG_Green_Algae.p1	Carcru_2042081_VIAU_Green_Algae.p2, Carcru_2041769_VIAU_Green_Algae.p1	Carobt_2047124_RUIF_Green_Algae.p2		Chaorb_2013158_BAZF_Green_Algae.p1	Chlbil_3115919_SRGS_Green_Algae_2_samples_combined.p3, Chlbil_3007722_SRGS_Green_Algae_2_samples_combined.p3				Chlmoe_2006564_JRGZ_Green_Algae.p1, Chlmoe_2028370_JRGZ_Green_Algae.p1, Chlmoe_2027722_JRGZ_Green_Algae.p1, Chlmoe_2002406_JRGZ_Green_Algae.p1, Chlmoe_2029022_JRGZ_Green_Algae.p1	Chlnoc_2054052_VALZ_Green_Algae.p1, Chlnoc_2036013_VALZ_Green_Algae.p2, Chlnoc_2041124_VALZ_Green_Algae.p1, Chlnoc_2052215_VALZ_Green_Algae.p1	Chlole_2049835_PRIQ_Green_Algae.p1		Chlrei_Cre10.g463750.t1.1.v5.5	Chlret_3010605_ZLBP_Green_Algae_2_samples_combined.p1, Chlret_3116359_ZLBP_Green_Algae_2_samples_combined.p1	Chlros_2047196_AJUW_Green_Algae.p1, Chlros_2042521_AJUW_Green_Algae.p1, Chlros_2044405_AJUW_Green_Algae.p1, Chlros_2011860_AJUW_Green_Algae.p2, Chlros_2007814_AJUW_Green_Algae.p1, Chlros_2040909_AJUW_Green_Algae.p1		Chlsp._2114481_XOZZ_Green_Algae_2_samples_combined.p1, Chlsp._2009383_XOZZ_Green_Algae_2_samples_combined.p1, Chlsp._2002256_XOZZ_Green_Algae_2_samples_combined.p1, Chlsp._2099135_XOZZ_Green_Algae_2_samples_combined.p1, Chlsp._2008615_XOZZ_Green_Algae_2_samples_combined.p1, Chlsp._2089147_XOZZ_Green_Algae_2_samples_combined.p1, Chlsp._2005015_XOZZ_Green_Algae_2_samples_combined.p1, Chlsp._2117732…	Chlsub_2086498_GFUR_Green_Algae.p1, Chlsub_2085089_GFUR_Green_Algae.p2, Chlsub_2011492_GFUR_Green_Algae.p1	Chltug_2008849_UTRE_Green_Algae.p1, Chltug_2074141_UTRE_Green_Algae.p2, Chltug_2077511_UTRE_Green_Algae.p1			Claglo_2008961_VBLH_Green_Algae.p2							Dunsal_Dusal.0398s00008.1.v1.0	Dunter_2006163_WDWX_Green_Algae_UTEX_LB_1000.p2, Dunter_2041184_WDWX_Green_Algae_UTEX_LB_1000.p1, Dunter_2001673_WDWX_Green_Algae_UTEX_LB_1000.p1, Dunter_2001062_WDWX_Green_Algae_UTEX_LB_1000.p1
N0.HOG0000216	OG0000006	n1547																Brasub_2037625_GUBD_Green_Algae.p1													Chloog_2023588_IHOI_Green_Algae.p1, Chloog_2002476_IHOI_Green_Algae.p6, Chloog_2002477_IHOI_Green_Algae.p9
N0.HOG0000217	OG0000006	n1556																Brasub_2044748_GUBD_Green_Algae.p1, Brasub_2045184_GUBD_Green_Algae.p1, Brasub_2037870_GUBD_Green_Algae.p1, Brasub_2038939_GUBD_Green_Algae.p1		Carcru_2054274_VIAU_Green_Algae.p1, Carcru_2010016_VIAU_Green_Algae.p1, Carcru_2056774_VIAU_Green_Algae.p1, Carcru_2047544_VIAU_Green_Algae.p1				Chlbil_3126432_SRGS_Green_Algae_2_samples_combined.p1, Chlbil_3140550_SRGS_Green_Algae_2_samples_combined.p1, Chlbil_3130749_SRGS_Green_Algae_2_samples_combined.p1, Chlbil_3030043_SRGS_Green_Algae_2_samples_combined.p2		Chlmic_2034795_QRTH_Green_Algae.p1		Chlmoe_2027694_JRGZ_Green_Algae.p1		Chlole_2004172_PRIQ_Green_Algae.p3			Chlret_3103004_ZLBP_Green_Algae_2_samples_combined.p1			Chlsp._2011409_XOZZ_Green_Algae_2_samples_combined.p1, Chlsp._2010290_XOZZ_Green_Algae_2_samples_combined.p1, Chlsp._2103714_XOZZ_Green_Algae_2_samples_combined.p1, Chlsp._2009073_XOZZ_Green_Algae_2_samples_combined.p1, Chlsp._2025702_XOZZ_Green_Algae_2_samples_combined.p1, Chlsp._2098324_XOZZ_Green_Algae_2_samples_combined.p1, Chlsp._2116616_XOZZ_Green_Algae_2_samples_combined.p1, Chlsp._2013704…	Chlsub_2013002_GFUR_Green_Algae.p1, Chlsub_2088076_GFUR_Green_Algae.p1, Chlsub_2013867_GFUR_Green_Algae.p1	Chltug_2001754_UTRE_Green_Algae.p1, Chltug_2015582_UTRE_Green_Algae.p1, Chltug_2013725_UTRE_Green_Algae.p1, Chltug_2085953_UTRE_Green_Algae.p1, Chltug_2013802_UTRE_Green_Algae.p1				Cocpra_2000344_XJGM_Green_Algae.p2, Cocpra_2000343_XJGM_Green_Algae.p1, Cocpra_2000345_XJGM_Green_Algae.p1, Cocpra_2000421_XJGM_Green_Algae.p1, Cocpra_2000422_XJGM_Green_Algae.p2					Dolten_2006253_XOAL_Green_Algae.p1, Dolten_2042568_XOAL_Green_Algae.p1		Dunter_2005654_WDWX_Green_Algae_UTEX_LB_1000.p1, Dunter_2035542_WDWX_Green_Algae_UTEX_LB_1000.p1
N0.HOG0000218	OG0000006	n1644																																			Chlsub_2007416_GFUR_Green_Algae.p1									Deshal_2022095_KSFK_Green_Algae.p1	Dolten_2000521_XOAL_Green_Algae.p1, Dolten_2000522_XOAL_Green_Algae.p1
N0.HOG0000219	OG0000006	n1667			ApafusSAG2523_jg1115.t1, ApafusSAG2523_jg816.t1, ApafusSAG2523_jg6309.t1, ApafusSAG2523_jg6312.t1	ApalobSAG2145_jg4368.t1		Astglo_e_gw1.00137.39.1_t	Astgra_2003783_ZFXU_Green_Algae_4_samples_combined.p2, Astgra_2007943_ZFXU_Green_Algae_4_samples_combined.p1, Astgra_2011489_ZFXU_Green_Algae_4_samples_combined.p1, Astgra_2057024_ZFXU_Green_Algae_4_samples_combined.p1, Astgra_2046601_ZFXU_Green_Algae_4_samples_combined.p1, Astgra_2010358_ZFXU_Green_Algae_4_samples_combined.p1, Astgra_2011693_ZFXU_Green_Algae_4_samples_combined.p1, Astgra_2006733…				Blarhi_2004485_VHIJ_Green_Algae.p1					Brasub_2011351_GUBD_Green_Algae.p1, Brasub_2010286_GUBD_Green_Algae.p1, Brasub_2003853_GUBD_Green_Algae.p1		Carcru_2002654_VIAU_Green_Algae.p1, Carcru_2009449_VIAU_Green_Algae.p1, Carcru_2007432_VIAU_Green_Algae.p1, Carcru_2060472_VIAU_Green_Algae.p1, Carcru_2044237_VIAU_Green_Algae.p1	Carobt_2052259_RUIF_Green_Algae.p1, Carobt_2009117_RUIF_Green_Algae.p1, Carobt_2047931_RUIF_Green_Algae.p1		Chaorb_2061502_BAZF_Green_Algae.p1	Chlbil_3014554_SRGS_Green_Algae_2_samples_combined.p2, Chlbil_3014555_SRGS_Green_Algae_2_samples_combined.p1, Chlbil_3005989_SRGS_Green_Algae_2_samples_combined.p2, Chlbil_3137991_SRGS_Green_Algae_2_samples_combined.p1	Chlcri_2003856_BCYF_Green_Algae.p1, Chlcri_2001728_BCYF_Green_Algae.p1, Chlcri_2001909_BCYF_Green_Algae.p2, Chlcri_2001730_BCYF_Green_Algae.p3, Chlcri_2001729_BCYF_Green_Algae.p1, Chlcri_2035090_BCYF_Green_Algae.p2	Chlmic_2039465_QRTH_Green_Algae.p1, Chlmic_2000245_QRTH_Green_Algae.p2		Chlmoe_2006584_JRGZ_Green_Algae.p1	Chlnoc_2040382_VALZ_Green_Algae.p1, Chlnoc_2052915_VALZ_Green_Algae.p1, Chlnoc_2007339_VALZ_Green_Algae.p1, Chlnoc_2006477_VALZ_Green_Algae.p3, Chlnoc_2006477_VALZ_Green_Algae.p2	Chlole_2050787_PRIQ_Green_Algae.p1, Chlole_2052046_PRIQ_Green_Algae.p1, Chlole_2046262_PRIQ_Green_Algae.p1, Chlole_2052008_PRIQ_Green_Algae.p1, Chlole_2043375_PRIQ_Green_Algae.p1	Chloog_2001011_IHOI_Green_Algae.p3	Chlrei_Cre09.g412600.t1.1.v5.5	Chlret_3010606_ZLBP_Green_Algae_2_samples_combined.p1, Chlret_3118328_ZLBP_Green_Algae_2_samples_combined.p2, Chlret_3026598_ZLBP_Green_Algae_2_samples_combined.p1	Chlros_2046734_AJUW_Green_Algae.p1, Chlros_2005967_AJUW_Green_Algae.p1, Chlros_2005965_AJUW_Green_Algae.p1, Chlros_2005964_AJUW_Green_Algae.p1, Chlros_2008118_AJUW_Green_Algae.p1		Chlsp._2001144_XOZZ_Green_Algae_2_samples_combined.p1, Chlsp._2001145_XOZZ_Green_Algae_2_samples_combined.p1, Chlsp._2006756_XOZZ_Green_Algae_2_samples_combined.p3, Chlsp._2006757_XOZZ_Green_Algae_2_samples_combined.p2, Chlsp._2017575_XOZZ_Green_Algae_2_samples_combined.p1, Chlsp._2008011_XOZZ_Green_Algae_2_samples_combined.p2, Chlsp._2009677_XOZZ_Green_Algae_2_samples_combined.p1, Chlsp._2007855…	Chlsub_2007972_GFUR_Green_Algae.p1, Chlsub_2015121_GFUR_Green_Algae.p1, Chlsub_2017078_GFUR_Green_Algae.p1	Chltug_2076430_UTRE_Green_Algae.p2, Chltug_2080487_UTRE_Green_Algae.p1				Cocpra_2001936_XJGM_Green_Algae.p2					Dolten_2033514_XOAL_Green_Algae.p1	Dunsal_Dusal.2919s00001.1.v1.0, Dunsal_Dusal.0457s00002.1.v1.0, Dunsal_Dusal.0319s00004.1.v1.0	Dunter_2001212_WDWX_Green_Algae_UTEX_LB_1000.p1, Dunter_2007408_WDWX_Green_Algae_UTEX_LB_1000.p3
N0.HOG0000220	OG0000006	n1882											Blarhi_2010323_VHIJ_Green_Algae.p1					Brasub_2036465_GUBD_Green_Algae.p1, Brasub_2002752_GUBD_Green_Algae.p1, Brasub_2009367_GUBD_Green_Algae.p1, Brasub_2006259_GUBD_Green_Algae.p1, Brasub_2006260_GUBD_Green_Algae.p1		Carcru_2004578_VIAU_Green_Algae.p1, Carcru_2057708_VIAU_Green_Algae.p1, Carcru_2045304_VIAU_Green_Algae.p1	Carobt_2041112_RUIF_Green_Algae.p1, Carobt_2010494_RUIF_Green_Algae.p1		Chaorb_2013578_BAZF_Green_Algae.p1, Chaorb_2014934_BAZF_Green_Algae.p1	Chlbil_3005440_SRGS_Green_Algae_2_samples_combined.p1, Chlbil_3023493_SRGS_Green_Algae_2_samples_combined.p1	Chlcri_2039455_BCYF_Green_Algae.p1, Chlcri_2042281_BCYF_Green_Algae.p1, Chlcri_2002960_BCYF_Green_Algae.p1, Chlcri_2037980_BCYF_Green_Algae.p1			Chlmoe_2001959_JRGZ_Green_Algae.p2, Chlmoe_2035977_JRGZ_Green_Algae.p1, Chlmoe_2036004_JRGZ_Green_Algae.p1, Chlmoe_2034760_JRGZ_Green_Algae.p1	Chlnoc_2006104_VALZ_Green_Algae.p2, Chlnoc_2049742_VALZ_Green_Algae.p1	Chlole_2002377_PRIQ_Green_Algae.p1, Chlole_2002378_PRIQ_Green_Algae.p1, Chlole_2039895_PRIQ_Green_Algae.p1	Chloog_2000359_IHOI_Green_Algae.p1	Chlrei_Cre05.g237800.t1.1.v5.5, Chlrei_Cre07.g348650.t1.2.v5.5, Chlrei_Cre09.g388650.t1.1.v5.5, Chlrei_Cre09.g387200.t1.1.v5.5, Chlrei_Cre09.g387350.t1.2.v5.5, Chlrei_Cre12.g547351.t1.2.v5.5, Chlrei_Cre08.g358571.t1.1.v5.5, Chlrei_Cre02.g085100.t1.2.v5.5, Chlrei_Cre11.g479000.t1.1.v5.5, Chlrei_Cre14.g616450.t1.1.v5.5, Chlrei_Cre14.g616550.t1.1.v5.5				Chlsp._2018250_XOZZ_Green_Algae_2_samples_combined.p3, Chlsp._2107766_XOZZ_Green_Algae_2_samples_combined.p1, Chlsp._2025266_XOZZ_Green_Algae_2_samples_combined.p1, Chlsp._2106990_XOZZ_Green_Algae_2_samples_combined.p1, Chlsp._2006758_XOZZ_Green_Algae_2_samples_combined.p1, Chlsp._2006759_XOZZ_Green_Algae_2_samples_combined.p1, Chlsp._2018250_XOZZ_Green_Algae_2_samples_combined.p4, Chlsp._2002258…	Chlsub_2000341_GFUR_Green_Algae.p1, Chlsub_2000340_GFUR_Green_Algae.p1, Chlsub_2000342_GFUR_Green_Algae.p1, Chlsub_2083467_GFUR_Green_Algae.p1, Chlsub_2011483_GFUR_Green_Algae.p1, Chlsub_2011485_GFUR_Green_Algae.p2, Chlsub_2011484_GFUR_Green_Algae.p2	Chltug_2007001_UTRE_Green_Algae.p1, Chltug_2009124_UTRE_Green_Algae.p1, Chltug_2012060_UTRE_Green_Algae.p1										Dunsal_Dusal.0858s00007.1.v1.0
N0.HOG0000221	OG0000006	n2050					Aphrep_2081049_IJMT_Green_Algae.p1													Carcru_2046925_VIAU_Green_Algae.p1				Chlbil_3123196_SRGS_Green_Algae_2_samples_combined.p1, Chlbil_3019951_SRGS_Green_Algae_2_samples_combined.p1, Chlbil_3019952_SRGS_Green_Algae_2_samples_combined.p1	Chlcri_2043231_BCYF_Green_Algae.p1			Chlmoe_2000115_JRGZ_Green_Algae.p1, Chlmoe_2001155_JRGZ_Green_Algae.p1	Chlnoc_2048107_VALZ_Green_Algae.p1, Chlnoc_2035769_VALZ_Green_Algae.p3, Chlnoc_2006425_VALZ_Green_Algae.p1, Chlnoc_2040089_VALZ_Green_Algae.p1, Chlnoc_2048952_VALZ_Green_Algae.p1		Chloog_2002522_IHOI_Green_Algae.p1					Chlsp._2009679_XOZZ_Green_Algae_2_samples_combined.p1, Chlsp._2008452_XOZZ_Green_Algae_2_samples_combined.p1, Chlsp._2001219_XOZZ_Green_Algae_2_samples_combined.p2, Chlsp._2001217_XOZZ_Green_Algae_2_samples_combined.p1, Chlsp._2001218_XOZZ_Green_Algae_2_samples_combined.p1, Chlsp._2001221_XOZZ_Green_Algae_2_samples_combined.p2, Chlsp._2020260_XOZZ_Green_Algae_2_samples_combined.p1	Chlsub_2022033_GFUR_Green_Algae.p1, Chlsub_2012470_GFUR_Green_Algae.p1, Chlsub_2015088_GFUR_Green_Algae.p1, Chlsub_2015666_GFUR_Green_Algae.p1										Dolten_2040566_XOAL_Green_Algae.p1, Dolten_2008618_XOAL_Green_Algae.p1, Dolten_2042880_XOAL_Green_Algae.p1, Dolten_2041159_XOAL_Green_Algae.p1
N0.HOG0000222	OG0000006	n2134			ApafusSAG2523_jg11568.t1, ApafusSAG2523_jg8347.t1	ApalobSAG2145_jg6665.t1, ApalobSAG2145_jg6664.t1		Astglo_Aster-02317, Astglo_Aster-02972, Astglo_e_gw1.00114.171.1_t, Astglo_e_gw1.00145.123.1_t, Astglo_fgenesh1_pg.00114_23_17_t												Carcru_2009138_VIAU_Green_Algae.p1	Carobt_2004644_RUIF_Green_Algae.p1		Chaorb_2002287_BAZF_Green_Algae.p1, Chaorb_2002288_BAZF_Green_Algae.p1, Chaorb_2002289_BAZF_Green_Algae.p1, Chaorb_2006095_BAZF_Green_Algae.p1, Chaorb_2006094_BAZF_Green_Algae.p2, Chaorb_2058896_BAZF_Green_Algae.p2	Chlbil_3124081_SRGS_Green_Algae_2_samples_combined.p1	Chlcri_2034518_BCYF_Green_Algae.p1, Chlcri_2002098_BCYF_Green_Algae.p1			Chlmoe_2033417_JRGZ_Green_Algae.p1				Chlrei_Cre12.g489900.t1.1.v5.5, Chlrei_Cre01.g020850.t1.1.v5.5	Chlret_3129247_ZLBP_Green_Algae_2_samples_combined.p1	Chlros_2051925_AJUW_Green_Algae.p3		Chlsp._2022882_XOZZ_Green_Algae_2_samples_combined.p1, Chlsp._2093544_XOZZ_Green_Algae_2_samples_combined.p1, Chlsp._2004856_XOZZ_Green_Algae_2_samples_combined.p1, Chlsp._2004858_XOZZ_Green_Algae_2_samples_combined.p1	Chlsub_2086574_GFUR_Green_Algae.p1, Chlsub_2011388_GFUR_Green_Algae.p1	Chltug_2016820_UTRE_Green_Algae.p2, Chltug_2091143_UTRE_Green_Algae.p1										Dunsal_Dusal.0223s00003.1.v1.0, Dunsal_Dusal.0002s00069.1.v1.0, Dunsal_Dusal.0009s00011.1.v1.0, Dunsal_Dusal.0009s00017.1.v1.0, Dunsal_Dusal.0009s00029.1.v1.0, Dunsal_Dusal.0009s00031.1.v1.0	Dunter_2035110_WDWX_Green_Algae_UTEX_LB_1000.p2, Dunter_2036352_WDWX_Green_Algae_UTEX_LB_1000.p1, Dunter_2003168_WDWX_Green_Algae_UTEX_LB_1000.p1, Dunter_2037250_WDWX_Green_Algae_UTEX_LB_1000.p1, Dunter_2009338_WDWX_Green_Algae_UTEX_LB_1000.p1, Dunter_2001299_WDWX_Green_Algae_UTEX_LB_1000.p1, Dunter_2034893_WDWX_Green_Algae_UTEX_LB_1000.p1, Dunter_2005054_WDWX_Green_Algae_UTEX_LB_1000.p1
N0.HOG0000223	OG0000006	n2452																Brasub_2044124_GUBD_Green_Algae.p1		Carcru_2047271_VIAU_Green_Algae.p1				Chlbil_3005664_SRGS_Green_Algae_2_samples_combined.p2, Chlbil_3114171_SRGS_Green_Algae_2_samples_combined.p1																		Cocpra_2004804_XJGM_Green_Algae.p1					Dolten_2008437_XOAL_Green_Algae.p4
N0.HOG0000224	OG0000006	n2485				ApalobSAG2145_jg210.t1, ApalobSAG2145_jg7766.t1														Carcru_2004530_VIAU_Green_Algae.p1, Carcru_2004529_VIAU_Green_Algae.p2												Chlrei_Cre14.g612200.t1.1.v5.5		Chlros_2001110_AJUW_Green_Algae.p1		Chlsp._2093909_XOZZ_Green_Algae_2_samples_combined.p1		Chltug_2016624_UTRE_Green_Algae.p1				Cocpra_2023056_XJGM_Green_Algae.p2, Cocpra_2002180_XJGM_Green_Algae.p1, Cocpra_2002179_XJGM_Green_Algae.p1, Cocpra_2002181_XJGM_Green_Algae.p1, Cocpra_2021758_XJGM_Green_Algae.p2, Cocpra_2000063_XJGM_Green_Algae.p7					Dolten_2043011_XOAL_Green_Algae.p1, Dolten_2005728_XOAL_Green_Algae.p1
N0.HOG0000225	OG0000007	n3		Anksp._2000705_OTQG_Green_Algae.p3				Astglo_e_gw1.00037.1.1_t	Astgra_2002238_ZFXU_Green_Algae_4_samples_combined.p1	Auxpro_rna-XM_011400600.1	AuxproUTEX25_rna-gnl|WGS_QOKY|APUTEX25_00001411-RA				Botbra_Bobra.0358s0024.1.v2.1	Botsud_2010394_VJDZ_Green_Algae.p1	Botter_2011237_QYXY_Green_Algae.p1	Brasub_2008801_GUBD_Green_Algae.p1		Carcru_2045155_VIAU_Green_Algae.p1	Carobt_2048191_RUIF_Green_Algae.p1		Chaorb_2007565_BAZF_Green_Algae.p1	Chlbil_3009834_SRGS_Green_Algae_2_samples_combined.p1, Chlbil_3019190_SRGS_Green_Algae_2_samples_combined.p3, Chlbil_3007826_SRGS_Green_Algae_2_samples_combined.p1, Chlbil_3007827_SRGS_Green_Algae_2_samples_combined.p1	Chlcri_2003957_BCYF_Green_Algae.p1	Chlmic_2002441_QRTH_Green_Algae.p2	Chlmin_2005329_MWAN_Green_Algae.p1	Chlmoe_2003915_JRGZ_Green_Algae.p1, Chlmoe_2002540_JRGZ_Green_Algae.p1, Chlmoe_2002542_JRGZ_Green_Algae.p1, Chlmoe_2002541_JRGZ_Green_Algae.p1	Chlnoc_2001907_VALZ_Green_Algae.p1	Chlole_2006855_PRIQ_Green_Algae.p1	Chloog_2028224_IHOI_Green_Algae.p2			Chlros_2043147_AJUW_Green_Algae.p2	Chlsor1602_rna-gnl|WGS_LHPG|mrna.C2E21_4863	Chlsp._2109553_XOZZ_Green_Algae_2_samples_combined.p1	Chlsub_2014135_GFUR_Green_Algae.p1			Chrzof_Cz05g37180.t1.v5.2.3		Cocpra_2001166_XJGM_Green_Algae.p1	CocpriSAG2167_jg7804.t1	CocsubC169_rna-gnl|jgi|COCSUDRAFT_mRNA46585			Dolten_2042913_XOAL_Green_Algae.p1	Dunsal_Dusal.0035s00024.1.v1.0	Dunter_2009307_WDWX_Green_Algae_UTEX_LB_1000.p1
N0.HOG0000226	OG0000007	n114	Acrsp._2041110_JIWJ_Green_Algae.p1, Acrsp._2004832_JIWJ_Green_Algae.p1, Acrsp._2036828_JIWJ_Green_Algae.p1, Acrsp._2031204_JIWJ_Green_Algae.p1, Acrsp._2037848_JIWJ_Green_Algae.p1, Acrsp._2035411_JIWJ_Green_Algae.p1	Anksp._2003481_OTQG_Green_Algae.p2, Anksp._2003237_OTQG_Green_Algae.p2, Anksp._2001660_OTQG_Green_Algae.p1, Anksp._2026424_OTQG_Green_Algae.p1, Anksp._2000220_OTQG_Green_Algae.p2, Anksp._2027550_OTQG_Green_Algae.p1	ApafusSAG2523_jg2436.t1	ApalobSAG2145_jg989.t1	Aphrep_2013303_IJMT_Green_Algae.p4, Aphrep_2071722_IJMT_Green_Algae.p1, Aphrep_2077333_IJMT_Green_Algae.p1, Aphrep_2007144_IJMT_Green_Algae.p1, Aphrep_2005549_IJMT_Green_Algae.p1, Aphrep_2018218_IJMT_Green_Algae.p1, Aphrep_2005628_IJMT_Green_Algae.p1, Aphrep_2069609_IJMT_Green_Algae.p1	Astglo_e_gw1.00063.15.1_t	Astgra_2011521_ZFXU_Green_Algae_4_samples_combined.p3, Astgra_2012361_ZFXU_Green_Algae_4_samples_combined.p2, Astgra_2044214_ZFXU_Green_Algae_4_samples_combined.p1, Astgra_2003191_ZFXU_Green_Algae_4_samples_combined.p2, Astgra_2011271_ZFXU_Green_Algae_4_samples_combined.p1, Astgra_2004864_ZFXU_Green_Algae_4_samples_combined.p1, Astgra_2054993_ZFXU_Green_Algae_4_samples_combined.p1, Astgra_2011019…	Auxpro_rna-XM_011397945.1	AuxproUTEX25_rna-gnl|WGS_QOKY|APUTEX25_00002222-RA	Batpra_rna-XM_007508135.1	Blarhi_2079794_VHIJ_Green_Algae.p2	Bolpil_2004758_LSHT_Green_Algae.p2, Bolpil_2006095_LSHT_Green_Algae.p1, Bolpil_2036874_LSHT_Green_Algae.p1, Bolpil_2036193_LSHT_Green_Algae.p1, Bolpil_2006029_LSHT_Green_Algae.p1, Bolpil_2033184_LSHT_Green_Algae.p1	Botbra_Bobra.0002s0029.1.v2.1, Botbra_Bobra.0157s0056.1.v2.1, Botbra_Bobra.40_1s0091.1.v2.1, Botbra_Bobra.0224s0017.1.v2.1	Botsud_2035661_VJDZ_Green_Algae.p1, Botsud_2011419_VJDZ_Green_Algae.p1, Botsud_2034437_VJDZ_Green_Algae.p1, Botsud_2011044_VJDZ_Green_Algae.p1	Botter_2040336_QYXY_Green_Algae.p1, Botter_2047771_QYXY_Green_Algae.p1, Botter_2040804_QYXY_Green_Algae.p1, Botter_2010786_QYXY_Green_Algae.p1	Brasub_2005543_GUBD_Green_Algae.p1, Brasub_2044675_GUBD_Green_Algae.p1, Brasub_2002838_GUBD_Green_Algae.p1, Brasub_2049456_GUBD_Green_Algae.p1, Brasub_2047075_GUBD_Green_Algae.p1, Brasub_2046511_GUBD_Green_Algae.p1, Brasub_2046496_GUBD_Green_Algae.p1	Bryplu_2029384_JTIG_Green_Algae.p1, Bryplu_2027559_JTIG_Green_Algae.p1, Bryplu_2029115_JTIG_Green_Algae.p1, Bryplu_2021942_JTIG_Green_Algae.p3, Bryplu_2027342_JTIG_Green_Algae.p1	Carcru_2007754_VIAU_Green_Algae.p1, Carcru_2042452_VIAU_Green_Algae.p1, Carcru_2048109_VIAU_Green_Algae.p1, Carcru_2052508_VIAU_Green_Algae.p1	Carobt_2045674_RUIF_Green_Algae.p1, Carobt_2009618_RUIF_Green_Algae.p1, Carobt_2042132_RUIF_Green_Algae.p2, Carobt_2048086_RUIF_Green_Algae.p1		Chaorb_2061368_BAZF_Green_Algae.p2, Chaorb_2065830_BAZF_Green_Algae.p1, Chaorb_2013776_BAZF_Green_Algae.p5, Chaorb_2057536_BAZF_Green_Algae.p1, Chaorb_2007934_BAZF_Green_Algae.p1, Chaorb_2007935_BAZF_Green_Algae.p1, Chaorb_2014363_BAZF_Green_Algae.p1, Chaorb_2064333_BAZF_Green_Algae.p2	Chlbil_3025771_SRGS_Green_Algae_2_samples_combined.p2, Chlbil_3028983_SRGS_Green_Algae_2_samples_combined.p1, Chlbil_3119490_SRGS_Green_Algae_2_samples_combined.p1, Chlbil_3017072_SRGS_Green_Algae_2_samples_combined.p1, Chlbil_3137318_SRGS_Green_Algae_2_samples_combined.p1, Chlbil_3115698_SRGS_Green_Algae_2_samples_combined.p2, Chlbil_3136628_SRGS_Green_Algae_2_samples_combined.p1, Chlbil_3117397…	Chlcri_2002101_BCYF_Green_Algae.p2, Chlcri_2034973_BCYF_Green_Algae.p1	Chlmic_2031342_QRTH_Green_Algae.p1, Chlmic_2031891_QRTH_Green_Algae.p2, Chlmic_2034688_QRTH_Green_Algae.p1, Chlmic_2038984_QRTH_Green_Algae.p1, Chlmic_2040892_QRTH_Green_Algae.p1	Chlmin_2005327_MWAN_Green_Algae.p4, Chlmin_2027855_MWAN_Green_Algae.p1, Chlmin_2006043_MWAN_Green_Algae.p4, Chlmin_2003549_MWAN_Green_Algae.p4, Chlmin_2004864_MWAN_Green_Algae.p3	Chlmoe_2028810_JRGZ_Green_Algae.p1, Chlmoe_2031647_JRGZ_Green_Algae.p1	Chlnoc_2048256_VALZ_Green_Algae.p1, Chlnoc_2005911_VALZ_Green_Algae.p1, Chlnoc_2045837_VALZ_Green_Algae.p2, Chlnoc_2045633_VALZ_Green_Algae.p1, Chlnoc_2004381_VALZ_Green_Algae.p1, Chlnoc_2041660_VALZ_Green_Algae.p1	Chlole_2007776_PRIQ_Green_Algae.p2, Chlole_2040991_PRIQ_Green_Algae.p2, Chlole_2048190_PRIQ_Green_Algae.p1, Chlole_2049931_PRIQ_Green_Algae.p1, Chlole_2050365_PRIQ_Green_Algae.p1	Chloog_2022689_IHOI_Green_Algae.p2	Chlrei_Cre16.g687301.t1.1.v5.5	Chlret_3000097_ZLBP_Green_Algae_2_samples_combined.p1, Chlret_3002865_ZLBP_Green_Algae_2_samples_combined.p2, Chlret_3122088_ZLBP_Green_Algae_2_samples_combined.p1, Chlret_3020979_ZLBP_Green_Algae_2_samples_combined.p1, Chlret_3122055_ZLBP_Green_Algae_2_samples_combined.p1, Chlret_3107252_ZLBP_Green_Algae_2_samples_combined.p2, Chlret_3128043_ZLBP_Green_Algae_2_samples_combined.p1	Chlros_2009220_AJUW_Green_Algae.p2, Chlros_2048127_AJUW_Green_Algae.p1, Chlros_2042867_AJUW_Green_Algae.p1, Chlros_2043759_AJUW_Green_Algae.p2, Chlros_2044814_AJUW_Green_Algae.p1, Chlros_2006040_AJUW_Green_Algae.p2	Chlsor1602_rna-gnl|WGS_LHPG|mrna.C2E21_9302	Chlsp._2100692_XOZZ_Green_Algae_2_samples_combined.p1, Chlsp._2024440_XOZZ_Green_Algae_2_samples_combined.p2, Chlsp._2016580_XOZZ_Green_Algae_2_samples_combined.p1, Chlsp._2089363_XOZZ_Green_Algae_2_samples_combined.p2, Chlsp._2022065_XOZZ_Green_Algae_2_samples_combined.p2, Chlsp._2108247_XOZZ_Green_Algae_2_samples_combined.p1, Chlsp._2100887_XOZZ_Green_Algae_2_samples_combined.p1, Chlsp._2113659…	Chlsub_2088604_GFUR_Green_Algae.p1, Chlsub_2094590_GFUR_Green_Algae.p1, Chlsub_2014492_GFUR_Green_Algae.p1, Chlsub_2010972_GFUR_Green_Algae.p1	Chltug_2000606_UTRE_Green_Algae.p7, Chltug_2081211_UTRE_Green_Algae.p1, Chltug_2074382_UTRE_Green_Algae.p2, Chltug_2017475_UTRE_Green_Algae.p1, Chltug_2017475_UTRE_Green_Algae.p2		Chrzof_Cz16g07220.t1.v5.2.3, Chrzof_Cz07g13180.t1.v5.2.3		Cocpra_2016893_XJGM_Green_Algae.p1, Cocpra_2003862_XJGM_Green_Algae.p3, Cocpra_2019247_XJGM_Green_Algae.p1, Cocpra_2020617_XJGM_Green_Algae.p3, Cocpra_2022468_XJGM_Green_Algae.p1, Cocpra_2003644_XJGM_Green_Algae.p2, Cocpra_2003016_XJGM_Green_Algae.p3	CocpriSAG2167_jg1586.t1	CocsubC169_rna-gnl|jgi|COCSUDRAFT_mRNA9418, CocsubC169_rna-gnl|jgi|COCSUDRAFT_mRNA16858	Codfra_2023131_GYBH_Green_Algae.p1, Codfra_2003237_GYBH_Green_Algae.p1, Codfra_2020111_GYBH_Green_Algae.p1, Codfra_2019979_GYBH_Green_Algae.p1, Codfra_2020553_GYBH_Green_Algae.p1, Codfra_2022248_GYBH_Green_Algae.p1	Deshal_2023367_KSFK_Green_Algae.p1, Deshal_2020418_KSFK_Green_Algae.p1	Dolten_2034922_XOAL_Green_Algae.p3, Dolten_2040720_XOAL_Green_Algae.p1, Dolten_2006184_XOAL_Green_Algae.p1, Dolten_2001763_XOAL_Green_Algae.p3, Dolten_2001762_XOAL_Green_Algae.p2	Dunsal_Dusal.1946s00001.1.v1.0, Dunsal_Dusal.0752s00002.1.v1.0, Dunsal_Dusal.0056s00028.1.v1.0	Dunter_2004107_WDWX_Green_Algae_UTEX_LB_1000.p1, Dunter_2041281_WDWX_Green_Algae_UTEX_LB_1000.p1
N0.HOG0000227	OG0000007	n684												Bolpil_2037408_LSHT_Green_Algae.p1	Botbra_Bobra.101_2s0046.1.v2.1																												CocpriSAG2167_jg1514.t1						Dunter_2008443_WDWX_Green_Algae_UTEX_LB_1000.p1
N0.HOG0000228	OG0000007	n698	Acrsp._2040825_JIWJ_Green_Algae.p1	Anksp._2003392_OTQG_Green_Algae.p1	ApafusSAG2523_jg8463.t1, ApafusSAG2523_jg7386.t2	ApalobSAG2145_jg8677.t3, ApalobSAG2145_jg2551.t1	Aphrep_2079138_IJMT_Green_Algae.p1, Aphrep_2001480_IJMT_Green_Algae.p1	Astglo_e_gw1.00153.8.1_t, Astglo_fgenesh1_pm.00026_23_10_t	Astgra_2050591_ZFXU_Green_Algae_4_samples_combined.p2, Astgra_2005483_ZFXU_Green_Algae_4_samples_combined.p2	Auxpro_rna-XM_011399157.1		Batpra_rna-XM_007514066.1, Batpra_rna-XM_007514013.1	Blarhi_2080756_VHIJ_Green_Algae.p2	Bolpil_2035963_LSHT_Green_Algae.p1, Bolpil_2032861_LSHT_Green_Algae.p1	Botbra_Bobra.0149s0068.1.v2.1	Botsud_2032751_VJDZ_Green_Algae.p1, Botsud_2002195_VJDZ_Green_Algae.p1	Botter_2003548_QYXY_Green_Algae.p1, Botter_2039603_QYXY_Green_Algae.p1, Botter_2043520_QYXY_Green_Algae.p1	Brasub_2007027_GUBD_Green_Algae.p1	Bryplu_2033078_JTIG_Green_Algae.p1	Carcru_2054910_VIAU_Green_Algae.p1	Carobt_2050126_RUIF_Green_Algae.p1, Carobt_2052477_RUIF_Green_Algae.p1		Chaorb_2011592_BAZF_Green_Algae.p1, Chaorb_2065296_BAZF_Green_Algae.p1	Chlbil_3130912_SRGS_Green_Algae_2_samples_combined.p1, Chlbil_3141845_SRGS_Green_Algae_2_samples_combined.p1, Chlbil_3142866_SRGS_Green_Algae_2_samples_combined.p1, Chlbil_3118898_SRGS_Green_Algae_2_samples_combined.p3, Chlbil_3123723_SRGS_Green_Algae_2_samples_combined.p1		Chlmic_2001905_QRTH_Green_Algae.p1, Chlmic_2004825_QRTH_Green_Algae.p2	Chlmin_2003213_MWAN_Green_Algae.p2, Chlmin_2001235_MWAN_Green_Algae.p2, Chlmin_2033917_MWAN_Green_Algae.p1			Chlole_2033467_PRIQ_Green_Algae.p1		Chlrei_Cre02.g143800.t1.1.v5.5, Chlrei_Cre06.g270850.t1.2.v5.5	Chlret_3020110_ZLBP_Green_Algae_2_samples_combined.p1, Chlret_3026512_ZLBP_Green_Algae_2_samples_combined.p1, Chlret_3028510_ZLBP_Green_Algae_2_samples_combined.p1	Chlros_2047234_AJUW_Green_Algae.p1, Chlros_2006398_AJUW_Green_Algae.p1	Chlsor1602_rna-gnl|WGS_LHPG|mrna.C2E21_6418, Chlsor1602_rna-gnl|WGS_LHPG|mrna.C2E21_4163	Chlsp._2093543_XOZZ_Green_Algae_2_samples_combined.p1, Chlsp._2093231_XOZZ_Green_Algae_2_samples_combined.p2, Chlsp._2103706_XOZZ_Green_Algae_2_samples_combined.p1	Chlsub_2002713_GFUR_Green_Algae.p1, Chlsub_2083662_GFUR_Green_Algae.p1	Chltug_2091468_UTRE_Green_Algae.p1	Chlvar_IGS.gm_17_00181, Chlvar_IGS.gm_12_00367	Chrzof_Cz14g22070.t1.v5.2.3, Chrzof_Cz09g28110.t1.v5.2.3	Claglo_2010965_VBLH_Green_Algae.p3, Claglo_2040986_VBLH_Green_Algae.p1	Cocpra_2001290_XJGM_Green_Algae.p1, Cocpra_2003601_XJGM_Green_Algae.p1	CocpriSAG2167_jg5883.t1	CocsubC169_rna-gnl|jgi|COCSUDRAFT_mRNA20093, CocsubC169_rna-gnl|jgi|COCSUDRAFT_mRNA34894	Codfra_2022248_GYBH_Green_Algae.p2	Deshal_2001146_KSFK_Green_Algae.p1, Deshal_2001147_KSFK_Green_Algae.p1, Deshal_2001148_KSFK_Green_Algae.p1	Dolten_2006641_XOAL_Green_Algae.p1, Dolten_2042865_XOAL_Green_Algae.p1	Dunsal_Dusal.0017s00014.1.v1.0	Dunter_2042337_WDWX_Green_Algae_UTEX_LB_1000.p1, Dunter_2039291_WDWX_Green_Algae_UTEX_LB_1000.p1
N0.HOG0000229	OG0000007	n944		Anksp._2023615_OTQG_Green_Algae.p2			Aphrep_2017234_IJMT_Green_Algae.p1, Aphrep_2089136_IJMT_Green_Algae.p1		Astgra_2010732_ZFXU_Green_Algae_4_samples_combined.p1								Botter_2004767_QYXY_Green_Algae.p1	Brasub_2036900_GUBD_Green_Algae.p1						Chlbil_3136307_SRGS_Green_Algae_2_samples_combined.p2		Chlmic_2030838_QRTH_Green_Algae.p1, Chlmic_2004273_QRTH_Green_Algae.p1, Chlmic_2004274_QRTH_Green_Algae.p1	Chlmin_2033721_MWAN_Green_Algae.p1, Chlmin_2004727_MWAN_Green_Algae.p2			Chlole_2006079_PRIQ_Green_Algae.p1, Chlole_2006080_PRIQ_Green_Algae.p1, Chlole_2006081_PRIQ_Green_Algae.p1, Chlole_2040101_PRIQ_Green_Algae.p1		Chlrei_Cre06.g287950.t1.1.v5.5	Chlret_3112421_ZLBP_Green_Algae_2_samples_combined.p1, Chlret_3123342_ZLBP_Green_Algae_2_samples_combined.p1	Chlros_2040341_AJUW_Green_Algae.p1			Chlsub_2089503_GFUR_Green_Algae.p1	Chltug_2082301_UTRE_Green_Algae.p2
N0.HOG0000230	OG0000007	n1010	Acrsp._2002932_JIWJ_Green_Algae.p2	Anksp._2001662_OTQG_Green_Algae.p1					Astgra_2044921_ZFXU_Green_Algae_4_samples_combined.p3, Astgra_2054645_ZFXU_Green_Algae_4_samples_combined.p1, Astgra_2050789_ZFXU_Green_Algae_4_samples_combined.p1					Bolpil_2036486_LSHT_Green_Algae.p1, Bolpil_2033871_LSHT_Green_Algae.p1		Botsud_2005589_VJDZ_Green_Algae.p1, Botsud_2036952_VJDZ_Green_Algae.p1		Brasub_2045895_GUBD_Green_Algae.p1	Bryplu_2003505_JTIG_Green_Algae.p1	Carcru_2048421_VIAU_Green_Algae.p1							Chlmin_2006851_MWAN_Green_Algae.p2, Chlmin_2029945_MWAN_Green_Algae.p4, Chlmin_2027779_MWAN_Green_Algae.p1	Chlmoe_2026857_JRGZ_Green_Algae.p1		Chlole_2003769_PRIQ_Green_Algae.p2							Chlsub_2088489_GFUR_Green_Algae.p1, Chlsub_2000942_GFUR_Green_Algae.p1			Chrzof_Cz01g10200.t1.v5.2.3	Claglo_2046317_VBLH_Green_Algae.p2, Claglo_2047010_VBLH_Green_Algae.p2				Codfra_2021277_GYBH_Green_Algae.p1
N0.HOG0000231	OG0000007	n1072	Acrsp._2006631_JIWJ_Green_Algae.p1		ApafusSAG2523_jg8869.t1	ApalobSAG2145_jg6119.t1	Aphrep_2073512_IJMT_Green_Algae.p1	Astglo_gw1.00101.139.1_t	Astgra_2045955_ZFXU_Green_Algae_4_samples_combined.p1, Astgra_2047102_ZFXU_Green_Algae_4_samples_combined.p1			Batpra_rna-XM_007512376.1		Bolpil_2005645_LSHT_Green_Algae.p1, Bolpil_2035253_LSHT_Green_Algae.p1	Botbra_Bobra.0300s0016.1.v2.1	Botsud_2008439_VJDZ_Green_Algae.p1, Botsud_2007104_VJDZ_Green_Algae.p5	Botter_2007385_QYXY_Green_Algae.p1	Brasub_2010154_GUBD_Green_Algae.p2, Brasub_2034592_GUBD_Green_Algae.p2		Carcru_2008689_VIAU_Green_Algae.p1			Chaorb_2070928_BAZF_Green_Algae.p1, Chaorb_2064968_BAZF_Green_Algae.p1	Chlbil_3032296_SRGS_Green_Algae_2_samples_combined.p1			Chlmin_2030789_MWAN_Green_Algae.p2					Chlrei_Cre03.g183350.t1.1.v5.5	Chlret_3021236_ZLBP_Green_Algae_2_samples_combined.p1, Chlret_3116891_ZLBP_Green_Algae_2_samples_combined.p1	Chlros_2037669_AJUW_Green_Algae.p1		Chlsp._2117105_XOZZ_Green_Algae_2_samples_combined.p1		Chltug_2085508_UTRE_Green_Algae.p1	Chlvar_fgenesh3_pg.C_scaffold_1000168	Chrzof_Cz01g32120.t1.v5.2.3			CocpriSAG2167_jg5220.t1			Deshal_2003480_KSFK_Green_Algae.p1, Deshal_2001995_KSFK_Green_Algae.p1	Dolten_2006500_XOAL_Green_Algae.p1	Dunsal_Dusal.0302s00001.1.v1.0, Dunsal_Dusal.0261s00001.1.v1.0
N0.HOG0000232	OG0000007	n1190					Aphrep_2002702_IJMT_Green_Algae.p1												Bryplu_2026181_JTIG_Green_Algae.p1, Bryplu_2029472_JTIG_Green_Algae.p1															Chlros_2040852_AJUW_Green_Algae.p1
N0.HOG0000233	OG0000007	n1203					Aphrep_2088707_IJMT_Green_Algae.p1		Astgra_2045083_ZFXU_Green_Algae_4_samples_combined.p1																			Chlmoe_2003774_JRGZ_Green_Algae.p3	Chlnoc_2001908_VALZ_Green_Algae.p1				Chlret_3003613_ZLBP_Green_Algae_2_samples_combined.p1	Chlros_2054571_AJUW_Green_Algae.p1		Chlsp._2109548_XOZZ_Green_Algae_2_samples_combined.p1, Chlsp._2010245_XOZZ_Green_Algae_2_samples_combined.p1		Chltug_2089183_UTRE_Green_Algae.p1, Chltug_2080208_UTRE_Green_Algae.p1		Chrzof_Cz12g00020.t1.v5.2.3
N0.HOG0000234	OG0000007	n1222							Astgra_2011503_ZFXU_Green_Algae_4_samples_combined.p3					Bolpil_2032373_LSHT_Green_Algae.p1
N0.HOG0000235	OG0000007	n1232	Acrsp._2038317_JIWJ_Green_Algae.p1		ApafusSAG2523_jg1430.t1, ApafusSAG2523_jg9428.t1, ApafusSAG2523_jg1207.t1	ApalobSAG2145_jg3851.t1, ApalobSAG2145_jg10656.t1, ApalobSAG2145_jg3788.t1	Aphrep_2003915_IJMT_Green_Algae.p1, Aphrep_2076757_IJMT_Green_Algae.p1, Aphrep_2017948_IJMT_Green_Algae.p3, Aphrep_2076182_IJMT_Green_Algae.p1, Aphrep_2002972_IJMT_Green_Algae.p1, Aphrep_2002973_IJMT_Green_Algae.p2, Aphrep_2014275_IJMT_Green_Algae.p1, Aphrep_2005785_IJMT_Green_Algae.p1, Aphrep_2010868_IJMT_Green_Algae.p1	Astglo_Aster-x1340, Astglo_Aster-04702, Astglo_Aster-04278	Astgra_2012200_ZFXU_Green_Algae_4_samples_combined.p1	Auxpro_rna-XM_011398873.1, Auxpro_rna-XM_011397324.1	AuxproUTEX25_rna-gnl|WGS_QOKY|APUTEX25_00004427-RA, AuxproUTEX25_rna-gnl|WGS_QOKY|APUTEX25_00002850-RA			Bolpil_2039661_LSHT_Green_Algae.p1, Bolpil_2005079_LSHT_Green_Algae.p1	Botbra_Bobra.168_1s0060.1.v2.1	Botsud_2001174_VJDZ_Green_Algae.p2, Botsud_2000438_VJDZ_Green_Algae.p1, Botsud_2000368_VJDZ_Green_Algae.p1, Botsud_2003096_VJDZ_Green_Algae.p1, Botsud_2003098_VJDZ_Green_Algae.p1	Botter_2006853_QYXY_Green_Algae.p3, Botter_2040803_QYXY_Green_Algae.p1, Botter_2008666_QYXY_Green_Algae.p1	Brasub_2037339_GUBD_Green_Algae.p1		Carcru_2041003_VIAU_Green_Algae.p1			Chaorb_2067809_BAZF_Green_Algae.p2, Chaorb_2006948_BAZF_Green_Algae.p1, Chaorb_2015490_BAZF_Green_Algae.p1	Chlbil_3132719_SRGS_Green_Algae_2_samples_combined.p1, Chlbil_3138704_SRGS_Green_Algae_2_samples_combined.p1		Chlmic_2034259_QRTH_Green_Algae.p1, Chlmic_2037436_QRTH_Green_Algae.p1, Chlmic_2037529_QRTH_Green_Algae.p1, Chlmic_2039858_QRTH_Green_Algae.p1, Chlmic_2027088_QRTH_Green_Algae.p1	Chlmin_2030842_MWAN_Green_Algae.p3		Chlnoc_2042688_VALZ_Green_Algae.p2	Chlole_2048829_PRIQ_Green_Algae.p1, Chlole_2005514_PRIQ_Green_Algae.p1, Chlole_2047309_PRIQ_Green_Algae.p1		Chlrei_Cre06.g304000.t1.2.v5.5, Chlrei_Cre10.g455750.t1.1.v5.5	Chlret_3103492_ZLBP_Green_Algae_2_samples_combined.p2, Chlret_3022642_ZLBP_Green_Algae_2_samples_combined.p1	Chlros_2044619_AJUW_Green_Algae.p1	Chlsor1602_rna-gnl|WGS_LHPG|mrna.C2E21_9504, Chlsor1602_rna-gnl|WGS_LHPG|mrna.C2E21_3032		Chlsub_2002609_GFUR_Green_Algae.p1, Chlsub_2082684_GFUR_Green_Algae.p1, Chlsub_2092515_GFUR_Green_Algae.p1	Chltug_2068292_UTRE_Green_Algae.p3, Chltug_2080749_UTRE_Green_Algae.p1, Chltug_2087911_UTRE_Green_Algae.p2, Chltug_2083213_UTRE_Green_Algae.p1	Chlvar_IGS.gm_4_00572, Chlvar_IGS.gm_2_00427, Chlvar_IGS.gm_3_00545, Chlvar_IGS.gm_4_00288	Chrzof_Cz08g01260.t1.v5.2.3, Chrzof_Cz03g00050.t1.v5.2.3		Cocpra_2004469_XJGM_Green_Algae.p2	CocpriSAG2167_jg5612.t1, CocpriSAG2167_jg3047.t1, CocpriSAG2167_jg1835.t1	CocsubC169_rna-gnl|jgi|COCSUDRAFT_mRNA67348, CocsubC169_rna-gnl|jgi|COCSUDRAFT_mRNA66556, CocsubC169_rna-gnl|jgi|COCSUDRAFT_mRNA59231		Deshal_2023683_KSFK_Green_Algae.p1, Deshal_2020930_KSFK_Green_Algae.p1	Dolten_2041210_XOAL_Green_Algae.p1, Dolten_2005823_XOAL_Green_Algae.p1, Dolten_2029844_XOAL_Green_Algae.p1	Dunsal_Dusal.0111s00001.1.v1.0, Dunsal_Dusal.0231s00016.1.v1.0, Dunsal_Dusal.0231s00015.1.v1.0	Dunter_2003682_WDWX_Green_Algae_UTEX_LB_1000.p1, Dunter_2003683_WDWX_Green_Algae_UTEX_LB_1000.p1, Dunter_2007567_WDWX_Green_Algae_UTEX_LB_1000.p2, Dunter_2007234_WDWX_Green_Algae_UTEX_LB_1000.p2, Dunter_2006435_WDWX_Green_Algae_UTEX_LB_1000.p1
N0.HOG0000236	OG0000007	n1500	Acrsp._2006781_JIWJ_Green_Algae.p2, Acrsp._2032235_JIWJ_Green_Algae.p1	Anksp._2020399_OTQG_Green_Algae.p1, Anksp._2023846_OTQG_Green_Algae.p1	ApafusSAG2523_jg2583.t1	ApalobSAG2145_jg4898.t1	Aphrep_2088465_IJMT_Green_Algae.p1, Aphrep_2068866_IJMT_Green_Algae.p1	Astglo_gw1.00146.184.1_t				Batpra_rna-XM_007511289.1		Bolpil_2039952_LSHT_Green_Algae.p1		Botsud_2008585_VJDZ_Green_Algae.p1, Botsud_2000081_VJDZ_Green_Algae.p1, Botsud_2036941_VJDZ_Green_Algae.p1		Brasub_2009741_GUBD_Green_Algae.p1, Brasub_2048124_GUBD_Green_Algae.p1, Brasub_2007573_GUBD_Green_Algae.p1	Bryplu_2021730_JTIG_Green_Algae.p1	Carcru_2003990_VIAU_Green_Algae.p1, Carcru_2043046_VIAU_Green_Algae.p1, Carcru_2010076_VIAU_Green_Algae.p1	Carobt_2052654_RUIF_Green_Algae.p1		Chaorb_2004926_BAZF_Green_Algae.p1, Chaorb_2006675_BAZF_Green_Algae.p2	Chlbil_3127149_SRGS_Green_Algae_2_samples_combined.p1, Chlbil_3140201_SRGS_Green_Algae_2_samples_combined.p2, Chlbil_3002058_SRGS_Green_Algae_2_samples_combined.p2, Chlbil_3012015_SRGS_Green_Algae_2_samples_combined.p1, Chlbil_3012016_SRGS_Green_Algae_2_samples_combined.p1		Chlmic_2027656_QRTH_Green_Algae.p1, Chlmic_2027407_QRTH_Green_Algae.p1, Chlmic_2038972_QRTH_Green_Algae.p1	Chlmin_2033269_MWAN_Green_Algae.p3, Chlmin_2034916_MWAN_Green_Algae.p3	Chlmoe_2005116_JRGZ_Green_Algae.p1		Chlole_2051626_PRIQ_Green_Algae.p1, Chlole_2001771_PRIQ_Green_Algae.p1		Chlrei_Cre03.g210625.t1.1.v5.5	Chlret_3004562_ZLBP_Green_Algae_2_samples_combined.p2, Chlret_3016540_ZLBP_Green_Algae_2_samples_combined.p2, Chlret_3103356_ZLBP_Green_Algae_2_samples_combined.p1, Chlret_3114286_ZLBP_Green_Algae_2_samples_combined.p1	Chlros_2011531_AJUW_Green_Algae.p2, Chlros_2052366_AJUW_Green_Algae.p1	Chlsor1602_rna-gnl|WGS_LHPG|mrna.C2E21_7282	Chlsp._2022710_XOZZ_Green_Algae_2_samples_combined.p1, Chlsp._2114827_XOZZ_Green_Algae_2_samples_combined.p1, Chlsp._2105720_XOZZ_Green_Algae_2_samples_combined.p1, Chlsp._2089661_XOZZ_Green_Algae_2_samples_combined.p1	Chlsub_2012596_GFUR_Green_Algae.p1, Chlsub_2000425_GFUR_Green_Algae.p2, Chlsub_2018130_GFUR_Green_Algae.p1, Chlsub_2005306_GFUR_Green_Algae.p1, Chlsub_2005307_GFUR_Green_Algae.p1, Chlsub_2005332_GFUR_Green_Algae.p2, Chlsub_2089745_GFUR_Green_Algae.p1	Chltug_2069202_UTRE_Green_Algae.p3, Chltug_2070131_UTRE_Green_Algae.p4, Chltug_2080153_UTRE_Green_Algae.p2	Chlvar_e_gw1.6.251.1	Chrzof_Cz01g01140.t1.v5.2.3		Cocpra_2004115_XJGM_Green_Algae.p3, Cocpra_2004623_XJGM_Green_Algae.p2	CocpriSAG2167_jg6407.t1, CocpriSAG2167_jg6403.t1	CocsubC169_rna-gnl|jgi|COCSUDRAFT_mRNA49100		Deshal_2004645_KSFK_Green_Algae.p1, Deshal_2022956_KSFK_Green_Algae.p1			Dunter_2036812_WDWX_Green_Algae_UTEX_LB_1000.p1
N0.HOG0000237	OG0000007	n1740																		Carcru_2054965_VIAU_Green_Algae.p1, Carcru_2008396_VIAU_Green_Algae.p3								Chlmoe_2027886_JRGZ_Green_Algae.p1
N0.HOG0000238	OG0000007	n1755	Acrsp._2035283_JIWJ_Green_Algae.p1, Acrsp._2001863_JIWJ_Green_Algae.p1	Anksp._2027581_OTQG_Green_Algae.p1, Anksp._2026252_OTQG_Green_Algae.p1	ApafusSAG2523_jg9319.t1	ApalobSAG2145_jg8796.t1	Aphrep_2071547_IJMT_Green_Algae.p1	Astglo_e_gw1.00113.3.1_t	Astgra_2054123_ZFXU_Green_Algae_4_samples_combined.p1, Astgra_2055900_ZFXU_Green_Algae_4_samples_combined.p1	Auxpro_rna-XM_011399413.1	AuxproUTEX25_rna-gnl|WGS_QOKY|APUTEX25_00000277-RA			Bolpil_2003399_LSHT_Green_Algae.p1, Bolpil_2002414_LSHT_Green_Algae.p1	Botbra_Bobra.341_1s0001.1.v2.1	Botsud_2008439_VJDZ_Green_Algae.p2, Botsud_2005971_VJDZ_Green_Algae.p1	Botter_2002336_QYXY_Green_Algae.p1	Brasub_2008868_GUBD_Green_Algae.p1, Brasub_2034973_GUBD_Green_Algae.p2, Brasub_2000341_GUBD_Green_Algae.p2	Bryplu_2029535_JTIG_Green_Algae.p1	Carcru_2048358_VIAU_Green_Algae.p1	Carobt_2007192_RUIF_Green_Algae.p1, Carobt_2007193_RUIF_Green_Algae.p1	Cepvir_2006645_YDCQ_Green_Algae.p1	Chaorb_2067414_BAZF_Green_Algae.p1, Chaorb_2004895_BAZF_Green_Algae.p2	Chlbil_3116152_SRGS_Green_Algae_2_samples_combined.p2		Chlmic_2042409_QRTH_Green_Algae.p1	Chlmin_2006676_MWAN_Green_Algae.p2	Chlmoe_2033408_JRGZ_Green_Algae.p1, Chlmoe_2003901_JRGZ_Green_Algae.p2	Chlnoc_2043277_VALZ_Green_Algae.p1, Chlnoc_2006617_VALZ_Green_Algae.p1	Chlole_2007751_PRIQ_Green_Algae.p2		Chlrei_Cre11.g479300.t1.1.v5.5	Chlret_3110287_ZLBP_Green_Algae_2_samples_combined.p2	Chlros_2002267_AJUW_Green_Algae.p1, Chlros_2039645_AJUW_Green_Algae.p1, Chlros_2055117_AJUW_Green_Algae.p2		Chlsp._2015561_XOZZ_Green_Algae_2_samples_combined.p2, Chlsp._2102706_XOZZ_Green_Algae_2_samples_combined.p1	Chlsub_2083297_GFUR_Green_Algae.p2, Chlsub_2017308_GFUR_Green_Algae.p2	Chltug_2087702_UTRE_Green_Algae.p1, Chltug_2009535_UTRE_Green_Algae.p2		Chrzof_Cz10g28060.t1.v5.2.3	Claglo_2039385_VBLH_Green_Algae.p1	Cocpra_2022138_XJGM_Green_Algae.p3	CocpriSAG2167_jg54.t1	CocsubC169_rna-gnl|jgi|COCSUDRAFT_mRNA38028	Codfra_2019489_GYBH_Green_Algae.p1, Codfra_2005109_GYBH_Green_Algae.p1	Deshal_2004632_KSFK_Green_Algae.p1		Dunsal_Dusal.0215s00007.1.v1.0	Dunter_2041889_WDWX_Green_Algae_UTEX_LB_1000.p1, Dunter_2045325_WDWX_Green_Algae_UTEX_LB_1000.p1
N0.HOG0000239	OG0000007	n1928							Astgra_2007055_ZFXU_Green_Algae_4_samples_combined.p2, Astgra_2048986_ZFXU_Green_Algae_4_samples_combined.p1									Brasub_2043889_GUBD_Green_Algae.p1		Carcru_2000965_VIAU_Green_Algae.p2	Carobt_2010499_RUIF_Green_Algae.p1			Chlbil_3026359_SRGS_Green_Algae_2_samples_combined.p1		Chlmic_2042696_QRTH_Green_Algae.p1	Chlmin_2033366_MWAN_Green_Algae.p1, Chlmin_2033633_MWAN_Green_Algae.p3	Chlmoe_2002650_JRGZ_Green_Algae.p1					Chlret_3012706_ZLBP_Green_Algae_2_samples_combined.p1	Chlros_2053680_AJUW_Green_Algae.p1			Chlsub_2020370_GFUR_Green_Algae.p1, Chlsub_2005307_GFUR_Green_Algae.p4	Chltug_2077764_UTRE_Green_Algae.p1				Cocpra_2002073_XJGM_Green_Algae.p1
N0.HOG0000240	OG0000007	n1967																						Chlbil_3011951_SRGS_Green_Algae_2_samples_combined.p1, Chlbil_3011952_SRGS_Green_Algae_2_samples_combined.p1									Chlret_3015955_ZLBP_Green_Algae_2_samples_combined.p2, Chlret_3108729_ZLBP_Green_Algae_2_samples_combined.p2
N0.HOG0000241	OG0000007	n1970										Batpra_rna-XM_007513402.1												Chlbil_3029429_SRGS_Green_Algae_2_samples_combined.p1									Chlret_3022589_ZLBP_Green_Algae_2_samples_combined.p2														Dolten_2000705_XOAL_Green_Algae.p1, Dolten_2000707_XOAL_Green_Algae.p1, Dolten_2000706_XOAL_Green_Algae.p1
N0.HOG0000242	OG0000007	n1985	Acrsp._2003674_JIWJ_Green_Algae.p1	Anksp._2001124_OTQG_Green_Algae.p2, Anksp._2021665_OTQG_Green_Algae.p2			Aphrep_2082712_IJMT_Green_Algae.p1							Bolpil_2004664_LSHT_Green_Algae.p1	Botbra_Bobra.0024s0064.1.v2.1						Carobt_2047905_RUIF_Green_Algae.p1		Chaorb_2055543_BAZF_Green_Algae.p1, Chaorb_2014419_BAZF_Green_Algae.p1	Chlbil_3118159_SRGS_Green_Algae_2_samples_combined.p1, Chlbil_3012396_SRGS_Green_Algae_2_samples_combined.p1			Chlmin_2028731_MWAN_Green_Algae.p3, Chlmin_2031215_MWAN_Green_Algae.p2						Chlret_3119648_ZLBP_Green_Algae_2_samples_combined.p1			Chlsp._2096669_XOZZ_Green_Algae_2_samples_combined.p2	Chlsub_2011804_GFUR_Green_Algae.p1, Chlsub_2011803_GFUR_Green_Algae.p1					Cocpra_2022545_XJGM_Green_Algae.p3				Deshal_2019761_KSFK_Green_Algae.p1			Dunter_2036031_WDWX_Green_Algae_UTEX_LB_1000.p1
N0.HOG0000243	OG0000007	n2043	Acrsp._2040607_JIWJ_Green_Algae.p1, Acrsp._2035451_JIWJ_Green_Algae.p1	Anksp._2024022_OTQG_Green_Algae.p2	ApafusSAG2523_jg10229.t1, ApafusSAG2523_jg289.t1	ApalobSAG2145_jg6129.t1, ApalobSAG2145_jg2198.t1, ApalobSAG2145_jg4966.t1	Aphrep_2011859_IJMT_Green_Algae.p1, Aphrep_2091756_IJMT_Green_Algae.p1	Astglo_e_gw1.00079.7.1_t	Astgra_2048379_ZFXU_Green_Algae_4_samples_combined.p2, Astgra_2005483_ZFXU_Green_Algae_4_samples_combined.p1				Blarhi_2079901_VHIJ_Green_Algae.p1, Blarhi_2075867_VHIJ_Green_Algae.p1	Bolpil_2003503_LSHT_Green_Algae.p1, Bolpil_2003504_LSHT_Green_Algae.p1	Botbra_Bobra.105_2s0022.1.v2.1, Botbra_Bobra.105_2s0023.1.v2.1	Botsud_2012334_VJDZ_Green_Algae.p1, Botsud_2000020_VJDZ_Green_Algae.p1, Botsud_2031254_VJDZ_Green_Algae.p1	Botter_2047262_QYXY_Green_Algae.p1, Botter_2010005_QYXY_Green_Algae.p2	Brasub_2043671_GUBD_Green_Algae.p1, Brasub_2042257_GUBD_Green_Algae.p1	Bryplu_2033102_JTIG_Green_Algae.p1	Carcru_2049264_VIAU_Green_Algae.p2, Carcru_2047664_VIAU_Green_Algae.p1	Carobt_2051460_RUIF_Green_Algae.p1		Chaorb_2014362_BAZF_Green_Algae.p9, Chaorb_2014362_BAZF_Green_Algae.p1	Chlbil_3024179_SRGS_Green_Algae_2_samples_combined.p2, Chlbil_3123819_SRGS_Green_Algae_2_samples_combined.p1, Chlbil_3009998_SRGS_Green_Algae_2_samples_combined.p1	Chlcri_2037404_BCYF_Green_Algae.p3	Chlmic_2034236_QRTH_Green_Algae.p1, Chlmic_2031157_QRTH_Green_Algae.p1, Chlmic_2027158_QRTH_Green_Algae.p1		Chlmoe_2005635_JRGZ_Green_Algae.p1	Chlnoc_2000302_VALZ_Green_Algae.p1, Chlnoc_2036002_VALZ_Green_Algae.p1	Chlole_2005976_PRIQ_Green_Algae.p1, Chlole_2042155_PRIQ_Green_Algae.p1		Chlrei_Cre01.g046237.t1.1.v5.5	Chlret_3001208_ZLBP_Green_Algae_2_samples_combined.p1	Chlros_2048735_AJUW_Green_Algae.p1, Chlros_2041175_AJUW_Green_Algae.p1, Chlros_2049904_AJUW_Green_Algae.p1	Chlsor1602_rna-gnl|WGS_LHPG|mrna.C2E21_7393	Chlsp._2009760_XOZZ_Green_Algae_2_samples_combined.p3, Chlsp._2009760_XOZZ_Green_Algae_2_samples_combined.p1, Chlsp._2000260_XOZZ_Green_Algae_2_samples_combined.p1, Chlsp._2000261_XOZZ_Green_Algae_2_samples_combined.p1, Chlsp._2000262_XOZZ_Green_Algae_2_samples_combined.p1	Chlsub_2020744_GFUR_Green_Algae.p2, Chlsub_2020001_GFUR_Green_Algae.p1	Chltug_2089671_UTRE_Green_Algae.p1		Chrzof_Cz06g14280.t1.v5.2.3	Claglo_2046959_VBLH_Green_Algae.p1, Claglo_2046959_VBLH_Green_Algae.p4	Cocpra_2020866_XJGM_Green_Algae.p2, Cocpra_2017573_XJGM_Green_Algae.p3	CocpriSAG2167_jg2199.t1, CocpriSAG2167_jg1092.t1, CocpriSAG2167_jg654.t1	CocsubC169_rna-gnl|jgi|COCSUDRAFT_mRNA35050, CocsubC169_rna-gnl|jgi|COCSUDRAFT_mRNA67093, CocsubC169_rna-gnl|jgi|COCSUDRAFT_mRNA57047, CocsubC169_rna-gnl|jgi|COCSUDRAFT_mRNA40099	Codfra_2018692_GYBH_Green_Algae.p1	Deshal_2003047_KSFK_Green_Algae.p2, Deshal_2003048_KSFK_Green_Algae.p2, Deshal_2002290_KSFK_Green_Algae.p1, Deshal_2002291_KSFK_Green_Algae.p1	Dolten_2041967_XOAL_Green_Algae.p1, Dolten_2034206_XOAL_Green_Algae.p3	Dunsal_Dusal.0008s00002.1.v1.0	Dunter_2007205_WDWX_Green_Algae_UTEX_LB_1000.p1
N0.HOG0000244	OG0000007	n2278		Anksp._2028208_OTQG_Green_Algae.p2, Anksp._2029493_OTQG_Green_Algae.p1			Aphrep_2017101_IJMT_Green_Algae.p2, Aphrep_2012251_IJMT_Green_Algae.p1							Bolpil_2006537_LSHT_Green_Algae.p1		Botsud_2005314_VJDZ_Green_Algae.p1, Botsud_2005315_VJDZ_Green_Algae.p1				Carcru_2061350_VIAU_Green_Algae.p1			Chaorb_2009278_BAZF_Green_Algae.p1	Chlbil_3007962_SRGS_Green_Algae_2_samples_combined.p1, Chlbil_3132765_SRGS_Green_Algae_2_samples_combined.p2, Chlbil_3116031_SRGS_Green_Algae_2_samples_combined.p1					Chlnoc_2008194_VALZ_Green_Algae.p2, Chlnoc_2000301_VALZ_Green_Algae.p1			Chlrei_Cre14.g614400.t1.1.v5.5	Chlret_3000132_ZLBP_Green_Algae_2_samples_combined.p3, Chlret_3012633_ZLBP_Green_Algae_2_samples_combined.p1, Chlret_3012634_ZLBP_Green_Algae_2_samples_combined.p1, Chlret_3027880_ZLBP_Green_Algae_2_samples_combined.p2		Chlsor1602_rna-gnl|WGS_LHPG|mrna.C2E21_1544			Chltug_2088766_UTRE_Green_Algae.p3		Chrzof_Cz06g35010.t1.v5.2.3, Chrzof_Cz06g34370.t1.v5.2.3	Claglo_2041828_VBLH_Green_Algae.p1	Cocpra_2022070_XJGM_Green_Algae.p4, Cocpra_2003530_XJGM_Green_Algae.p2				Deshal_2005010_KSFK_Green_Algae.p1	Dolten_2040734_XOAL_Green_Algae.p2, Dolten_2003595_XOAL_Green_Algae.p1	Dunsal_Dusal.0160s00016.1.v1.0	Dunter_2008923_WDWX_Green_Algae_UTEX_LB_1000.p1
N0.HOG0000245	OG0000007	n2391																						Chlbil_3127412_SRGS_Green_Algae_2_samples_combined.p1, Chlbil_3009538_SRGS_Green_Algae_2_samples_combined.p1			Chlmin_2027883_MWAN_Green_Algae.p3						Chlret_3117982_ZLBP_Green_Algae_2_samples_combined.p1									Cocpra_2019194_XJGM_Green_Algae.p2
N0.HOG0000246	OG0000007	n2399	Acrsp._2038133_JIWJ_Green_Algae.p1, Acrsp._2005847_JIWJ_Green_Algae.p2	Anksp._2022478_OTQG_Green_Algae.p1			Aphrep_2010999_IJMT_Green_Algae.p1, Aphrep_2007493_IJMT_Green_Algae.p1									Botsud_2006588_VJDZ_Green_Algae.p1, Botsud_2001653_VJDZ_Green_Algae.p1		Brasub_2004157_GUBD_Green_Algae.p1	Bryplu_2030843_JTIG_Green_Algae.p1					Chlbil_3124905_SRGS_Green_Algae_2_samples_combined.p2, Chlbil_3132543_SRGS_Green_Algae_2_samples_combined.p2		Chlmic_2000614_QRTH_Green_Algae.p1, Chlmic_2036041_QRTH_Green_Algae.p1				Chlole_2034319_PRIQ_Green_Algae.p1, Chlole_2005106_PRIQ_Green_Algae.p1			Chlret_3024239_ZLBP_Green_Algae_2_samples_combined.p1			Chlsp._2090995_XOZZ_Green_Algae_2_samples_combined.p1	Chlsub_2019466_GFUR_Green_Algae.p1				Claglo_2046959_VBLH_Green_Algae.p3							Dunsal_Dusal.0021s00028.1.v1.0, Dunsal_Dusal.0008s00001.1.v1.0
N0.HOG0000247	OG0000008	n1	Acrsp._2004903_JIWJ_Green_Algae.p1, Acrsp._2040011_JIWJ_Green_Algae.p1, Acrsp._2004775_JIWJ_Green_Algae.p1	Anksp._2003206_OTQG_Green_Algae.p2, Anksp._2001450_OTQG_Green_Algae.p1, Anksp._2001449_OTQG_Green_Algae.p1, Anksp._2001448_OTQG_Green_Algae.p1, Anksp._2030115_OTQG_Green_Algae.p1, Anksp._2023407_OTQG_Green_Algae.p1, Anksp._2001948_OTQG_Green_Algae.p1, Anksp._2001432_OTQG_Green_Algae.p2, Anksp._2001946_OTQG_Green_Algae.p1, Anksp._2001948_OTQG_Green_Algae.p3, Anksp._2001947_OTQG_Green_Algae.p1, Ank…	ApafusSAG2523_jg4311.t1, ApafusSAG2523_jg4045.t1, ApafusSAG2523_jg12441.t1, ApafusSAG2523_jg8245.t1, ApafusSAG2523_jg3854.t1	ApalobSAG2145_jg9673.t1, ApalobSAG2145_jg9725.t1, ApalobSAG2145_jg6962.t1, ApalobSAG2145_jg5390.t1, ApalobSAG2145_jg1846.t1	Aphrep_2004217_IJMT_Green_Algae.p2, Aphrep_2090818_IJMT_Green_Algae.p1, Aphrep_2009567_IJMT_Green_Algae.p1, Aphrep_2005293_IJMT_Green_Algae.p1	Astglo_Aster-07415, Astglo_Aster-00472, Astglo_e_gw1.00122.82.1_t, Astglo_gw1.00017.13.1_t, Astglo_e_gw1.00102.17.1_t, Astglo_e_gw1.00004.30.1_t	Astgra_2058369_ZFXU_Green_Algae_4_samples_combined.p1, Astgra_2057034_ZFXU_Green_Algae_4_samples_combined.p1, Astgra_2008499_ZFXU_Green_Algae_4_samples_combined.p1, Astgra_2002242_ZFXU_Green_Algae_4_samples_combined.p1, Astgra_2004434_ZFXU_Green_Algae_4_samples_combined.p1	Auxpro_rna-XM_011401720.1, Auxpro_rna-XM_011398135.1, Auxpro_rna-XM_011398156.1	AuxproUTEX25_rna-gnl|WGS_QOKY|APUTEX25_00005248-RA, AuxproUTEX25_rna-gnl|WGS_QOKY|APUTEX25_00004207-RA, AuxproUTEX25_rna-gnl|WGS_QOKY|APUTEX25_00004220-RA	Batpra_rna-XM_007508988.1, Batpra_rna-XM_007511337.1	Blarhi_2003876_VHIJ_Green_Algae.p2, Blarhi_2003877_VHIJ_Green_Algae.p2, Blarhi_2073991_VHIJ_Green_Algae.p2, Blarhi_2003688_VHIJ_Green_Algae.p1, Blarhi_2015680_VHIJ_Green_Algae.p2, Blarhi_2006712_VHIJ_Green_Algae.p1, Blarhi_2006713_VHIJ_Green_Algae.p1, Blarhi_2011785_VHIJ_Green_Algae.p1, Blarhi_2080390_VHIJ_Green_Algae.p1, Blarhi_2079691_VHIJ_Green_Algae.p1	Bolpil_2038284_LSHT_Green_Algae.p1, Bolpil_2040112_LSHT_Green_Algae.p1, Bolpil_2039788_LSHT_Green_Algae.p1, Bolpil_2037788_LSHT_Green_Algae.p1, Bolpil_2039438_LSHT_Green_Algae.p1	Botbra_Bobra.0022s0285.1.v2.1, Botbra_Bobra.0352s0032.1.v2.1, Botbra_Bobra.97_2s0011.1.v2.1, Botbra_Bobra.0239s0008.1.v2.1, Botbra_Bobra.0239s0007.1.v2.1, Botbra_Bobra.97_2s0013.1.v2.1, Botbra_Bobra.97_2s0012.1.v2.1, Botbra_Bobra.331_2s0042.1.v2.1	Botsud_2002946_VJDZ_Green_Algae.p1, Botsud_2002945_VJDZ_Green_Algae.p1, Botsud_2002947_VJDZ_Green_Algae.p1, Botsud_2039206_VJDZ_Green_Algae.p1, Botsud_2004546_VJDZ_Green_Algae.p1, Botsud_2012102_VJDZ_Green_Algae.p1, Botsud_2004545_VJDZ_Green_Algae.p2, Botsud_2012048_VJDZ_Green_Algae.p1, Botsud_2011225_VJDZ_Green_Algae.p1	Botter_2010780_QYXY_Green_Algae.p1, Botter_2000699_QYXY_Green_Algae.p1, Botter_2008462_QYXY_Green_Algae.p1, Botter_2010651_QYXY_Green_Algae.p1, Botter_2000700_QYXY_Green_Algae.p1, Botter_2002944_QYXY_Green_Algae.p1	Brasub_2005049_GUBD_Green_Algae.p1, Brasub_2038670_GUBD_Green_Algae.p1, Brasub_2010456_GUBD_Green_Algae.p1, Brasub_2002236_GUBD_Green_Algae.p1, Brasub_2010652_GUBD_Green_Algae.p1, Brasub_2007641_GUBD_Green_Algae.p1	Bryplu_2000134_JTIG_Green_Algae.p1, Bryplu_2004092_JTIG_Green_Algae.p1, Bryplu_2001418_JTIG_Green_Algae.p1, Bryplu_2031943_JTIG_Green_Algae.p1, Bryplu_2029434_JTIG_Green_Algae.p1, Bryplu_2029892_JTIG_Green_Algae.p1, Bryplu_2031051_JTIG_Green_Algae.p1, Bryplu_2021246_JTIG_Green_Algae.p2	Carcru_2062154_VIAU_Green_Algae.p1, Carcru_2009901_VIAU_Green_Algae.p1, Carcru_2063086_VIAU_Green_Algae.p1, Carcru_2063756_VIAU_Green_Algae.p1, Carcru_2064020_VIAU_Green_Algae.p1	Carobt_2003230_RUIF_Green_Algae.p2, Carobt_2050775_RUIF_Green_Algae.p1, Carobt_2049625_RUIF_Green_Algae.p1, Carobt_2002335_RUIF_Green_Algae.p1, Carobt_2002336_RUIF_Green_Algae.p1		Chaorb_2004006_BAZF_Green_Algae.p1, Chaorb_2006216_BAZF_Green_Algae.p1, Chaorb_2006217_BAZF_Green_Algae.p1, Chaorb_2006217_BAZF_Green_Algae.p4, Chaorb_2014573_BAZF_Green_Algae.p2, Chaorb_2013877_BAZF_Green_Algae.p1, Chaorb_2013929_BAZF_Green_Algae.p1	Chlbil_3130502_SRGS_Green_Algae_2_samples_combined.p2, Chlbil_3006584_SRGS_Green_Algae_2_samples_combined.p1, Chlbil_3130004_SRGS_Green_Algae_2_samples_combined.p2, Chlbil_3003040_SRGS_Green_Algae_2_samples_combined.p1, Chlbil_3003039_SRGS_Green_Algae_2_samples_combined.p1, Chlbil_3029975_SRGS_Green_Algae_2_samples_combined.p1	Chlcri_2045313_BCYF_Green_Algae.p1, Chlcri_2046545_BCYF_Green_Algae.p1, Chlcri_2042210_BCYF_Green_Algae.p1, Chlcri_2003625_BCYF_Green_Algae.p1	Chlmic_2033849_QRTH_Green_Algae.p1, Chlmic_2042782_QRTH_Green_Algae.p1, Chlmic_2042471_QRTH_Green_Algae.p1, Chlmic_2042841_QRTH_Green_Algae.p1	Chlmin_2003580_MWAN_Green_Algae.p1, Chlmin_2003581_MWAN_Green_Algae.p1, Chlmin_2003582_MWAN_Green_Algae.p3, Chlmin_2007413_MWAN_Green_Algae.p3, Chlmin_2007399_MWAN_Green_Algae.p3, Chlmin_2004659_MWAN_Green_Algae.p1, Chlmin_2006460_MWAN_Green_Algae.p1, Chlmin_2030984_MWAN_Green_Algae.p3	Chlmoe_2035024_JRGZ_Green_Algae.p1, Chlmoe_2006345_JRGZ_Green_Algae.p1, Chlmoe_2006570_JRGZ_Green_Algae.p1, Chlmoe_2004177_JRGZ_Green_Algae.p2, Chlmoe_2002913_JRGZ_Green_Algae.p1	Chlnoc_2047691_VALZ_Green_Algae.p1, Chlnoc_2053900_VALZ_Green_Algae.p1, Chlnoc_2045424_VALZ_Green_Algae.p1, Chlnoc_2048038_VALZ_Green_Algae.p1, Chlnoc_2006283_VALZ_Green_Algae.p1, Chlnoc_2041463_VALZ_Green_Algae.p1, Chlnoc_2006282_VALZ_Green_Algae.p1, Chlnoc_2051101_VALZ_Green_Algae.p1, Chlnoc_2046231_VALZ_Green_Algae.p1, Chlnoc_2047367_VALZ_Green_Algae.p1	Chlole_2046089_PRIQ_Green_Algae.p1, Chlole_2051705_PRIQ_Green_Algae.p1, Chlole_2007693_PRIQ_Green_Algae.p2, Chlole_2050769_PRIQ_Green_Algae.p1	Chloog_2002816_IHOI_Green_Algae.p2, Chloog_2030279_IHOI_Green_Algae.p2, Chloog_2024046_IHOI_Green_Algae.p2, Chloog_2024863_IHOI_Green_Algae.p1, Chloog_2003081_IHOI_Green_Algae.p1	Chlrei_Cre10.g466350.t1.1.v5.5, Chlrei_Cre16.g657350.t1.2.v5.5, Chlrei_Cre17.g707650.t1.1.v5.5, Chlrei_Cre12.g485600.t1.2.v5.5, Chlrei_Cre17.g707800.t1.2.v5.5	Chlret_3131932_ZLBP_Green_Algae_2_samples_combined.p1, Chlret_3025516_ZLBP_Green_Algae_2_samples_combined.p1, Chlret_3017131_ZLBP_Green_Algae_2_samples_combined.p1, Chlret_3012762_ZLBP_Green_Algae_2_samples_combined.p1, Chlret_3118562_ZLBP_Green_Algae_2_samples_combined.p1, Chlret_3010384_ZLBP_Green_Algae_2_samples_combined.p2, Chlret_3012216_ZLBP_Green_Algae_2_samples_combined.p2, Chlret_3120846…	Chlros_2011347_AJUW_Green_Algae.p1, Chlros_2042345_AJUW_Green_Algae.p2, Chlros_2009508_AJUW_Green_Algae.p1, Chlros_2011906_AJUW_Green_Algae.p1, Chlros_2010707_AJUW_Green_Algae.p1, Chlros_2010706_AJUW_Green_Algae.p1, Chlros_2010708_AJUW_Green_Algae.p1	Chlsor1602_rna-gnl|WGS_LHPG|mrna.C2E21_3189, Chlsor1602_rna-gnl|WGS_LHPG|mrna.C2E21_3055, Chlsor1602_rna-gnl|WGS_LHPG|mrna.C2E21_3056, Chlsor1602_rna-gnl|WGS_LHPG|mrna.C2E21_1289, Chlsor1602_rna-gnl|WGS_LHPG|mrna.C2E21_3353, Chlsor1602_rna-gnl|WGS_LHPG|mrna.C2E21_8720	Chlsp._2011036_XOZZ_Green_Algae_2_samples_combined.p1, Chlsp._2116589_XOZZ_Green_Algae_2_samples_combined.p1, Chlsp._2001232_XOZZ_Green_Algae_2_samples_combined.p1, Chlsp._2001233_XOZZ_Green_Algae_2_samples_combined.p1, Chlsp._2001234_XOZZ_Green_Algae_2_samples_combined.p1, Chlsp._2117983_XOZZ_Green_Algae_2_samples_combined.p1, Chlsp._2119044_XOZZ_Green_Algae_2_samples_combined.p1, Chlsp._2117327…	Chlsub_2022284_GFUR_Green_Algae.p1, Chlsub_2014263_GFUR_Green_Algae.p1, Chlsub_2095718_GFUR_Green_Algae.p1, Chlsub_2095665_GFUR_Green_Algae.p1	Chltug_2013989_UTRE_Green_Algae.p1, Chltug_2011288_UTRE_Green_Algae.p1, Chltug_2016447_UTRE_Green_Algae.p2, Chltug_2006335_UTRE_Green_Algae.p2, Chltug_2015717_UTRE_Green_Algae.p1, Chltug_2015718_UTRE_Green_Algae.p1, Chltug_2011687_UTRE_Green_Algae.p1, Chltug_2013548_UTRE_Green_Algae.p2	Chlvar_IGS.gm_2_00611, Chlvar_IGS.gm_14_00076, Chlvar_estExt_fgenesh3_pg.C_260003	Chrzof_Cz08g20200.t1.v5.2.3, Chrzof_Cz13g19100.t1.v5.2.3, Chrzof_Cz05g34020.t1.v5.2.3, Chrzof_Cz03g30070.t1.v5.2.3, Chrzof_Cz11g21010.t1.v5.2.3, Chrzof_Cz11g20180.t1.v5.2.3	Claglo_2007603_VBLH_Green_Algae.p1, Claglo_2001785_VBLH_Green_Algae.p2, Claglo_2001786_VBLH_Green_Algae.p2, Claglo_2001787_VBLH_Green_Algae.p2, Claglo_2002404_VBLH_Green_Algae.p1, Claglo_2009969_VBLH_Green_Algae.p1, Claglo_2000487_VBLH_Green_Algae.p1, Claglo_2000488_VBLH_Green_Algae.p1, Claglo_2012418_VBLH_Green_Algae.p2, Claglo_2010393_VBLH_Green_Algae.p1	Cocpra_2003218_XJGM_Green_Algae.p2, Cocpra_2003219_XJGM_Green_Algae.p2, Cocpra_2003217_XJGM_Green_Algae.p1, Cocpra_2003218_XJGM_Green_Algae.p3, Cocpra_2023126_XJGM_Green_Algae.p1	CocpriSAG2167_jg2594.t1, CocpriSAG2167_jg3858.t1, CocpriSAG2167_jg793.t3, CocpriSAG2167_jg686.t1	CocsubC169_rna-gnl|jgi|COCSUDRAFT_mRNA66347, CocsubC169_rna-gnl|jgi|COCSUDRAFT_mRNA64800, CocsubC169_rna-gnl|jgi|COCSUDRAFT_mRNA12786	Codfra_2022601_GYBH_Green_Algae.p1, Codfra_2002349_GYBH_Green_Algae.p1, Codfra_2003613_GYBH_Green_Algae.p1	Deshal_2001371_KSFK_Green_Algae.p2, Deshal_2001372_KSFK_Green_Algae.p2, Deshal_2022070_KSFK_Green_Algae.p1, Deshal_2022666_KSFK_Green_Algae.p1	Dolten_2040138_XOAL_Green_Algae.p2	Dunsal_Dusal.0186s00019.1.v1.0, Dunsal_Dusal.0106s00018.1.v1.0, Dunsal_Dusal.0056s00014.1.v1.0	Dunter_2005093_WDWX_Green_Algae_UTEX_LB_1000.p1, Dunter_2008423_WDWX_Green_Algae_UTEX_LB_1000.p1, Dunter_2006615_WDWX_Green_Algae_UTEX_LB_1000.p1
N0.HOG0000248	OG0000008	n775	Acrsp._2038434_JIWJ_Green_Algae.p1, Acrsp._2040473_JIWJ_Green_Algae.p1, Acrsp._2040903_JIWJ_Green_Algae.p1	Anksp._2002429_OTQG_Green_Algae.p1, Anksp._2000607_OTQG_Green_Algae.p2, Anksp._2002404_OTQG_Green_Algae.p1, Anksp._2001243_OTQG_Green_Algae.p1, Anksp._2001244_OTQG_Green_Algae.p1, Anksp._2003318_OTQG_Green_Algae.p1, Anksp._2001656_OTQG_Green_Algae.p2, Anksp._2001655_OTQG_Green_Algae.p2, Anksp._2003504_OTQG_Green_Algae.p1, Anksp._2003447_OTQG_Green_Algae.p1	ApafusSAG2523_jg11108.t1, ApafusSAG2523_jg7937.t1, ApafusSAG2523_jg6587.t2, ApafusSAG2523_jg8228.t1, ApafusSAG2523_jg9038.t1, ApafusSAG2523_jg9162.t1, ApafusSAG2523_jg7733.t1, ApafusSAG2523_jg4911.t2, ApafusSAG2523_jg1983.t1, ApafusSAG2523_jg9330.t1, ApafusSAG2523_jg6327.t1, ApafusSAG2523_jg1984.t1	ApalobSAG2145_jg7955.t1, ApalobSAG2145_jg3247.t1, ApalobSAG2145_jg7905.t1, ApalobSAG2145_jg5314.t1, ApalobSAG2145_jg5315.t1, ApalobSAG2145_jg3222.t1, ApalobSAG2145_jg8930.t1, ApalobSAG2145_jg3399.t1, ApalobSAG2145_jg9124.t1, ApalobSAG2145_jg9161.t1, ApalobSAG2145_jg9125.t1, ApalobSAG2145_jg9943.t1, ApalobSAG2145_jg2717.t1, ApalobSAG2145_jg9900.t1, ApalobSAG2145_jg9945.t1	Aphrep_2017091_IJMT_Green_Algae.p1, Aphrep_2001946_IJMT_Green_Algae.p1, Aphrep_2081796_IJMT_Green_Algae.p1, Aphrep_2014391_IJMT_Green_Algae.p1, Aphrep_2078134_IJMT_Green_Algae.p1, Aphrep_2075100_IJMT_Green_Algae.p1, Aphrep_2080371_IJMT_Green_Algae.p1, Aphrep_2008497_IJMT_Green_Algae.p1, Aphrep_2008498_IJMT_Green_Algae.p1, Aphrep_2008496_IJMT_Green_Algae.p1, Aphrep_2008499_IJMT_Green_Algae.p1, Aph…	Astglo_Aster-03204, Astglo_e_gw1.00057.24.1_t, Astglo_fgenesh1_pg.00060_23_64_t, Astglo_Aster-03592, Astglo_Aster-00699, Astglo_Aster-00700, Astglo_gw1.00069.61.1_t, Astglo_gw1.00069.49.1_t, Astglo_fgenesh1_pm.00067_23_14_t, Astglo_Aster-03380, Astglo_Aster-06256, Astglo_Aster-06257	Astgra_2006329_ZFXU_Green_Algae_4_samples_combined.p1, Astgra_2002384_ZFXU_Green_Algae_4_samples_combined.p1, Astgra_2002385_ZFXU_Green_Algae_4_samples_combined.p1, Astgra_2055773_ZFXU_Green_Algae_4_samples_combined.p1, Astgra_2001286_ZFXU_Green_Algae_4_samples_combined.p1, Astgra_2001287_ZFXU_Green_Algae_4_samples_combined.p1, Astgra_2001288_ZFXU_Green_Algae_4_samples_combined.p1, Astgra_2000853…	Auxpro_rna-XM_011397303.1, Auxpro_rna-XM_011400714.1, Auxpro_rna-XM_011397588.1, Auxpro_rna-XM_011398776.1, Auxpro_rna-XM_011397168.1, Auxpro_rna-XM_011397169.1, Auxpro_rna-XM_011398586.1	AuxproUTEX25_rna-gnl|WGS_QOKY|APUTEX25_00002866-RA, AuxproUTEX25_rna-gnl|WGS_QOKY|APUTEX25_00000573-RA, AuxproUTEX25_rna-gnl|WGS_QOKY|APUTEX25_00002292-RA, AuxproUTEX25_rna-gnl|WGS_QOKY|APUTEX25_00004515-RA, AuxproUTEX25_rna-gnl|WGS_QOKY|APUTEX25_00002145-RA, AuxproUTEX25_rna-gnl|WGS_QOKY|APUTEX25_00000061-RA	Batpra_rna-XM_007511451.1	Blarhi_2015700_VHIJ_Green_Algae.p2, Blarhi_2015700_VHIJ_Green_Algae.p1, Blarhi_2070649_VHIJ_Green_Algae.p2, Blarhi_2013123_VHIJ_Green_Algae.p2, Blarhi_2013084_VHIJ_Green_Algae.p1	Bolpil_2038869_LSHT_Green_Algae.p1, Bolpil_2039190_LSHT_Green_Algae.p1	Botbra_Bobra.341_1s0010.1.v2.1, Botbra_Bobra.40_2s0035.1.v2.1, Botbra_Bobra.0065s0034.1.v2.1, Botbra_Bobra.0163s0020.1.v2.1, Botbra_Bobra.0183s0015.1.v2.1, Botbra_Bobra.0022s0215.1.v2.1, Botbra_Bobra.0093s0057.1.v2.1, Botbra_Bobra.0186s0076.1.v2.1, Botbra_Bobra.0003s0008.1.v2.1, Botbra_Bobra.0132s0054.1.v2.1, Botbra_Bobra.0006s0030.1.v2.1, Botbra_Bobra.0229s0015.1.v2.1, Botbra_Bobra.247_1s0021.1.…	Botsud_2037613_VJDZ_Green_Algae.p1, Botsud_2038981_VJDZ_Green_Algae.p1, Botsud_2009608_VJDZ_Green_Algae.p1, Botsud_2011346_VJDZ_Green_Algae.p1, Botsud_2011635_VJDZ_Green_Algae.p1, Botsud_2011603_VJDZ_Green_Algae.p1, Botsud_2011475_VJDZ_Green_Algae.p1, Botsud_2003938_VJDZ_Green_Algae.p1, Botsud_2011088_VJDZ_Green_Algae.p1	Botter_2006711_QYXY_Green_Algae.p1, Botter_2010117_QYXY_Green_Algae.p1, Botter_2049634_QYXY_Green_Algae.p1, Botter_2011636_QYXY_Green_Algae.p1, Botter_2004775_QYXY_Green_Algae.p4, Botter_2004774_QYXY_Green_Algae.p1, Botter_2010030_QYXY_Green_Algae.p1, Botter_2003279_QYXY_Green_Algae.p1, Botter_2011421_QYXY_Green_Algae.p1, Botter_2007740_QYXY_Green_Algae.p1, Botter_2005530_QYXY_Green_Algae.p1, Bot…	Brasub_2008368_GUBD_Green_Algae.p1, Brasub_2037479_GUBD_Green_Algae.p1, Brasub_2003915_GUBD_Green_Algae.p1, Brasub_2007080_GUBD_Green_Algae.p1, Brasub_2007859_GUBD_Green_Algae.p1, Brasub_2049132_GUBD_Green_Algae.p1, Brasub_2006797_GUBD_Green_Algae.p1, Brasub_2010181_GUBD_Green_Algae.p1	Bryplu_2003296_JTIG_Green_Algae.p1, Bryplu_2004091_JTIG_Green_Algae.p1, Bryplu_2005190_JTIG_Green_Algae.p1, Bryplu_2005110_JTIG_Green_Algae.p1, Bryplu_2005388_JTIG_Green_Algae.p1, Bryplu_2028046_JTIG_Green_Algae.p1, Bryplu_2003128_JTIG_Green_Algae.p1, Bryplu_2003130_JTIG_Green_Algae.p1, Bryplu_2029652_JTIG_Green_Algae.p1, Bryplu_2001111_JTIG_Green_Algae.p1, Bryplu_2029303_JTIG_Green_Algae.p1, Bry…	Carcru_2061790_VIAU_Green_Algae.p1, Carcru_2062598_VIAU_Green_Algae.p1, Carcru_2063757_VIAU_Green_Algae.p1, Carcru_2063534_VIAU_Green_Algae.p1, Carcru_2063437_VIAU_Green_Algae.p1, Carcru_2055754_VIAU_Green_Algae.p1, Carcru_2056878_VIAU_Green_Algae.p1, Carcru_2063653_VIAU_Green_Algae.p1, Carcru_2064049_VIAU_Green_Algae.p1, Carcru_2063535_VIAU_Green_Algae.p1, Carcru_2054430_VIAU_Green_Algae.p1, Car…	Carobt_2011878_RUIF_Green_Algae.p1, Carobt_2012242_RUIF_Green_Algae.p1, Carobt_2052947_RUIF_Green_Algae.p1, Carobt_2054522_RUIF_Green_Algae.p1, Carobt_2008011_RUIF_Green_Algae.p1, Carobt_2012718_RUIF_Green_Algae.p1, Carobt_2054275_RUIF_Green_Algae.p1		Chaorb_2064389_BAZF_Green_Algae.p2, Chaorb_2064998_BAZF_Green_Algae.p1, Chaorb_2064077_BAZF_Green_Algae.p1, Chaorb_2013035_BAZF_Green_Algae.p1, Chaorb_2009047_BAZF_Green_Algae.p1, Chaorb_2072279_BAZF_Green_Algae.p1, Chaorb_2010085_BAZF_Green_Algae.p1, Chaorb_2062532_BAZF_Green_Algae.p1, Chaorb_2014862_BAZF_Green_Algae.p1, Chaorb_2011888_BAZF_Green_Algae.p1, Chaorb_2069035_BAZF_Green_Algae.p1, Cha…	Chlbil_3030891_SRGS_Green_Algae_2_samples_combined.p3, Chlbil_3007500_SRGS_Green_Algae_2_samples_combined.p1, Chlbil_3024255_SRGS_Green_Algae_2_samples_combined.p1, Chlbil_3017275_SRGS_Green_Algae_2_samples_combined.p1, Chlbil_3140774_SRGS_Green_Algae_2_samples_combined.p1, Chlbil_3137774_SRGS_Green_Algae_2_samples_combined.p1, Chlbil_3140317_SRGS_Green_Algae_2_samples_combined.p1, Chlbil_3002155…	Chlcri_2003001_BCYF_Green_Algae.p1, Chlcri_2003061_BCYF_Green_Algae.p1, Chlcri_2046056_BCYF_Green_Algae.p1, Chlcri_2044088_BCYF_Green_Algae.p1, Chlcri_2002971_BCYF_Green_Algae.p2, Chlcri_2003060_BCYF_Green_Algae.p1, Chlcri_2002846_BCYF_Green_Algae.p1	Chlmic_2001604_QRTH_Green_Algae.p1, Chlmic_2036225_QRTH_Green_Algae.p1, Chlmic_2000544_QRTH_Green_Algae.p1, Chlmic_2000545_QRTH_Green_Algae.p2, Chlmic_2043033_QRTH_Green_Algae.p2, Chlmic_2005244_QRTH_Green_Algae.p1, Chlmic_2032768_QRTH_Green_Algae.p1, Chlmic_2035529_QRTH_Green_Algae.p1, Chlmic_2002066_QRTH_Green_Algae.p1, Chlmic_2003099_QRTH_Green_Algae.p1, Chlmic_2003264_QRTH_Green_Algae.p1, Chl…	Chlmin_2001723_MWAN_Green_Algae.p1, Chlmin_2001724_MWAN_Green_Algae.p1, Chlmin_2001720_MWAN_Green_Algae.p3, Chlmin_2001722_MWAN_Green_Algae.p4, Chlmin_2001722_MWAN_Green_Algae.p2, Chlmin_2034064_MWAN_Green_Algae.p3, Chlmin_2033134_MWAN_Green_Algae.p1, Chlmin_2001720_MWAN_Green_Algae.p2, Chlmin_2001721_MWAN_Green_Algae.p2	Chlmoe_2030745_JRGZ_Green_Algae.p1, Chlmoe_2032871_JRGZ_Green_Algae.p1, Chlmoe_2035281_JRGZ_Green_Algae.p1, Chlmoe_2003929_JRGZ_Green_Algae.p1, Chlmoe_2001157_JRGZ_Green_Algae.p1, Chlmoe_2035107_JRGZ_Green_Algae.p1, Chlmoe_2026038_JRGZ_Green_Algae.p2, Chlmoe_2000228_JRGZ_Green_Algae.p1, Chlmoe_2034420_JRGZ_Green_Algae.p1, Chlmoe_2034658_JRGZ_Green_Algae.p1	Chlnoc_2001194_VALZ_Green_Algae.p2, Chlnoc_2001195_VALZ_Green_Algae.p2, Chlnoc_2042175_VALZ_Green_Algae.p1, Chlnoc_2051332_VALZ_Green_Algae.p1, Chlnoc_2053668_VALZ_Green_Algae.p1, Chlnoc_2006185_VALZ_Green_Algae.p1, Chlnoc_2004021_VALZ_Green_Algae.p1, Chlnoc_2000116_VALZ_Green_Algae.p1, Chlnoc_2007224_VALZ_Green_Algae.p1, Chlnoc_2047965_VALZ_Green_Algae.p1, Chlnoc_2049917_VALZ_Green_Algae.p1, Chl…	Chlole_2007663_PRIQ_Green_Algae.p1, Chlole_2050224_PRIQ_Green_Algae.p1, Chlole_2050067_PRIQ_Green_Algae.p1, Chlole_2040265_PRIQ_Green_Algae.p1, Chlole_2048436_PRIQ_Green_Algae.p1, Chlole_2045015_PRIQ_Green_Algae.p1, Chlole_2007807_PRIQ_Green_Algae.p1, Chlole_2050894_PRIQ_Green_Algae.p1, Chlole_2051238_PRIQ_Green_Algae.p1, Chlole_2002423_PRIQ_Green_Algae.p1, Chlole_2040456_PRIQ_Green_Algae.p1, Chl…	Chloog_2023507_IHOI_Green_Algae.p3, Chloog_2026206_IHOI_Green_Algae.p1, Chloog_2028708_IHOI_Green_Algae.p2, Chloog_2026166_IHOI_Green_Algae.p1, Chloog_2024994_IHOI_Green_Algae.p2, Chloog_2030080_IHOI_Green_Algae.p2	Chlrei_Cre16.g685389.t1.1.v5.5, Chlrei_Cre02.g075900.t1.1.v5.5, Chlrei_Cre02.g075850.t1.1.v5.5, Chlrei_Cre02.g076000.t1.2.v5.5, Chlrei_Cre11.g481000.t1.2.v5.5, Chlrei_Cre03.g209505.t1.1.v5.5, Chlrei_Cre06.g292700.t1.2.v5.5, Chlrei_Cre13.g568050.t1.1.v5.5, Chlrei_Cre07.g329850.t1.1.v5.5, Chlrei_Cre12.g499500.t1.1.v5.5	Chlret_3003798_ZLBP_Green_Algae_2_samples_combined.p1, Chlret_3003799_ZLBP_Green_Algae_2_samples_combined.p1, Chlret_3003799_ZLBP_Green_Algae_2_samples_combined.p3, Chlret_3003800_ZLBP_Green_Algae_2_samples_combined.p2, Chlret_3131843_ZLBP_Green_Algae_2_samples_combined.p1, Chlret_3119873_ZLBP_Green_Algae_2_samples_combined.p1, Chlret_3121883_ZLBP_Green_Algae_2_samples_combined.p1, Chlret_3122377…	Chlros_2006539_AJUW_Green_Algae.p2, Chlros_2011685_AJUW_Green_Algae.p1, Chlros_2048264_AJUW_Green_Algae.p2, Chlros_2051863_AJUW_Green_Algae.p1, Chlros_2004719_AJUW_Green_Algae.p2, Chlros_2047923_AJUW_Green_Algae.p1, Chlros_2001756_AJUW_Green_Algae.p1, Chlros_2010660_AJUW_Green_Algae.p1, Chlros_2053341_AJUW_Green_Algae.p1, Chlros_2006565_AJUW_Green_Algae.p2, Chlros_2006565_AJUW_Green_Algae.p1, Chl…	Chlsor1602_rna-gnl|WGS_LHPG|mrna.C2E21_7889, Chlsor1602_rna-gnl|WGS_LHPG|mrna.C2E21_8642, Chlsor1602_rna-gnl|WGS_LHPG|mrna.C2E21_4522, Chlsor1602_rna-gnl|WGS_LHPG|mrna.C2E21_8961, Chlsor1602_rna-gnl|WGS_LHPG|mrna.C2E21_2240B, Chlsor1602_rna-gnl|WGS_LHPG|mrna.C2E21_2239, Chlsor1602_rna-gnl|WGS_LHPG|mrna.C2E21_2469	Chlsp._2022803_XOZZ_Green_Algae_2_samples_combined.p2, Chlsp._2014308_XOZZ_Green_Algae_2_samples_combined.p1, Chlsp._2118119_XOZZ_Green_Algae_2_samples_combined.p2, Chlsp._2106829_XOZZ_Green_Algae_2_samples_combined.p1, Chlsp._2100163_XOZZ_Green_Algae_2_samples_combined.p1, Chlsp._2006897_XOZZ_Green_Algae_2_samples_combined.p2, Chlsp._2006898_XOZZ_Green_Algae_2_samples_combined.p5, Chlsp._2006693…	Chlsub_2012977_GFUR_Green_Algae.p1, Chlsub_2010770_GFUR_Green_Algae.p1, Chlsub_2093433_GFUR_Green_Algae.p1, Chlsub_2020165_GFUR_Green_Algae.p1, Chlsub_2020603_GFUR_Green_Algae.p2, Chlsub_2001058_GFUR_Green_Algae.p1, Chlsub_2001059_GFUR_Green_Algae.p1, Chlsub_2013087_GFUR_Green_Algae.p1, Chlsub_2021497_GFUR_Green_Algae.p4, Chlsub_2089082_GFUR_Green_Algae.p2, Chlsub_2015678_GFUR_Green_Algae.p1, Chl…	Chltug_2076180_UTRE_Green_Algae.p2, Chltug_2086067_UTRE_Green_Algae.p1, Chltug_2003904_UTRE_Green_Algae.p1, Chltug_2070664_UTRE_Green_Algae.p2, Chltug_2010491_UTRE_Green_Algae.p1, Chltug_2087501_UTRE_Green_Algae.p2, Chltug_2010796_UTRE_Green_Algae.p1, Chltug_2015389_UTRE_Green_Algae.p1, Chltug_2015390_UTRE_Green_Algae.p1, Chltug_2090366_UTRE_Green_Algae.p1, Chltug_2077216_UTRE_Green_Algae.p1, Chl…	Chlvar_estExt_fgenesh3_pg.C_4320001, Chlvar_IGS.gm_8_00397, Chlvar_IGS.gm_11_00049, Chlvar_IGS.gm_22_00128, Chlvar_IGS.gm_5_00279, Chlvar_estExt_Genewise1Plus.C_10631, Chlvar_estExt_fgenesh3_pg.C_50159, Chlvar_estExt_Genewise1Plus.C_50310	Chrzof_Cz12g13050.t1.v5.2.3, Chrzof_Cz06g03090.t1.v5.2.3, Chrzof_Cz02g38210.t1.v5.2.3, Chrzof_Cz11g20220.t1.v5.2.3, Chrzof_Cz10g19030.t1.v5.2.3, Chrzof_Cz10g19040.t1.v5.2.3, Chrzof_Cz02g03010.t1.v5.2.3, Chrzof_Cz11g13040.t1.v5.2.3, Chrzof_Cz11g20170.t1.v5.2.3, Chrzof_UNPLg00576.t1.v5.2.3, Chrzof_Cz04g13070.t1.v5.2.3, Chrzof_Cz02g24200.t1.v5.2.3	Claglo_2045721_VBLH_Green_Algae.p1, Claglo_2006783_VBLH_Green_Algae.p3		CocpriSAG2167_jg4624.t1, CocpriSAG2167_jg6287.t1, CocpriSAG2167_jg526.t1, CocpriSAG2167_jg6249.t1, CocpriSAG2167_jg446.t1, CocpriSAG2167_jg368.t1, CocpriSAG2167_jg5397.t1, CocpriSAG2167_jg397.t1, CocpriSAG2167_jg3135.t1, CocpriSAG2167_jg3136.t1, CocpriSAG2167_jg3284.t1, CocpriSAG2167_jg3199.t1, CocpriSAG2167_jg3200.t1	CocsubC169_rna-gnl|jgi|COCSUDRAFT_mRNA49286, CocsubC169_rna-gnl|jgi|COCSUDRAFT_mRNA68309, CocsubC169_rna-gnl|jgi|COCSUDRAFT_mRNA27599, CocsubC169_rna-gnl|jgi|COCSUDRAFT_mRNA27662, CocsubC169_rna-gnl|jgi|COCSUDRAFT_mRNA54361, CocsubC169_rna-gnl|jgi|COCSUDRAFT_mRNA27636, CocsubC169_rna-gnl|jgi|COCSUDRAFT_mRNA47867, CocsubC169_rna-gnl|jgi|COCSUDRAFT_mRNA24306, CocsubC169_rna-gnl|jgi|COCSUDRAFT_mRNA2…	Codfra_2005472_GYBH_Green_Algae.p1, Codfra_2004422_GYBH_Green_Algae.p1, Codfra_2020266_GYBH_Green_Algae.p1, Codfra_2022336_GYBH_Green_Algae.p1, Codfra_2022238_GYBH_Green_Algae.p1, Codfra_2002185_GYBH_Green_Algae.p1, Codfra_2023264_GYBH_Green_Algae.p1, Codfra_2021488_GYBH_Green_Algae.p1, Codfra_2022817_GYBH_Green_Algae.p1, Codfra_2021582_GYBH_Green_Algae.p1, Codfra_2004373_GYBH_Green_Algae.p1, Cod…	Deshal_2001301_KSFK_Green_Algae.p1, Deshal_2022598_KSFK_Green_Algae.p1, Deshal_2021927_KSFK_Green_Algae.p1		Dunsal_Dusal.0671s00009.1.v1.0, Dunsal_Dusal.0181s00032.1.v1.0, Dunsal_Dusal.0826s00006.1.v1.0, Dunsal_Dusal.0617s00007.1.v1.0, Dunsal_Dusal.0029s00006.1.v1.0, Dunsal_Dusal.0029s00005.1.v1.0	Dunter_2007711_WDWX_Green_Algae_UTEX_LB_1000.p1, Dunter_2009241_WDWX_Green_Algae_UTEX_LB_1000.p1, Dunter_2045449_WDWX_Green_Algae_UTEX_LB_1000.p1, Dunter_2008817_WDWX_Green_Algae_UTEX_LB_1000.p1
N0.HOG0000249	OG0000009	n2	Acrsp._2004117_JIWJ_Green_Algae.p3	Anksp._2028821_OTQG_Green_Algae.p2	ApafusSAG2523_jg1718.t1	ApalobSAG2145_jg1448.t2	Aphrep_2003969_IJMT_Green_Algae.p1, Aphrep_2002844_IJMT_Green_Algae.p1	Astglo_gw1.00051.251.1_t, Astglo_gw1.00146.70.1_t	Astgra_2011290_ZFXU_Green_Algae_4_samples_combined.p1			Batpra_rna-XM_007512062.1					Botter_2041388_QYXY_Green_Algae.p1	Brasub_2011023_GUBD_Green_Algae.p1		Carcru_2059561_VIAU_Green_Algae.p1	Carobt_2006051_RUIF_Green_Algae.p1, Carobt_2002407_RUIF_Green_Algae.p1			Chlbil_3029921_SRGS_Green_Algae_2_samples_combined.p1, Chlbil_3016303_SRGS_Green_Algae_2_samples_combined.p1	Chlcri_2042964_BCYF_Green_Algae.p1	Chlmic_2001002_QRTH_Green_Algae.p1, Chlmic_2001003_QRTH_Green_Algae.p1	Chlmin_2035124_MWAN_Green_Algae.p2	Chlmoe_2006503_JRGZ_Green_Algae.p1	Chlnoc_2043585_VALZ_Green_Algae.p1, Chlnoc_2045874_VALZ_Green_Algae.p1	Chlole_2004287_PRIQ_Green_Algae.p1, Chlole_2007015_PRIQ_Green_Algae.p1	Chloog_2028546_IHOI_Green_Algae.p1		Chlret_3131750_ZLBP_Green_Algae_2_samples_combined.p1, Chlret_3006672_ZLBP_Green_Algae_2_samples_combined.p1, Chlret_3131694_ZLBP_Green_Algae_2_samples_combined.p1		Chlsor1602_rna-gnl|WGS_LHPG|mrna.C2E21_6463B	Chlsp._2000012_XOZZ_Green_Algae_2_samples_combined.p1, Chlsp._2000012_XOZZ_Green_Algae_2_samples_combined.p2, Chlsp._2114739_XOZZ_Green_Algae_2_samples_combined.p1, Chlsp._2026782_XOZZ_Green_Algae_2_samples_combined.p2	Chlsub_2082840_GFUR_Green_Algae.p1	Chltug_2015458_UTRE_Green_Algae.p1		Chrzof_Cz17g02070.t1.v5.2.3			CocpriSAG2167_jg2967.t1	CocsubC169_rna-gnl|jgi|COCSUDRAFT_mRNA16716			Dolten_2041623_XOAL_Green_Algae.p1, Dolten_2008459_XOAL_Green_Algae.p1, Dolten_2043203_XOAL_Green_Algae.p1
N0.HOG0000250	OG0000009	n138																																													Dolten_2005556_XOAL_Green_Algae.p1
N0.HOG0000251	OG0000009	n147																																													Dolten_2037881_XOAL_Green_Algae.p1
N0.HOG0000252	OG0000009	n151	Acrsp._2034597_JIWJ_Green_Algae.p1, Acrsp._2004986_JIWJ_Green_Algae.p1, Acrsp._2003911_JIWJ_Green_Algae.p1	Anksp._2024311_OTQG_Green_Algae.p1, Anksp._2028478_OTQG_Green_Algae.p2, Anksp._2020209_OTQG_Green_Algae.p1	ApafusSAG2523_jg9996.t1, ApafusSAG2523_jg4336.t2, ApafusSAG2523_jg7972.t1, ApafusSAG2523_jg1904.t1, ApafusSAG2523_jg11043.t1, ApafusSAG2523_jg11657.t1, ApafusSAG2523_jg7914.t1, ApafusSAG2523_jg6041.t1, ApafusSAG2523_jg7896.t1, ApafusSAG2523_jg893.t1, ApafusSAG2523_jg4382.t1, ApafusSAG2523_jg8305.t1, ApafusSAG2523_jg2310.t1, ApafusSAG2523_jg6308.t1, ApafusSAG2523_jg3902.t2, ApafusSAG2523_jg11788.t…	ApalobSAG2145_jg214.t1, ApalobSAG2145_jg7764.t1, ApalobSAG2145_jg4260.t1, ApalobSAG2145_jg5394.t1, ApalobSAG2145_jg7812.t1, ApalobSAG2145_jg4773.t1, ApalobSAG2145_jg8605.t1, ApalobSAG2145_jg4256.t1, ApalobSAG2145_jg5483.t1, ApalobSAG2145_jg9073.t1, ApalobSAG2145_jg4366.t1, ApalobSAG2145_jg1003.t1, ApalobSAG2145_jg1002.t1, ApalobSAG2145_jg6937.t1, ApalobSAG2145_jg6935.t1, ApalobSAG2145_jg6930.t1, …	Aphrep_2015855_IJMT_Green_Algae.p2, Aphrep_2004566_IJMT_Green_Algae.p1, Aphrep_2004567_IJMT_Green_Algae.p1, Aphrep_2017337_IJMT_Green_Algae.p3, Aphrep_2004024_IJMT_Green_Algae.p1, Aphrep_2010267_IJMT_Green_Algae.p1, Aphrep_2001097_IJMT_Green_Algae.p1, Aphrep_2001096_IJMT_Green_Algae.p1, Aphrep_2085728_IJMT_Green_Algae.p1, Aphrep_2012197_IJMT_Green_Algae.p2, Aphrep_2001098_IJMT_Green_Algae.p2, Aph…	Astglo_e_gw1.00071.31.1_t, Astglo_e_gw1.00013.90.1_t, Astglo_e_gw1.00024.19.1_t, Astglo_e_gw1.00016.139.1_t, Astglo_fgenesh1_pm.00049_23_13_t, Astglo_fgenesh1_pm.00145_23_23_t, Astglo_e_gw1.00080.96.1_t	Astgra_2001836_ZFXU_Green_Algae_4_samples_combined.p3, Astgra_2001837_ZFXU_Green_Algae_4_samples_combined.p3, Astgra_2001838_ZFXU_Green_Algae_4_samples_combined.p2, Astgra_2005526_ZFXU_Green_Algae_4_samples_combined.p1, Astgra_2002000_ZFXU_Green_Algae_4_samples_combined.p1, Astgra_2042678_ZFXU_Green_Algae_4_samples_combined.p1, Astgra_2002002_ZFXU_Green_Algae_4_samples_combined.p1, Astgra_2003959…				Blarhi_2001573_VHIJ_Green_Algae.p1, Blarhi_2013434_VHIJ_Green_Algae.p2, Blarhi_2013435_VHIJ_Green_Algae.p2, Blarhi_2014729_VHIJ_Green_Algae.p2			Botsud_2040386_VJDZ_Green_Algae.p1, Botsud_2002582_VJDZ_Green_Algae.p1, Botsud_2036921_VJDZ_Green_Algae.p2, Botsud_2038252_VJDZ_Green_Algae.p1	Botter_2042947_QYXY_Green_Algae.p1	Brasub_2008635_GUBD_Green_Algae.p1, Brasub_2010394_GUBD_Green_Algae.p1, Brasub_2001565_GUBD_Green_Algae.p2, Brasub_2006794_GUBD_Green_Algae.p1, Brasub_2003619_GUBD_Green_Algae.p1, Brasub_2008964_GUBD_Green_Algae.p1, Brasub_2050670_GUBD_Green_Algae.p1, Brasub_2002804_GUBD_Green_Algae.p1, Brasub_2002806_GUBD_Green_Algae.p1, Brasub_2002807_GUBD_Green_Algae.p1, Brasub_2002805_GUBD_Green_Algae.p1, Bra…	Bryplu_2022441_JTIG_Green_Algae.p1, Bryplu_2001225_JTIG_Green_Algae.p1	Carcru_2050521_VIAU_Green_Algae.p1, Carcru_2000017_VIAU_Green_Algae.p1, Carcru_2002310_VIAU_Green_Algae.p1, Carcru_2061247_VIAU_Green_Algae.p1, Carcru_2064288_VIAU_Green_Algae.p1, Carcru_2062787_VIAU_Green_Algae.p1, Carcru_2064011_VIAU_Green_Algae.p1	Carobt_2002765_RUIF_Green_Algae.p1, Carobt_2002764_RUIF_Green_Algae.p1, Carobt_2012046_RUIF_Green_Algae.p1, Carobt_2005030_RUIF_Green_Algae.p4, Carobt_2046113_RUIF_Green_Algae.p1, Carobt_2047604_RUIF_Green_Algae.p1, Carobt_2008482_RUIF_Green_Algae.p1, Carobt_2007978_RUIF_Green_Algae.p1, Carobt_2007979_RUIF_Green_Algae.p1, Carobt_2009608_RUIF_Green_Algae.p1, Carobt_2003858_RUIF_Green_Algae.p1, Car…		Chaorb_2060685_BAZF_Green_Algae.p2, Chaorb_2072536_BAZF_Green_Algae.p1, Chaorb_2014488_BAZF_Green_Algae.p2	Chlbil_3125805_SRGS_Green_Algae_2_samples_combined.p1, Chlbil_3138390_SRGS_Green_Algae_2_samples_combined.p1, Chlbil_3137167_SRGS_Green_Algae_2_samples_combined.p1, Chlbil_3138833_SRGS_Green_Algae_2_samples_combined.p1, Chlbil_3008869_SRGS_Green_Algae_2_samples_combined.p2, Chlbil_3008870_SRGS_Green_Algae_2_samples_combined.p2, Chlbil_3003342_SRGS_Green_Algae_2_samples_combined.p1, Chlbil_3003343…	Chlcri_2045274_BCYF_Green_Algae.p1, Chlcri_2001188_BCYF_Green_Algae.p3, Chlcri_2000870_BCYF_Green_Algae.p1, Chlcri_2002466_BCYF_Green_Algae.p1, Chlcri_2034579_BCYF_Green_Algae.p2, Chlcri_2038893_BCYF_Green_Algae.p1, Chlcri_2034289_BCYF_Green_Algae.p1, Chlcri_2039658_BCYF_Green_Algae.p1, Chlcri_2040364_BCYF_Green_Algae.p2, Chlcri_2046639_BCYF_Green_Algae.p1, Chlcri_2046723_BCYF_Green_Algae.p2, Chl…	Chlmic_2033293_QRTH_Green_Algae.p2, Chlmic_2002097_QRTH_Green_Algae.p1, Chlmic_2000182_QRTH_Green_Algae.p1, Chlmic_2041597_QRTH_Green_Algae.p1, Chlmic_2001778_QRTH_Green_Algae.p1, Chlmic_2029438_QRTH_Green_Algae.p1, Chlmic_2040631_QRTH_Green_Algae.p1, Chlmic_2031744_QRTH_Green_Algae.p1, Chlmic_2004570_QRTH_Green_Algae.p1, Chlmic_2040028_QRTH_Green_Algae.p1, Chlmic_2006430_QRTH_Green_Algae.p2, Chl…	Chlmin_2035727_MWAN_Green_Algae.p1, Chlmin_2005314_MWAN_Green_Algae.p2	Chlmoe_2004328_JRGZ_Green_Algae.p1, Chlmoe_2004214_JRGZ_Green_Algae.p2, Chlmoe_2035627_JRGZ_Green_Algae.p1, Chlmoe_2006625_JRGZ_Green_Algae.p1, Chlmoe_2006567_JRGZ_Green_Algae.p1, Chlmoe_2005339_JRGZ_Green_Algae.p1, Chlmoe_2002627_JRGZ_Green_Algae.p4, Chlmoe_2002628_JRGZ_Green_Algae.p2, Chlmoe_2000946_JRGZ_Green_Algae.p1, Chlmoe_2000947_JRGZ_Green_Algae.p1, Chlmoe_2000948_JRGZ_Green_Algae.p1, Chl…	Chlnoc_2044959_VALZ_Green_Algae.p1, Chlnoc_2040111_VALZ_Green_Algae.p1, Chlnoc_2003994_VALZ_Green_Algae.p1, Chlnoc_2005899_VALZ_Green_Algae.p1, Chlnoc_2043521_VALZ_Green_Algae.p2, Chlnoc_2002771_VALZ_Green_Algae.p1, Chlnoc_2003216_VALZ_Green_Algae.p1, Chlnoc_2004870_VALZ_Green_Algae.p1, Chlnoc_2003816_VALZ_Green_Algae.p1, Chlnoc_2003988_VALZ_Green_Algae.p1, Chlnoc_2045314_VALZ_Green_Algae.p1, Chl…	Chlole_2000791_PRIQ_Green_Algae.p1, Chlole_2007581_PRIQ_Green_Algae.p2, Chlole_2000882_PRIQ_Green_Algae.p1, Chlole_2000883_PRIQ_Green_Algae.p1, Chlole_2002671_PRIQ_Green_Algae.p3, Chlole_2002672_PRIQ_Green_Algae.p4, Chlole_2002673_PRIQ_Green_Algae.p3, Chlole_2005368_PRIQ_Green_Algae.p1, Chlole_2001279_PRIQ_Green_Algae.p1, Chlole_2005964_PRIQ_Green_Algae.p1, Chlole_2002211_PRIQ_Green_Algae.p1, Chl…	Chloog_2028819_IHOI_Green_Algae.p1, Chloog_2001830_IHOI_Green_Algae.p2, Chloog_2002419_IHOI_Green_Algae.p2, Chloog_2003496_IHOI_Green_Algae.p1, Chloog_2030273_IHOI_Green_Algae.p1, Chloog_2002675_IHOI_Green_Algae.p2	Chlrei_Cre13.g590600.t1.1.v5.5, Chlrei_Cre13.g567400.t1.1.v5.5, Chlrei_Cre03.g204689.t1.1.v5.5, Chlrei_Cre16.g664200.t1.1.v5.5, Chlrei_Cre16.g664150.t1.1.v5.5, Chlrei_Cre14.g617700.t1.1.v5.5, Chlrei_Cre14.g617650.t1.1.v5.5, Chlrei_Cre14.g617750.t1.1.v5.5, Chlrei_Cre01.g015200.t1.1.v5.5, Chlrei_Cre13.g564766.t1.2.v5.5, Chlrei_Cre11.g468100.t1.2.v5.5, Chlrei_Cre02.g143400.t1.1.v5.5, Chlrei_Cre02.g1…	Chlret_3018854_ZLBP_Green_Algae_2_samples_combined.p1, Chlret_3018916_ZLBP_Green_Algae_2_samples_combined.p1, Chlret_3018917_ZLBP_Green_Algae_2_samples_combined.p1, Chlret_3023464_ZLBP_Green_Algae_2_samples_combined.p1, Chlret_3003548_ZLBP_Green_Algae_2_samples_combined.p1, Chlret_3122707_ZLBP_Green_Algae_2_samples_combined.p1, Chlret_3004194_ZLBP_Green_Algae_2_samples_combined.p1, Chlret_3014699…	Chlros_2002363_AJUW_Green_Algae.p1, Chlros_2008317_AJUW_Green_Algae.p1, Chlros_2000900_AJUW_Green_Algae.p1, Chlros_2004810_AJUW_Green_Algae.p1, Chlros_2004812_AJUW_Green_Algae.p1, Chlros_2004811_AJUW_Green_Algae.p1, Chlros_2003439_AJUW_Green_Algae.p1, Chlros_2007629_AJUW_Green_Algae.p1, Chlros_2003695_AJUW_Green_Algae.p2, Chlros_2003574_AJUW_Green_Algae.p1, Chlros_2002640_AJUW_Green_Algae.p1, Chl…		Chlsp._2008359_XOZZ_Green_Algae_2_samples_combined.p1, Chlsp._2095076_XOZZ_Green_Algae_2_samples_combined.p1, Chlsp._2018101_XOZZ_Green_Algae_2_samples_combined.p2, Chlsp._2016109_XOZZ_Green_Algae_2_samples_combined.p1, Chlsp._2091824_XOZZ_Green_Algae_2_samples_combined.p2, Chlsp._2001617_XOZZ_Green_Algae_2_samples_combined.p1, Chlsp._2017381_XOZZ_Green_Algae_2_samples_combined.p1, Chlsp._2012647…	Chlsub_2082653_GFUR_Green_Algae.p2, Chlsub_2090764_GFUR_Green_Algae.p1, Chlsub_2084137_GFUR_Green_Algae.p1, Chlsub_2086619_GFUR_Green_Algae.p1, Chlsub_2003227_GFUR_Green_Algae.p1, Chlsub_2020489_GFUR_Green_Algae.p1, Chlsub_2021046_GFUR_Green_Algae.p1, Chlsub_2019906_GFUR_Green_Algae.p1, Chlsub_2092702_GFUR_Green_Algae.p1, Chlsub_2016447_GFUR_Green_Algae.p1, Chlsub_2011749_GFUR_Green_Algae.p1, Chl…	Chltug_2009876_UTRE_Green_Algae.p1, Chltug_2001966_UTRE_Green_Algae.p7, Chltug_2013160_UTRE_Green_Algae.p2, Chltug_2081816_UTRE_Green_Algae.p2, Chltug_2013632_UTRE_Green_Algae.p1, Chltug_2008618_UTRE_Green_Algae.p1, Chltug_2082144_UTRE_Green_Algae.p1, Chltug_2017982_UTRE_Green_Algae.p1, Chltug_2017544_UTRE_Green_Algae.p1, Chltug_2078628_UTRE_Green_Algae.p1, Chltug_2012767_UTRE_Green_Algae.p1, Chl…		Chrzof_Cz09g03130.t1.v5.2.3, Chrzof_Cz09g03140.t1.v5.2.3, Chrzof_Cz09g05240.t1.v5.2.3, Chrzof_Cz02g28120.t1.v5.2.3, Chrzof_Cz08g02140.t1.v5.2.3, Chrzof_Cz09g05230.t1.v5.2.3, Chrzof_Cz09g03160.t1.v5.2.3, Chrzof_Cz09g03150.t1.v5.2.3, Chrzof_Cz09g05220.t1.v5.2.3, Chrzof_Cz09g03120.t1.v5.2.3		Cocpra_2002865_XJGM_Green_Algae.p2, Cocpra_2016600_XJGM_Green_Algae.p2		CocsubC169_rna-gnl|jgi|COCSUDRAFT_mRNA5325			Dolten_2033914_XOAL_Green_Algae.p3, Dolten_2039613_XOAL_Green_Algae.p1, Dolten_2035412_XOAL_Green_Algae.p2, Dolten_2038785_XOAL_Green_Algae.p2	Dunsal_Dusal.0118s00022.1.v1.0, Dunsal_Dusal.1147s00002.1.v1.0, Dunsal_Dusal.0118s00018.1.v1.0, Dunsal_Dusal.0856s00004.1.v1.0, Dunsal_Dusal.0140s00001.1.v1.0, Dunsal_Dusal.0444s00002.1.v1.0, Dunsal_Dusal.0833s00004.1.v1.0, Dunsal_Dusal.0362s00009.1.v1.0, Dunsal_Dusal.0013s00035.1.v1.0, Dunsal_Dusal.0560s00010.1.v1.0, Dunsal_Dusal.0272s00022.1.v1.0, Dunsal_Dusal.0272s00021.1.v1.0, Dunsal_Dusal.02…	Dunter_2009491_WDWX_Green_Algae_UTEX_LB_1000.p1, Dunter_2000585_WDWX_Green_Algae_UTEX_LB_1000.p1, Dunter_2000584_WDWX_Green_Algae_UTEX_LB_1000.p1, Dunter_2007828_WDWX_Green_Algae_UTEX_LB_1000.p1, Dunter_2039805_WDWX_Green_Algae_UTEX_LB_1000.p1, Dunter_2045666_WDWX_Green_Algae_UTEX_LB_1000.p1, Dunter_2008061_WDWX_Green_Algae_UTEX_LB_1000.p1, Dunter_2042093_WDWX_Green_Algae_UTEX_LB_1000.p1, Dunter_…
N0.HOG0000253	OG0000009	n1878																							Chlcri_2000300_BCYF_Green_Algae.p1											Chlsp._2108886_XOZZ_Green_Algae_2_samples_combined.p1						Cocpra_2001193_XJGM_Green_Algae.p2					Dolten_2007362_XOAL_Green_Algae.p2, Dolten_2001684_XOAL_Green_Algae.p1, Dolten_2039466_XOAL_Green_Algae.p2, Dolten_2040402_XOAL_Green_Algae.p1
N0.HOG0000254	OG0000009	n2051	Acrsp._2039293_JIWJ_Green_Algae.p1, Acrsp._2040654_JIWJ_Green_Algae.p1	Anksp._2027690_OTQG_Green_Algae.p1, Anksp._2029760_OTQG_Green_Algae.p1	ApafusSAG2523_jg10931.t1	ApalobSAG2145_jg8996.t1	Aphrep_2019247_IJMT_Green_Algae.p1	Astglo_e_gw1.00126.42.1_t, Astglo_e_gw1.00011.130.1_t	Astgra_2010809_ZFXU_Green_Algae_4_samples_combined.p1, Astgra_2058267_ZFXU_Green_Algae_4_samples_combined.p1, Astgra_2058543_ZFXU_Green_Algae_4_samples_combined.p1	Auxpro_rna-XM_011398056.1	AuxproUTEX25_rna-gnl|WGS_QOKY|APUTEX25_00004662-RA	Batpra_rna-XM_007510990.1, Batpra_rna-XM_007515640.1		Bolpil_2040278_LSHT_Green_Algae.p1		Botsud_2008736_VJDZ_Green_Algae.p2, Botsud_2012203_VJDZ_Green_Algae.p1	Botter_2001578_QYXY_Green_Algae.p1	Brasub_2049339_GUBD_Green_Algae.p1	Bryplu_2000246_JTIG_Green_Algae.p1, Bryplu_2000247_JTIG_Green_Algae.p1	Carcru_2003398_VIAU_Green_Algae.p1, Carcru_2003399_VIAU_Green_Algae.p1, Carcru_2009698_VIAU_Green_Algae.p1	Carobt_2012923_RUIF_Green_Algae.p1, Carobt_2054348_RUIF_Green_Algae.p1		Chaorb_2070616_BAZF_Green_Algae.p1, Chaorb_2009425_BAZF_Green_Algae.p1	Chlbil_3025069_SRGS_Green_Algae_2_samples_combined.p1, Chlbil_3142833_SRGS_Green_Algae_2_samples_combined.p1, Chlbil_3010051_SRGS_Green_Algae_2_samples_combined.p1, Chlbil_3010050_SRGS_Green_Algae_2_samples_combined.p1, Chlbil_3010069_SRGS_Green_Algae_2_samples_combined.p1, Chlbil_3010070_SRGS_Green_Algae_2_samples_combined.p1	Chlcri_2046273_BCYF_Green_Algae.p1	Chlmic_2042764_QRTH_Green_Algae.p1	Chlmin_2033494_MWAN_Green_Algae.p3, Chlmin_2003661_MWAN_Green_Algae.p1	Chlmoe_2035939_JRGZ_Green_Algae.p1	Chlnoc_2002749_VALZ_Green_Algae.p1, Chlnoc_2052778_VALZ_Green_Algae.p1, Chlnoc_2052536_VALZ_Green_Algae.p1	Chlole_2051680_PRIQ_Green_Algae.p1	Chloog_2000339_IHOI_Green_Algae.p1	Chlrei_Cre13.g603000.t1.2.v5.5	Chlret_3011370_ZLBP_Green_Algae_2_samples_combined.p1, Chlret_3011369_ZLBP_Green_Algae_2_samples_combined.p4	Chlros_2002054_AJUW_Green_Algae.p1, Chlros_2002055_AJUW_Green_Algae.p1	Chlsor1602_rna-gnl|WGS_LHPG|mrna.C2E21_4492	Chlsp._2118625_XOZZ_Green_Algae_2_samples_combined.p1, Chlsp._2016770_XOZZ_Green_Algae_2_samples_combined.p1, Chlsp._2016771_XOZZ_Green_Algae_2_samples_combined.p1, Chlsp._2016772_XOZZ_Green_Algae_2_samples_combined.p1, Chlsp._2021550_XOZZ_Green_Algae_2_samples_combined.p1, Chlsp._2000586_XOZZ_Green_Algae_2_samples_combined.p2	Chlsub_2019117_GFUR_Green_Algae.p1, Chlsub_2092192_GFUR_Green_Algae.p1, Chlsub_2011686_GFUR_Green_Algae.p1	Chltug_2001965_UTRE_Green_Algae.p1, Chltug_2001964_UTRE_Green_Algae.p1, Chltug_2001966_UTRE_Green_Algae.p1	Chlvar_estExt_Genewise1Plus.C_40067	Chrzof_Cz05g05230.t1.v5.2.3, Chrzof_Cz05g05240.t1.v5.2.3, Chrzof_Cz03g19140.t1.v5.2.3	Claglo_2010784_VBLH_Green_Algae.p1		CocpriSAG2167_jg7831.t1	CocsubC169_rna-gnl|jgi|COCSUDRAFT_mRNA65108	Codfra_2000757_GYBH_Green_Algae.p1, Codfra_2000758_GYBH_Green_Algae.p1	Deshal_2018941_KSFK_Green_Algae.p2, Deshal_2018303_KSFK_Green_Algae.p2, Deshal_2022820_KSFK_Green_Algae.p1	Dolten_2042116_XOAL_Green_Algae.p1	Dunsal_Dusal.0096s00006.1.v1.0	Dunter_2005492_WDWX_Green_Algae_UTEX_LB_1000.p1
N0.HOG0000255	OG0000010	n2	Acrsp._2040180_JIWJ_Green_Algae.p1, Acrsp._2004291_JIWJ_Green_Algae.p1, Acrsp._2040703_JIWJ_Green_Algae.p1	Anksp._2002766_OTQG_Green_Algae.p1, Anksp._2003049_OTQG_Green_Algae.p1, Anksp._2021296_OTQG_Green_Algae.p2	ApafusSAG2523_jg5337.t1, ApafusSAG2523_jg10988.t1, ApafusSAG2523_jg9390.t1	ApalobSAG2145_jg5696.t1, ApalobSAG2145_jg6588.t1	Aphrep_2014819_IJMT_Green_Algae.p2, Aphrep_2014819_IJMT_Green_Algae.p3, Aphrep_2006877_IJMT_Green_Algae.p1	Astglo_e_gw1.00079.242.1_t, Astglo_gw1.00080.131.1_t	Astgra_2008811_ZFXU_Green_Algae_4_samples_combined.p1	Auxpro_rna-XM_011403489.1, Auxpro_rna-XM_011397724.1	AuxproUTEX25_rna-gnl|WGS_QOKY|APUTEX25_00001832-RA, AuxproUTEX25_rna-gnl|WGS_QOKY|APUTEX25_00004811-RA	Batpra_rna-XM_007509380.1, Batpra_rna-XM_007511950.1	Blarhi_2014081_VHIJ_Green_Algae.p3, Blarhi_2015270_VHIJ_Green_Algae.p1	Bolpil_2038490_LSHT_Green_Algae.p1, Bolpil_2040971_LSHT_Green_Algae.p1	Botbra_Bobra.0137s0025.1.v2.1, Botbra_Bobra.7_2s0029.1.v2.1	Botsud_2010552_VJDZ_Green_Algae.p1, Botsud_2001831_VJDZ_Green_Algae.p1	Botter_2010329_QYXY_Green_Algae.p1, Botter_2048361_QYXY_Green_Algae.p1	Brasub_2051483_GUBD_Green_Algae.p1, Brasub_2011317_GUBD_Green_Algae.p1	Bryplu_2000999_JTIG_Green_Algae.p1, Bryplu_2023135_JTIG_Green_Algae.p1, Bryplu_2004699_JTIG_Green_Algae.p1	Carcru_2063099_VIAU_Green_Algae.p1, Carcru_2010158_VIAU_Green_Algae.p1	Carobt_2008041_RUIF_Green_Algae.p1, Carobt_2044292_RUIF_Green_Algae.p1, Carobt_2043733_RUIF_Green_Algae.p1, Carobt_2046576_RUIF_Green_Algae.p1, Carobt_2011080_RUIF_Green_Algae.p1		Chaorb_2013895_BAZF_Green_Algae.p1, Chaorb_2007868_BAZF_Green_Algae.p1	Chlbil_3019629_SRGS_Green_Algae_2_samples_combined.p1, Chlbil_3133271_SRGS_Green_Algae_2_samples_combined.p1, Chlbil_3030729_SRGS_Green_Algae_2_samples_combined.p1, Chlbil_3123123_SRGS_Green_Algae_2_samples_combined.p1, Chlbil_3013937_SRGS_Green_Algae_2_samples_combined.p1	Chlcri_2037591_BCYF_Green_Algae.p2, Chlcri_2042968_BCYF_Green_Algae.p1, Chlcri_2001642_BCYF_Green_Algae.p2, Chlcri_2038583_BCYF_Green_Algae.p2, Chlcri_2002915_BCYF_Green_Algae.p1, Chlcri_2034506_BCYF_Green_Algae.p1	Chlmic_2005804_QRTH_Green_Algae.p1, Chlmic_2036537_QRTH_Green_Algae.p1, Chlmic_2041830_QRTH_Green_Algae.p1	Chlmin_2000097_MWAN_Green_Algae.p1, Chlmin_2007069_MWAN_Green_Algae.p1, Chlmin_2031052_MWAN_Green_Algae.p3	Chlmoe_2006121_JRGZ_Green_Algae.p1, Chlmoe_2027479_JRGZ_Green_Algae.p1, Chlmoe_2005834_JRGZ_Green_Algae.p1	Chlnoc_2052682_VALZ_Green_Algae.p1, Chlnoc_2051353_VALZ_Green_Algae.p1, Chlnoc_2006828_VALZ_Green_Algae.p1	Chlole_2051518_PRIQ_Green_Algae.p1, Chlole_2008022_PRIQ_Green_Algae.p1	Chloog_2000686_IHOI_Green_Algae.p2, Chloog_2000299_IHOI_Green_Algae.p3, Chloog_2001816_IHOI_Green_Algae.p1, Chloog_2026720_IHOI_Green_Algae.p1	Chlrei_Cre03.g201100.t1.2.v5.5, Chlrei_Cre04.g217800.t1.1.v5.5	Chlret_3110972_ZLBP_Green_Algae_2_samples_combined.p2, Chlret_3026765_ZLBP_Green_Algae_2_samples_combined.p3, Chlret_3121549_ZLBP_Green_Algae_2_samples_combined.p1	Chlros_2010598_AJUW_Green_Algae.p1, Chlros_2009210_AJUW_Green_Algae.p1	Chlsor1602_rna-gnl|WGS_LHPG|mrna.C2E21_8075, Chlsor1602_rna-gnl|WGS_LHPG|mrna.C2E21_1228	Chlsp._2026637_XOZZ_Green_Algae_2_samples_combined.p1, Chlsp._2022797_XOZZ_Green_Algae_2_samples_combined.p2, Chlsp._2015331_XOZZ_Green_Algae_2_samples_combined.p1, Chlsp._2015535_XOZZ_Green_Algae_2_samples_combined.p3	Chlsub_2007623_GFUR_Green_Algae.p1, Chlsub_2088459_GFUR_Green_Algae.p1, Chlsub_2088789_GFUR_Green_Algae.p1, Chlsub_2021282_GFUR_Green_Algae.p1	Chltug_2071465_UTRE_Green_Algae.p2, Chltug_2088370_UTRE_Green_Algae.p2, Chltug_2001253_UTRE_Green_Algae.p1, Chltug_2008143_UTRE_Green_Algae.p1	Chlvar_IGS.gm_30_00008, Chlvar_estExt_Genewise1Plus.C_10647	Chrzof_Cz10g22210.t1.v5.2.3, Chrzof_Cz01g08040.t1.v5.2.3	Claglo_2043335_VBLH_Green_Algae.p1	Cocpra_2004811_XJGM_Green_Algae.p1, Cocpra_2002722_XJGM_Green_Algae.p2, Cocpra_2002476_XJGM_Green_Algae.p1, Cocpra_2002393_XJGM_Green_Algae.p2	CocpriSAG2167_jg4685.t1, CocpriSAG2167_jg4342.t1	CocsubC169_rna-gnl|jgi|COCSUDRAFT_mRNA67248, CocsubC169_rna-gnl|jgi|COCSUDRAFT_mRNA15008	Codfra_2023326_GYBH_Green_Algae.p1, Codfra_2021152_GYBH_Green_Algae.p1, Codfra_2003800_GYBH_Green_Algae.p1	Deshal_2003461_KSFK_Green_Algae.p1, Deshal_2001293_KSFK_Green_Algae.p2	Dolten_2008661_XOAL_Green_Algae.p1, Dolten_2040447_XOAL_Green_Algae.p2	Dunsal_Dusal.0431s00006.1.v1.0, Dunsal_Dusal.0552s00003.1.v1.0, Dunsal_Dusal.0552s00005.1.v1.0, Dunsal_Dusal.0552s00002.1.v1.0	Dunter_2006902_WDWX_Green_Algae_UTEX_LB_1000.p1, Dunter_2009140_WDWX_Green_Algae_UTEX_LB_1000.p1, Dunter_2043883_WDWX_Green_Algae_UTEX_LB_1000.p1
N0.HOG0000256	OG0000010	n367	Acrsp._2040279_JIWJ_Green_Algae.p1	Anksp._2003577_OTQG_Green_Algae.p3	ApafusSAG2523_jg12475.t1	ApalobSAG2145_jg3472.t1	Aphrep_2015746_IJMT_Green_Algae.p1	Astglo_Aster-05640, Astglo_Aster-05639	Astgra_2002452_ZFXU_Green_Algae_4_samples_combined.p1	Auxpro_rna-XM_011401689.1	AuxproUTEX25_rna-gnl|WGS_QOKY|APUTEX25_00005220-RA	Batpra_rna-XM_007510358.1	Blarhi_2014822_VHIJ_Green_Algae.p1	Bolpil_2006100_LSHT_Green_Algae.p1	Botbra_Bobra.0058s0059.1.v2.1	Botsud_2012321_VJDZ_Green_Algae.p1	Botter_2009338_QYXY_Green_Algae.p1	Brasub_2006718_GUBD_Green_Algae.p1	Bryplu_2033125_JTIG_Green_Algae.p1	Carcru_2064389_VIAU_Green_Algae.p1	Carobt_2012870_RUIF_Green_Algae.p1	Cepvir_2002989_YDCQ_Green_Algae.p2	Chaorb_2015837_BAZF_Green_Algae.p1	Chlbil_3015959_SRGS_Green_Algae_2_samples_combined.p1, Chlbil_3120713_SRGS_Green_Algae_2_samples_combined.p1	Chlcri_2005323_BCYF_Green_Algae.p3, Chlcri_2005323_BCYF_Green_Algae.p2	Chlmic_2005804_QRTH_Green_Algae.p2, Chlmic_2042946_QRTH_Green_Algae.p1	Chlmin_2007647_MWAN_Green_Algae.p1	Chlmoe_2006585_JRGZ_Green_Algae.p1, Chlmoe_2031248_JRGZ_Green_Algae.p1, Chlmoe_2027548_JRGZ_Green_Algae.p1, Chlmoe_2034022_JRGZ_Green_Algae.p1	Chlnoc_2054007_VALZ_Green_Algae.p1, Chlnoc_2005149_VALZ_Green_Algae.p1, Chlnoc_2050907_VALZ_Green_Algae.p1	Chlole_2051912_PRIQ_Green_Algae.p1	Chloog_2030138_IHOI_Green_Algae.p1, Chloog_2003283_IHOI_Green_Algae.p2	Chlrei_Cre07.g352350.t1.2.v5.5	Chlret_3029116_ZLBP_Green_Algae_2_samples_combined.p1	Chlros_2012092_AJUW_Green_Algae.p1, Chlros_2047926_AJUW_Green_Algae.p1	Chlsor1602_rna-gnl|WGS_LHPG|mrna.C2E21_0687A	Chlsp._2013788_XOZZ_Green_Algae_2_samples_combined.p1, Chlsp._2013789_XOZZ_Green_Algae_2_samples_combined.p1, Chlsp._2112696_XOZZ_Green_Algae_2_samples_combined.p1, Chlsp._2001765_XOZZ_Green_Algae_2_samples_combined.p1	Chlsub_2001278_GFUR_Green_Algae.p1, Chlsub_2020924_GFUR_Green_Algae.p1	Chltug_2092468_UTRE_Green_Algae.p1	Chlvar_fgenesh3_pg.C_scaffold_396000001, Chlvar_estExt_Genewise1Plus.C_300004	Chrzof_Cz13g18040.t1.v5.2.3	Claglo_2003351_VBLH_Green_Algae.p1		CocpriSAG2167_jg2143.t1	CocsubC169_rna-gnl|jgi|COCSUDRAFT_mRNA1880	Codfra_2023344_GYBH_Green_Algae.p1	Deshal_2004704_KSFK_Green_Algae.p1	Dolten_2008587_XOAL_Green_Algae.p1	Dunsal_Dusal.0274s00008.1.v1.0	Dunter_2008743_WDWX_Green_Algae_UTEX_LB_1000.p1
N0.HOG0000257	OG0000010	n544					Aphrep_2017211_IJMT_Green_Algae.p1																	Chlbil_3136609_SRGS_Green_Algae_2_samples_combined.p1							Chloog_2001731_IHOI_Green_Algae.p5																Dolten_2036764_XOAL_Green_Algae.p1, Dolten_2006262_XOAL_Green_Algae.p1	Dunsal_Dusal.0502s00003.1.v1.0
N0.HOG0000258	OG0000010	n562					Aphrep_2011596_IJMT_Green_Algae.p2, Aphrep_2011596_IJMT_Green_Algae.p1		Astgra_2002473_ZFXU_Green_Algae_4_samples_combined.p1, Astgra_2001077_ZFXU_Green_Algae_4_samples_combined.p1			Batpra_rna-XM_007510181.1	Blarhi_2070712_VHIJ_Green_Algae.p1		Botbra_Bobra.0186s0035.1.v2.1	Botsud_2009117_VJDZ_Green_Algae.p1	Botter_2048427_QYXY_Green_Algae.p1	Brasub_2004369_GUBD_Green_Algae.p1	Bryplu_2004823_JTIG_Green_Algae.p1	Carcru_2063933_VIAU_Green_Algae.p1	Carobt_2011786_RUIF_Green_Algae.p2		Chaorb_2012491_BAZF_Green_Algae.p1	Chlbil_3025978_SRGS_Green_Algae_2_samples_combined.p1, Chlbil_3025978_SRGS_Green_Algae_2_samples_combined.p3, Chlbil_3015652_SRGS_Green_Algae_2_samples_combined.p1	Chlcri_2000807_BCYF_Green_Algae.p1	Chlmic_2003859_QRTH_Green_Algae.p1		Chlmoe_2003079_JRGZ_Green_Algae.p1	Chlnoc_2007797_VALZ_Green_Algae.p1, Chlnoc_2005737_VALZ_Green_Algae.p1	Chlole_2007658_PRIQ_Green_Algae.p1	Chloog_2022877_IHOI_Green_Algae.p1	Chlrei_Cre02.g078966.t1.1.v5.5	Chlret_3006753_ZLBP_Green_Algae_2_samples_combined.p1, Chlret_3013298_ZLBP_Green_Algae_2_samples_combined.p2	Chlros_2038700_AJUW_Green_Algae.p2	Chlsor1602_rna-gnl|WGS_LHPG|mrna.C2E21_5589B	Chlsp._2098590_XOZZ_Green_Algae_2_samples_combined.p1, Chlsp._2014537_XOZZ_Green_Algae_2_samples_combined.p1	Chlsub_2008543_GFUR_Green_Algae.p2, Chlsub_2012683_GFUR_Green_Algae.p1, Chlsub_2012684_GFUR_Green_Algae.p1	Chltug_2080598_UTRE_Green_Algae.p1	Chlvar_fgenesh3_pg.C_scaffold_7000182	Chrzof_Cz05g33210.t1.v5.2.3	Claglo_2005000_VBLH_Green_Algae.p1	Cocpra_2001464_XJGM_Green_Algae.p1	CocpriSAG2167_jg9595.t1	CocsubC169_rna-gnl|jgi|COCSUDRAFT_mRNA24964	Codfra_2023288_GYBH_Green_Algae.p1		Dolten_2008623_XOAL_Green_Algae.p1	Dunsal_Dusal.0502s00002.1.v1.0	Dunter_2007117_WDWX_Green_Algae_UTEX_LB_1000.p1
N0.HOG0000259	OG0000010	n691	Acrsp._2005957_JIWJ_Green_Algae.p1, Acrsp._2034589_JIWJ_Green_Algae.p2	Anksp._2000146_OTQG_Green_Algae.p1, Anksp._2028928_OTQG_Green_Algae.p1, Anksp._2027552_OTQG_Green_Algae.p2	ApafusSAG2523_jg7823.t1, ApafusSAG2523_jg6460.t1, ApafusSAG2523_jg278.t1	ApalobSAG2145_jg798.t1	Aphrep_2089603_IJMT_Green_Algae.p1, Aphrep_2091178_IJMT_Green_Algae.p1, Aphrep_2017967_IJMT_Green_Algae.p1, Aphrep_2086704_IJMT_Green_Algae.p1, Aphrep_2014744_IJMT_Green_Algae.p2	Astglo_e_gw1.00044.20.1_t, Astglo_Aster-02867, Astglo_Aster-02868	Astgra_2012409_ZFXU_Green_Algae_4_samples_combined.p1, Astgra_2009591_ZFXU_Green_Algae_4_samples_combined.p1, Astgra_2010431_ZFXU_Green_Algae_4_samples_combined.p1, Astgra_2001077_ZFXU_Green_Algae_4_samples_combined.p2	Auxpro_rna-XM_011401826.1	AuxproUTEX25_rna-gnl|WGS_QOKY|APUTEX25_00003675-RA	Batpra_rna-XM_007509821.1	Blarhi_2082609_VHIJ_Green_Algae.p3	Bolpil_2006662_LSHT_Green_Algae.p1	Botbra_Bobra.0072s0073.1.v2.1, Botbra_Bobra.0137s0026.1.v2.1	Botsud_2041222_VJDZ_Green_Algae.p1, Botsud_2003060_VJDZ_Green_Algae.p1	Botter_2010216_QYXY_Green_Algae.p1, Botter_2045931_QYXY_Green_Algae.p1, Botter_2044246_QYXY_Green_Algae.p1	Brasub_2011297_GUBD_Green_Algae.p2, Brasub_2011297_GUBD_Green_Algae.p1, Brasub_2007714_GUBD_Green_Algae.p1, Brasub_2047924_GUBD_Green_Algae.p1	Bryplu_2005348_JTIG_Green_Algae.p1	Carcru_2064135_VIAU_Green_Algae.p1	Carobt_2012796_RUIF_Green_Algae.p1, Carobt_2012420_RUIF_Green_Algae.p2	Cepvir_2027848_YDCQ_Green_Algae.p1	Chaorb_2072361_BAZF_Green_Algae.p1, Chaorb_2070416_BAZF_Green_Algae.p1	Chlbil_3024797_SRGS_Green_Algae_2_samples_combined.p2, Chlbil_3130704_SRGS_Green_Algae_2_samples_combined.p1, Chlbil_3015909_SRGS_Green_Algae_2_samples_combined.p1, Chlbil_3015909_SRGS_Green_Algae_2_samples_combined.p4, Chlbil_3020896_SRGS_Green_Algae_2_samples_combined.p1, Chlbil_3138930_SRGS_Green_Algae_2_samples_combined.p1	Chlcri_2002873_BCYF_Green_Algae.p1, Chlcri_2035301_BCYF_Green_Algae.p1	Chlmic_2042906_QRTH_Green_Algae.p1	Chlmin_2007151_MWAN_Green_Algae.p1, Chlmin_2000093_MWAN_Green_Algae.p10, Chlmin_2035245_MWAN_Green_Algae.p1, Chlmin_2033835_MWAN_Green_Algae.p2	Chlmoe_2035997_JRGZ_Green_Algae.p1, Chlmoe_2030396_JRGZ_Green_Algae.p1, Chlmoe_2032160_JRGZ_Green_Algae.p1	Chlnoc_2054459_VALZ_Green_Algae.p1, Chlnoc_2052147_VALZ_Green_Algae.p1, Chlnoc_2003180_VALZ_Green_Algae.p1	Chlole_2007945_PRIQ_Green_Algae.p1, Chlole_2006264_PRIQ_Green_Algae.p1	Chloog_2000730_IHOI_Green_Algae.p1, Chloog_2000730_IHOI_Green_Algae.p5, Chloog_2020388_IHOI_Green_Algae.p3, Chloog_2028146_IHOI_Green_Algae.p1, Chloog_2026546_IHOI_Green_Algae.p1	Chlrei_Cre01.g019850.t1.1.v5.5, Chlrei_Cre17.g739752.t1.1.v5.5	Chlret_3132865_ZLBP_Green_Algae_2_samples_combined.p1, Chlret_3016063_ZLBP_Green_Algae_2_samples_combined.p1, Chlret_3011042_ZLBP_Green_Algae_2_samples_combined.p1, Chlret_3123693_ZLBP_Green_Algae_2_samples_combined.p1	Chlros_2058351_AJUW_Green_Algae.p1, Chlros_2039394_AJUW_Green_Algae.p1, Chlros_2051370_AJUW_Green_Algae.p1	Chlsor1602_rna-gnl|WGS_LHPG|mrna.C2E21_4964	Chlsp._2005110_XOZZ_Green_Algae_2_samples_combined.p1, Chlsp._2005111_XOZZ_Green_Algae_2_samples_combined.p1, Chlsp._2002670_XOZZ_Green_Algae_2_samples_combined.p1, Chlsp._2002669_XOZZ_Green_Algae_2_samples_combined.p1, Chlsp._2002671_XOZZ_Green_Algae_2_samples_combined.p1, Chlsp._2002672_XOZZ_Green_Algae_2_samples_combined.p1, Chlsp._2002725_XOZZ_Green_Algae_2_samples_combined.p1, Chlsp._2114675…	Chlsub_2013846_GFUR_Green_Algae.p1, Chlsub_2013847_GFUR_Green_Algae.p1, Chlsub_2093329_GFUR_Green_Algae.p1, Chlsub_2004987_GFUR_Green_Algae.p1, Chlsub_2095451_GFUR_Green_Algae.p1	Chltug_2018105_UTRE_Green_Algae.p1, Chltug_2080008_UTRE_Green_Algae.p1, Chltug_2012237_UTRE_Green_Algae.p1	Chlvar_IGS.gm_3_00283, Chlvar_IGS.gm_20_00261	Chrzof_Cz07g15070.t1.v5.2.3, Chrzof_Cz13g18030.t1.v5.2.3	Claglo_2008577_VBLH_Green_Algae.p2, Claglo_2006913_VBLH_Green_Algae.p2	Cocpra_2002064_XJGM_Green_Algae.p2	CocpriSAG2167_jg1944.t1	CocsubC169_rna-gnl|jgi|COCSUDRAFT_mRNA12248	Codfra_2023352_GYBH_Green_Algae.p1	Deshal_2001292_KSFK_Green_Algae.p1, Deshal_2022462_KSFK_Green_Algae.p1	Dolten_2008610_XOAL_Green_Algae.p1, Dolten_2033805_XOAL_Green_Algae.p1	Dunsal_Dusal.0167s00018.1.v1.0, Dunsal_Dusal.0203s00001.1.v1.0	Dunter_2045659_WDWX_Green_Algae_UTEX_LB_1000.p1, Dunter_2007580_WDWX_Green_Algae_UTEX_LB_1000.p1
N0.HOG0000260	OG0000010	n1034	Acrsp._2039939_JIWJ_Green_Algae.p1		ApafusSAG2523_jg5835.t1	ApalobSAG2145_jg5957.t1		Astglo_e_gw1.00032.59.1_t	Astgra_2047032_ZFXU_Green_Algae_4_samples_combined.p1, Astgra_2011192_ZFXU_Green_Algae_4_samples_combined.p1, Astgra_2006356_ZFXU_Green_Algae_4_samples_combined.p2	Auxpro_rna-XM_011401505.1	AuxproUTEX25_rna-gnl|WGS_QOKY|APUTEX25_00002731-RA	Batpra_rna-XM_007508871.1		Bolpil_2040370_LSHT_Green_Algae.p1	Botbra_Bobra.139_1s0017.1.v2.1	Botsud_2039028_VJDZ_Green_Algae.p3	Botter_2038671_QYXY_Green_Algae.p2	Brasub_2050110_GUBD_Green_Algae.p1	Bryplu_2032101_JTIG_Green_Algae.p1	Carcru_2009933_VIAU_Green_Algae.p1			Chaorb_2071392_BAZF_Green_Algae.p1	Chlbil_3020470_SRGS_Green_Algae_2_samples_combined.p1, Chlbil_3026456_SRGS_Green_Algae_2_samples_combined.p1	Chlcri_2000323_BCYF_Green_Algae.p1	Chlmic_2003465_QRTH_Green_Algae.p1		Chlmoe_2033894_JRGZ_Green_Algae.p2, Chlmoe_2001921_JRGZ_Green_Algae.p1	Chlnoc_2054214_VALZ_Green_Algae.p1	Chlole_2007850_PRIQ_Green_Algae.p1	Chloog_2000729_IHOI_Green_Algae.p1, Chloog_2002738_IHOI_Green_Algae.p2, Chloog_2000728_IHOI_Green_Algae.p1	Chlrei_Cre09.g393950.t1.2.v5.5	Chlret_3012577_ZLBP_Green_Algae_2_samples_combined.p1	Chlros_2012034_AJUW_Green_Algae.p1	Chlsor1602_rna-gnl|WGS_LHPG|mrna.C2E21_0342	Chlsp._2014536_XOZZ_Green_Algae_2_samples_combined.p1, Chlsp._2011519_XOZZ_Green_Algae_2_samples_combined.p1	Chlsub_2094708_GFUR_Green_Algae.p2		Chlvar_IGS.gm_17_00003	Chrzof_Cz02g01040.t1.v5.2.3	Claglo_2046935_VBLH_Green_Algae.p1	Cocpra_2000488_XJGM_Green_Algae.p1	CocpriSAG2167_jg8373.t1	CocsubC169_rna-gnl|jgi|COCSUDRAFT_mRNA27699	Codfra_2005665_GYBH_Green_Algae.p1	Deshal_2003076_KSFK_Green_Algae.p1, Deshal_2003077_KSFK_Green_Algae.p1	Dolten_2006409_XOAL_Green_Algae.p1	Dunsal_Dusal.0491s00006.1.v1.0	Dunter_2045146_WDWX_Green_Algae_UTEX_LB_1000.p1
N0.HOG0000261	OG0000010	n1185	Acrsp._2031551_JIWJ_Green_Algae.p1, Acrsp._2006757_JIWJ_Green_Algae.p1	Anksp._2002898_OTQG_Green_Algae.p1, Anksp._2024024_OTQG_Green_Algae.p2, Anksp._2021417_OTQG_Green_Algae.p1		ApalobSAG2145_jg8788.t1	Aphrep_2002769_IJMT_Green_Algae.p1	Astglo_Aster-07983, Astglo_Aster-07982	Astgra_2011155_ZFXU_Green_Algae_4_samples_combined.p1, Astgra_2048965_ZFXU_Green_Algae_4_samples_combined.p1	Auxpro_rna-XM_011397239.1	AuxproUTEX25_rna-gnl|WGS_QOKY|APUTEX25_00000696-RA	Batpra_rna-XM_007515560.1	Blarhi_2082182_VHIJ_Green_Algae.p2	Bolpil_2040788_LSHT_Green_Algae.p1	Botbra_Bobra.182_3s0030.1.v2.1, Botbra_Bobra.182_3s0031.1.v2.1	Botsud_2009451_VJDZ_Green_Algae.p1	Botter_2047085_QYXY_Green_Algae.p1	Brasub_2011337_GUBD_Green_Algae.p2, Brasub_2011337_GUBD_Green_Algae.p1	Bryplu_2005542_JTIG_Green_Algae.p1	Carcru_2007572_VIAU_Green_Algae.p1	Carobt_2011404_RUIF_Green_Algae.p1		Chaorb_2068717_BAZF_Green_Algae.p1, Chaorb_2071549_BAZF_Green_Algae.p1	Chlbil_3131974_SRGS_Green_Algae_2_samples_combined.p1, Chlbil_3015910_SRGS_Green_Algae_2_samples_combined.p1, Chlbil_3032547_SRGS_Green_Algae_2_samples_combined.p1	Chlcri_2034408_BCYF_Green_Algae.p1, Chlcri_2038318_BCYF_Green_Algae.p1, Chlcri_2036753_BCYF_Green_Algae.p3	Chlmic_2005566_QRTH_Green_Algae.p3, Chlmic_2005566_QRTH_Green_Algae.p1	Chlmin_2032748_MWAN_Green_Algae.p2, Chlmin_2004690_MWAN_Green_Algae.p2, Chlmin_2007309_MWAN_Green_Algae.p2	Chlmoe_2036027_JRGZ_Green_Algae.p1	Chlnoc_2054031_VALZ_Green_Algae.p1, Chlnoc_2050636_VALZ_Green_Algae.p1	Chlole_2051956_PRIQ_Green_Algae.p1	Chloog_2021815_IHOI_Green_Algae.p2, Chloog_2027894_IHOI_Green_Algae.p1		Chlret_3019119_ZLBP_Green_Algae_2_samples_combined.p3, Chlret_3025886_ZLBP_Green_Algae_2_samples_combined.p1, Chlret_3019119_ZLBP_Green_Algae_2_samples_combined.p2, Chlret_3009686_ZLBP_Green_Algae_2_samples_combined.p1	Chlros_2058450_AJUW_Green_Algae.p1	Chlsor1602_rna-gnl|WGS_LHPG|mrna.C2E21_0737B	Chlsp._2009127_XOZZ_Green_Algae_2_samples_combined.p1, Chlsp._2009124_XOZZ_Green_Algae_2_samples_combined.p1, Chlsp._2009126_XOZZ_Green_Algae_2_samples_combined.p1, Chlsp._2004240_XOZZ_Green_Algae_2_samples_combined.p2, Chlsp._2004241_XOZZ_Green_Algae_2_samples_combined.p1, Chlsp._2119244_XOZZ_Green_Algae_2_samples_combined.p1, Chlsp._2006061_XOZZ_Green_Algae_2_samples_combined.p1, Chlsp._2006062…	Chlsub_2022121_GFUR_Green_Algae.p1, Chlsub_2020743_GFUR_Green_Algae.p1	Chltug_2006240_UTRE_Green_Algae.p1	Chlvar_IGS.gm_1_00063	Chrzof_Cz05g27050.t1.v5.2.3	Claglo_2004061_VBLH_Green_Algae.p1	Cocpra_2003546_XJGM_Green_Algae.p1, Cocpra_2000049_XJGM_Green_Algae.p1	CocpriSAG2167_jg5090.t1	CocsubC169_rna-gnl|jgi|COCSUDRAFT_mRNA61951	Codfra_2002327_GYBH_Green_Algae.p1	Deshal_2023645_KSFK_Green_Algae.p1		Dunsal_Dusal.0389s00001.1.v1.0, Dunsal_Dusal.0389s00002.1.v1.0, Dunsal_Dusal.0389s00003.1.v1.0	Dunter_2008210_WDWX_Green_Algae_UTEX_LB_1000.p1
N0.HOG0000262	OG0000010	n1396					Aphrep_2015746_IJMT_Green_Algae.p2, Aphrep_2087339_IJMT_Green_Algae.p1											Brasub_2008321_GUBD_Green_Algae.p3										Chlmoe_2024625_JRGZ_Green_Algae.p2									Chlsub_2012467_GFUR_Green_Algae.p1	Chltug_2086335_UTRE_Green_Algae.p1						CocsubC169_rna-gnl|jgi|COCSUDRAFT_mRNA83677
N0.HOG0000263	OG0000010	n1414	Acrsp._2037177_JIWJ_Green_Algae.p1, Acrsp._2002873_JIWJ_Green_Algae.p2											Bolpil_2037464_LSHT_Green_Algae.p1						Carcru_2060810_VIAU_Green_Algae.p1	Carobt_2050346_RUIF_Green_Algae.p1			Chlbil_3003421_SRGS_Green_Algae_2_samples_combined.p1, Chlbil_3024021_SRGS_Green_Algae_2_samples_combined.p1												Chlsp._2004596_XOZZ_Green_Algae_2_samples_combined.p1
N0.HOG0000264	OG0000010	n1439																																								Cocpra_2019297_XJGM_Green_Algae.p1
N0.HOG0000265	OG0000010	n1442	Acrsp._2034801_JIWJ_Green_Algae.p1
N0.HOG0000266	OG0000010	n1444	Acrsp._2005928_JIWJ_Green_Algae.p1	Anksp._2002784_OTQG_Green_Algae.p4	ApafusSAG2523_jg8277.t1, ApafusSAG2523_jg1606.t1	ApalobSAG2145_jg3558.t1	Aphrep_2020093_IJMT_Green_Algae.p1, Aphrep_2081474_IJMT_Green_Algae.p1	Astglo_fgenesh1_pm.00089_23_6_t	Astgra_2000749_ZFXU_Green_Algae_4_samples_combined.p2, Astgra_2000748_ZFXU_Green_Algae_4_samples_combined.p1, Astgra_2000749_ZFXU_Green_Algae_4_samples_combined.p1	Auxpro_rna-XM_011399500.1	AuxproUTEX25_rna-gnl|WGS_QOKY|APUTEX25_00000345-RA	Batpra_rna-XM_007510208.1	Blarhi_2014883_VHIJ_Green_Algae.p1	Bolpil_2006654_LSHT_Green_Algae.p1	Botbra_Bobra.0352s0023.1.v2.1	Botsud_2040907_VJDZ_Green_Algae.p1	Botter_2049180_QYXY_Green_Algae.p1	Brasub_2008321_GUBD_Green_Algae.p2	Bryplu_2032867_JTIG_Green_Algae.p1	Carcru_2060348_VIAU_Green_Algae.p1	Carobt_2004426_RUIF_Green_Algae.p1	Cepvir_2027673_YDCQ_Green_Algae.p1	Chaorb_2072532_BAZF_Green_Algae.p1	Chlbil_3136385_SRGS_Green_Algae_2_samples_combined.p1		Chlmic_2041050_QRTH_Green_Algae.p1	Chlmin_2003506_MWAN_Green_Algae.p4, Chlmin_2002350_MWAN_Green_Algae.p2	Chlmoe_2035080_JRGZ_Green_Algae.p1	Chlnoc_2002377_VALZ_Green_Algae.p1, Chlnoc_2050455_VALZ_Green_Algae.p1	Chlole_2006103_PRIQ_Green_Algae.p1		Chlrei_Cre14.g625625.t1.1.v5.5	Chlret_3027715_ZLBP_Green_Algae_2_samples_combined.p1	Chlros_2037140_AJUW_Green_Algae.p1, Chlros_2002868_AJUW_Green_Algae.p2	Chlsor1602_rna-gnl|WGS_LHPG|mrna.C2E21_2408	Chlsp._2001929_XOZZ_Green_Algae_2_samples_combined.p3, Chlsp._2026606_XOZZ_Green_Algae_2_samples_combined.p1, Chlsp._2001929_XOZZ_Green_Algae_2_samples_combined.p1	Chlsub_2018556_GFUR_Green_Algae.p1	Chltug_2016915_UTRE_Green_Algae.p1	Chlvar_estExt_Genewise1Plus.C_50498	Chrzof_Cz07g31060.t1.v5.2.3	Claglo_2012275_VBLH_Green_Algae.p3, Claglo_2006913_VBLH_Green_Algae.p3	Cocpra_2022815_XJGM_Green_Algae.p1	CocpriSAG2167_jg5251.t1	CocsubC169_rna-gnl|jgi|COCSUDRAFT_mRNA16265	Codfra_2005818_GYBH_Green_Algae.p1	Deshal_2022699_KSFK_Green_Algae.p1	Dolten_2002190_XOAL_Green_Algae.p1	Dunsal_Dusal.0894s00002.1.v1.0	Dunter_2008758_WDWX_Green_Algae_UTEX_LB_1000.p1
N0.HOG0000267	OG0000010	n1611	Acrsp._2039995_JIWJ_Green_Algae.p1	Anksp._2031198_OTQG_Green_Algae.p1		ApalobSAG2145_jg6384.t1	Aphrep_2009400_IJMT_Green_Algae.p1	Astglo_e_gw1.00011.31.1_t	Astgra_2011420_ZFXU_Green_Algae_4_samples_combined.p1			Batpra_rna-XM_007512307.1	Blarhi_2008692_VHIJ_Green_Algae.p1	Bolpil_2040553_LSHT_Green_Algae.p1	Botbra_Bobra.0185s0043.1.v2.1	Botsud_2010148_VJDZ_Green_Algae.p1, Botsud_2010147_VJDZ_Green_Algae.p1, Botsud_2010148_VJDZ_Green_Algae.p2	Botter_2047916_QYXY_Green_Algae.p1	Brasub_2011116_GUBD_Green_Algae.p1	Bryplu_2032552_JTIG_Green_Algae.p1	Carcru_2007571_VIAU_Green_Algae.p1	Carobt_2007739_RUIF_Green_Algae.p1		Chaorb_2072422_BAZF_Green_Algae.p1	Chlbil_3017508_SRGS_Green_Algae_2_samples_combined.p1, Chlbil_3033102_SRGS_Green_Algae_2_samples_combined.p1, Chlbil_3033102_SRGS_Green_Algae_2_samples_combined.p3	Chlcri_2046364_BCYF_Green_Algae.p1	Chlmic_2042139_QRTH_Green_Algae.p1	Chlmin_2003066_MWAN_Green_Algae.p1	Chlmoe_2033893_JRGZ_Green_Algae.p1, Chlmoe_2031756_JRGZ_Green_Algae.p1	Chlnoc_2006438_VALZ_Green_Algae.p1	Chlole_2050443_PRIQ_Green_Algae.p1	Chloog_2029092_IHOI_Green_Algae.p2, Chloog_2000588_IHOI_Green_Algae.p2	Chlrei_Cre13.g568400.t1.2.v5.5	Chlret_3026479_ZLBP_Green_Algae_2_samples_combined.p1, Chlret_3029088_ZLBP_Green_Algae_2_samples_combined.p2	Chlros_2058078_AJUW_Green_Algae.p1	Chlsor1602_rna-gnl|WGS_LHPG|mrna.C2E21_4760	Chlsp._2003076_XOZZ_Green_Algae_2_samples_combined.p1, Chlsp._2003078_XOZZ_Green_Algae_2_samples_combined.p3, Chlsp._2001390_XOZZ_Green_Algae_2_samples_combined.p1, Chlsp._2001389_XOZZ_Green_Algae_2_samples_combined.p1	Chlsub_2095637_GFUR_Green_Algae.p1, Chlsub_2022289_GFUR_Green_Algae.p1	Chltug_2017867_UTRE_Green_Algae.p1	Chlvar_IGS.gm_4_00419	Chrzof_Cz11g28030.t1.v5.2.3		Cocpra_2003898_XJGM_Green_Algae.p1	CocpriSAG2167_jg7904.t1	CocsubC169_rna-gnl|jgi|COCSUDRAFT_mRNA52790	Codfra_2023088_GYBH_Green_Algae.p1	Deshal_2004758_KSFK_Green_Algae.p1	Dolten_2042822_XOAL_Green_Algae.p1	Dunsal_Dusal.0477s00008.1.v1.0	Dunter_2009458_WDWX_Green_Algae_UTEX_LB_1000.p1
N0.HOG0000268	OG0000010	n1782																																													Dolten_2033832_XOAL_Green_Algae.p1
N0.HOG0000269	OG0000010	n1787	Acrsp._2040051_JIWJ_Green_Algae.p1	Anksp._2003574_OTQG_Green_Algae.p1	ApafusSAG2523_jg9203.t1, ApafusSAG2523_jg1069.t1, ApafusSAG2523_jg10987.t1	ApalobSAG2145_jg6912.t1	Aphrep_2091685_IJMT_Green_Algae.p1	Astglo_Aster-01723, Astglo_Aster-01724	Astgra_2058476_ZFXU_Green_Algae_4_samples_combined.p1, Astgra_2058602_ZFXU_Green_Algae_4_samples_combined.p1	Auxpro_rna-XM_011397362.1	AuxproUTEX25_rna-gnl|WGS_QOKY|APUTEX25_00002822-RA	Batpra_rna-XM_007515423.1	Blarhi_2080956_VHIJ_Green_Algae.p2, Blarhi_2081272_VHIJ_Green_Algae.p2	Bolpil_2040591_LSHT_Green_Algae.p1	Botbra_Bobra.114_2s0051.1.v2.1	Botsud_2007838_VJDZ_Green_Algae.p1	Botter_2049513_QYXY_Green_Algae.p1	Brasub_2010189_GUBD_Green_Algae.p1	Bryplu_2003050_JTIG_Green_Algae.p1, Bryplu_2002910_JTIG_Green_Algae.p1	Carcru_2064110_VIAU_Green_Algae.p1	Carobt_2054495_RUIF_Green_Algae.p1, Carobt_2007664_RUIF_Green_Algae.p1		Chaorb_2016309_BAZF_Green_Algae.p1	Chlbil_3001864_SRGS_Green_Algae_2_samples_combined.p1, Chlbil_3001866_SRGS_Green_Algae_2_samples_combined.p4	Chlcri_2004104_BCYF_Green_Algae.p1, Chlcri_2003581_BCYF_Green_Algae.p2	Chlmic_2031164_QRTH_Green_Algae.p2, Chlmic_2042618_QRTH_Green_Algae.p1	Chlmin_2000097_MWAN_Green_Algae.p2, Chlmin_2000094_MWAN_Green_Algae.p1	Chlmoe_2004632_JRGZ_Green_Algae.p1	Chlnoc_2000601_VALZ_Green_Algae.p2, Chlnoc_2000601_VALZ_Green_Algae.p1, Chlnoc_2000605_VALZ_Green_Algae.p1, Chlnoc_2000604_VALZ_Green_Algae.p2	Chlole_2049731_PRIQ_Green_Algae.p1, Chlole_2044881_PRIQ_Green_Algae.p1	Chloog_2000685_IHOI_Green_Algae.p3, Chloog_2000685_IHOI_Green_Algae.p2	Chlrei_Cre17.g720050.t1.2.v5.5	Chlret_3000101_ZLBP_Green_Algae_2_samples_combined.p1, Chlret_3000098_ZLBP_Green_Algae_2_samples_combined.p1, Chlret_3000099_ZLBP_Green_Algae_2_samples_combined.p1, Chlret_3000100_ZLBP_Green_Algae_2_samples_combined.p1, Chlret_3000102_ZLBP_Green_Algae_2_samples_combined.p1, Chlret_3000101_ZLBP_Green_Algae_2_samples_combined.p2, Chlret_3000831_ZLBP_Green_Algae_2_samples_combined.p1	Chlros_2038741_AJUW_Green_Algae.p3, Chlros_2038751_AJUW_Green_Algae.p1, Chlros_2001463_AJUW_Green_Algae.p3, Chlros_2001460_AJUW_Green_Algae.p1, Chlros_2001462_AJUW_Green_Algae.p1	Chlsor1602_rna-gnl|WGS_LHPG|mrna.C2E21_6957	Chlsp._2019385_XOZZ_Green_Algae_2_samples_combined.p2, Chlsp._2014445_XOZZ_Green_Algae_2_samples_combined.p1, Chlsp._2019385_XOZZ_Green_Algae_2_samples_combined.p1, Chlsp._2021266_XOZZ_Green_Algae_2_samples_combined.p1	Chlsub_2015978_GFUR_Green_Algae.p2, Chlsub_2012357_GFUR_Green_Algae.p1, Chlsub_2007622_GFUR_Green_Algae.p1	Chltug_2092402_UTRE_Green_Algae.p1		Chrzof_Cz03g27160.t1.v5.2.3	Claglo_2047012_VBLH_Green_Algae.p1	Cocpra_2023014_XJGM_Green_Algae.p2, Cocpra_2000895_XJGM_Green_Algae.p2	CocpriSAG2167_jg515.t1	CocsubC169_rna-gnl|jgi|COCSUDRAFT_mRNA22213	Codfra_2005614_GYBH_Green_Algae.p1	Deshal_2002695_KSFK_Green_Algae.p1	Dolten_2000273_XOAL_Green_Algae.p1	Dunsal_Dusal.1123s00001.1.v1.0	Dunter_2045354_WDWX_Green_Algae_UTEX_LB_1000.p1
[truncated: 197,400 more rows]
[truncated: 94 more columns]
