# Supplementary material for: Phylogenomics reveals the evolutionary origins of lichenization in chlorophyte algae
Source: Nat Commun. 2024 May 24;15:4452. doi: 10.1038/s41467-024-48787-z (PMC11126685; doi:10.1038/s41467-024-48787-z)
Supplement: Supplementary file 8 — Supplementary Data 6 [file 41467_2024_48787_MOESM8_ESM.xlsx]

## Sheet: Feuil1
Supplementary Data 6: Two-sided Mann Whitney Wilcoxon test results per orthogroups (wilcox_pval: two-sided Mann Whitney Wilcoxon test pvalue, Total_ASTreb : total number of sequences from Trebouxiophyceae algal symbionts, Total_others : total number of sequences from non-symbiotic algae and Ulvophyceae algal symbionts, Mean_ASTreb: mean number of sequences per Trebouxiophyceae algal symbionts, Me…
HOG	wilcox_pval	Total_ASTreb	Total_others	Mean_ASTreb	var_ASTreb	Mean_others	var_others	ASTreb_count	Others_count
N0.HOG0012965	8.87819e-21	20	7	1.53846153846154	0.215293020817265	0.0546875	0.0255562953311537	12	5
N0.HOG0016351	1.77918e-20	13	2	1	0.196116135138184	0.015625	0.011004959288294	10	2
N0.HOG0014731	6.32469e-20	18	1	1.38461538461538	0.525484654664595	0.0078125	0.0078125	9	1
N0.HOG0018185	6.72108e-20	11	1	0.846153846153846	0.191021338791684	0.0078125	0.0078125	9	1
N0.HOG0013900	1.44312e-19	14	8	1.07692307692308	0.0769230769230769	0.0625	0.0214794811444835	13	8
N0.HOG0011794	1.94904e-19	22	14	1.69230769230769	0.208308677041948	0.109375	0.0446916037293096	13	8
N0.HOG0014727	1.98202e-19	13	6	1	0.11322770341446	0.046875	0.0187561505660175	12	6
N0.HOG0012366	1.08012e-18	19	12	1.46153846153846	0.183113549449817	0.09375	0.0340750604415383	13	9
N0.HOG0002604	1.1364e-18	16	12	1.23076923076923	0.12162606385263	0.09375	0.0340750604415383	13	8
N0.HOG0012381	1.6304e-17	19	12	1.46153846153846	0.183113549449817	0.09375	0.037512301132035	12	8
N0.HOG0019146	1.69097e-17	10	1	0.769230769230769	0.201081886427668	0.0078125	0.0078125	8	1
N0.HOG0003375	1.9018e-17	8	1	0.615384615384615	0.140441681411581	0.0078125	0.0078125	8	1
N0.HOG0025580	2.32365e-17	7	0	0.538461538461538	0.143909899491305	0	0	7	0
N0.HOG0025587	2.32365e-17	7	0	0.538461538461538	0.143909899491305	0	0	7	0
N0.HOG0025588	2.32365e-17	7	0	0.538461538461538	0.143909899491305	0	0	7	0
N0.HOG0025592	2.32365e-17	7	0	0.538461538461538	0.143909899491305	0	0	7	0
N0.HOG0025593	2.32365e-17	7	0	0.538461538461538	0.143909899491305	0	0	7	0
N0.HOG0025595	2.32365e-17	7	0	0.538461538461538	0.143909899491305	0	0	7	0
N0.HOG0025596	2.32365e-17	7	0	0.538461538461538	0.143909899491305	0	0	7	0
N0.HOG0026906	2.32365e-17	7	0	0.538461538461538	0.143909899491305	0	0	7	0
N0.HOG0027643	2.32365e-17	7	0	0.538461538461538	0.143909899491305	0	0	7	0
N0.HOG0020118	2.35067e-17	10	0	0.769230769230769	0.302846456692762	0	0	7	0
N0.HOG0023291	2.35067e-17	8	0	0.615384615384615	0.180400606147055	0	0	7	0
N0.HOG0023297	2.35067e-17	8	0	0.615384615384615	0.180400606147055	0	0	7	0
N0.HOG0023301	2.35067e-17	8	0	0.615384615384615	0.180400606147055	0	0	7	0
N0.HOG0023306	2.35067e-17	8	0	0.615384615384615	0.180400606147055	0	0	7	0
N0.HOG0021549	2.36884e-17	9	0	0.692307692307692	0.208308677041948	0	0	7	0
N0.HOG0019133	2.37798e-17	11	0	0.846153846153846	0.249259257631072	0	0	7	0
N0.HOG0019134	2.37798e-17	11	0	0.846153846153846	0.249259257631072	0	0	7	0
N0.HOG0020223	2.37798e-17	10	0	0.769230769230769	0.230769230769231	0	0	7	0
N0.HOG0013907	2.43559e-17	12	10	0.923076923076923	0.0769230769230769	0.078125	0.030597267694262	12	7
N0.HOG0020228	3.44179e-17	8	2	0.615384615384615	0.140441681411581	0.015625	0.015625	8	1
N0.HOG0015011	3.45257e-17	12	6	0.923076923076923	0.136885618615786	0.046875	0.0187561505660175	11	6
N0.HOG0011168	4.60775e-17	26	16	2	0.277350098112615	0.125	0.036787857462659	13	12
N0.HOG0012778	5.2901e-17	13	15	1	0	0.1171875	0.0465612448966814	13	10
N0.HOG0015882	2.5955e-16	12	4	0.923076923076923	0.210662522117372	0.03125	0.01901065542492	9	3
N0.HOG0016297	5.50425e-16	10	5	0.769230769230769	0.12162606385263	0.0390625	0.0171919732904655	10	5
N0.HOG0011234	7.39237e-16	40	2	3.07692307692308	1.03441757712535	0.015625	0.011004959288294	8	2
N0.HOG0014204	9.3839e-16	12	9	0.923076923076923	0.210662522117372	0.0703125	0.0446216511431187	9	3
N0.HOG0018191	1.0697e-15	10	2	0.769230769230769	0.201081886427668	0.015625	0.011004959288294	8	2
N0.HOG0019063	1.20363e-15	9	2	0.692307692307692	0.17484848329469	0.015625	0.011004959288294	8	2
N0.HOG0019066	1.20363e-15	9	2	0.692307692307692	0.17484848329469	0.015625	0.011004959288294	8	2
N0.HOG0019143	1.20363e-15	9	2	0.692307692307692	0.17484848329469	0.015625	0.011004959288294	8	2
N0.HOG0020217	1.34937e-15	8	2	0.615384615384615	0.140441681411581	0.015625	0.011004959288294	8	2
N0.HOG0020227	1.34937e-15	8	2	0.615384615384615	0.140441681411581	0.015625	0.011004959288294	8	2
N0.HOG0013452	2.86982e-15	14	10	1.07692307692308	0.177646236673731	0.078125	0.030597267694262	11	8
N0.HOG0013101	3.18584e-15	14	12	1.07692307692308	0.177646236673731	0.09375	0.0302497397008388	12	10
N0.HOG0011895	3.22751e-15	18	17	1.38461538461538	0.212990355459438	0.1328125	0.0631083520087308	11	8
N0.HOG0019914	3.64456e-15	10	1	0.769230769230769	0.230769230769231	0.0078125	0.0078125	7	1
N0.HOG0020108	3.89309e-15	9	1	0.692307692307692	0.208308677041948	0.0078125	0.0078125	7	1
N0.HOG0020229	3.89309e-15	9	1	0.692307692307692	0.208308677041948	0.0078125	0.0078125	7	1
N0.HOG0021106	3.89309e-15	9	1	0.692307692307692	0.208308677041948	0.0078125	0.0078125	7	1
N0.HOG0017515	3.89472e-15	12	1	0.923076923076923	0.383331189428873	0.0078125	0.0078125	7	1
N0.HOG0021550	4.14448e-15	8	1	0.615384615384615	0.180400606147055	0.0078125	0.0078125	7	1
N0.HOG0022476	4.14448e-15	8	1	0.615384615384615	0.180400606147055	0.0078125	0.0078125	7	1
N0.HOG0022698	4.14448e-15	8	1	0.615384615384615	0.180400606147055	0.0078125	0.0078125	7	1
N0.HOG0022706	4.14448e-15	8	1	0.615384615384615	0.180400606147055	0.0078125	0.0078125	7	1
N0.HOG0022707	4.14448e-15	8	1	0.615384615384615	0.180400606147055	0.0078125	0.0078125	7	1
N0.HOG0023289	4.39724e-15	7	1	0.538461538461538	0.143909899491305	0.0078125	0.0078125	7	1
N0.HOG0023304	4.39724e-15	7	1	0.538461538461538	0.143909899491305	0.0078125	0.0078125	7	1
N0.HOG0024269	4.39724e-15	7	1	0.538461538461538	0.143909899491305	0.0078125	0.0078125	7	1
N0.HOG0016616	4.48877e-15	11	4	0.846153846153846	0.222057795842164	0.03125	0.0154393498445384	9	4
N0.HOG0012139	4.54228e-15	31	2	2.38461538461538	1.3612704357368	0.015625	0.015625	7	1
N0.HOG0014437	4.8464e-15	13	7	1	0.196116135138184	0.0546875	0.0230237428536317	10	6
N0.HOG0015018	5.0689e-15	12	6	0.923076923076923	0.210662522117372	0.046875	0.0187561505660175	10	6
N0.HOG0029019	5.40963e-15	6	0	0.461538461538462	0.143909899491305	0	0	6	0
N0.HOG0029021	5.40963e-15	6	0	0.461538461538462	0.143909899491305	0	0	6	0
N0.HOG0029025	5.40963e-15	6	0	0.461538461538462	0.143909899491305	0	0	6	0
N0.HOG0029027	5.40963e-15	6	0	0.461538461538462	0.143909899491305	0	0	6	0
N0.HOG0029029	5.40963e-15	6	0	0.461538461538462	0.143909899491305	0	0	6	0
N0.HOG0029030	5.40963e-15	6	0	0.461538461538462	0.143909899491305	0	0	6	0
N0.HOG0029031	5.40963e-15	6	0	0.461538461538462	0.143909899491305	0	0	6	0
N0.HOG0029033	5.40963e-15	6	0	0.461538461538462	0.143909899491305	0	0	6	0
N0.HOG0029035	5.40963e-15	6	0	0.461538461538462	0.143909899491305	0	0	6	0
N0.HOG0029037	5.40963e-15	6	0	0.461538461538462	0.143909899491305	0	0	6	0
N0.HOG0029038	5.40963e-15	6	0	0.461538461538462	0.143909899491305	0	0	6	0
N0.HOG0029039	5.40963e-15	6	0	0.461538461538462	0.143909899491305	0	0	6	0
N0.HOG0029040	5.40963e-15	6	0	0.461538461538462	0.143909899491305	0	0	6	0
N0.HOG0029043	5.40963e-15	6	0	0.461538461538462	0.143909899491305	0	0	6	0
N0.HOG0029046	5.40963e-15	6	0	0.461538461538462	0.143909899491305	0	0	6	0
N0.HOG0029047	5.40963e-15	6	0	0.461538461538462	0.143909899491305	0	0	6	0
N0.HOG0029049	5.40963e-15	6	0	0.461538461538462	0.143909899491305	0	0	6	0
N0.HOG0029050	5.40963e-15	6	0	0.461538461538462	0.143909899491305	0	0	6	0
N0.HOG0029051	5.40963e-15	6	0	0.461538461538462	0.143909899491305	0	0	6	0
N0.HOG0029052	5.40963e-15	6	0	0.461538461538462	0.143909899491305	0	0	6	0
N0.HOG0031856	5.40963e-15	6	0	0.461538461538462	0.143909899491305	0	0	6	0
N0.HOG0032043	5.40963e-15	6	0	0.461538461538462	0.143909899491305	0	0	6	0
N0.HOG0032047	5.40963e-15	6	0	0.461538461538462	0.143909899491305	0	0	6	0
N0.HOG0032048	5.40963e-15	6	0	0.461538461538462	0.143909899491305	0	0	6	0
N0.HOG0032052	5.40963e-15	6	0	0.461538461538462	0.143909899491305	0	0	6	0
N0.HOG0032053	5.40963e-15	6	0	0.461538461538462	0.143909899491305	0	0	6	0
N0.HOG0032055	5.40963e-15	6	0	0.461538461538462	0.143909899491305	0	0	6	0
N0.HOG0018037	5.45391e-15	13	0	1	0.599144689515278	0	0	6	0
N0.HOG0022361	5.45391e-15	9	0	0.692307692307692	0.307692307692308	0	0	6	0
N0.HOG0024833	5.45391e-15	8	0	0.615384615384615	0.241216509259318	0	0	6	0
N0.HOG0025575	5.45391e-15	7	0	0.538461538461538	0.183113549449817	0	0	6	0
N0.HOG0025576	5.45391e-15	7	0	0.538461538461538	0.183113549449817	0	0	6	0
N0.HOG0025594	5.45391e-15	7	0	0.538461538461538	0.183113549449817	0	0	6	0
N0.HOG0025597	5.45391e-15	7	0	0.538461538461538	0.183113549449817	0	0	6	0
N0.HOG0027753	5.45391e-15	7	0	0.538461538461538	0.183113549449817	0	0	6	0
N0.HOG0027754	5.45391e-15	7	0	0.538461538461538	0.183113549449817	0	0	6	0
N0.HOG0027755	5.45391e-15	7	0	0.538461538461538	0.183113549449817	0	0	6	0
N0.HOG0027757	5.45391e-15	7	0	0.538461538461538	0.183113549449817	0	0	6	0
N0.HOG0027758	5.45391e-15	7	0	0.538461538461538	0.183113549449817	0	0	6	0
N0.HOG0027764	5.45391e-15	7	0	0.538461538461538	0.183113549449817	0	0	6	0
N0.HOG0024750	5.48063e-15	8	0	0.615384615384615	0.212990355459438	0	0	6	0
N0.HOG0024835	5.48063e-15	8	0	0.615384615384615	0.212990355459438	0	0	6	0
N0.HOG0017514	5.48361e-15	13	0	1	0.480384461415261	0	0	6	0
N0.HOG0022704	5.48361e-15	9	0	0.692307692307692	0.262742327332297	0	0	6	0
N0.HOG0017315	5.50748e-15	14	0	1.07692307692308	0.399704032515895	0	0	6	0
N0.HOG0012208	5.51047e-15	33	0	2.53846153846154	1.02916062771228	0	0	6	0
N0.HOG0018187	5.9877e-15	10	2	0.769230769230769	0.257050482766198	0.015625	0.015625	7	1
N0.HOG0021547	7.28956e-15	7	2	0.538461538461538	0.143909899491305	0.015625	0.015625	7	1
N0.HOG0012779	7.50688e-15	13	15	1	0	0.1171875	0.0325678685480308	13	13
N0.HOG0005281	9.33085e-15	9	5	0.692307692307692	0.133234677505298	0.0390625	0.0204596051204091	9	4
N0.HOG0012496	1.00911e-14	16	14	1.23076923076923	0.36080121229411	0.109375	0.0609900023674334	10	6
N0.HOG0012636	1.08011e-14	13	15	1	0.11322770341446	0.1171875	0.0452207698990823	12	11
N0.HOG0014739	1.15005e-14	10	9	0.769230769230769	0.12162606385263	0.0703125	0.0353963666830402	10	6
N0.HOG0015022	1.15005e-14	10	8	0.769230769230769	0.12162606385263	0.0625	0.028817747976294	10	6
N0.HOG0003278	1.93728e-14	16	14	1.23076923076923	0.166172838420714	0.109375	0.0318290350999477	12	12
N0.HOG0012126	1.97503e-14	19	14	1.46153846153846	0.268313455595594	0.109375	0.0387970805557025	11	9
N0.HOG0011405	1.99076e-14	18	22	1.38461538461538	0.289527943349647	0.171875	0.0588076394667025	12	10
N0.HOG0002991	2.06414e-14	19	16	1.46153846153846	0.183113549449817	0.125	0.036787857462659	12	13
N0.HOG0015070	2.28134e-14	15	3	1.15384615384615	0.389709850091556	0.0234375	0.0134246757153022	8	3
N0.HOG0009185	2.32587e-14	31	49	2.38461538461538	0.474185692536075	0.3828125	0.130358140528006	13	13
N0.HOG0012501	2.34914e-14	23	7	1.76923076923077	0.455083060238432	0.0546875	0.0255562953311537	9	5
N0.HOG0008009	2.48521e-14	33	35	2.53846153846154	0.461538461538462	0.2734375	0.10964489689048	12	12
N0.HOG0016349	2.70648e-14	12	3	0.923076923076923	0.264612403083978	0.0234375	0.0134246757153022	8	3
N0.HOG0013103	3.78185e-14	14	12	1.07692307692308	0.210662522117372	0.09375	0.0340750604415383	11	9
N0.HOG0019047	4.43023e-14	8	3	0.615384615384615	0.140441681411581	0.0234375	0.0134246757153022	8	3
N0.HOG0009564	6.08474e-14	19	14	1.46153846153846	0.312463015562922	0.109375	0.0403515173904112	11	10
N0.HOG0010766	6.63941e-14	31	18	2.38461538461538	0.431729698473916	0.140625	0.0363409715823777	12	15
N0.HOG0010452	7.16077e-14	36	18	2.76923076923077	0.817703524056511	0.140625	0.0750117895917429	9	5
N0.HOG0014434	1.07677e-13	10	10	0.769230769230769	0.166172838420714	0.078125	0.049117926901593	9	5
N0.HOG0013450	1.2238e-13	12	12	0.923076923076923	0.210662522117372	0.09375	0.0449703259554057	10	7
N0.HOG0015003	1.28966e-13	11	7	0.846153846153846	0.191021338791684	0.0546875	0.0255562953311537	9	5
N0.HOG0009492	1.62928e-13	14	2	1.07692307692308	0.348284043774516	0.015625	0.011004959288294	7	2
N0.HOG0016345	1.62928e-13	13	2	1	0.339683110243379	0.015625	0.011004959288294	7	2
N0.HOG0011066	1.63089e-13	43	2	3.30769230769231	1.98515198470214	0.015625	0.011004959288294	7	2
N0.HOG0019864	2.0737e-13	9	2	0.692307692307692	0.208308677041948	0.015625	0.011004959288294	7	2
N0.HOG0018239	2.07438e-13	10	2	0.769230769230769	0.257050482766198	0.015625	0.011004959288294	7	2
N0.HOG0020221	2.33069e-13	8	2	0.615384615384615	0.180400606147055	0.015625	0.011004959288294	7	2
N0.HOG0021102	2.33069e-13	8	2	0.615384615384615	0.180400606147055	0.015625	0.011004959288294	7	2
N0.HOG0021535	2.61134e-13	7	2	0.538461538461538	0.143909899491305	0.015625	0.011004959288294	7	2
N0.HOG0021742	2.61134e-13	7	2	0.538461538461538	0.143909899491305	0.015625	0.011004959288294	7	2
N0.HOG0022362	2.61134e-13	7	2	0.538461538461538	0.143909899491305	0.015625	0.011004959288294	7	2
N0.HOG0004017	2.65578e-13	11	11	0.846153846153846	0.104154338520974	0.0859375	0.0272314729467288	11	10
N0.HOG0010709	2.67979e-13	25	23	1.92307692307692	0.499506659968671	0.1796875	0.0631692453790752	11	10
N0.HOG0020109	4.08878e-13	7	3	0.538461538461538	0.143909899491305	0.0234375	0.0174141727947099	7	2
N0.HOG0015395	4.6954e-13	11	6	0.846153846153846	0.191021338791684	0.046875	0.0187561505660175	9	6
N0.HOG0014478	5.32684e-13	13	7	1	0.253184841770917	0.0546875	0.0230237428536317	9	6
N0.HOG0016901	5.45324e-13	10	4	0.769230769230769	0.201081886427668	0.03125	0.0154393498445384	8	4
N0.HOG0015447	6.18865e-13	10	6	0.769230769230769	0.166172838420714	0.046875	0.0187561505660175	9	6
N0.HOG0017453	6.68141e-13	9	4	0.692307692307692	0.17484848329469	0.03125	0.0154393498445384	8	4
N0.HOG0013718	7.17345e-13	22	1	1.69230769230769	0.682985671890626	0.0078125	0.0078125	6	1
N0.HOG0015390	7.1763e-13	16	1	1.23076923076923	0.482433018518635	0.0078125	0.0078125	6	1
N0.HOG0018387	7.66895e-13	11	1	0.846153846153846	0.317161971201359	0.0078125	0.0078125	6	1
N0.HOG0016284	8.12304e-13	9	6	0.692307692307692	0.133234677505298	0.046875	0.0187561505660175	9	6
N0.HOG0018184	8.15736e-13	8	4	0.615384615384615	0.140441681411581	0.03125	0.0154393498445384	8	4
N0.HOG0018195	8.15736e-13	8	4	0.615384615384615	0.140441681411581	0.03125	0.0154393498445384	8	4
N0.HOG0018243	8.15736e-13	8	4	0.615384615384615	0.140441681411581	0.03125	0.0154393498445384	8	4
N0.HOG0021541	8.18513e-13	8	1	0.615384615384615	0.212990355459438	0.0078125	0.0078125	6	1
N0.HOG0021540	8.72171e-13	8	1	0.615384615384615	0.241216509259318	0.0078125	0.0078125	6	1
N0.HOG0023136	8.72171e-13	7	1	0.538461538461538	0.183113549449817	0.0078125	0.0078125	6	1
N0.HOG0023139	8.72171e-13	7	1	0.538461538461538	0.183113549449817	0.0078125	0.0078125	6	1
N0.HOG0023284	8.72171e-13	7	1	0.538461538461538	0.183113549449817	0.0078125	0.0078125	6	1
N0.HOG0023298	8.72171e-13	7	1	0.538461538461538	0.183113549449817	0.0078125	0.0078125	6	1
N0.HOG0023300	8.72171e-13	7	1	0.538461538461538	0.183113549449817	0.0078125	0.0078125	6	1
N0.HOG0024756	8.72171e-13	7	1	0.538461538461538	0.183113549449817	0.0078125	0.0078125	6	1
N0.HOG0024832	8.72171e-13	7	1	0.538461538461538	0.183113549449817	0.0078125	0.0078125	6	1
N0.HOG0024836	8.72171e-13	7	1	0.538461538461538	0.183113549449817	0.0078125	0.0078125	6	1
N0.HOG0025578	9.26737e-13	6	1	0.461538461538462	0.143909899491305	0.0078125	0.0078125	6	1
N0.HOG0025579	9.26737e-13	6	1	0.461538461538462	0.143909899491305	0.0078125	0.0078125	6	1
N0.HOG0025581	9.26737e-13	6	1	0.461538461538462	0.143909899491305	0.0078125	0.0078125	6	1
N0.HOG0025598	9.26737e-13	6	1	0.461538461538462	0.143909899491305	0.0078125	0.0078125	6	1
N0.HOG0026895	9.26737e-13	6	1	0.461538461538462	0.143909899491305	0.0078125	0.0078125	6	1
N0.HOG0026903	9.26737e-13	6	1	0.461538461538462	0.143909899491305	0.0078125	0.0078125	6	1
N0.HOG0027070	9.26737e-13	6	1	0.461538461538462	0.143909899491305	0.0078125	0.0078125	6	1
N0.HOG0027072	9.26737e-13	6	1	0.461538461538462	0.143909899491305	0.0078125	0.0078125	6	1
N0.HOG0027587	9.26737e-13	6	1	0.461538461538462	0.143909899491305	0.0078125	0.0078125	6	1
N0.HOG0027641	9.26737e-13	6	1	0.461538461538462	0.143909899491305	0.0078125	0.0078125	6	1
N0.HOG0027644	9.26737e-13	6	1	0.461538461538462	0.143909899491305	0.0078125	0.0078125	6	1
N0.HOG0027762	9.26737e-13	6	1	0.461538461538462	0.143909899491305	0.0078125	0.0078125	6	1
N0.HOG0027765	9.26737e-13	6	1	0.461538461538462	0.143909899491305	0.0078125	0.0078125	6	1
N0.HOG0013097	9.4483e-13	15	11	1.15384615384615	0.464732537445945	0.0859375	0.0637448312614381	8	4
N0.HOG0016848	1.01045e-12	12	2	0.923076923076923	0.348284043774516	0.015625	0.015625	6	1
N0.HOG0012768	1.01283e-12	26	2	2	1.35873244097351	0.015625	0.015625	6	1
N0.HOG0014742	1.0248e-12	10	8	0.769230769230769	0.166172838420714	0.0625	0.028817747976294	9	6
N0.HOG0013448	1.12271e-12	13	11	1	0.277350098112615	0.0859375	0.0314263601292674	10	8
N0.HOG0021297	1.17927e-12	10	0	0.769230769230769	0.280883362823162	0	0	5	0
N0.HOG0034413	1.17927e-12	5	0	0.384615384615385	0.140441681411581	0	0	5	0
N0.HOG0034421	1.17927e-12	5	0	0.384615384615385	0.140441681411581	0	0	5	0
N0.HOG0034424	1.17927e-12	5	0	0.384615384615385	0.140441681411581	0	0	5	0
N0.HOG0034432	1.17927e-12	5	0	0.384615384615385	0.140441681411581	0	0	5	0
N0.HOG0034435	1.17927e-12	5	0	0.384615384615385	0.140441681411581	0	0	5	0
N0.HOG0038645	1.17927e-12	5	0	0.384615384615385	0.140441681411581	0	0	5	0
N0.HOG0038940	1.17927e-12	5	0	0.384615384615385	0.140441681411581	0	0	5	0
N0.HOG0038941	1.17927e-12	5	0	0.384615384615385	0.140441681411581	0	0	5	0
N0.HOG0038945	1.17927e-12	5	0	0.384615384615385	0.140441681411581	0	0	5	0
N0.HOG0038946	1.17927e-12	5	0	0.384615384615385	0.140441681411581	0	0	5	0
N0.HOG0038947	1.17927e-12	5	0	0.384615384615385	0.140441681411581	0	0	5	0
N0.HOG0038948	1.17927e-12	5	0	0.384615384615385	0.140441681411581	0	0	5	0
N0.HOG0038950	1.17927e-12	5	0	0.384615384615385	0.140441681411581	0	0	5	0
N0.HOG0038951	1.17927e-12	5	0	0.384615384615385	0.140441681411581	0	0	5	0
N0.HOG0040831	1.17927e-12	5	0	0.384615384615385	0.140441681411581	0	0	5	0
N0.HOG0040836	1.17927e-12	5	0	0.384615384615385	0.140441681411581	0	0	5	0
N0.HOG0040842	1.17927e-12	5	0	0.384615384615385	0.140441681411581	0	0	5	0
N0.HOG0040843	1.17927e-12	5	0	0.384615384615385	0.140441681411581	0	0	5	0
N0.HOG0040844	1.17927e-12	5	0	0.384615384615385	0.140441681411581	0	0	5	0
N0.HOG0040846	1.17927e-12	5	0	0.384615384615385	0.140441681411581	0	0	5	0
N0.HOG0040847	1.17927e-12	5	0	0.384615384615385	0.140441681411581	0	0	5	0
N0.HOG0040849	1.17927e-12	5	0	0.384615384615385	0.140441681411581	0	0	5	0
N0.HOG0040851	1.17927e-12	5	0	0.384615384615385	0.140441681411581	0	0	5	0
N0.HOG0040853	1.17927e-12	5	0	0.384615384615385	0.140441681411581	0	0	5	0
N0.HOG0040854	1.17927e-12	5	0	0.384615384615385	0.140441681411581	0	0	5	0
N0.HOG0040855	1.17927e-12	5	0	0.384615384615385	0.140441681411581	0	0	5	0
N0.HOG0040856	1.17927e-12	5	0	0.384615384615385	0.140441681411581	0	0	5	0
N0.HOG0040863	1.17927e-12	5	0	0.384615384615385	0.140441681411581	0	0	5	0
N0.HOG0040865	1.17927e-12	5	0	0.384615384615385	0.140441681411581	0	0	5	0
N0.HOG0040866	1.17927e-12	5	0	0.384615384615385	0.140441681411581	0	0	5	0
N0.HOG0040867	1.17927e-12	5	0	0.384615384615385	0.140441681411581	0	0	5	0
N0.HOG0040868	1.17927e-12	5	0	0.384615384615385	0.140441681411581	0	0	5	0
N0.HOG0040869	1.17927e-12	5	0	0.384615384615385	0.140441681411581	0	0	5	0
N0.HOG0040871	1.17927e-12	5	0	0.384615384615385	0.140441681411581	0	0	5	0
N0.HOG0040872	1.17927e-12	5	0	0.384615384615385	0.140441681411581	0	0	5	0
N0.HOG0040873	1.17927e-12	5	0	0.384615384615385	0.140441681411581	0	0	5	0
N0.HOG0040874	1.17927e-12	5	0	0.384615384615385	0.140441681411581	0	0	5	0
N0.HOG0040875	1.17927e-12	5	0	0.384615384615385	0.140441681411581	0	0	5	0
N0.HOG0040877	1.17927e-12	5	0	0.384615384615385	0.140441681411581	0	0	5	0
N0.HOG0040878	1.17927e-12	5	0	0.384615384615385	0.140441681411581	0	0	5	0
N0.HOG0040879	1.17927e-12	5	0	0.384615384615385	0.140441681411581	0	0	5	0
N0.HOG0040880	1.17927e-12	5	0	0.384615384615385	0.140441681411581	0	0	5	0
N0.HOG0040881	1.17927e-12	5	0	0.384615384615385	0.140441681411581	0	0	5	0
N0.HOG0040882	1.17927e-12	5	0	0.384615384615385	0.140441681411581	0	0	5	0
N0.HOG0040883	1.17927e-12	5	0	0.384615384615385	0.140441681411581	0	0	5	0
N0.HOG0040884	1.17927e-12	5	0	0.384615384615385	0.140441681411581	0	0	5	0
N0.HOG0040885	1.17927e-12	5	0	0.384615384615385	0.140441681411581	0	0	5	0
N0.HOG0040886	1.17927e-12	5	0	0.384615384615385	0.140441681411581	0	0	5	0
N0.HOG0040887	1.17927e-12	5	0	0.384615384615385	0.140441681411581	0	0	5	0
N0.HOG0040888	1.17927e-12	5	0	0.384615384615385	0.140441681411581	0	0	5	0
N0.HOG0040889	1.17927e-12	5	0	0.384615384615385	0.140441681411581	0	0	5	0
N0.HOG0040890	1.17927e-12	5	0	0.384615384615385	0.140441681411581	0	0	5	0
N0.HOG0040891	1.17927e-12	5	0	0.384615384615385	0.140441681411581	0	0	5	0
N0.HOG0040892	1.17927e-12	5	0	0.384615384615385	0.140441681411581	0	0	5	0
N0.HOG0040894	1.17927e-12	5	0	0.384615384615385	0.140441681411581	0	0	5	0
N0.HOG0040895	1.17927e-12	5	0	0.384615384615385	0.140441681411581	0	0	5	0
N0.HOG0040896	1.17927e-12	5	0	0.384615384615385	0.140441681411581	0	0	5	0
N0.HOG0040897	1.17927e-12	5	0	0.384615384615385	0.140441681411581	0	0	5	0
N0.HOG0040898	1.17927e-12	5	0	0.384615384615385	0.140441681411581	0	0	5	0
N0.HOG0040899	1.17927e-12	5	0	0.384615384615385	0.140441681411581	0	0	5	0
N0.HOG0040900	1.17927e-12	5	0	0.384615384615385	0.140441681411581	0	0	5	0
N0.HOG0040901	1.17927e-12	5	0	0.384615384615385	0.140441681411581	0	0	5	0
N0.HOG0040902	1.17927e-12	5	0	0.384615384615385	0.140441681411581	0	0	5	0
N0.HOG0040903	1.17927e-12	5	0	0.384615384615385	0.140441681411581	0	0	5	0
N0.HOG0040904	1.17927e-12	5	0	0.384615384615385	0.140441681411581	0	0	5	0
N0.HOG0040905	1.17927e-12	5	0	0.384615384615385	0.140441681411581	0	0	5	0
N0.HOG0040906	1.17927e-12	5	0	0.384615384615385	0.140441681411581	0	0	5	0
N0.HOG0040909	1.17927e-12	5	0	0.384615384615385	0.140441681411581	0	0	5	0
N0.HOG0040911	1.17927e-12	5	0	0.384615384615385	0.140441681411581	0	0	5	0
N0.HOG0040912	1.17927e-12	5	0	0.384615384615385	0.140441681411581	0	0	5	0
N0.HOG0040913	1.17927e-12	5	0	0.384615384615385	0.140441681411581	0	0	5	0
N0.HOG0040914	1.17927e-12	5	0	0.384615384615385	0.140441681411581	0	0	5	0
N0.HOG0040916	1.17927e-12	5	0	0.384615384615385	0.140441681411581	0	0	5	0
N0.HOG0040917	1.17927e-12	5	0	0.384615384615385	0.140441681411581	0	0	5	0
N0.HOG0040918	1.17927e-12	5	0	0.384615384615385	0.140441681411581	0	0	5	0
N0.HOG0040919	1.17927e-12	5	0	0.384615384615385	0.140441681411581	0	0	5	0
N0.HOG0040920	1.17927e-12	5	0	0.384615384615385	0.140441681411581	0	0	5	0
N0.HOG0040922	1.17927e-12	5	0	0.384615384615385	0.140441681411581	0	0	5	0
N0.HOG0040923	1.17927e-12	5	0	0.384615384615385	0.140441681411581	0	0	5	0
N0.HOG0040924	1.17927e-12	5	0	0.384615384615385	0.140441681411581	0	0	5	0
N0.HOG0040925	1.17927e-12	5	0	0.384615384615385	0.140441681411581	0	0	5	0
N0.HOG0040926	1.17927e-12	5	0	0.384615384615385	0.140441681411581	0	0	5	0
N0.HOG0040927	1.17927e-12	5	0	0.384615384615385	0.140441681411581	0	0	5	0
N0.HOG0040928	1.17927e-12	5	0	0.384615384615385	0.140441681411581	0	0	5	0
N0.HOG0040929	1.17927e-12	5	0	0.384615384615385	0.140441681411581	0	0	5	0
N0.HOG0040931	1.17927e-12	5	0	0.384615384615385	0.140441681411581	0	0	5	0
N0.HOG0040932	1.17927e-12	5	0	0.384615384615385	0.140441681411581	0	0	5	0
N0.HOG0040933	1.17927e-12	5	0	0.384615384615385	0.140441681411581	0	0	5	0
N0.HOG0040934	1.17927e-12	5	0	0.384615384615385	0.140441681411581	0	0	5	0
N0.HOG0040936	1.17927e-12	5	0	0.384615384615385	0.140441681411581	0	0	5	0
N0.HOG0040938	1.17927e-12	5	0	0.384615384615385	0.140441681411581	0	0	5	0
N0.HOG0040939	1.17927e-12	5	0	0.384615384615385	0.140441681411581	0	0	5	0
N0.HOG0040940	1.17927e-12	5	0	0.384615384615385	0.140441681411581	0	0	5	0
N0.HOG0040942	1.17927e-12	5	0	0.384615384615385	0.140441681411581	0	0	5	0
N0.HOG0040943	1.17927e-12	5	0	0.384615384615385	0.140441681411581	0	0	5	0
N0.HOG0040945	1.17927e-12	5	0	0.384615384615385	0.140441681411581	0	0	5	0
N0.HOG0040946	1.17927e-12	5	0	0.384615384615385	0.140441681411581	0	0	5	0
N0.HOG0040947	1.17927e-12	5	0	0.384615384615385	0.140441681411581	0	0	5	0
N0.HOG0040948	1.17927e-12	5	0	0.384615384615385	0.140441681411581	0	0	5	0
N0.HOG0040949	1.17927e-12	5	0	0.384615384615385	0.140441681411581	0	0	5	0
N0.HOG0040950	1.17927e-12	5	0	0.384615384615385	0.140441681411581	0	0	5	0
N0.HOG0040951	1.17927e-12	5	0	0.384615384615385	0.140441681411581	0	0	5	0
N0.HOG0040952	1.17927e-12	5	0	0.384615384615385	0.140441681411581	0	0	5	0
N0.HOG0040953	1.17927e-12	5	0	0.384615384615385	0.140441681411581	0	0	5	0
N0.HOG0040954	1.17927e-12	5	0	0.384615384615385	0.140441681411581	0	0	5	0
N0.HOG0040955	1.17927e-12	5	0	0.384615384615385	0.140441681411581	0	0	5	0
N0.HOG0040956	1.17927e-12	5	0	0.384615384615385	0.140441681411581	0	0	5	0
N0.HOG0040957	1.17927e-12	5	0	0.384615384615385	0.140441681411581	0	0	5	0
N0.HOG0040958	1.17927e-12	5	0	0.384615384615385	0.140441681411581	0	0	5	0
N0.HOG0040959	1.17927e-12	5	0	0.384615384615385	0.140441681411581	0	0	5	0
N0.HOG0040960	1.17927e-12	5	0	0.384615384615385	0.140441681411581	0	0	5	0
N0.HOG0040961	1.17927e-12	5	0	0.384615384615385	0.140441681411581	0	0	5	0
N0.HOG0040962	1.17927e-12	5	0	0.384615384615385	0.140441681411581	0	0	5	0
N0.HOG0040963	1.17927e-12	5	0	0.384615384615385	0.140441681411581	0	0	5	0
N0.HOG0040964	1.17927e-12	5	0	0.384615384615385	0.140441681411581	0	0	5	0
N0.HOG0040965	1.17927e-12	5	0	0.384615384615385	0.140441681411581	0	0	5	0
N0.HOG0004369	1.18562e-12	6	0	0.461538461538462	0.183113549449817	0	0	5	0
N0.HOG0013617	1.18562e-12	24	0	1.84615384615385	0.677913029046271	0	0	5	0
N0.HOG0018946	1.18562e-12	12	0	0.923076923076923	0.366227098899633	0	0	5	0
N0.HOG0021539	1.18562e-12	9	0	0.692307692307692	0.382042677583368	0	0	5	0
N0.HOG0022976	1.18562e-12	9	0	0.692307692307692	0.262742327332297	0	0	5	0
N0.HOG0028285	1.18562e-12	7	0	0.538461538461538	0.24325212770526	0	0	5	0
N0.HOG0028287	1.18562e-12	7	0	0.538461538461538	0.24325212770526	0	0	5	0
N0.HOG0028300	1.18562e-12	7	0	0.538461538461538	0.24325212770526	0	0	5	0
N0.HOG0028301	1.18562e-12	7	0	0.538461538461538	0.24325212770526	0	0	5	0
N0.HOG0032054	1.18562e-12	6	0	0.461538461538462	0.183113549449817	0	0	5	0
N0.HOG0033003	1.18562e-12	6	0	0.461538461538462	0.183113549449817	0	0	5	0
N0.HOG0033006	1.18562e-12	6	0	0.461538461538462	0.183113549449817	0	0	5	0
N0.HOG0033008	1.18562e-12	6	0	0.461538461538462	0.183113549449817	0	0	5	0
N0.HOG0033010	1.18562e-12	6	0	0.461538461538462	0.183113549449817	0	0	5	0
N0.HOG0033011	1.18562e-12	6	0	0.461538461538462	0.183113549449817	0	0	5	0
N0.HOG0033014	1.18562e-12	6	0	0.461538461538462	0.183113549449817	0	0	5	0
N0.HOG0033015	1.18562e-12	6	0	0.461538461538462	0.183113549449817	0	0	5	0
N0.HOG0033016	1.18562e-12	6	0	0.461538461538462	0.183113549449817	0	0	5	0
N0.HOG0033018	1.18562e-12	6	0	0.461538461538462	0.183113549449817	0	0	5	0
N0.HOG0033019	1.18562e-12	6	0	0.461538461538462	0.183113549449817	0	0	5	0
N0.HOG0033021	1.18562e-12	6	0	0.461538461538462	0.183113549449817	0	0	5	0
N0.HOG0033025	1.18562e-12	6	0	0.461538461538462	0.183113549449817	0	0	5	0
N0.HOG0033026	1.18562e-12	6	0	0.461538461538462	0.183113549449817	0	0	5	0
N0.HOG0033027	1.18562e-12	6	0	0.461538461538462	0.183113549449817	0	0	5	0
N0.HOG0033028	1.18562e-12	6	0	0.461538461538462	0.183113549449817	0	0	5	0
N0.HOG0033030	1.18562e-12	6	0	0.461538461538462	0.183113549449817	0	0	5	0
N0.HOG0033031	1.18562e-12	6	0	0.461538461538462	0.183113549449817	0	0	5	0
N0.HOG0033032	1.18562e-12	6	0	0.461538461538462	0.183113549449817	0	0	5	0
N0.HOG0033033	1.18562e-12	6	0	0.461538461538462	0.183113549449817	0	0	5	0
N0.HOG0033035	1.18562e-12	6	0	0.461538461538462	0.183113549449817	0	0	5	0
N0.HOG0033036	1.18562e-12	6	0	0.461538461538462	0.183113549449817	0	0	5	0
N0.HOG0033038	1.18562e-12	6	0	0.461538461538462	0.183113549449817	0	0	5	0
N0.HOG0033040	1.18562e-12	6	0	0.461538461538462	0.183113549449817	0	0	5	0
N0.HOG0033042	1.18562e-12	6	0	0.461538461538462	0.183113549449817	0	0	5	0
N0.HOG0033047	1.18562e-12	6	0	0.461538461538462	0.183113549449817	0	0	5	0
N0.HOG0016209	1.18881e-12	16	0	1.23076923076923	0.520771692604869	0	0	5	0
N0.HOG0017366	1.18881e-12	14	0	1.07692307692308	0.43058604163453	0	0	5	0
N0.HOG0018092	1.18881e-12	13	0	1	0.506369683541833	0	0	5	0
N0.HOG0025155	1.18881e-12	8	0	0.615384615384615	0.241216509259318	0	0	5	0
N0.HOG0025158	1.18881e-12	8	0	0.615384615384615	0.241216509259318	0	0	5	0
N0.HOG0025159	1.18881e-12	8	0	0.615384615384615	0.241216509259318	0	0	5	0
N0.HOG0025164	1.18881e-12	8	0	0.615384615384615	0.241216509259318	0	0	5	0
N0.HOG0025168	1.18881e-12	8	0	0.615384615384615	0.241216509259318	0	0	5	0
N0.HOG0025170	1.18881e-12	8	0	0.615384615384615	0.241216509259318	0	0	5	0
N0.HOG0028281	1.18881e-12	7	0	0.538461538461538	0.215293020817265	0	0	5	0
N0.HOG0028289	1.18881e-12	7	0	0.538461538461538	0.215293020817265	0	0	5	0
N0.HOG0028294	1.18881e-12	7	0	0.538461538461538	0.215293020817265	0	0	5	0
N0.HOG0028296	1.18881e-12	7	0	0.538461538461538	0.215293020817265	0	0	5	0
N0.HOG0011573	1.18945e-12	39	0	3	2.58942623087205	0	0	5	0
N0.HOG0016749	1.18945e-12	15	0	1.15384615384615	0.478327130927632	0	0	5	0
N0.HOG0018846	1.18945e-12	12	0	0.923076923076923	0.459396740183818	0	0	5	0
N0.HOG0018876	1.18945e-12	12	0	0.923076923076923	0.536626911191188	0	0	5	0
N0.HOG0019910	1.18945e-12	11	0	0.846153846153846	0.355292473347462	0	0	5	0
N0.HOG0020009	1.18945e-12	11	0	0.846153846153846	0.464732537445945	0	0	5	0
N0.HOG0020952	1.18945e-12	10	0	0.769230769230769	0.302846456692762	0	0	5	0
N0.HOG0021293	1.18945e-12	10	0	0.769230769230769	0.302846456692762	0	0	5	0
N0.HOG0021295	1.18945e-12	10	0	0.769230769230769	0.394738572265145	0	0	5	0
N0.HOG0021296	1.18945e-12	10	0	0.769230769230769	0.394738572265145	0	0	5	0
N0.HOG0022977	1.18945e-12	9	0	0.692307692307692	0.327864406475498	0	0	5	0
N0.HOG0025163	1.18945e-12	8	0	0.615384615384615	0.266469355010597	0	0	5	0
N0.HOG0025165	1.18945e-12	8	0	0.615384615384615	0.266469355010597	0	0	5	0
N0.HOG0025167	1.18945e-12	8	0	0.615384615384615	0.266469355010597	0	0	5	0
N0.HOG0025169	1.18945e-12	8	0	0.615384615384615	0.266469355010597	0	0	5	0
N0.HOG0002901	1.19072e-12	14	0	1.07692307692308	0.415432096051786	0	0	5	0
N0.HOG0013842	1.19072e-12	23	0	1.76923076923077	0.680816310120603	0	0	5	0
N0.HOG0018091	1.19072e-12	13	0	1	0.543020989347369	0	0	5	0
N0.HOG0020008	1.19072e-12	11	0	0.846153846153846	0.336767321450351	0	0	5	0
N0.HOG0021298	1.19072e-12	10	0	0.769230769230769	0.323321031100474	0	0	5	0
N0.HOG0022974	1.19072e-12	9	0	0.692307692307692	0.286101456466941	0	0	5	0
N0.HOG0010687	1.19136e-12	51	0	3.92307692307692	1.8343640638482	0	0	5	0
N0.HOG0013859	1.19136e-12	23	0	1.76923076923077	0.70850009639221	0	0	5	0
N0.HOG0015752	1.19136e-12	17	0	1.30769230769231	0.663949096216618	0	0	5	0
N0.HOG0016176	1.19136e-12	16	0	1.23076923076923	0.590022230718146	0	0	5	0
N0.HOG0016696	1.19136e-12	15	0	1.15384615384615	0.62885889581696	0	0	5	0
N0.HOG0016750	1.19136e-12	15	0	1.15384615384615	0.62885889581696	0	0	5	0
N0.HOG0017367	1.19136e-12	14	0	1.07692307692308	0.560008453021578	0	0	5	0
N0.HOG0017368	1.19136e-12	14	0	1.07692307692308	0.445224496261163	0	0	5	0
N0.HOG0018093	1.19136e-12	13	0	1	0.408248290463863	0	0	5	0
N0.HOG0020010	1.19136e-12	11	0	0.846153846153846	0.372898450570487	0	0	5	0
N0.HOG0015326	1.192e-12	18	0	1.38461538461538	0.604878262158228	0	0	5	0
N0.HOG0014156	1.22918e-12	12	9	0.923076923076923	0.177646236673731	0.0703125	0.0226873047756291	10	9
N0.HOG0014441	1.33362e-12	15	5	1.15384615384615	0.464732537445945	0.0390625	0.0390625	6	1
N0.HOG0000629	1.41044e-12	6	2	0.461538461538462	0.143909899491305	0.015625	0.015625	6	1
N0.HOG0013262	3.35274e-12	12	13	0.923076923076923	0.136885618615786	0.1015625	0.0290088987967418	11	12
N0.HOG0014730	3.39454e-12	12	7	0.923076923076923	0.239163565463816	0.0546875	0.0201757586952056	9	7
N0.HOG0013150	3.64161e-12	22	4	1.69230769230769	0.654223119085799	0.03125	0.01901065542492	7	3
N0.HOG0014160	3.65805e-12	13	8	1	0.253184841770917	0.0625	0.0241743584464865	9	7
N0.HOG0011233	3.75819e-12	18	24	1.38461538461538	0.241216509259318	0.1875	0.0663202531980387	11	12
N0.HOG0015008	4.59534e-12	11	7	0.846153846153846	0.222057795842164	0.0546875	0.0201757586952056	9	7
N0.HOG0015534	4.59534e-12	10	7	0.769230769230769	0.166172838420714	0.0546875	0.0201757586952056	9	7
N0.HOG0019132	5.88578e-12	8	3	0.615384615384615	0.180400606147055	0.0234375	0.0134246757153022	7	3
N0.HOG0019144	5.88578e-12	8	3	0.615384615384615	0.180400606147055	0.0234375	0.0134246757153022	7	3
N0.HOG0011238	5.95781e-12	21	21	1.61538461538462	0.330858664117024	0.1640625	0.0644645416845296	10	10
N0.HOG0012369	5.96189e-12	14	17	1.07692307692308	0.177646236673731	0.1328125	0.0405594091187362	11	12
N0.HOG0010794	5.99443e-12	34	15	2.61538461538462	0.820713116578422	0.1171875	0.060368265496738	8	5
N0.HOG0013946	6.27241e-12	10	12	0.769230769230769	0.12162606385263	0.09375	0.0340750604415383	10	9
N0.HOG0004207	6.88502e-12	7	3	0.538461538461538	0.143909899491305	0.0234375	0.0134246757153022	7	3
N0.HOG0020127	6.88502e-12	7	3	0.538461538461538	0.143909899491305	0.0234375	0.0134246757153022	7	3
N0.HOG0020218	6.88502e-12	7	3	0.538461538461538	0.143909899491305	0.0234375	0.0134246757153022	7	3
N0.HOG0020458	6.88502e-12	7	3	0.538461538461538	0.143909899491305	0.0234375	0.0134246757153022	7	3
N0.HOG0013939	7.37642e-12	10	12	0.769230769230769	0.166172838420714	0.09375	0.0501443536281743	9	7
N0.HOG0010399	7.58099e-12	22	33	1.69230769230769	0.458322126454346	0.2578125	0.0839230156621222	11	11
N0.HOG0008673	8.03485e-12	69	30	5.30769230769231	2.34625892997116	0.234375	0.167295376466909	7	3
N0.HOG0013108	8.24817e-12	11	15	0.846153846153846	0.104154338520974	0.1171875	0.0361487074995469	11	12
N0.HOG0012807	8.3224e-12	15	13	1.15384615384615	0.249259257631072	0.1015625	0.0329784657242509	10	10
N0.HOG0017512	9.62347e-12	8	5	0.615384615384615	0.140441681411581	0.0390625	0.0171919732904655	8	5
N0.HOG0005530	1.14841e-11	9	6	0.692307692307692	0.17484848329469	0.046875	0.0217904722325633	8	5
N0.HOG0016840	1.38086e-11	8	6	0.615384615384615	0.180400606147055	0.046875	0.0290502868885505	7	3
N0.HOG0018736	1.53128e-11	7	5	0.538461538461538	0.143909899491305	0.0390625	0.0232728798765014	7	3
N0.HOG0015006	1.80448e-11	9	9	0.692307692307692	0.17484848329469	0.0703125	0.037093587996084	8	5
N0.HOG0011236	1.91434e-11	17	25	1.30769230769231	0.237092846268038	0.1953125	0.0684281062657454	11	13
N0.HOG0012368	1.97522e-11	13	18	1	0.160128153805087	0.140625	0.0439979964983196	11	13
N0.HOG0011795	2.02049e-11	17	19	1.30769230769231	0.327864406475498	0.1484375	0.0608440505954705	9	7
N0.HOG0001620	2.08091e-11	19	20	1.46153846153846	0.291226069015399	0.15625	0.0435809444651265	11	14
N0.HOG0012015	2.13365e-11	13	21	1	0.11322770341446	0.1640625	0.0480645887702327	12	17
N0.HOG0012494	2.30187e-11	14	16	1.07692307692308	0.239163565463816	0.125	0.0429589622889669	10	10
N0.HOG0000467	2.4417e-11	13	22	1	0	0.171875	0.0369702992491919	13	20
N0.HOG0014638	2.47163e-11	18	2	1.38461538461538	0.487516752354655	0.015625	0.011004959288294	6	2
N0.HOG0010053	2.50923e-11	32	30	2.46153846153846	0.82908185713973	0.234375	0.108952361162816	9	8
N0.HOG0011232	2.51195e-11	19	23	1.46153846153846	0.312463015562922	0.1796875	0.0787713176917567	10	11
N0.HOG0012240	2.79982e-11	29	3	2.23076923076923	0.927872160139601	0.0234375	0.0174141727947099	6	2
N0.HOG0013105	2.98558e-11	11	15	0.846153846153846	0.104154338520974	0.1171875	0.0325678685480308	11	13
N0.HOG0016903	3.14114e-11	12	2	0.923076923076923	0.399704032515895	0.015625	0.011004959288294	6	2
N0.HOG0013909	3.17798e-11	11	11	0.846153846153846	0.191021338791684	0.0859375	0.0368335526275078	9	8
N0.HOG0008194	3.346e-11	37	76	2.84615384615385	0.95303936102799	0.59375	0.218890562263501	11	13
N0.HOG0019373	3.52844e-11	9	2	0.692307692307692	0.262742327332297	0.015625	0.011004959288294	6	2
N0.HOG0019139	3.95421e-11	9	2	0.692307692307692	0.307692307692308	0.015625	0.011004959288294	6	2
N0.HOG0019873	3.95421e-11	9	2	0.692307692307692	0.307692307692308	0.015625	0.011004959288294	6	2
N0.HOG0021544	3.95421e-11	7	2	0.538461538461538	0.183113549449817	0.015625	0.011004959288294	6	2
N0.HOG0022325	3.95421e-11	7	2	0.538461538461538	0.183113549449817	0.015625	0.011004959288294	6	2
N0.HOG0022693	3.95421e-11	7	2	0.538461538461538	0.183113549449817	0.015625	0.011004959288294	6	2
N0.HOG0014734	4.04155e-11	10	9	0.769230769230769	0.166172838420714	0.0703125	0.0252536194246543	9	8
N0.HOG0010408	4.17275e-11	30	25	2.30769230769231	1.03394077711056	0.1953125	0.0873794119494286	9	8
N0.HOG0011485	4.19027e-11	17	22	1.30769230769231	0.208308677041948	0.171875	0.0484876787965638	11	14
N0.HOG0023145	4.4211e-11	6	2	0.461538461538462	0.143909899491305	0.015625	0.011004959288294	6	2
N0.HOG0023256	4.4211e-11	6	2	0.461538461538462	0.143909899491305	0.015625	0.011004959288294	6	2
N0.HOG0023285	4.4211e-11	6	2	0.461538461538462	0.143909899491305	0.015625	0.011004959288294	6	2
N0.HOG0023290	4.4211e-11	6	2	0.461538461538462	0.143909899491305	0.015625	0.011004959288294	6	2
N0.HOG0023530	4.4211e-11	6	2	0.461538461538462	0.143909899491305	0.015625	0.011004959288294	6	2
N0.HOG0024268	4.4211e-11	6	2	0.461538461538462	0.143909899491305	0.015625	0.011004959288294	6	2
N0.HOG0013257	4.52551e-11	19	6	1.46153846153846	0.703611422257038	0.046875	0.0397757230567219	6	2
N0.HOG0002946	5.17458e-11	17	11	1.30769230769231	0.36487819155789	0.0859375	0.0400346548791091	8	6
N0.HOG0014203	5.24e-11	10	11	0.769230769230769	0.12162606385263	0.0859375	0.0248700949492645	10	11
N0.HOG0017387	5.39905e-11	9	4	0.692307692307692	0.237092846268038	0.03125	0.024646866166128	6	2
N0.HOG0015073	5.57653e-11	9	9	0.692307692307692	0.133234677505298	0.0703125	0.0252536194246543	9	8
N0.HOG0000769	5.62856e-11	14	29	1.07692307692308	0.0769230769230769	0.2265625	0.0578643494881181	13	20
N0.HOG0016261	6.17257e-11	9	6	0.692307692307692	0.17484848329469	0.046875	0.0187561505660175	8	6
N0.HOG0014144	6.32925e-11	14	7	1.07692307692308	0.399704032515895	0.0546875	0.0230237428536317	8	6
N0.HOG0020220	6.37552e-11	6	4	0.461538461538462	0.143909899491305	0.03125	0.024646866166128	6	2
N0.HOG0021551	6.37552e-11	6	3	0.461538461538462	0.143909899491305	0.0234375	0.0174141727947099	6	2
N0.HOG0013099	6.52432e-11	13	13	1	0.253184841770917	0.1015625	0.0381663947696736	9	8
N0.HOG0010979	7.02995e-11	22	24	1.69230769230769	0.36487819155789	0.1875	0.0681501208830766	10	12
N0.HOG0012929	7.8358e-11	12	15	0.923076923076923	0.136885618615786	0.1171875	0.028541252068468	11	15
N0.HOG0014740	8.29015e-11	9	10	0.692307692307692	0.133234677505298	0.078125	0.02851598313738	9	8
N0.HOG0014209	8.29136e-11	9	12	0.692307692307692	0.133234677505298	0.09375	0.0391178249942844	9	8
N0.HOG0012773	8.54597e-11	12	16	0.923076923076923	0.177646236673731	0.125	0.0429589622889669	10	11
N0.HOG0010957	9.08398e-11	22	24	1.69230769230769	0.327864406475498	0.1875	0.0604994794016776	10	12
N0.HOG0016286	9.34573e-11	10	5	0.769230769230769	0.257050482766198	0.0390625	0.0204596051204091	7	4
N0.HOG0014741	9.44378e-11	9	10	0.692307692307692	0.17484848329469	0.078125	0.0423959109206923	8	6
N0.HOG0015963	1.16959e-10	8	8	0.615384615384615	0.140441681411581	0.0625	0.028817747976294	8	6
N0.HOG0004266	1.22111e-10	16	28	1.23076923076923	0.166172838420714	0.21875	0.0564900825732611	12	18
N0.HOG0017364	1.28e-10	13	1	1	0.423659272868162	0.0078125	0.0078125	5	1
N0.HOG0015317	1.28284e-10	17	1	1.30769230769231	0.535707241430158	0.0078125	0.0078125	5	1
N0.HOG0015746	1.28379e-10	16	1	1.23076923076923	0.468957465594151	0.0078125	0.0078125	5	1
N0.HOG0012252	1.32935e-10	11	21	0.846153846153846	0.153846153846154	0.1640625	0.0615352146856374	10	11
N0.HOG0014164	1.35152e-10	11	10	0.846153846153846	0.191021338791684	0.078125	0.0262703216239989	9	9
N0.HOG0016706	1.37271e-10	14	1	1.07692307692308	0.459396740183818	0.0078125	0.0078125	5	1
N0.HOG0016711	1.37271e-10	14	1	1.07692307692308	0.459396740183818	0.0078125	0.0078125	5	1
N0.HOG0011771	1.37322e-10	36	1	2.76923076923077	1.35473455699672	0.0078125	0.0078125	5	1
N0.HOG0021434	1.46441e-10	8	1	0.615384615384615	0.241216509259318	0.0078125	0.0078125	5	1
N0.HOG0017458	1.46602e-10	12	1	0.923076923076923	0.473144668903742	0.0078125	0.0078125	5	1
N0.HOG0019685	1.46602e-10	10	1	0.769230769230769	0.342574082458651	0.0078125	0.0078125	5	1
N0.HOG0021126	1.46602e-10	9	1	0.692307692307692	0.286101456466941	0.0078125	0.0078125	5	1
N0.HOG0024839	1.56381e-10	7	1	0.538461538461538	0.215293020817265	0.0078125	0.0078125	5	1
N0.HOG0019912	1.56438e-10	10	1	0.769230769230769	0.394738572265145	0.0078125	0.0078125	5	1
N0.HOG0021447	1.56438e-10	8	1	0.615384615384615	0.266469355010597	0.0078125	0.0078125	5	1
N0.HOG0024837	1.66614e-10	7	1	0.538461538461538	0.24325212770526	0.0078125	0.0078125	5	1
N0.HOG0025895	1.66614e-10	6	1	0.461538461538462	0.183113549449817	0.0078125	0.0078125	5	1
N0.HOG0027640	1.66614e-10	6	1	0.461538461538462	0.183113549449817	0.0078125	0.0078125	5	1
N0.HOG0027737	1.66614e-10	6	1	0.461538461538462	0.183113549449817	0.0078125	0.0078125	5	1
N0.HOG0027769	1.66614e-10	6	1	0.461538461538462	0.183113549449817	0.0078125	0.0078125	5	1
N0.HOG0013102	1.70414e-10	13	13	1	0.196116135138184	0.1015625	0.0268045651585064	10	13
N0.HOG0012659	1.76668e-10	10	19	0.769230769230769	0.12162606385263	0.1484375	0.0577313087039883	10	11
N0.HOG0028813	1.77113e-10	5	1	0.384615384615385	0.140441681411581	0.0078125	0.0078125	5	1
N0.HOG0029044	1.77113e-10	5	1	0.384615384615385	0.140441681411581	0.0078125	0.0078125	5	1
N0.HOG0030978	1.77113e-10	5	1	0.384615384615385	0.140441681411581	0.0078125	0.0078125	5	1
N0.HOG0031512	1.77113e-10	5	1	0.384615384615385	0.140441681411581	0.0078125	0.0078125	5	1
N0.HOG0031814	1.77113e-10	5	1	0.384615384615385	0.140441681411581	0.0078125	0.0078125	5	1
N0.HOG0031964	1.77113e-10	5	1	0.384615384615385	0.140441681411581	0.0078125	0.0078125	5	1
N0.HOG0032057	1.77113e-10	5	1	0.384615384615385	0.140441681411581	0.0078125	0.0078125	5	1
N0.HOG0032061	1.77113e-10	5	1	0.384615384615385	0.140441681411581	0.0078125	0.0078125	5	1
N0.HOG0032062	1.77113e-10	5	1	0.384615384615385	0.140441681411581	0.0078125	0.0078125	5	1
N0.HOG0032064	1.77113e-10	5	1	0.384615384615385	0.140441681411581	0.0078125	0.0078125	5	1
N0.HOG0032419	1.77113e-10	5	1	0.384615384615385	0.140441681411581	0.0078125	0.0078125	5	1
N0.HOG0032955	1.77113e-10	5	1	0.384615384615385	0.140441681411581	0.0078125	0.0078125	5	1
N0.HOG0009344	1.80786e-10	35	45	2.69230769230769	0.327864406475498	0.3515625	0.0740672342252467	12	25
N0.HOG0015252	1.84037e-10	9	9	0.692307692307692	0.133234677505298	0.0703125	0.0226873047756291	9	9
N0.HOG0011094	1.84415e-10	22	22	1.69230769230769	0.346865365601761	0.171875	0.0509619268395998	10	13
N0.HOG0000396	1.87075e-10	14	22	1.07692307692308	0.136885618615786	0.171875	0.0385983746113459	12	20
N0.HOG0014676	1.91367e-10	16	4	1.23076923076923	0.567877810008977	0.03125	0.03125	5	1
N0.HOG0015846	2.00121e-10	9	7	0.692307692307692	0.208308677041948	0.0546875	0.0278595715529895	7	4
N0.HOG0021436	2.1827e-10	7	2	0.538461538461538	0.215293020817265	0.015625	0.015625	5	1
N0.HOG0018181	2.3362e-10	9	3	0.692307692307692	0.286101456466941	0.0234375	0.0234375	5	1
N0.HOG0043704	2.42528e-10	4	0	0.307692307692308	0.133234677505298	0	0	4	0
N0.HOG0043708	2.42528e-10	4	0	0.307692307692308	0.133234677505298	0	0	4	0
N0.HOG0043712	2.42528e-10	4	0	0.307692307692308	0.133234677505298	0	0	4	0
N0.HOG0043714	2.42528e-10	4	0	0.307692307692308	0.133234677505298	0	0	4	0
N0.HOG0043716	2.42528e-10	4	0	0.307692307692308	0.133234677505298	0	0	4	0
N0.HOG0050505	2.42528e-10	4	0	0.307692307692308	0.133234677505298	0	0	4	0
N0.HOG0050507	2.42528e-10	4	0	0.307692307692308	0.133234677505298	0	0	4	0
N0.HOG0051039	2.42528e-10	4	0	0.307692307692308	0.133234677505298	0	0	4	0
N0.HOG0051042	2.42528e-10	4	0	0.307692307692308	0.133234677505298	0	0	4	0
N0.HOG0051043	2.42528e-10	4	0	0.307692307692308	0.133234677505298	0	0	4	0
N0.HOG0051046	2.42528e-10	4	0	0.307692307692308	0.133234677505298	0	0	4	0
N0.HOG0051048	2.42528e-10	4	0	0.307692307692308	0.133234677505298	0	0	4	0
N0.HOG0054913	2.42528e-10	4	0	0.307692307692308	0.133234677505298	0	0	4	0
N0.HOG0054917	2.42528e-10	4	0	0.307692307692308	0.133234677505298	0	0	4	0
N0.HOG0054918	2.42528e-10	4	0	0.307692307692308	0.133234677505298	0	0	4	0
N0.HOG0054924	2.42528e-10	4	0	0.307692307692308	0.133234677505298	0	0	4	0
N0.HOG0054925	2.42528e-10	4	0	0.307692307692308	0.133234677505298	0	0	4	0
N0.HOG0054926	2.42528e-10	4	0	0.307692307692308	0.133234677505298	0	0	4	0
N0.HOG0054928	2.42528e-10	4	0	0.307692307692308	0.133234677505298	0	0	4	0
N0.HOG0054930	2.42528e-10	4	0	0.307692307692308	0.133234677505298	0	0	4	0
N0.HOG0054931	2.42528e-10	4	0	0.307692307692308	0.133234677505298	0	0	4	0
N0.HOG0054933	2.42528e-10	4	0	0.307692307692308	0.133234677505298	0	0	4	0
N0.HOG0054935	2.42528e-10	4	0	0.307692307692308	0.133234677505298	0	0	4	0
N0.HOG0054936	2.42528e-10	4	0	0.307692307692308	0.133234677505298	0	0	4	0
N0.HOG0054937	2.42528e-10	4	0	0.307692307692308	0.133234677505298	0	0	4	0
N0.HOG0054938	2.42528e-10	4	0	0.307692307692308	0.133234677505298	0	0	4	0
N0.HOG0054939	2.42528e-10	4	0	0.307692307692308	0.133234677505298	0	0	4	0
N0.HOG0054940	2.42528e-10	4	0	0.307692307692308	0.133234677505298	0	0	4	0
N0.HOG0054941	2.42528e-10	4	0	0.307692307692308	0.133234677505298	0	0	4	0
N0.HOG0054942	2.42528e-10	4	0	0.307692307692308	0.133234677505298	0	0	4	0
N0.HOG0054943	2.42528e-10	4	0	0.307692307692308	0.133234677505298	0	0	4	0
N0.HOG0054947	2.42528e-10	4	0	0.307692307692308	0.133234677505298	0	0	4	0
N0.HOG0054949	2.42528e-10	4	0	0.307692307692308	0.133234677505298	0	0	4	0
N0.HOG0054950	2.42528e-10	4	0	0.307692307692308	0.133234677505298	0	0	4	0
N0.HOG0054953	2.42528e-10	4	0	0.307692307692308	0.133234677505298	0	0	4	0
N0.HOG0054954	2.42528e-10	4	0	0.307692307692308	0.133234677505298	0	0	4	0
N0.HOG0054956	2.42528e-10	4	0	0.307692307692308	0.133234677505298	0	0	4	0
N0.HOG0054957	2.42528e-10	4	0	0.307692307692308	0.133234677505298	0	0	4	0
N0.HOG0054958	2.42528e-10	4	0	0.307692307692308	0.133234677505298	0	0	4	0
N0.HOG0054959	2.42528e-10	4	0	0.307692307692308	0.133234677505298	0	0	4	0
N0.HOG0054960	2.42528e-10	4	0	0.307692307692308	0.133234677505298	0	0	4	0
N0.HOG0054961	2.42528e-10	4	0	0.307692307692308	0.133234677505298	0	0	4	0
N0.HOG0054962	2.42528e-10	4	0	0.307692307692308	0.133234677505298	0	0	4	0
N0.HOG0054963	2.42528e-10	4	0	0.307692307692308	0.133234677505298	0	0	4	0
N0.HOG0054964	2.42528e-10	4	0	0.307692307692308	0.133234677505298	0	0	4	0
N0.HOG0054965	2.42528e-10	4	0	0.307692307692308	0.133234677505298	0	0	4	0
N0.HOG0054967	2.42528e-10	4	0	0.307692307692308	0.133234677505298	0	0	4	0
N0.HOG0054968	2.42528e-10	4	0	0.307692307692308	0.133234677505298	0	0	4	0
N0.HOG0054969	2.42528e-10	4	0	0.307692307692308	0.133234677505298	0	0	4	0
N0.HOG0054970	2.42528e-10	4	0	0.307692307692308	0.133234677505298	0	0	4	0
N0.HOG0054971	2.42528e-10	4	0	0.307692307692308	0.133234677505298	0	0	4	0
N0.HOG0054972	2.42528e-10	4	0	0.307692307692308	0.133234677505298	0	0	4	0
N0.HOG0054973	2.42528e-10	4	0	0.307692307692308	0.133234677505298	0	0	4	0
N0.HOG0054974	2.42528e-10	4	0	0.307692307692308	0.133234677505298	0	0	4	0
N0.HOG0054975	2.42528e-10	4	0	0.307692307692308	0.133234677505298	0	0	4	0
N0.HOG0054976	2.42528e-10	4	0	0.307692307692308	0.133234677505298	0	0	4	0
N0.HOG0054977	2.42528e-10	4	0	0.307692307692308	0.133234677505298	0	0	4	0
N0.HOG0054978	2.42528e-10	4	0	0.307692307692308	0.133234677505298	0	0	4	0
N0.HOG0054979	2.42528e-10	4	0	0.307692307692308	0.133234677505298	0	0	4	0
N0.HOG0054980	2.42528e-10	4	0	0.307692307692308	0.133234677505298	0	0	4	0
N0.HOG0054981	2.42528e-10	4	0	0.307692307692308	0.133234677505298	0	0	4	0
N0.HOG0054984	2.42528e-10	4	0	0.307692307692308	0.133234677505298	0	0	4	0
N0.HOG0054985	2.42528e-10	4	0	0.307692307692308	0.133234677505298	0	0	4	0
N0.HOG0054986	2.42528e-10	4	0	0.307692307692308	0.133234677505298	0	0	4	0
N0.HOG0054987	2.42528e-10	4	0	0.307692307692308	0.133234677505298	0	0	4	0
N0.HOG0054988	2.42528e-10	4	0	0.307692307692308	0.133234677505298	0	0	4	0
N0.HOG0054989	2.42528e-10	4	0	0.307692307692308	0.133234677505298	0	0	4	0
N0.HOG0054990	2.42528e-10	4	0	0.307692307692308	0.133234677505298	0	0	4	0
N0.HOG0054991	2.42528e-10	4	0	0.307692307692308	0.133234677505298	0	0	4	0
N0.HOG0054992	2.42528e-10	4	0	0.307692307692308	0.133234677505298	0	0	4	0
N0.HOG0054993	2.42528e-10	4	0	0.307692307692308	0.133234677505298	0	0	4	0
N0.HOG0054994	2.42528e-10	4	0	0.307692307692308	0.133234677505298	0	0	4	0
N0.HOG0054997	2.42528e-10	4	0	0.307692307692308	0.133234677505298	0	0	4	0
N0.HOG0054998	2.42528e-10	4	0	0.307692307692308	0.133234677505298	0	0	4	0
N0.HOG0055000	2.42528e-10	4	0	0.307692307692308	0.133234677505298	0	0	4	0
N0.HOG0055004	2.42528e-10	4	0	0.307692307692308	0.133234677505298	0	0	4	0
N0.HOG0055007	2.42528e-10	4	0	0.307692307692308	0.133234677505298	0	0	4	0
N0.HOG0055011	2.42528e-10	4	0	0.307692307692308	0.133234677505298	0	0	4	0
N0.HOG0055013	2.42528e-10	4	0	0.307692307692308	0.133234677505298	0	0	4	0
N0.HOG0055016	2.42528e-10	4	0	0.307692307692308	0.133234677505298	0	0	4	0
N0.HOG0055017	2.42528e-10	4	0	0.307692307692308	0.133234677505298	0	0	4	0
N0.HOG0055018	2.42528e-10	4	0	0.307692307692308	0.133234677505298	0	0	4	0
N0.HOG0055020	2.42528e-10	4	0	0.307692307692308	0.133234677505298	0	0	4	0
N0.HOG0055021	2.42528e-10	4	0	0.307692307692308	0.133234677505298	0	0	4	0
N0.HOG0055024	2.42528e-10	4	0	0.307692307692308	0.133234677505298	0	0	4	0
N0.HOG0055025	2.42528e-10	4	0	0.307692307692308	0.133234677505298	0	0	4	0
N0.HOG0055026	2.42528e-10	4	0	0.307692307692308	0.133234677505298	0	0	4	0
N0.HOG0055029	2.42528e-10	4	0	0.307692307692308	0.133234677505298	0	0	4	0
N0.HOG0055030	2.42528e-10	4	0	0.307692307692308	0.133234677505298	0	0	4	0
N0.HOG0055034	2.42528e-10	4	0	0.307692307692308	0.133234677505298	0	0	4	0
N0.HOG0055036	2.42528e-10	4	0	0.307692307692308	0.133234677505298	0	0	4	0
N0.HOG0055037	2.42528e-10	4	0	0.307692307692308	0.133234677505298	0	0	4	0
N0.HOG0055039	2.42528e-10	4	0	0.307692307692308	0.133234677505298	0	0	4	0
N0.HOG0055043	2.42528e-10	4	0	0.307692307692308	0.133234677505298	0	0	4	0
N0.HOG0055044	2.42528e-10	4	0	0.307692307692308	0.133234677505298	0	0	4	0
N0.HOG0055048	2.42528e-10	4	0	0.307692307692308	0.133234677505298	0	0	4	0
N0.HOG0055050	2.42528e-10	4	0	0.307692307692308	0.133234677505298	0	0	4	0
N0.HOG0055051	2.42528e-10	4	0	0.307692307692308	0.133234677505298	0	0	4	0
N0.HOG0055054	2.42528e-10	4	0	0.307692307692308	0.133234677505298	0	0	4	0
N0.HOG0055056	2.42528e-10	4	0	0.307692307692308	0.133234677505298	0	0	4	0
N0.HOG0055058	2.42528e-10	4	0	0.307692307692308	0.133234677505298	0	0	4	0
N0.HOG0055059	2.42528e-10	4	0	0.307692307692308	0.133234677505298	0	0	4	0
N0.HOG0055060	2.42528e-10	4	0	0.307692307692308	0.133234677505298	0	0	4	0
N0.HOG0055062	2.42528e-10	4	0	0.307692307692308	0.133234677505298	0	0	4	0
N0.HOG0055063	2.42528e-10	4	0	0.307692307692308	0.133234677505298	0	0	4	0
N0.HOG0055067	2.42528e-10	4	0	0.307692307692308	0.133234677505298	0	0	4	0
N0.HOG0055068	2.42528e-10	4	0	0.307692307692308	0.133234677505298	0	0	4	0
N0.HOG0055071	2.42528e-10	4	0	0.307692307692308	0.133234677505298	0	0	4	0
N0.HOG0055072	2.42528e-10	4	0	0.307692307692308	0.133234677505298	0	0	4	0
N0.HOG0055073	2.42528e-10	4	0	0.307692307692308	0.133234677505298	0	0	4	0
N0.HOG0055074	2.42528e-10	4	0	0.307692307692308	0.133234677505298	0	0	4	0
N0.HOG0055075	2.42528e-10	4	0	0.307692307692308	0.133234677505298	0	0	4	0
N0.HOG0055077	2.42528e-10	4	0	0.307692307692308	0.133234677505298	0	0	4	0
N0.HOG0055078	2.42528e-10	4	0	0.307692307692308	0.133234677505298	0	0	4	0
N0.HOG0055079	2.42528e-10	4	0	0.307692307692308	0.133234677505298	0	0	4	0
N0.HOG0055080	2.42528e-10	4	0	0.307692307692308	0.133234677505298	0	0	4	0
N0.HOG0055085	2.42528e-10	4	0	0.307692307692308	0.133234677505298	0	0	4	0
N0.HOG0055086	2.42528e-10	4	0	0.307692307692308	0.133234677505298	0	0	4	0
N0.HOG0055089	2.42528e-10	4	0	0.307692307692308	0.133234677505298	0	0	4	0
N0.HOG0018944	2.43303e-10	12	0	0.923076923076923	0.68370726287043	0	0	4	0
N0.HOG0025166	2.43303e-10	8	0	0.615384615384615	0.384615384615385	0	0	4	0
N0.HOG0028282	2.43303e-10	7	0	0.538461538461538	0.24325212770526	0	0	4	0
N0.HOG0028291	2.43303e-10	7	0	0.538461538461538	0.24325212770526	0	0	4	0
N0.HOG0028297	2.43303e-10	7	0	0.538461538461538	0.24325212770526	0	0	4	0
N0.HOG0028298	2.43303e-10	7	0	0.538461538461538	0.312463015562922	0	0	4	0
N0.HOG0028303	2.43303e-10	7	0	0.538461538461538	0.24325212770526	0	0	4	0
N0.HOG0028312	2.43303e-10	7	0	0.538461538461538	0.24325212770526	0	0	4	0
N0.HOG0028316	2.43303e-10	7	0	0.538461538461538	0.24325212770526	0	0	4	0
N0.HOG0028317	2.43303e-10	7	0	0.538461538461538	0.312463015562922	0	0	4	0
N0.HOG0029022	2.43303e-10	6	0	0.461538461538462	0.24325212770526	0	0	4	0
N0.HOG0033023	2.43303e-10	6	0	0.461538461538462	0.24325212770526	0	0	4	0
N0.HOG0033029	2.43303e-10	6	0	0.461538461538462	0.24325212770526	0	0	4	0
N0.HOG0033045	2.43303e-10	6	0	0.461538461538462	0.24325212770526	0	0	4	0
N0.HOG0033050	2.43303e-10	6	0	0.461538461538462	0.24325212770526	0	0	4	0
N0.HOG0033057	2.43303e-10	6	0	0.461538461538462	0.24325212770526	0	0	4	0
N0.HOG0033070	2.43303e-10	6	0	0.461538461538462	0.24325212770526	0	0	4	0
N0.HOG0040830	2.43303e-10	5	0	0.384615384615385	0.180400606147055	0	0	4	0
N0.HOG0040834	2.43303e-10	5	0	0.384615384615385	0.180400606147055	0	0	4	0
N0.HOG0040837	2.43303e-10	5	0	0.384615384615385	0.180400606147055	0	0	4	0
N0.HOG0040838	2.43303e-10	5	0	0.384615384615385	0.180400606147055	0	0	4	0
N0.HOG0040840	2.43303e-10	5	0	0.384615384615385	0.180400606147055	0	0	4	0
N0.HOG0040859	2.43303e-10	5	0	0.384615384615385	0.180400606147055	0	0	4	0
N0.HOG0040861	2.43303e-10	5	0	0.384615384615385	0.180400606147055	0	0	4	0
N0.HOG0040862	2.43303e-10	5	0	0.384615384615385	0.180400606147055	0	0	4	0
N0.HOG0040876	2.43303e-10	5	0	0.384615384615385	0.180400606147055	0	0	4	0
N0.HOG0040893	2.43303e-10	5	0	0.384615384615385	0.180400606147055	0	0	4	0
N0.HOG0040907	2.43303e-10	5	0	0.384615384615385	0.180400606147055	0	0	4	0
N0.HOG0040910	2.43303e-10	5	0	0.384615384615385	0.180400606147055	0	0	4	0
N0.HOG0040915	2.43303e-10	5	0	0.384615384615385	0.180400606147055	0	0	4	0
N0.HOG0040921	2.43303e-10	5	0	0.384615384615385	0.180400606147055	0	0	4	0
N0.HOG0040941	2.43303e-10	5	0	0.384615384615385	0.180400606147055	0	0	4	0
N0.HOG0040969	2.43303e-10	5	0	0.384615384615385	0.180400606147055	0	0	4	0
N0.HOG0040972	2.43303e-10	5	0	0.384615384615385	0.180400606147055	0	0	4	0
N0.HOG0040975	2.43303e-10	5	0	0.384615384615385	0.180400606147055	0	0	4	0
N0.HOG0040986	2.43303e-10	5	0	0.384615384615385	0.180400606147055	0	0	4	0
N0.HOG0040987	2.43303e-10	5	0	0.384615384615385	0.180400606147055	0	0	4	0
N0.HOG0040988	2.43303e-10	5	0	0.384615384615385	0.180400606147055	0	0	4	0
N0.HOG0040993	2.43303e-10	5	0	0.384615384615385	0.180400606147055	0	0	4	0
N0.HOG0040996	2.43303e-10	5	0	0.384615384615385	0.180400606147055	0	0	4	0
N0.HOG0040997	2.43303e-10	5	0	0.384615384615385	0.180400606147055	0	0	4	0
N0.HOG0040998	2.43303e-10	5	0	0.384615384615385	0.180400606147055	0	0	4	0
N0.HOG0041008	2.43303e-10	5	0	0.384615384615385	0.180400606147055	0	0	4	0
N0.HOG0025171	2.43561e-10	8	0	0.615384615384615	0.310880914179029	0	0	4	0
N0.HOG0031836	2.43561e-10	6	0	0.461538461538462	0.215293020817265	0	0	4	0
N0.HOG0032050	2.43561e-10	6	0	0.461538461538462	0.215293020817265	0	0	4	0
N0.HOG0033005	2.43561e-10	6	0	0.461538461538462	0.215293020817265	0	0	4	0
N0.HOG0033009	2.43561e-10	6	0	0.461538461538462	0.215293020817265	0	0	4	0
N0.HOG0033020	2.43561e-10	6	0	0.461538461538462	0.215293020817265	0	0	4	0
N0.HOG0033034	2.43561e-10	6	0	0.461538461538462	0.215293020817265	0	0	4	0
N0.HOG0033043	2.43561e-10	6	0	0.461538461538462	0.215293020817265	0	0	4	0
N0.HOG0033046	2.43561e-10	6	0	0.461538461538462	0.215293020817265	0	0	4	0
N0.HOG0033048	2.43561e-10	6	0	0.461538461538462	0.215293020817265	0	0	4	0
N0.HOG0033059	2.43561e-10	6	0	0.461538461538462	0.215293020817265	0	0	4	0
N0.HOG0033064	2.43561e-10	6	0	0.461538461538462	0.215293020817265	0	0	4	0
N0.HOG0033066	2.43561e-10	6	0	0.461538461538462	0.215293020817265	0	0	4	0
N0.HOG0014677	2.43691e-10	20	0	1.53846153846154	0.703611422257038	0	0	4	0
N0.HOG0014950	2.43691e-10	19	0	1.46153846153846	0.874242416473452	0	0	4	0
N0.HOG0015754	2.43691e-10	17	0	1.30769230769231	0.719549497456527	0	0	4	0
N0.HOG0017369	2.43691e-10	14	0	1.07692307692308	0.624926031125843	0	0	4	0
N0.HOG0018949	2.43691e-10	12	0	0.923076923076923	0.548442298364293	0	0	4	0
N0.HOG0020006	2.43691e-10	11	0	0.846153846153846	0.421325044234743	0	0	4	0
N0.HOG0021299	2.43691e-10	10	0	0.769230769230769	0.410656855847358	0	0	4	0
N0.HOG0021302	2.43691e-10	10	0	0.769230769230769	0.410656855847358	0	0	4	0
N0.HOG0025162	2.43691e-10	8	0	0.615384615384615	0.289527943349647	0	0	4	0
N0.HOG0027760	2.43691e-10	7	0	0.538461538461538	0.268313455595594	0	0	4	0
N0.HOG0028283	2.43691e-10	7	0	0.538461538461538	0.268313455595594	0	0	4	0
N0.HOG0028284	2.43691e-10	7	0	0.538461538461538	0.268313455595594	0	0	4	0
N0.HOG0028290	2.43691e-10	7	0	0.538461538461538	0.268313455595594	0	0	4	0
N0.HOG0028292	2.43691e-10	7	0	0.538461538461538	0.268313455595594	0	0	4	0
N0.HOG0028318	2.43691e-10	7	0	0.538461538461538	0.268313455595594	0	0	4	0
N0.HOG0014946	2.4382e-10	19	0	1.46153846153846	0.851961421837751	0	0	4	0
N0.HOG0015753	2.4382e-10	17	0	1.30769230769231	0.663949096216618	0	0	4	0
N0.HOG0017371	2.4382e-10	14	0	1.07692307692308	0.548442298364293	0	0	4	0
N0.HOG0020004	2.4382e-10	11	0	0.846153846153846	0.436274346850604	0	0	4	0
N0.HOG0020007	2.4382e-10	11	0	0.846153846153846	0.436274346850604	0	0	4	0
N0.HOG0024677	2.48056e-10	5	3	0.384615384615385	0.140441681411581	0.0234375	0.0234375	5	1
N0.HOG0014161	2.69241e-10	9	12	0.692307692307692	0.133234677505298	0.09375	0.037512301132035	9	9
N0.HOG0014733	2.69241e-10	9	10	0.692307692307692	0.133234677505298	0.078125	0.0262703216239989	9	9
N0.HOG0015067	2.84347e-10	11	7	0.846153846153846	0.249259257631072	0.0546875	0.0201757586952056	8	7
N0.HOG0012906	2.87088e-10	10	17	0.769230769230769	0.12162606385263	0.1328125	0.0524628357280461	10	12
N0.HOG0011101	3.49148e-10	21	23	1.61538461538462	0.310880914179029	0.1796875	0.0406540912647788	11	19
N0.HOG0010008	3.83501e-10	34	29	2.61538461538462	0.537545007518888	0.2265625	0.0639255185200795	10	15
N0.HOG0013456	4.26599e-10	9	15	0.692307692307692	0.17484848329469	0.1171875	0.0527551609479461	8	6
N0.HOG0000989	4.74108e-10	15	30	1.15384615384615	0.104154338520974	0.234375	0.048961125457881	13	23
N0.HOG0016293	5.02538e-10	8	7	0.615384615384615	0.140441681411581	0.0546875	0.0201757586952056	8	7
N0.HOG0011901	5.15622e-10	12	23	0.923076923076923	0.210662522117372	0.1796875	0.0591458162299739	10	11
N0.HOG0013898	5.34024e-10	11	11	0.846153846153846	0.191021338791684	0.0859375	0.0272314729467288	9	10
N0.HOG0015393	5.39721e-10	9	8	0.692307692307692	0.17484848329469	0.0625	0.0241743584464865	8	7
N0.HOG0003426	5.58889e-10	112	195	8.61538461538461	0.702910264711426	1.5234375	0.311161472672215	13	31
N0.HOG0013717	5.66198e-10	9	14	0.692307692307692	0.133234677505298	0.109375	0.0418482550624474	9	9
N0.HOG0016843	6.04265e-10	9	5	0.692307692307692	0.208308677041948	0.0390625	0.0171919732904655	7	5
N0.HOG0012492	6.26716e-10	11	19	0.846153846153846	0.153846153846154	0.1484375	0.0598244682116037	10	13
N0.HOG0012047	6.28224e-10	12	22	0.923076923076923	0.136885618615786	0.171875	0.0472019438054806	11	15
N0.HOG0000749	6.46244e-10	23	43	1.76923076923077	0.280883362823162	0.3359375	0.0778631191487525	13	27
N0.HOG0015535	7.16025e-10	8	9	0.615384615384615	0.140441681411581	0.0703125	0.0297289133028986	8	7
N0.HOG0015841	7.16025e-10	8	8	0.615384615384615	0.140441681411581	0.0625	0.0241743584464865	8	7
N0.HOG0015960	7.16025e-10	8	8	0.615384615384615	0.140441681411581	0.0625	0.0241743584464865	8	7
N0.HOG0012384	7.17705e-10	12	19	0.923076923076923	0.136885618615786	0.1484375	0.0369377864478548	11	16
N0.HOG0011799	7.36735e-10	13	23	1	0.11322770341446	0.1796875	0.039111681637357	12	21
N0.HOG0017517	7.55555e-10	8	5	0.615384615384615	0.180400606147055	0.0390625	0.0171919732904655	7	5
N0.HOG0019058	7.72889e-10	8	3	0.615384615384615	0.241216509259318	0.0234375	0.0134246757153022	6	3
N0.HOG0020112	7.72889e-10	7	3	0.538461538461538	0.183113549449817	0.0234375	0.0134246757153022	6	3
N0.HOG0020119	7.72889e-10	7	3	0.538461538461538	0.183113549449817	0.0234375	0.0134246757153022	6	3
N0.HOG0020126	7.72889e-10	7	3	0.538461538461538	0.183113549449817	0.0234375	0.0134246757153022	6	3
N0.HOG0013268	7.98137e-10	9	16	0.692307692307692	0.17484848329469	0.125	0.0735757149253179	8	7
N0.HOG0010825	8.60397e-10	19	29	1.46153846153846	0.417799249661547	0.2265625	0.0609702995717755	11	15
N0.HOG0021426	8.98485e-10	6	3	0.461538461538462	0.143909899491305	0.0234375	0.0134246757153022	6	3
N0.HOG0021542	8.98485e-10	6	3	0.461538461538462	0.143909899491305	0.0234375	0.0134246757153022	6	3
N0.HOG0021548	8.98485e-10	6	3	0.461538461538462	0.143909899491305	0.0234375	0.0134246757153022	6	3
N0.HOG0002662	1.10301e-09	9	11	0.692307692307692	0.133234677505298	0.0859375	0.0272314729467288	9	10
N0.HOG0012785	1.12098e-09	17	11	1.30769230769231	0.414243446702654	0.0859375	0.0314263601292674	8	8
N0.HOG0018381	1.1257e-09	7	5	0.538461538461538	0.183113549449817	0.0390625	0.0257809703814471	6	3
N0.HOG0012956	1.16337e-09	15	12	1.15384615384615	0.336767321450351	0.09375	0.028142765605134	9	11
N0.HOG0013947	1.23754e-09	10	12	0.769230769230769	0.201081886427668	0.09375	0.037512301132035	8	7
N0.HOG0020114	1.24239e-09	6	4	0.461538461538462	0.143909899491305	0.03125	0.01901065542492	6	3
N0.HOG0007383	1.28396e-09	56	79	4.30769230769231	0.719549497456527	0.6171875	0.109872585112937	13	34
N0.HOG0017902	1.315e-09	7	6	0.538461538461538	0.143909899491305	0.046875	0.0217904722325633	7	5
N0.HOG0015023	1.4696e-09	8	10	0.615384615384615	0.241216509259318	0.078125	0.0572170535378324	6	3
N0.HOG0014772	1.53442e-09	8	11	0.615384615384615	0.180400606147055	0.0859375	0.0508628111668369	7	5
N0.HOG0010588	1.53865e-09	19	33	1.46153846153846	0.291226069015399	0.2578125	0.0589504806765647	12	21
N0.HOG0013669	1.57272e-09	9	13	0.692307692307692	0.133234677505298	0.1015625	0.0347938313151711	9	10
N0.HOG0014048	1.57272e-09	9	13	0.692307692307692	0.133234677505298	0.1015625	0.0347938313151711	9	10
N0.HOG0019909	1.70979e-09	6	5	0.461538461538462	0.143909899491305	0.0390625	0.0232728798765014	6	3
N0.HOG0011028	1.77895e-09	15	30	1.15384615384615	0.29626205149465	0.234375	0.0876786526858791	10	13
N0.HOG0008870	1.78564e-09	32	61	2.46153846153846	0.368910117177902	0.4765625	0.111453379384964	12	22
N0.HOG0014436	1.82986e-09	11	9	0.846153846153846	0.249259257631072	0.0703125	0.0252536194246543	8	8
N0.HOG0003923	1.86498e-09	16	36	1.23076923076923	0.12162606385263	0.28125	0.0596676119626287	13	26
N0.HOG0014143	1.91346e-09	10	11	0.769230769230769	0.166172838420714	0.0859375	0.0248700949492645	9	11
N0.HOG0012502	1.94485e-09	10	20	0.769230769230769	0.12162606385263	0.15625	0.0559429502359534	10	13
N0.HOG0013454	2.2301e-09	9	15	0.692307692307692	0.133234677505298	0.1171875	0.0424129112198133	9	10
N0.HOG0008873	2.25557e-09	38	55	2.92307692307692	0.48650425541052	0.4296875	0.0773926054141184	13	37
N0.HOG0000894	2.51358e-09	8	8	0.615384615384615	0.140441681411581	0.0625	0.0214794811444835	8	8
N0.HOG0012936	2.514e-09	11	16	0.846153846153846	0.153846153846154	0.125	0.0332758691031043	10	14
N0.HOG0015838	2.52745e-09	7	9	0.538461538461538	0.143909899491305	0.0703125	0.0336135579535586	7	5
N0.HOG0007862	2.53283e-09	47	75	3.61538461538462	0.59418616544905	0.5859375	0.241623279144126	10	17
N0.HOG0011896	2.77048e-09	12	23	0.923076923076923	0.136885618615786	0.1796875	0.0463128612894618	11	17
N0.HOG0011166	3.08324e-09	14	29	1.07692307692308	0.136885618615786	0.2265625	0.0510890787282871	12	21
N0.HOG0009114	3.09572e-09	26	60	2	0.320256307610174	0.46875	0.109207901040201	13	27
N0.HOG0011609	3.30563e-09	13	25	1	0.11322770341446	0.1953125	0.0400826436945137	12	22
N0.HOG0012925	3.31521e-09	11	15	0.846153846153846	0.153846153846154	0.1171875	0.028541252068468	10	15
N0.HOG0009621	3.35011e-09	33	38	2.53846153846154	0.48852715085276	0.296875	0.0668830942926937	11	23
N0.HOG0002085	3.45878e-09	89	59	6.84615384615385	1.28525241383099	0.4609375	0.101600348792482	11	29
N0.HOG0015147	3.50151e-09	8	10	0.615384615384615	0.140441681411581	0.078125	0.030597267694262	8	8
N0.HOG0015403	3.50151e-09	8	9	0.615384615384615	0.140441681411581	0.0703125	0.0252536194246543	8	8
N0.HOG0015449	3.50151e-09	8	9	0.615384615384615	0.140441681411581	0.0703125	0.0252536194246543	8	8
N0.HOG0001654	3.5495e-09	45	75	3.46153846153846	0.526422183785841	0.5859375	0.107269795489505	13	36
N0.HOG0015528	3.83556e-09	11	6	0.846153846153846	0.317161971201359	0.046875	0.0187561505660175	7	6
N0.HOG0019071	4.11532e-09	9	2	0.692307692307692	0.262742327332297	0.015625	0.011004959288294	5	2
N0.HOG0009967	4.22838e-09	23	41	1.76923076923077	0.410656855847358	0.3203125	0.105188709400695	10	15
N0.HOG0011601	4.56165e-09	13	25	1	0.11322770341446	0.1953125	0.0385173575090289	12	23
N0.HOG0011605	4.56616e-09	16	21	1.23076923076923	0.257050482766198	0.1640625	0.0328616757488363	11	21
N0.HOG0018704	4.61693e-09	10	2	0.769230769230769	0.323321031100474	0.015625	0.011004959288294	5	2
N0.HOG0010760	4.82556e-09	14	35	1.07692307692308	0.136885618615786	0.2734375	0.0681183796808504	12	20
N0.HOG0011097	4.82653e-09	13	31	1	0	0.2421875	0.0467261004507825	13	27
N0.HOG0013937	4.85321e-09	8	14	0.615384615384615	0.140441681411581	0.109375	0.0523022793028716	8	8
N0.HOG0007216	5.03696e-09	2	136	0.153846153846154	0.104154338520974	1.0625	0.0625	2	115
N0.HOG0001038	5.09841e-09	28	50	2.15384615384615	0.273771237231572	0.390625	0.0746006221805449	12	29
N0.HOG0021422	5.16001e-09	7	2	0.538461538461538	0.215293020817265	0.015625	0.011004959288294	5	2
N0.HOG0021147	5.16138e-09	8	2	0.615384615384615	0.266469355010597	0.015625	0.011004959288294	5	2
N0.HOG0017999	5.1737e-09	10	3	0.769230769230769	0.302846456692762	0.0234375	0.0174141727947099	5	2
N0.HOG0012130	5.21926e-09	11	22	0.846153846153846	0.153846153846154	0.171875	0.0577521165290302	10	14
N0.HOG0011627	5.29817e-09	17	21	1.30769230769231	0.307692307692308	0.1640625	0.0411709510861313	10	16
N0.HOG0012373	5.39537e-09	11	20	0.846153846153846	0.153846153846154	0.15625	0.0449703259554057	10	14
N0.HOG0016701	5.48475e-09	12	3	0.923076923076923	0.43058604163453	0.0234375	0.0174141727947099	5	2
N0.HOG0022755	5.75907e-09	7	2	0.538461538461538	0.24325212770526	0.015625	0.011004959288294	5	2
N0.HOG0023130	5.75907e-09	6	2	0.461538461538462	0.183113549449817	0.015625	0.011004959288294	5	2
N0.HOG0023295	5.75907e-09	6	2	0.461538461538462	0.183113549449817	0.015625	0.011004959288294	5	2
N0.HOG0024264	5.75907e-09	6	2	0.461538461538462	0.183113549449817	0.015625	0.011004959288294	5	2
N0.HOG0025439	6.41395e-09	5	2	0.384615384615385	0.140441681411581	0.015625	0.011004959288294	5	2
N0.HOG0025574	6.41395e-09	5	2	0.384615384615385	0.140441681411581	0.015625	0.011004959288294	5	2
N0.HOG0025908	6.41395e-09	5	2	0.384615384615385	0.140441681411581	0.015625	0.011004959288294	5	2
N0.HOG0026003	6.41395e-09	5	2	0.384615384615385	0.140441681411581	0.015625	0.011004959288294	5	2
N0.HOG0027713	6.41395e-09	5	2	0.384615384615385	0.140441681411581	0.015625	0.011004959288294	5	2
N0.HOG0027715	6.41395e-09	5	2	0.384615384615385	0.140441681411581	0.015625	0.011004959288294	5	2
N0.HOG0027912	6.41395e-09	5	2	0.384615384615385	0.140441681411581	0.015625	0.011004959288294	5	2
N0.HOG0028266	6.41395e-09	5	2	0.384615384615385	0.140441681411581	0.015625	0.011004959288294	5	2
N0.HOG0011095	7.01858e-09	13	31	1	0.11322770341446	0.2421875	0.0594699497227762	12	23
N0.HOG0000775	7.0426e-09	56	96	4.30769230769231	0.624136484340415	0.75	0.182596646828661	12	32
N0.HOG0015319	7.27066e-09	8	10	0.615384615384615	0.241216509259318	0.078125	0.0706840304484193	5	2
N0.HOG0021439	7.66565e-09	6	3	0.461538461538462	0.183113549449817	0.0234375	0.0174141727947099	5	2
N0.HOG0012630	7.84571e-09	10	19	0.769230769230769	0.12162606385263	0.1484375	0.0416352561641729	10	14
N0.HOG0014723	8.12974e-09	12	7	0.923076923076923	0.415432096051786	0.0546875	0.0419572126769651	5	2
N0.HOG0019060	8.37687e-09	7	4	0.538461538461538	0.183113549449817	0.03125	0.0154393498445384	6	4
N0.HOG0016285	8.5252e-09	7	8	0.538461538461538	0.143909899491305	0.0625	0.028817747976294	7	6
N0.HOG0016853	8.5252e-09	7	7	0.538461538461538	0.143909899491305	0.0546875	0.0230237428536317	7	6
N0.HOG0016900	8.5252e-09	7	7	0.538461538461538	0.143909899491305	0.0546875	0.0230237428536317	7	6
N0.HOG0015149	8.9207e-09	10	8	0.769230769230769	0.280883362823162	0.0625	0.0411300750165392	6	4
N0.HOG0018845	9.61731e-09	7	5	0.538461538461538	0.24325212770526	0.0390625	0.0280658142563519	5	2
N0.HOG0020129	1.00406e-08	6	4	0.461538461538462	0.143909899491305	0.03125	0.0154393498445384	6	4
N0.HOG0020225	1.00406e-08	6	4	0.461538461538462	0.143909899491305	0.03125	0.0154393498445384	6	4
N0.HOG0012572	1.08618e-08	23	7	1.76923076923077	0.642050462848662	0.0546875	0.0201757586952056	7	7
N0.HOG0006819	1.11958e-08	7	5	0.538461538461538	0.183113549449817	0.0390625	0.0204596051204091	6	4
N0.HOG0010669	1.13573e-08	16	35	1.23076923076923	0.378150800096221	0.2734375	0.177718910890596	7	6
N0.HOG0011891	1.15952e-08	13	22	1	0.160128153805087	0.171875	0.0352671451993468	11	21
N0.HOG0012960	1.20051e-08	10	17	0.769230769230769	0.166172838420714	0.1328125	0.0475418042187713	9	12
N0.HOG0013259	1.24192e-08	9	16	0.692307692307692	0.133234677505298	0.125	0.0457333076987754	9	12
N0.HOG0000099	1.28448e-08	13	30	1	0	0.234375	0.0375890920028461	13	30
N0.HOG0013109	1.33741e-08	10	16	0.769230769230769	0.12162606385263	0.125	0.0293465581021173	10	16
N0.HOG0013775	1.36578e-08	9	14	0.692307692307692	0.237092846268038	0.109375	0.0703569140128349	6	4
N0.HOG0012239	1.38075e-08	11	21	0.846153846153846	0.153846153846154	0.1640625	0.0454328262550943	10	15
N0.HOG0013119	1.44117e-08	11	15	0.846153846153846	0.222057795842164	0.1171875	0.0344049060138929	9	12
N0.HOG0012127	1.45426e-08	12	21	0.923076923076923	0.136885618615786	0.1640625	0.0328616757488363	11	21
N0.HOG0012772	1.5814e-08	16	12	1.23076923076923	0.394738572265145	0.09375	0.0449703259554057	7	7
N0.HOG0013289	1.59313e-08	10	15	0.769230769230769	0.166172838420714	0.1171875	0.0344049060138929	9	12
N0.HOG0013324	1.59313e-08	10	15	0.769230769230769	0.166172838420714	0.1171875	0.0344049060138929	9	12
N0.HOG0012499	1.65858e-08	12	18	0.923076923076923	0.177646236673731	0.140625	0.0327811412770391	10	17
N0.HOG0006168	2.1601e-08	60	102	4.61538461538461	1.88291393630159	0.796875	0.242343223684808	11	20
N0.HOG0007158	2.44695e-08	57	83	4.38461538461539	0.984094413456179	0.6484375	0.191666259904495	11	26
N0.HOG0016302	2.44989e-08	8	7	0.615384615384615	0.180400606147055	0.0546875	0.0201757586952056	7	7
N0.HOG0016352	2.44989e-08	8	7	0.615384615384615	0.180400606147055	0.0546875	0.0201757586952056	7	7
N0.HOG0019883	2.51988e-08	10	1	0.769230769230769	0.36080121229411	0.0078125	0.0078125	4	1
N0.HOG0020459	2.5224e-08	9	1	0.692307692307692	0.327864406475498	0.0078125	0.0078125	4	1
N0.HOG0011459	2.52324e-08	39	1	3	1.75776664826239	0.0078125	0.0078125	4	1
N0.HOG0014374	2.52324e-08	20	1	1.53846153846154	0.781315332573979	0.0078125	0.0078125	4	1
N0.HOG0001746	2.593e-08	9	13	0.692307692307692	0.133234677505298	0.1015625	0.0268045651585064	9	13
N0.HOG0012787	2.59326e-08	10	18	0.769230769230769	0.12162606385263	0.140625	0.0346068594282721	10	16
N0.HOG0008382	2.66868e-08	14	31	1.07692307692308	0.136885618615786	0.2421875	0.0480245766186398	12	25
N0.HOG0025411	2.68586e-08	6	1	0.461538461538462	0.215293020817265	0.0078125	0.0078125	4	1
N0.HOG0025438	2.68586e-08	6	1	0.461538461538462	0.215293020817265	0.0078125	0.0078125	4	1
N0.HOG0027426	2.68586e-08	6	1	0.461538461538462	0.215293020817265	0.0078125	0.0078125	4	1
N0.HOG0027634	2.68586e-08	6	1	0.461538461538462	0.215293020817265	0.0078125	0.0078125	4	1
N0.HOG0012209	2.68675e-08	32	1	2.46153846153846	1.98589702206547	0.0078125	0.0078125	4	1
N0.HOG0012879	2.68675e-08	27	1	2.07692307692308	1.7521471752869	0.0078125	0.0078125	4	1
N0.HOG0020224	2.68675e-08	9	1	0.692307692307692	0.36487819155789	0.0078125	0.0078125	4	1
N0.HOG0021427	2.68675e-08	8	1	0.615384615384615	0.330858664117024	0.0078125	0.0078125	4	1
N0.HOG0022209	2.68675e-08	8	1	0.615384615384615	0.330858664117024	0.0078125	0.0078125	4	1
N0.HOG0024716	2.68675e-08	7	1	0.538461538461538	0.268313455595594	0.0078125	0.0078125	4	1
N0.HOG0015072	2.69968e-08	9	9	0.692307692307692	0.208308677041948	0.0703125	0.0297289133028986	7	7
N0.HOG0008464	2.72968e-08	38	68	2.92307692307692	0.873113633024688	0.53125	0.13536618279645	11	20
N0.HOG0019145	2.8577e-08	10	1	0.769230769230769	0.532938710021193	0.0078125	0.0078125	4	1
N0.HOG0026242	2.8577e-08	6	1	0.461538461538462	0.24325212770526	0.0078125	0.0078125	4	1
N0.HOG0029390	2.8577e-08	5	1	0.384615384615385	0.180400606147055	0.0078125	0.0078125	4	1
N0.HOG0030977	2.8577e-08	5	1	0.384615384615385	0.180400606147055	0.0078125	0.0078125	4	1
N0.HOG0032040	2.8577e-08	5	1	0.384615384615385	0.180400606147055	0.0078125	0.0078125	4	1
N0.HOG0011237	3.01903e-08	29	13	2.23076923076923	0.809826240889936	0.1015625	0.0412642300526806	7	8
N0.HOG0034165	3.0352e-08	4	1	0.307692307692308	0.133234677505298	0.0078125	0.0078125	4	1
N0.HOG0034425	3.0352e-08	4	1	0.307692307692308	0.133234677505298	0.0078125	0.0078125	4	1
N0.HOG0035340	3.0352e-08	4	1	0.307692307692308	0.133234677505298	0.0078125	0.0078125	4	1
N0.HOG0036655	3.0352e-08	4	1	0.307692307692308	0.133234677505298	0.0078125	0.0078125	4	1
N0.HOG0036754	3.0352e-08	4	1	0.307692307692308	0.133234677505298	0.0078125	0.0078125	4	1
N0.HOG0038324	3.0352e-08	4	1	0.307692307692308	0.133234677505298	0.0078125	0.0078125	4	1
N0.HOG0038844	3.0352e-08	4	1	0.307692307692308	0.133234677505298	0.0078125	0.0078125	4	1
N0.HOG0038956	3.0352e-08	4	1	0.307692307692308	0.133234677505298	0.0078125	0.0078125	4	1
N0.HOG0039225	3.0352e-08	4	1	0.307692307692308	0.133234677505298	0.0078125	0.0078125	4	1
N0.HOG0039261	3.0352e-08	4	1	0.307692307692308	0.133234677505298	0.0078125	0.0078125	4	1
N0.HOG0039390	3.0352e-08	4	1	0.307692307692308	0.133234677505298	0.0078125	0.0078125	4	1
N0.HOG0039452	3.0352e-08	4	1	0.307692307692308	0.133234677505298	0.0078125	0.0078125	4	1
N0.HOG0040731	3.0352e-08	4	1	0.307692307692308	0.133234677505298	0.0078125	0.0078125	4	1
N0.HOG0003046	3.04113e-08	140	209	10.7692307692308	1.62572999837409	1.6328125	0.234213978479734	13	60
N0.HOG0017448	3.05126e-08	11	2	0.846153846153846	0.478327130927632	0.015625	0.015625	4	1
N0.HOG0010400	3.2843e-08	23	32	1.76923076923077	0.544834086176302	0.25	0.103458881481873	8	10
N0.HOG0004803	3.34053e-08	63	140	4.84615384615385	0.79940806503179	1.09375	0.217763523721902	13	41
N0.HOG0012642	3.45011e-08	12	17	0.923076923076923	0.239163565463816	0.1328125	0.0374032441899769	9	13
N0.HOG0014439	3.46355e-08	13	7	1	0.75955452531275	0.0546875	0.0546875	4	1
N0.HOG0001775	3.591e-08	11	23	0.846153846153846	0.104154338520974	0.1796875	0.039111681637357	11	21
N0.HOG0011474	3.88233e-08	12	23	0.923076923076923	0.210662522117372	0.1796875	0.0476226061537997	10	16
N0.HOG0023138	3.92202e-08	4	4	0.307692307692308	0.133234677505298	0.03125	0.03125	4	1
N0.HOG0031960	3.92202e-08	4	2	0.307692307692308	0.133234677505298	0.015625	0.015625	4	1
N0.HOG0015455	4.3145e-08	8	9	0.615384615384615	0.180400606147055	0.0703125	0.0275821824754363	7	7
N0.HOG0013147	4.35523e-08	10	16	0.769230769230769	0.166172838420714	0.125	0.0350758458291446	9	13
N0.HOG0011495	4.40765e-08	11	27	0.846153846153846	0.104154338520974	0.2109375	0.0516131789839831	11	19
N0.HOG0010898	4.4508e-08	17	30	1.30769230769231	0.208308677041948	0.234375	0.0436470597159808	11	27
N0.HOG0012759	4.4988e-08	10	18	0.769230769230769	0.166172838420714	0.140625	0.0439979964983196	9	13
N0.HOG0013402	4.60613e-08	22	3	1.69230769230769	0.719549497456527	0.0234375	0.0134246757153022	5	3
N0.HOG0014148	4.73887e-08	9	12	0.692307692307692	0.17484848329469	0.09375	0.0302497397008388	8	10
N0.HOG0033065	4.7636e-08	6	0	0.461538461538462	0.24325212770526	0	0	3	0
N0.HOG0060864	4.7636e-08	3	0	0.230769230769231	0.12162606385263	0	0	3	0
N0.HOG0061311	4.7636e-08	3	0	0.230769230769231	0.12162606385263	0	0	3	0
N0.HOG0061319	4.7636e-08	3	0	0.230769230769231	0.12162606385263	0	0	3	0
N0.HOG0067634	4.7636e-08	3	0	0.230769230769231	0.12162606385263	0	0	3	0
N0.HOG0074125	4.7636e-08	3	0	0.230769230769231	0.12162606385263	0	0	3	0
N0.HOG0074162	4.7636e-08	3	0	0.230769230769231	0.12162606385263	0	0	3	0
N0.HOG0074179	4.7636e-08	3	0	0.230769230769231	0.12162606385263	0	0	3	0
N0.HOG0075394	4.7636e-08	3	0	0.230769230769231	0.12162606385263	0	0	3	0
N0.HOG0075396	4.7636e-08	3	0	0.230769230769231	0.12162606385263	0	0	3	0
N0.HOG0077845	4.7636e-08	3	0	0.230769230769231	0.12162606385263	0	0	3	0
N0.HOG0084440	4.7636e-08	3	0	0.230769230769231	0.12162606385263	0	0	3	0
N0.HOG0084450	4.7636e-08	3	0	0.230769230769231	0.12162606385263	0	0	3	0
N0.HOG0084460	4.7636e-08	3	0	0.230769230769231	0.12162606385263	0	0	3	0
N0.HOG0084468	4.7636e-08	3	0	0.230769230769231	0.12162606385263	0	0	3	0
N0.HOG0084475	4.7636e-08	3	0	0.230769230769231	0.12162606385263	0	0	3	0
N0.HOG0084478	4.7636e-08	3	0	0.230769230769231	0.12162606385263	0	0	3	0
N0.HOG0084479	4.7636e-08	3	0	0.230769230769231	0.12162606385263	0	0	3	0
N0.HOG0084483	4.7636e-08	3	0	0.230769230769231	0.12162606385263	0	0	3	0
N0.HOG0084486	4.7636e-08	3	0	0.230769230769231	0.12162606385263	0	0	3	0
N0.HOG0084487	4.7636e-08	3	0	0.230769230769231	0.12162606385263	0	0	3	0
N0.HOG0084488	4.7636e-08	3	0	0.230769230769231	0.12162606385263	0	0	3	0
N0.HOG0084489	4.7636e-08	3	0	0.230769230769231	0.12162606385263	0	0	3	0
N0.HOG0084492	4.7636e-08	3	0	0.230769230769231	0.12162606385263	0	0	3	0
N0.HOG0084496	4.7636e-08	3	0	0.230769230769231	0.12162606385263	0	0	3	0
N0.HOG0084497	4.7636e-08	3	0	0.230769230769231	0.12162606385263	0	0	3	0
N0.HOG0084498	4.7636e-08	3	0	0.230769230769231	0.12162606385263	0	0	3	0
N0.HOG0084500	4.7636e-08	3	0	0.230769230769231	0.12162606385263	0	0	3	0
N0.HOG0084501	4.7636e-08	3	0	0.230769230769231	0.12162606385263	0	0	3	0
N0.HOG0084502	4.7636e-08	3	0	0.230769230769231	0.12162606385263	0	0	3	0
N0.HOG0084503	4.7636e-08	3	0	0.230769230769231	0.12162606385263	0	0	3	0
N0.HOG0084505	4.7636e-08	3	0	0.230769230769231	0.12162606385263	0	0	3	0
N0.HOG0084507	4.7636e-08	3	0	0.230769230769231	0.12162606385263	0	0	3	0
N0.HOG0084508	4.7636e-08	3	0	0.230769230769231	0.12162606385263	0	0	3	0
N0.HOG0084512	4.7636e-08	3	0	0.230769230769231	0.12162606385263	0	0	3	0
N0.HOG0084513	4.7636e-08	3	0	0.230769230769231	0.12162606385263	0	0	3	0
N0.HOG0084514	4.7636e-08	3	0	0.230769230769231	0.12162606385263	0	0	3	0
N0.HOG0084515	4.7636e-08	3	0	0.230769230769231	0.12162606385263	0	0	3	0
N0.HOG0084517	4.7636e-08	3	0	0.230769230769231	0.12162606385263	0	0	3	0
N0.HOG0084518	4.7636e-08	3	0	0.230769230769231	0.12162606385263	0	0	3	0
N0.HOG0084520	4.7636e-08	3	0	0.230769230769231	0.12162606385263	0	0	3	0
N0.HOG0084521	4.7636e-08	3	0	0.230769230769231	0.12162606385263	0	0	3	0
N0.HOG0084523	4.7636e-08	3	0	0.230769230769231	0.12162606385263	0	0	3	0
N0.HOG0084524	4.7636e-08	3	0	0.230769230769231	0.12162606385263	0	0	3	0
N0.HOG0084525	4.7636e-08	3	0	0.230769230769231	0.12162606385263	0	0	3	0
N0.HOG0084526	4.7636e-08	3	0	0.230769230769231	0.12162606385263	0	0	3	0
N0.HOG0084527	4.7636e-08	3	0	0.230769230769231	0.12162606385263	0	0	3	0
N0.HOG0084528	4.7636e-08	3	0	0.230769230769231	0.12162606385263	0	0	3	0
N0.HOG0084529	4.7636e-08	3	0	0.230769230769231	0.12162606385263	0	0	3	0
N0.HOG0084530	4.7636e-08	3	0	0.230769230769231	0.12162606385263	0	0	3	0
N0.HOG0084531	4.7636e-08	3	0	0.230769230769231	0.12162606385263	0	0	3	0
N0.HOG0084532	4.7636e-08	3	0	0.230769230769231	0.12162606385263	0	0	3	0
N0.HOG0084533	4.7636e-08	3	0	0.230769230769231	0.12162606385263	0	0	3	0
N0.HOG0084534	4.7636e-08	3	0	0.230769230769231	0.12162606385263	0	0	3	0
N0.HOG0084535	4.7636e-08	3	0	0.230769230769231	0.12162606385263	0	0	3	0
N0.HOG0084536	4.7636e-08	3	0	0.230769230769231	0.12162606385263	0	0	3	0
N0.HOG0084538	4.7636e-08	3	0	0.230769230769231	0.12162606385263	0	0	3	0
N0.HOG0084539	4.7636e-08	3	0	0.230769230769231	0.12162606385263	0	0	3	0
N0.HOG0084540	4.7636e-08	3	0	0.230769230769231	0.12162606385263	0	0	3	0
N0.HOG0084541	4.7636e-08	3	0	0.230769230769231	0.12162606385263	0	0	3	0
N0.HOG0084542	4.7636e-08	3	0	0.230769230769231	0.12162606385263	0	0	3	0
N0.HOG0084543	4.7636e-08	3	0	0.230769230769231	0.12162606385263	0	0	3	0
N0.HOG0084544	4.7636e-08	3	0	0.230769230769231	0.12162606385263	0	0	3	0
N0.HOG0084545	4.7636e-08	3	0	0.230769230769231	0.12162606385263	0	0	3	0
N0.HOG0084546	4.7636e-08	3	0	0.230769230769231	0.12162606385263	0	0	3	0
N0.HOG0084547	4.7636e-08	3	0	0.230769230769231	0.12162606385263	0	0	3	0
N0.HOG0084549	4.7636e-08	3	0	0.230769230769231	0.12162606385263	0	0	3	0
N0.HOG0084551	4.7636e-08	3	0	0.230769230769231	0.12162606385263	0	0	3	0
N0.HOG0084553	4.7636e-08	3	0	0.230769230769231	0.12162606385263	0	0	3	0
N0.HOG0084555	4.7636e-08	3	0	0.230769230769231	0.12162606385263	0	0	3	0
N0.HOG0084556	4.7636e-08	3	0	0.230769230769231	0.12162606385263	0	0	3	0
N0.HOG0084561	4.7636e-08	3	0	0.230769230769231	0.12162606385263	0	0	3	0
N0.HOG0084564	4.7636e-08	3	0	0.230769230769231	0.12162606385263	0	0	3	0
N0.HOG0084565	4.7636e-08	3	0	0.230769230769231	0.12162606385263	0	0	3	0
N0.HOG0084566	4.7636e-08	3	0	0.230769230769231	0.12162606385263	0	0	3	0
N0.HOG0084572	4.7636e-08	3	0	0.230769230769231	0.12162606385263	0	0	3	0
N0.HOG0084573	4.7636e-08	3	0	0.230769230769231	0.12162606385263	0	0	3	0
N0.HOG0084575	4.7636e-08	3	0	0.230769230769231	0.12162606385263	0	0	3	0
N0.HOG0084576	4.7636e-08	3	0	0.230769230769231	0.12162606385263	0	0	3	0
N0.HOG0084577	4.7636e-08	3	0	0.230769230769231	0.12162606385263	0	0	3	0
N0.HOG0084578	4.7636e-08	3	0	0.230769230769231	0.12162606385263	0	0	3	0
N0.HOG0084579	4.7636e-08	3	0	0.230769230769231	0.12162606385263	0	0	3	0
N0.HOG0084583	4.7636e-08	3	0	0.230769230769231	0.12162606385263	0	0	3	0
N0.HOG0084585	4.7636e-08	3	0	0.230769230769231	0.12162606385263	0	0	3	0
N0.HOG0084589	4.7636e-08	3	0	0.230769230769231	0.12162606385263	0	0	3	0
N0.HOG0084590	4.7636e-08	3	0	0.230769230769231	0.12162606385263	0	0	3	0
N0.HOG0084592	4.7636e-08	3	0	0.230769230769231	0.12162606385263	0	0	3	0
N0.HOG0084594	4.7636e-08	3	0	0.230769230769231	0.12162606385263	0	0	3	0
N0.HOG0084595	4.7636e-08	3	0	0.230769230769231	0.12162606385263	0	0	3	0
N0.HOG0084596	4.7636e-08	3	0	0.230769230769231	0.12162606385263	0	0	3	0
N0.HOG0084597	4.7636e-08	3	0	0.230769230769231	0.12162606385263	0	0	3	0
N0.HOG0084598	4.7636e-08	3	0	0.230769230769231	0.12162606385263	0	0	3	0
N0.HOG0084599	4.7636e-08	3	0	0.230769230769231	0.12162606385263	0	0	3	0
N0.HOG0084602	4.7636e-08	3	0	0.230769230769231	0.12162606385263	0	0	3	0
N0.HOG0084603	4.7636e-08	3	0	0.230769230769231	0.12162606385263	0	0	3	0
N0.HOG0084604	4.7636e-08	3	0	0.230769230769231	0.12162606385263	0	0	3	0
N0.HOG0084606	4.7636e-08	3	0	0.230769230769231	0.12162606385263	0	0	3	0
N0.HOG0084608	4.7636e-08	3	0	0.230769230769231	0.12162606385263	0	0	3	0
N0.HOG0084609	4.7636e-08	3	0	0.230769230769231	0.12162606385263	0	0	3	0
N0.HOG0084610	4.7636e-08	3	0	0.230769230769231	0.12162606385263	0	0	3	0
N0.HOG0084611	4.7636e-08	3	0	0.230769230769231	0.12162606385263	0	0	3	0
N0.HOG0084612	4.7636e-08	3	0	0.230769230769231	0.12162606385263	0	0	3	0
N0.HOG0084613	4.7636e-08	3	0	0.230769230769231	0.12162606385263	0	0	3	0
N0.HOG0084614	4.7636e-08	3	0	0.230769230769231	0.12162606385263	0	0	3	0
N0.HOG0084615	4.7636e-08	3	0	0.230769230769231	0.12162606385263	0	0	3	0
N0.HOG0084616	4.7636e-08	3	0	0.230769230769231	0.12162606385263	0	0	3	0
N0.HOG0084617	4.7636e-08	3	0	0.230769230769231	0.12162606385263	0	0	3	0
N0.HOG0084618	4.7636e-08	3	0	0.230769230769231	0.12162606385263	0	0	3	0
N0.HOG0084623	4.7636e-08	3	0	0.230769230769231	0.12162606385263	0	0	3	0
N0.HOG0084624	4.7636e-08	3	0	0.230769230769231	0.12162606385263	0	0	3	0
N0.HOG0084625	4.7636e-08	3	0	0.230769230769231	0.12162606385263	0	0	3	0
N0.HOG0084627	4.7636e-08	3	0	0.230769230769231	0.12162606385263	0	0	3	0
N0.HOG0084628	4.7636e-08	3	0	0.230769230769231	0.12162606385263	0	0	3	0
N0.HOG0084629	4.7636e-08	3	0	0.230769230769231	0.12162606385263	0	0	3	0
N0.HOG0084630	4.7636e-08	3	0	0.230769230769231	0.12162606385263	0	0	3	0
N0.HOG0084633	4.7636e-08	3	0	0.230769230769231	0.12162606385263	0	0	3	0
N0.HOG0084634	4.7636e-08	3	0	0.230769230769231	0.12162606385263	0	0	3	0
N0.HOG0084635	4.7636e-08	3	0	0.230769230769231	0.12162606385263	0	0	3	0
N0.HOG0084638	4.7636e-08	3	0	0.230769230769231	0.12162606385263	0	0	3	0
N0.HOG0084639	4.7636e-08	3	0	0.230769230769231	0.12162606385263	0	0	3	0
N0.HOG0084640	4.7636e-08	3	0	0.230769230769231	0.12162606385263	0	0	3	0
N0.HOG0084645	4.7636e-08	3	0	0.230769230769231	0.12162606385263	0	0	3	0
N0.HOG0084647	4.7636e-08	3	0	0.230769230769231	0.12162606385263	0	0	3	0
N0.HOG0084651	4.7636e-08	3	0	0.230769230769231	0.12162606385263	0	0	3	0
N0.HOG0084653	4.7636e-08	3	0	0.230769230769231	0.12162606385263	0	0	3	0
N0.HOG0084655	4.7636e-08	3	0	0.230769230769231	0.12162606385263	0	0	3	0
N0.HOG0084656	4.7636e-08	3	0	0.230769230769231	0.12162606385263	0	0	3	0
N0.HOG0084657	4.7636e-08	3	0	0.230769230769231	0.12162606385263	0	0	3	0
N0.HOG0084659	4.7636e-08	3	0	0.230769230769231	0.12162606385263	0	0	3	0
N0.HOG0084660	4.7636e-08	3	0	0.230769230769231	0.12162606385263	0	0	3	0
N0.HOG0084661	4.7636e-08	3	0	0.230769230769231	0.12162606385263	0	0	3	0
N0.HOG0084662	4.7636e-08	3	0	0.230769230769231	0.12162606385263	0	0	3	0
N0.HOG0084663	4.7636e-08	3	0	0.230769230769231	0.12162606385263	0	0	3	0
N0.HOG0084664	4.7636e-08	3	0	0.230769230769231	0.12162606385263	0	0	3	0
N0.HOG0084666	4.7636e-08	3	0	0.230769230769231	0.12162606385263	0	0	3	0
N0.HOG0084667	4.7636e-08	3	0	0.230769230769231	0.12162606385263	0	0	3	0
N0.HOG0084668	4.7636e-08	3	0	0.230769230769231	0.12162606385263	0	0	3	0
N0.HOG0084670	4.7636e-08	3	0	0.230769230769231	0.12162606385263	0	0	3	0
N0.HOG0084671	4.7636e-08	3	0	0.230769230769231	0.12162606385263	0	0	3	0
N0.HOG0084673	4.7636e-08	3	0	0.230769230769231	0.12162606385263	0	0	3	0
N0.HOG0084674	4.7636e-08	3	0	0.230769230769231	0.12162606385263	0	0	3	0
N0.HOG0084675	4.7636e-08	3	0	0.230769230769231	0.12162606385263	0	0	3	0
N0.HOG0084676	4.7636e-08	3	0	0.230769230769231	0.12162606385263	0	0	3	0
N0.HOG0084690	4.7636e-08	3	0	0.230769230769231	0.12162606385263	0	0	3	0
N0.HOG0084694	4.7636e-08	3	0	0.230769230769231	0.12162606385263	0	0	3	0
N0.HOG0084695	4.7636e-08	3	0	0.230769230769231	0.12162606385263	0	0	3	0
N0.HOG0084703	4.7636e-08	3	0	0.230769230769231	0.12162606385263	0	0	3	0
N0.HOG0007294	4.77113e-08	5	0	0.384615384615385	0.212990355459438	0	0	3	0
N0.HOG0016751	4.77113e-08	15	0	1.15384615384615	0.723649527777953	0	0	3	0
N0.HOG0017370	4.77113e-08	14	0	1.07692307692308	0.916106158202556	0	0	3	0
N0.HOG0020005	4.77113e-08	11	0	0.846153846153846	0.687303854034883	0	0	3	0
N0.HOG0020014	4.77113e-08	11	0	0.846153846153846	0.450728098237101	0	0	3	0
N0.HOG0021301	4.77113e-08	10	0	0.769230769230769	0.611365077823916	0	0	3	0
N0.HOG0021304	4.77113e-08	10	0	0.769230769230769	0.482433018518635	0	0	3	0
N0.HOG0021306	4.77113e-08	10	0	0.769230769230769	0.410656855847358	0	0	3	0
N0.HOG0021307	4.77113e-08	10	0	0.769230769230769	0.482433018518635	0	0	3	0
N0.HOG0025156	4.77113e-08	8	0	0.615384615384615	0.330858664117024	0	0	3	0
N0.HOG0025176	4.77113e-08	8	0	0.615384615384615	0.349696966589381	0	0	3	0
N0.HOG0025177	4.77113e-08	8	0	0.615384615384615	0.330858664117024	0	0	3	0
N0.HOG0025178	4.77113e-08	8	0	0.615384615384615	0.330858664117024	0	0	3	0
N0.HOG0028295	4.77113e-08	7	0	0.538461538461538	0.385895306238267	0	0	3	0
N0.HOG0028299	4.77113e-08	7	0	0.538461538461538	0.385895306238267	0	0	3	0
N0.HOG0028307	4.77113e-08	7	0	0.538461538461538	0.385895306238267	0	0	3	0
N0.HOG0028309	4.77113e-08	7	0	0.538461538461538	0.312463015562922	0	0	3	0
N0.HOG0028311	4.77113e-08	7	0	0.538461538461538	0.312463015562922	0	0	3	0
N0.HOG0028313	4.77113e-08	7	0	0.538461538461538	0.291226069015399	0	0	3	0
N0.HOG0033022	4.77113e-08	6	0	0.461538461538462	0.312463015562922	0	0	3	0
N0.HOG0033049	4.77113e-08	6	0	0.461538461538462	0.312463015562922	0	0	3	0
N0.HOG0033061	4.77113e-08	6	0	0.461538461538462	0.312463015562922	0	0	3	0
N0.HOG0033062	4.77113e-08	6	0	0.461538461538462	0.312463015562922	0	0	3	0
N0.HOG0033071	4.77113e-08	6	0	0.461538461538462	0.312463015562922	0	0	3	0
N0.HOG0038944	4.77113e-08	5	0	0.384615384615385	0.241216509259318	0	0	3	0
N0.HOG0040706	4.77113e-08	5	0	0.384615384615385	0.241216509259318	0	0	3	0
N0.HOG0040845	4.77113e-08	5	0	0.384615384615385	0.241216509259318	0	0	3	0
N0.HOG0040858	4.77113e-08	5	0	0.384615384615385	0.241216509259318	0	0	3	0
N0.HOG0040864	4.77113e-08	5	0	0.384615384615385	0.241216509259318	0	0	3	0
N0.HOG0040908	4.77113e-08	5	0	0.384615384615385	0.212990355459438	0	0	3	0
N0.HOG0040935	4.77113e-08	5	0	0.384615384615385	0.212990355459438	0	0	3	0
N0.HOG0040937	4.77113e-08	5	0	0.384615384615385	0.212990355459438	0	0	3	0
N0.HOG0040966	4.77113e-08	5	0	0.384615384615385	0.212990355459438	0	0	3	0
N0.HOG0040970	4.77113e-08	5	0	0.384615384615385	0.241216509259318	0	0	3	0
N0.HOG0040971	4.77113e-08	5	0	0.384615384615385	0.241216509259318	0	0	3	0
N0.HOG0040973	4.77113e-08	5	0	0.384615384615385	0.212990355459438	0	0	3	0
N0.HOG0040974	4.77113e-08	5	0	0.384615384615385	0.241216509259318	0	0	3	0
N0.HOG0040978	4.77113e-08	5	0	0.384615384615385	0.241216509259318	0	0	3	0
N0.HOG0040979	4.77113e-08	5	0	0.384615384615385	0.212990355459438	0	0	3	0
N0.HOG0040982	4.77113e-08	5	0	0.384615384615385	0.241216509259318	0	0	3	0
N0.HOG0040983	4.77113e-08	5	0	0.384615384615385	0.212990355459438	0	0	3	0
N0.HOG0040984	4.77113e-08	5	0	0.384615384615385	0.212990355459438	0	0	3	0
N0.HOG0040985	4.77113e-08	5	0	0.384615384615385	0.241216509259318	0	0	3	0
N0.HOG0040990	4.77113e-08	5	0	0.384615384615385	0.212990355459438	0	0	3	0
N0.HOG0040995	4.77113e-08	5	0	0.384615384615385	0.241216509259318	0	0	3	0
N0.HOG0040999	4.77113e-08	5	0	0.384615384615385	0.241216509259318	0	0	3	0
N0.HOG0041001	4.77113e-08	5	0	0.384615384615385	0.212990355459438	0	0	3	0
N0.HOG0041002	4.77113e-08	5	0	0.384615384615385	0.212990355459438	0	0	3	0
N0.HOG0041003	4.77113e-08	5	0	0.384615384615385	0.241216509259318	0	0	3	0
N0.HOG0041004	4.77113e-08	5	0	0.384615384615385	0.212990355459438	0	0	3	0
N0.HOG0041005	4.77113e-08	5	0	0.384615384615385	0.241216509259318	0	0	3	0
N0.HOG0041007	4.77113e-08	5	0	0.384615384615385	0.241216509259318	0	0	3	0
N0.HOG0041009	4.77113e-08	5	0	0.384615384615385	0.241216509259318	0	0	3	0
N0.HOG0041013	4.77113e-08	5	0	0.384615384615385	0.212990355459438	0	0	3	0
N0.HOG0050503	4.77113e-08	4	0	0.307692307692308	0.17484848329469	0	0	3	0
N0.HOG0051032	4.77113e-08	4	0	0.307692307692308	0.17484848329469	0	0	3	0
N0.HOG0051045	4.77113e-08	4	0	0.307692307692308	0.17484848329469	0	0	3	0
N0.HOG0054910	4.77113e-08	4	0	0.307692307692308	0.17484848329469	0	0	3	0
N0.HOG0054914	4.77113e-08	4	0	0.307692307692308	0.17484848329469	0	0	3	0
N0.HOG0054929	4.77113e-08	4	0	0.307692307692308	0.17484848329469	0	0	3	0
N0.HOG0054932	4.77113e-08	4	0	0.307692307692308	0.17484848329469	0	0	3	0
N0.HOG0054944	4.77113e-08	4	0	0.307692307692308	0.17484848329469	0	0	3	0
N0.HOG0054946	4.77113e-08	4	0	0.307692307692308	0.17484848329469	0	0	3	0
N0.HOG0054948	4.77113e-08	4	0	0.307692307692308	0.17484848329469	0	0	3	0
N0.HOG0054951	4.77113e-08	4	0	0.307692307692308	0.17484848329469	0	0	3	0
N0.HOG0054952	4.77113e-08	4	0	0.307692307692308	0.17484848329469	0	0	3	0
N0.HOG0054955	4.77113e-08	4	0	0.307692307692308	0.17484848329469	0	0	3	0
N0.HOG0054982	4.77113e-08	4	0	0.307692307692308	0.17484848329469	0	0	3	0
N0.HOG0054995	4.77113e-08	4	0	0.307692307692308	0.17484848329469	0	0	3	0
N0.HOG0054996	4.77113e-08	4	0	0.307692307692308	0.17484848329469	0	0	3	0
N0.HOG0055002	4.77113e-08	4	0	0.307692307692308	0.17484848329469	0	0	3	0
N0.HOG0055006	4.77113e-08	4	0	0.307692307692308	0.17484848329469	0	0	3	0
N0.HOG0055008	4.77113e-08	4	0	0.307692307692308	0.17484848329469	0	0	3	0
N0.HOG0055012	4.77113e-08	4	0	0.307692307692308	0.17484848329469	0	0	3	0
N0.HOG0055014	4.77113e-08	4	0	0.307692307692308	0.17484848329469	0	0	3	0
N0.HOG0055015	4.77113e-08	4	0	0.307692307692308	0.17484848329469	0	0	3	0
N0.HOG0055019	4.77113e-08	4	0	0.307692307692308	0.17484848329469	0	0	3	0
N0.HOG0055023	4.77113e-08	4	0	0.307692307692308	0.17484848329469	0	0	3	0
N0.HOG0055027	4.77113e-08	4	0	0.307692307692308	0.17484848329469	0	0	3	0
N0.HOG0055033	4.77113e-08	4	0	0.307692307692308	0.17484848329469	0	0	3	0
N0.HOG0055035	4.77113e-08	4	0	0.307692307692308	0.17484848329469	0	0	3	0
N0.HOG0055038	4.77113e-08	4	0	0.307692307692308	0.17484848329469	0	0	3	0
N0.HOG0055040	4.77113e-08	4	0	0.307692307692308	0.17484848329469	0	0	3	0
N0.HOG0055041	4.77113e-08	4	0	0.307692307692308	0.17484848329469	0	0	3	0
N0.HOG0055042	4.77113e-08	4	0	0.307692307692308	0.17484848329469	0	0	3	0
N0.HOG0055045	4.77113e-08	4	0	0.307692307692308	0.17484848329469	0	0	3	0
N0.HOG0055046	4.77113e-08	4	0	0.307692307692308	0.17484848329469	0	0	3	0
N0.HOG0055049	4.77113e-08	4	0	0.307692307692308	0.17484848329469	0	0	3	0
N0.HOG0055055	4.77113e-08	4	0	0.307692307692308	0.17484848329469	0	0	3	0
N0.HOG0055057	4.77113e-08	4	0	0.307692307692308	0.17484848329469	0	0	3	0
N0.HOG0055061	4.77113e-08	4	0	0.307692307692308	0.17484848329469	0	0	3	0
N0.HOG0055064	4.77113e-08	4	0	0.307692307692308	0.17484848329469	0	0	3	0
N0.HOG0055065	4.77113e-08	4	0	0.307692307692308	0.17484848329469	0	0	3	0
N0.HOG0055066	4.77113e-08	4	0	0.307692307692308	0.17484848329469	0	0	3	0
N0.HOG0055069	4.77113e-08	4	0	0.307692307692308	0.17484848329469	0	0	3	0
N0.HOG0055070	4.77113e-08	4	0	0.307692307692308	0.17484848329469	0	0	3	0
N0.HOG0055076	4.77113e-08	4	0	0.307692307692308	0.17484848329469	0	0	3	0
N0.HOG0055081	4.77113e-08	4	0	0.307692307692308	0.17484848329469	0	0	3	0
N0.HOG0055082	4.77113e-08	4	0	0.307692307692308	0.17484848329469	0	0	3	0
N0.HOG0055083	4.77113e-08	4	0	0.307692307692308	0.17484848329469	0	0	3	0
N0.HOG0055084	4.77113e-08	4	0	0.307692307692308	0.17484848329469	0	0	3	0
N0.HOG0055087	4.77113e-08	4	0	0.307692307692308	0.17484848329469	0	0	3	0
N0.HOG0055088	4.77113e-08	4	0	0.307692307692308	0.17484848329469	0	0	3	0
N0.HOG0055090	4.77113e-08	4	0	0.307692307692308	0.17484848329469	0	0	3	0
N0.HOG0055093	4.77113e-08	4	0	0.307692307692308	0.17484848329469	0	0	3	0
N0.HOG0055094	4.77113e-08	4	0	0.307692307692308	0.17484848329469	0	0	3	0
N0.HOG0055095	4.77113e-08	4	0	0.307692307692308	0.17484848329469	0	0	3	0
N0.HOG0055098	4.77113e-08	4	0	0.307692307692308	0.17484848329469	0	0	3	0
N0.HOG0055100	4.77113e-08	4	0	0.307692307692308	0.17484848329469	0	0	3	0
N0.HOG0055101	4.77113e-08	4	0	0.307692307692308	0.17484848329469	0	0	3	0
N0.HOG0055105	4.77113e-08	4	0	0.307692307692308	0.17484848329469	0	0	3	0
N0.HOG0013409	4.77365e-08	25	0	1.92307692307692	1.68119897105492	0	0	3	0
N0.HOG0017373	4.77365e-08	14	0	1.07692307692308	0.84323505909771	0	0	3	0
N0.HOG0018947	4.77365e-08	12	0	0.923076923076923	0.693019577012286	0	0	3	0
N0.HOG0018948	4.77365e-08	12	0	0.923076923076923	0.499506659968671	0	0	3	0
N0.HOG0020012	4.77365e-08	11	0	0.846153846153846	0.564393864180901	0	0	3	0
N0.HOG0020013	4.77365e-08	11	0	0.846153846153846	0.504418348023231	0	0	3	0
N0.HOG0021292	4.77365e-08	10	0	0.769230769230769	0.440772139427464	0	0	3	0
N0.HOG0021294	4.77365e-08	10	0	0.769230769230769	0.440772139427464	0	0	3	0
N0.HOG0021303	4.77365e-08	10	0	0.769230769230769	0.544834086176302	0	0	3	0
N0.HOG0022979	4.77365e-08	9	0	0.692307692307692	0.472101349731333	0	0	3	0
N0.HOG0022980	4.77365e-08	9	0	0.692307692307692	0.429439339088313	0	0	3	0
N0.HOG0025172	4.77365e-08	8	0	0.615384615384615	0.367571056072601	0	0	3	0
N0.HOG0025173	4.77365e-08	8	0	0.615384615384615	0.367571056072601	0	0	3	0
N0.HOG0025175	4.77365e-08	8	0	0.615384615384615	0.367571056072601	0	0	3	0
N0.HOG0025180	4.77365e-08	8	0	0.615384615384615	0.367571056072601	0	0	3	0
N0.HOG0028293	4.77365e-08	7	0	0.538461538461538	0.332345676841429	0	0	3	0
N0.HOG0028310	4.77365e-08	7	0	0.538461538461538	0.332345676841429	0	0	3	0
N0.HOG0032045	4.77365e-08	6	0	0.461538461538462	0.268313455595594	0	0	3	0
N0.HOG0032051	4.77365e-08	6	0	0.461538461538462	0.268313455595594	0	0	3	0
N0.HOG0033001	4.77365e-08	6	0	0.461538461538462	0.268313455595594	0	0	3	0
N0.HOG0033017	4.77365e-08	6	0	0.461538461538462	0.268313455595594	0	0	3	0
N0.HOG0033024	4.77365e-08	6	0	0.461538461538462	0.268313455595594	0	0	3	0
N0.HOG0033039	4.77365e-08	6	0	0.461538461538462	0.268313455595594	0	0	3	0
N0.HOG0033044	4.77365e-08	6	0	0.461538461538462	0.268313455595594	0	0	3	0
N0.HOG0033051	4.77365e-08	6	0	0.461538461538462	0.268313455595594	0	0	3	0
N0.HOG0033063	4.77365e-08	6	0	0.461538461538462	0.268313455595594	0	0	3	0
N0.HOG0033067	4.77365e-08	6	0	0.461538461538462	0.268313455595594	0	0	3	0
N0.HOG0033068	4.77365e-08	6	0	0.461538461538462	0.268313455595594	0	0	3	0
N0.HOG0033072	4.77365e-08	6	0	0.461538461538462	0.268313455595594	0	0	3	0
N0.HOG0014158	4.95496e-08	8	13	0.615384615384615	0.140441681411581	0.1015625	0.0381663947696736	8	10
N0.HOG0011892	5.05494e-08	20	15	1.53846153846154	0.432870333747029	0.1171875	0.0361487074995469	8	12
N0.HOG0012236	5.09647e-08	11	20	0.846153846153846	0.153846153846154	0.15625	0.037512301132035	10	17
N0.HOG0016838	5.90975e-08	9	5	0.692307692307692	0.307692307692308	0.0390625	0.0171919732904655	6	5
N0.HOG0013256	6.08822e-08	10	15	0.769230769230769	0.166172838420714	0.1171875	0.0306208191546016	9	14
N0.HOG0010983	6.18138e-08	16	30	1.23076923076923	0.323321031100474	0.234375	0.071441477584721	9	13
N0.HOG0010963	6.49793e-08	15	22	1.15384615384615	0.450728098237101	0.171875	0.0769348320392364	7	7
N0.HOG0014479	6.61617e-08	8	12	0.615384615384615	0.140441681411581	0.09375	0.0302497397008388	8	10
N0.HOG0011287	6.70487e-08	10	17	0.769230769230769	0.257050482766198	0.1328125	0.0580302215482839	7	7
N0.HOG0010579	6.90639e-08	14	38	1.07692307692308	0.136885618615786	0.296875	0.0713337632715414	12	26
N0.HOG0011408	6.96427e-08	11	28	0.846153846153846	0.104154338520974	0.21875	0.0553904137290097	11	21
N0.HOG0019882	7.25909e-08	6	5	0.461538461538462	0.143909899491305	0.0390625	0.0171919732904655	6	5
N0.HOG0011363	7.35977e-08	11	28	0.846153846153846	0.153846153846154	0.21875	0.0735234408761431	10	17
N0.HOG0013897	7.50991e-08	10	12	0.769230769230769	0.201081886427668	0.09375	0.028142765605134	8	11
N0.HOG0017677	7.68685e-08	7	6	0.538461538461538	0.183113549449817	0.046875	0.0217904722325633	6	5
N0.HOG0005370	7.70354e-08	29	150	2.23076923076923	0.166172838420714	1.171875	0.0647806100312711	13	117
N0.HOG0008270	7.80976e-08	87	25	6.69230769230769	3.36151792518517	0.1953125	0.120519398489021	7	9
N0.HOG0014622	8.08854e-08	9	11	0.692307692307692	0.17484848329469	0.0859375	0.0248700949492645	8	11
N0.HOG0022602	8.27229e-08	6	3	0.461538461538462	0.183113549449817	0.0234375	0.0134246757153022	5	3
N0.HOG0012644	8.67711e-08	16	13	1.23076923076923	0.495542258720197	0.1015625	0.0310571683426322	8	11
N0.HOG0010759	8.73755e-08	24	25	1.84615384615385	0.436274346850604	0.1953125	0.0496773469297856	9	18
N0.HOG0010703	8.89028e-08	12	38	0.923076923076923	0.0769230769230769	0.296875	0.0730381323324077	12	25
N0.HOG0001603	9.1584e-08	13	37	1	0.11322770341446	0.2890625	0.0648214003676261	12	26
N0.HOG0013941	9.2373e-08	11	11	0.846153846153846	0.317161971201359	0.0859375	0.0429980997651682	6	5
N0.HOG0018231	9.44142e-08	6	6	0.461538461538462	0.143909899491305	0.046875	0.0217904722325633	6	5
N0.HOG0018383	9.44142e-08	6	6	0.461538461538462	0.143909899491305	0.046875	0.0217904722325633	6	5
N0.HOG0023543	9.53289e-08	5	3	0.384615384615385	0.140441681411581	0.0234375	0.0134246757153022	5	3
N0.HOG0023608	9.53289e-08	5	3	0.384615384615385	0.140441681411581	0.0234375	0.0134246757153022	5	3
N0.HOG0024610	9.53289e-08	5	3	0.384615384615385	0.140441681411581	0.0234375	0.0134246757153022	5	3
N0.HOG0017809	9.65124e-08	8	5	0.615384615384615	0.266469355010597	0.0390625	0.0257809703814471	5	3
N0.HOG0012629	9.67981e-08	10	19	0.769230769230769	0.12162606385263	0.1484375	0.0334415471463468	10	18
N0.HOG0015017	9.70271e-08	9	9	0.692307692307692	0.208308677041948	0.0703125	0.0252536194246543	7	8
N0.HOG0009067	1.04703e-07	13	74	1	0.253184841770917	0.578125	0.326150555597164	9	13
N0.HOG0011029	1.09561e-07	13	32	1	0.226455406828919	0.25	0.0735757149253179	10	17
N0.HOG0010826	1.12454e-07	15	33	1.15384615384615	0.191021338791684	0.2578125	0.0460631383570976	12	28
N0.HOG0014141	1.17354e-07	11	10	0.846153846153846	0.317161971201359	0.078125	0.02851598313738	7	8
N0.HOG0015238	1.17483e-07	8	10	0.615384615384615	0.241216509259318	0.078125	0.0572170535378324	5	3
N0.HOG0010768	1.21035e-07	16	33	1.23076923076923	0.201081886427668	0.2578125	0.0523160605896514	11	24
N0.HOG0021450	1.22342e-07	5	4	0.384615384615385	0.140441681411581	0.03125	0.01901065542492	5	3
N0.HOG0012581	1.2419e-07	14	16	1.07692307692308	0.48650425541052	0.125	0.06467666399979	6	5
N0.HOG0003912	1.2619e-07	15	42	1.15384615384615	0.104154338520974	0.328125	0.0577521165290302	13	33
N0.HOG0012134	1.26531e-07	9	24	0.692307692307692	0.17484848329469	0.1875	0.0716698329887124	8	10
N0.HOG0012359	1.31339e-07	10	21	0.769230769230769	0.12162606385263	0.1640625	0.0396486534105967	10	18
N0.HOG0001776	1.34521e-07	0	125	0	0	0.9765625	0.0602088349648521	0	101
N0.HOG0019046	1.35641e-07	6	5	0.461538461538462	0.183113549449817	0.0390625	0.0232728798765014	5	3
N0.HOG0010644	1.35866e-07	15	35	1.15384615384615	0.249259257631072	0.2734375	0.0573303339747081	12	27
N0.HOG0010521	1.39868e-07	18	35	1.38461538461538	0.289527943349647	0.2734375	0.0562470950146635	11	24
N0.HOG0014134	1.46724e-07	10	11	0.769230769230769	0.257050482766198	0.0859375	0.0314263601292674	7	8
N0.HOG0012365	1.46741e-07	15	16	1.15384615384615	0.355292473347462	0.125	0.038423663968392	8	12
N0.HOG0012137	1.46954e-07	11	22	0.846153846153846	0.153846153846154	0.171875	0.0401605032177236	10	18
N0.HOG0013894	1.537e-07	10	12	0.769230769230769	0.201081886427668	0.09375	0.0258647203704683	8	12
N0.HOG0013896	1.537e-07	10	12	0.769230769230769	0.201081886427668	0.09375	0.0258647203704683	8	12
N0.HOG0013902	1.537e-07	10	12	0.769230769230769	0.201081886427668	0.09375	0.0258647203704683	8	12
N0.HOG0012023	1.56474e-07	5	29	0.384615384615385	0.140441681411581	0.2265625	0.203686147592836	5	3
N0.HOG0014729	1.57935e-07	6	13	0.461538461538462	0.143909899491305	0.1015625	0.0506355325268876	6	5
N0.HOG0010900	1.5811e-07	19	28	1.46153846153846	0.312463015562922	0.21875	0.0616951125248088	9	18
N0.HOG0011999	1.66186e-07	10	24	0.769230769230769	0.12162606385263	0.1875	0.0467312428158947	10	16
N0.HOG0015007	1.6748e-07	8	10	0.615384615384615	0.180400606147055	0.078125	0.02851598313738	7	8
N0.HOG0007590	1.68976e-07	36	93	2.76923076923077	0.579055886699293	0.7265625	0.192666625576342	12	31
N0.HOG0012777	1.71697e-07	11	17	0.846153846153846	0.222057795842164	0.1328125	0.0420487474739024	8	11
N0.HOG0014194	1.75751e-07	9	12	0.692307692307692	0.208308677041948	0.09375	0.0358349164943562	7	8
N0.HOG0010905	1.7854e-07	12	34	0.923076923076923	0.0769230769230769	0.265625	0.0591986086886279	12	28
N0.HOG0011173	1.7854e-07	12	31	0.923076923076923	0.0769230769230769	0.2421875	0.0440143780054953	12	28
N0.HOG0008773	1.97107e-07	34	61	2.61538461538462	0.572202912933882	0.4765625	0.0934393433968742	12	35
N0.HOG0012493	2.02624e-07	10	20	0.769230769230769	0.12162606385263	0.15625	0.0340750604415383	10	19
N0.HOG0011691	2.0265e-07	11	24	0.846153846153846	0.153846153846154	0.1875	0.0453957878999265	10	18
N0.HOG0007779	2.11518e-07	1	123	0.0769230769230769	0.0769230769230769	0.9609375	0.0569940334695825	1	104
N0.HOG0005071	2.1857e-07	60	132	4.61538461538461	0.474185692536075	1.03125	0.202997196317088	12	53
N0.HOG0001030	2.39922e-07	349	743	26.8461538461538	4.26200589864431	5.8046875	0.524387836031224	13	103
N0.HOG0004388	2.44934e-07	11	31	0.846153846153846	0.104154338520974	0.2421875	0.055177431398875	11	21
N0.HOG0009810	2.51719e-07	19	49	1.46153846153846	0.48852715085276	0.3828125	0.103530857731918	11	22
N0.HOG0011697	2.51908e-07	11	26	0.846153846153846	0.104154338520974	0.203125	0.0405416315990925	11	24
N0.HOG0013325	2.60617e-07	8	17	0.615384615384615	0.140441681411581	0.1328125	0.0448793956760783	8	11
N0.HOG0013431	2.61023e-07	10	14	0.769230769230769	0.201081886427668	0.109375	0.0318290350999477	8	12
N0.HOG0011206	2.62985e-07	16	27	1.23076923076923	0.36080121229411	0.2109375	0.0572632318782972	9	15
N0.HOG0012335	2.7206e-07	10	21	0.769230769230769	0.12162606385263	0.1640625	0.036413633781149	10	19
N0.HOG0010100	2.73135e-07	15	44	1.15384615384615	0.153846153846154	0.34375	0.0621916606747264	13	32
N0.HOG0013904	2.89329e-07	9	13	0.692307692307692	0.17484848329469	0.1015625	0.0290088987967418	8	12
N0.HOG0010645	2.97186e-07	14	37	1.07692307692308	0.136885618615786	0.2890625	0.0545114573735665	12	29
N0.HOG0001076	3.06306e-07	17	52	1.30769230769231	0.17484848329469	0.40625	0.0833282068633132	13	34
N0.HOG0012931	3.22536e-07	10	17	0.769230769230769	0.166172838420714	0.1328125	0.0320921826578695	9	16
N0.HOG0007014	3.26503e-07	0	139	0	0	1.0859375	0.104657380495007	0	98
N0.HOG0015685	3.35626e-07	8	9	0.615384615384615	0.180400606147055	0.0703125	0.0226873047756291	7	9
N0.HOG0013449	3.53093e-07	10	14	0.769230769230769	0.230769230769231	0.109375	0.0318290350999477	8	12
N0.HOG0005276	3.63489e-07	10	23	0.769230769230769	0.12162606385263	0.1796875	0.0421400834435333	10	19
N0.HOG0016289	3.69458e-07	8	7	0.615384615384615	0.241216509259318	0.0546875	0.0230237428536317	6	6
N0.HOG0000813	3.75889e-07	98	199	7.53846153846154	1.27909916525507	1.5546875	0.244226793356621	13	64
N0.HOG0012926	3.79352e-07	14	13	1.07692307692308	0.445224496261163	0.1015625	0.0268045651585064	8	13
N0.HOG0013096	4.37269e-07	11	15	0.846153846153846	0.317161971201359	0.1171875	0.0491326013809031	7	9
N0.HOG0013154	4.41357e-07	8	18	0.615384615384615	0.140441681411581	0.140625	0.0453746095512582	8	11
N0.HOG0013938	4.45259e-07	8	14	0.615384615384615	0.180400606147055	0.109375	0.0511125906623074	7	9
N0.HOG0001351	4.48815e-07	87	221	6.69230769230769	0.963331661239446	1.7265625	0.141053249385314	13	99
N0.HOG0013100	4.56946e-07	10	16	0.769230769230769	0.230769230769231	0.125	0.038423663968392	8	12
N0.HOG0016299	4.86569e-07	7	8	0.538461538461538	0.183113549449817	0.0625	0.0265975770017159	6	6
N0.HOG0012380	5.07079e-07	9	22	0.692307692307692	0.133234677505298	0.171875	0.0497401898985291	9	15
N0.HOG0010401	5.07507e-07	17	38	1.30769230769231	0.307692307692308	0.296875	0.0630969279593974	11	25
N0.HOG0019050	5.0826e-07	9	2	0.692307692307692	0.307692307692308	0.015625	0.011004959288294	4	2
N0.HOG0009571	5.163e-07	20	52	1.53846153846154	0.215293020817265	0.40625	0.0722575194299751	12	31
N0.HOG0008389	5.19617e-07	0	107	0	0	0.8359375	0.0552122601423771	0	94
N0.HOG0012375	5.22632e-07	11	20	0.846153846153846	0.222057795842164	0.15625	0.0406600015782889	9	16
N0.HOG0014433	5.26296e-07	10	10	0.769230769230769	0.230769230769231	0.078125	0.0238138258615737	7	10
N0.HOG0008775	5.28349e-07	44	51	3.38461538461538	1.04106984875189	0.3984375	0.0868719330096475	11	30
N0.HOG0011335	5.29606e-07	12	29	0.923076923076923	0.399704032515895	0.2265625	0.134581062818073	6	6
N0.HOG0011903	5.37279e-07	10	25	0.769230769230769	0.12162606385263	0.1953125	0.0509005922759773	10	20
N0.HOG0010361	5.45726e-07	30	22	2.30769230769231	0.850223314440475	0.171875	0.0598445482538607	7	10
N0.HOG0013716	5.53775e-07	9	13	0.692307692307692	0.17484848329469	0.1015625	0.0268045651585064	8	13
N0.HOG0009851	5.73366e-07	17	50	1.30769230769231	0.17484848329469	0.390625	0.0658402450564583	13	34
N0.HOG0003569	5.76043e-07	1	282	0.0769230769230769	0.0769230769230769	2.203125	0.179662089524756	1	110
N0.HOG0017516	5.8497e-07	8	5	0.615384615384615	0.241216509259318	0.0390625	0.0204596051204091	5	4
N0.HOG0017903	5.8497e-07	8	5	0.615384615384615	0.241216509259318	0.0390625	0.0204596051204091	5	4
N0.HOG0016907	6.09153e-07	6	8	0.461538461538462	0.143909899491305	0.0625	0.0265975770017159	6	6
N0.HOG0017029	6.09153e-07	6	8	0.461538461538462	0.143909899491305	0.0625	0.0265975770017159	6	6
N0.HOG0015951	6.09225e-07	6	10	0.461538461538462	0.143909899491305	0.078125	0.0377931048553344	6	6
N0.HOG0020514	6.27257e-07	8	2	0.615384615384615	0.330858664117024	0.015625	0.011004959288294	4	2
N0.HOG0014079	6.28106e-07	18	4	1.38461538461538	0.788852310918726	0.03125	0.024646866166128	4	2
N0.HOG0013290	6.28329e-07	10	15	0.769230769230769	0.201081886427668	0.1171875	0.0325678685480308	8	13
N0.HOG0015019	6.38651e-07	7	11	0.538461538461538	0.183113549449817	0.0859375	0.0400346548791091	6	6
N0.HOG0008260	6.39043e-07	31	81	2.38461538461538	0.431729698473916	0.6328125	0.0858255803067486	13	50
N0.HOG0004363	6.4334e-07	83	150	6.38461538461539	1.98241778546656	1.171875	0.28541252068468	13	55
N0.HOG0011803	6.46701e-07	12	24	0.923076923076923	0.177646236673731	0.1875	0.03802131084984	10	22
N0.HOG0011613	6.68669e-07	15	22	1.15384615384615	0.317161971201359	0.171875	0.0577521165290302	8	14
N0.HOG0013451	6.91967e-07	10	14	0.769230769230769	0.230769230769231	0.109375	0.0298338059813144	8	13
N0.HOG0021045	6.9525e-07	8	2	0.615384615384615	0.384615384615385	0.015625	0.011004959288294	4	2
N0.HOG0022365	6.9525e-07	7	2	0.538461538461538	0.312463015562922	0.015625	0.011004959288294	4	2
N0.HOG0024720	6.9525e-07	6	2	0.461538461538462	0.24325212770526	0.015625	0.011004959288294	4	2
N0.HOG0025436	6.9525e-07	5	2	0.384615384615385	0.180400606147055	0.015625	0.011004959288294	4	2
N0.HOG0026021	6.9525e-07	5	2	0.384615384615385	0.180400606147055	0.015625	0.011004959288294	4	2
N0.HOG0027534	6.9525e-07	5	2	0.384615384615385	0.180400606147055	0.015625	0.011004959288294	4	2
N0.HOG0027631	6.9525e-07	5	2	0.384615384615385	0.180400606147055	0.015625	0.011004959288294	4	2
N0.HOG0027924	6.9525e-07	5	2	0.384615384615385	0.180400606147055	0.015625	0.011004959288294	4	2
N0.HOG0011409	7.12589e-07	12	28	0.923076923076923	0.136885618615786	0.21875	0.0383234717144985	11	27
N0.HOG0020105	7.3513e-07	7	3	0.538461538461538	0.268313455595594	0.0234375	0.0174141727947099	4	2
N0.HOG0029036	7.69476e-07	4	2	0.307692307692308	0.133234677505298	0.015625	0.011004959288294	4	2
N0.HOG0029045	7.69476e-07	4	2	0.307692307692308	0.133234677505298	0.015625	0.011004959288294	4	2
N0.HOG0031377	7.69476e-07	4	2	0.307692307692308	0.133234677505298	0.015625	0.011004959288294	4	2
N0.HOG0032063	7.69476e-07	4	2	0.307692307692308	0.133234677505298	0.015625	0.011004959288294	4	2
N0.HOG0009190	7.81557e-07	26	57	2	0.466849780923926	0.4453125	0.115168800364985	10	24
N0.HOG0021749	7.81668e-07	5	4	0.384615384615385	0.140441681411581	0.03125	0.0154393498445384	5	4
N0.HOG0022732	7.81668e-07	5	4	0.384615384615385	0.140441681411581	0.03125	0.0154393498445384	5	4
N0.HOG0022772	7.81668e-07	5	4	0.384615384615385	0.140441681411581	0.03125	0.0154393498445384	5	4
N0.HOG0005658	7.9616e-07	23	149	1.76923076923077	0.12162606385263	1.1640625	0.0563154078924456	13	123
N0.HOG0008178	8.14065e-07	0	114	0	0	0.890625	0.0578851094893199	0	95
N0.HOG0019068	8.15241e-07	8	3	0.615384615384615	0.384615384615385	0.0234375	0.0174141727947099	4	2
N0.HOG0019715	8.16142e-07	7	4	0.538461538461538	0.268313455595594	0.03125	0.024646866166128	4	2
N0.HOG0019053	8.23896e-07	6	5	0.461538461538462	0.183113549449817	0.0390625	0.0204596051204091	5	4
N0.HOG0019862	8.23896e-07	6	5	0.461538461538462	0.183113549449817	0.0390625	0.0204596051204091	5	4
N0.HOG0010125	8.5672e-07	13	40	1	0	0.3125	0.04802957996049	13	35
N0.HOG0002853	8.73658e-07	2	136	0.153846153846154	0.104154338520974	1.0625	0.077445370636797	2	107
N0.HOG0012019	8.7672e-07	11	21	0.846153846153846	0.222057795842164	0.1640625	0.0440580322468287	9	17
N0.HOG0000371	9.04726e-07	5	4	0.384615384615385	0.180400606147055	0.03125	0.024646866166128	4	2
N0.HOG0017460	9.04726e-07	6	7	0.461538461538462	0.24325212770526	0.0546875	0.0474608647189666	4	2
N0.HOG0002169	9.048e-07	67	160	5.15384615384615	0.838543867988094	1.25	0.130300984097178	13	80
N0.HOG0011047	9.1693e-07	21	24	1.61538461538462	0.537545007518888	0.1875	0.0644384434334504	7	10
N0.HOG0008734	9.18603e-07	0	97	0	0	0.7578125	0.0467261004507825	0	91
N0.HOG0008155	9.20816e-07	25	87	1.92307692307692	0.0769230769230769	0.6796875	0.0718272425640873	13	62
N0.HOG0013153	9.41209e-07	9	17	0.692307692307692	0.17484848329469	0.1328125	0.0420487474739024	8	13
N0.HOG0008849	9.55966e-07	20	73	1.53846153846154	0.291226069015399	0.5703125	0.123854790273016	12	26
N0.HOG0018193	9.74298e-07	5	7	0.384615384615385	0.140441681411581	0.0546875	0.0338415456991125	5	4
N0.HOG0019061	9.74298e-07	5	6	0.384615384615385	0.140441681411581	0.046875	0.0268493514306043	5	4
N0.HOG0019062	9.74298e-07	5	6	0.384615384615385	0.140441681411581	0.046875	0.0268493514306043	5	4
N0.HOG0011599	9.83363e-07	12	26	0.923076923076923	0.210662522117372	0.203125	0.0547445919649553	9	17
N0.HOG0011898	1.00441e-06	18	17	1.38461538461538	0.54934064834945	0.1328125	0.0448793956760783	7	10
N0.HOG0012014	1.01607e-06	10	24	0.769230769230769	0.12162606385263	0.1875	0.0411300750165392	10	21
N0.HOG0013945	1.03214e-06	8	14	0.615384615384615	0.140441681411581	0.109375	0.0298338059813144	8	13
N0.HOG0012372	1.09114e-06	11	20	0.846153846153846	0.191021338791684	0.15625	0.0358349164943562	9	18
N0.HOG0008127	1.16802e-06	0	111	0	0	0.8671875	0.0631083520087308	0	93
N0.HOG0020104	1.17149e-06	4	6	0.307692307692308	0.133234677505298	0.046875	0.0330148778648819	4	2
N0.HOG0023143	1.17149e-06	4	4	0.307692307692308	0.133234677505298	0.03125	0.022009918576588	4	2
N0.HOG0009156	1.20868e-06	32	53	2.46153846153846	1.24352365671612	0.4140625	0.106116662368519	11	26
N0.HOG0010454	1.22728e-06	13	39	1	0.11322770341446	0.3046875	0.0549679955088936	12	30
N0.HOG0013676	1.32051e-06	8	15	0.615384615384615	0.140441681411581	0.1171875	0.0325678685480308	8	13
N0.HOG0013682	1.32051e-06	8	15	0.615384615384615	0.140441681411581	0.1171875	0.0325678685480308	8	13
N0.HOG0005744	1.33215e-06	10	24	0.769230769230769	0.12162606385263	0.1875	0.0396062062662299	10	21
N0.HOG0015453	1.34516e-06	7	10	0.538461538461538	0.143909899491305	0.078125	0.0238138258615737	7	10
N0.HOG0005836	1.44342e-06	0	169	0	0	1.3203125	0.102822850578711	0	99
N0.HOG0011027	1.44429e-06	13	32	1	0.160128153805087	0.25	0.0443678254708057	11	28
N0.HOG0015837	1.44946e-06	8	8	0.615384615384615	0.241216509259318	0.0625	0.0241743584464865	6	7
N0.HOG0005405	1.45709e-06	1	181	0.0769230769230769	0.0769230769230769	1.4140625	0.0904707611919975	1	105
N0.HOG0012378	1.45798e-06	10	21	0.769230769230769	0.166172838420714	0.1640625	0.0396486534105967	9	17
N0.HOG0015400	1.46292e-06	8	9	0.615384615384615	0.212990355459438	0.0703125	0.0275821824754363	6	7
N0.HOG0000398	1.48522e-06	0	166	0	0	1.296875	0.100661795737325	0	99
N0.HOG0008829	1.52464e-06	25	69	1.92307692307692	0.329364937914491	0.5390625	0.12544328081458	11	32
N0.HOG0007691	1.55827e-06	29	97	2.23076923076923	0.230769230769231	0.7578125	0.0725197618922692	13	72
N0.HOG0014446	1.57145e-06	8	12	0.615384615384615	0.180400606147055	0.09375	0.0302497397008388	7	10
N0.HOG0003507	1.59575e-06	70	224	5.38461538461539	0.655728812950996	1.75	0.230274998215502	13	95
N0.HOG0007499	1.61918e-06	3	128	0.230769230769231	0.12162606385263	1	0.0508297296601392	3	110
N0.HOG0005139	1.62213e-06	8	13	0.615384615384615	0.180400606147055	0.1015625	0.0347938313151711	7	10
N0.HOG0014507	1.63333e-06	10	10	0.769230769230769	0.323321031100474	0.078125	0.030597267694262	6	7
N0.HOG0000064	1.65905e-06	314	991	24.1538461538462	3.31439392658623	7.7421875	1.40567282966339	13	110
N0.HOG0012028	1.67454e-06	15	19	1.15384615384615	0.355292473347462	0.1484375	0.0521320105535959	7	11
N0.HOG0015069	1.69672e-06	7	11	0.538461538461538	0.143909899491305	0.0859375	0.0272314729467288	7	10
N0.HOG0012021	1.75425e-06	9	25	0.692307692307692	0.133234677505298	0.1953125	0.0637749813547694	9	17
N0.HOG0011976	1.81428e-06	22	13	1.69230769230769	0.719549497456527	0.1015625	0.0381663947696736	6	8
N0.HOG0003712	1.86174e-06	1	109	0.0769230769230769	0.0769230769230769	0.8515625	0.0521320105535959	1	97
N0.HOG0016350	1.91145e-06	6	9	0.461538461538462	0.143909899491305	0.0703125	0.0297289133028986	6	7
N0.HOG0009341	1.98184e-06	21	59	1.61538461538462	0.289527943349647	0.4609375	0.111969628935206	11	33
N0.HOG0011846	2.05284e-06	9	24	0.692307692307692	0.17484848329469	0.1875	0.0615078735117465	8	13
N0.HOG0009813	2.06791e-06	22	46	1.69230769230769	0.570476806699666	0.359375	0.14018687217046	8	14
N0.HOG0008039	2.15611e-06	1	113	0.0769230769230769	0.0769230769230769	0.8828125	0.0515759198713965	1	98
N0.HOG0009069	2.1707e-06	20	67	1.53846153846154	0.143909899491305	0.5234375	0.0727050823854509	13	49
N0.HOG0011229	2.19583e-06	11	31	0.846153846153846	0.153846153846154	0.2421875	0.0562812618181269	10	20
N0.HOG0009110	2.22276e-06	23	63	1.76923076923077	0.257050482766198	0.4921875	0.0941158176118868	11	34
N0.HOG0003546	2.31437e-06	21	57	1.61538461538462	0.266469355010597	0.4453125	0.0734155080992997	12	39
N0.HOG0014147	2.33471e-06	9	12	0.692307692307692	0.208308677041948	0.09375	0.028142765605134	7	11
N0.HOG0001459	2.34027e-06	15	50	1.15384615384615	0.104154338520974	0.390625	0.0609900023674334	13	38
N0.HOG0000709	2.36678e-06	8	15	0.615384615384615	0.140441681411581	0.1171875	0.0306208191546016	8	14
N0.HOG0013488	2.36678e-06	8	15	0.615384615384615	0.140441681411581	0.1171875	0.0306208191546016	8	14
N0.HOG0016303	2.3746e-06	6	9	0.461538461538462	0.143909899491305	0.0703125	0.0275821824754363	6	7
N0.HOG0011801	2.40229e-06	10	26	0.769230769230769	0.12162606385263	0.203125	0.0434705289229671	10	22
N0.HOG0011119	2.47447e-06	11	32	0.846153846153846	0.153846153846154	0.25	0.0586931162042345	10	21
N0.HOG0003249	2.49306e-06	3	144	0.230769230769231	0.12162606385263	1.125	0.0776436945739099	3	110
N0.HOG0013671	2.54233e-06	8	15	0.615384615384615	0.180400606147055	0.1171875	0.0394054824359984	7	10
N0.HOG0000065	2.56543e-06	11	26	0.846153846153846	0.153846153846154	0.203125	0.0405416315990925	10	24
N0.HOG0006616	2.64017e-06	26	123	2	0.226455406828919	0.9609375	0.0890141376497329	13	100
N0.HOG0003337	2.72628e-06	0	134	0	0	1.046875	0.0920427722540591	0	93
N0.HOG0013910	2.90419e-06	9	13	0.692307692307692	0.208308677041948	0.1015625	0.0310571683426322	7	11
N0.HOG0003740	2.97433e-06	46	229	3.53846153846154	0.143909899491305	1.7890625	0.130136750336482	13	109
N0.HOG0013684	3.03669e-06	13	10	1	0.408248290463863	0.078125	0.0438228793994446	5	5
N0.HOG0002313	3.03779e-06	116	348	8.92307692307692	1.25300427926878	2.71875	0.423959109206923	13	69
N0.HOG0012403	3.07718e-06	9	22	0.692307692307692	0.17484848329469	0.171875	0.0509619268395998	8	13
N0.HOG0001183	3.08806e-06	25	67	1.92307692307692	0.329364937914491	0.5234375	0.101638183490546	11	34
N0.HOG0009259	3.14618e-06	19	62	1.46153846153846	0.183113549449817	0.484375	0.0735626498954848	13	42
N0.HOG0002992	3.19385e-06	2	169	0.153846153846154	0.104154338520974	1.3203125	0.0927579358552357	2	107
N0.HOG0011400	3.20741e-06	12	28	0.923076923076923	0.177646236673731	0.21875	0.0428693710292202	10	25
N0.HOG0010580	3.2233e-06	13	39	1	0.11322770341446	0.3046875	0.0464785978470178	12	36
N0.HOG0011778	3.24202e-06	10	26	0.769230769230769	0.12162606385263	0.203125	0.0420315998836533	10	23
N0.HOG0010835	3.4008e-06	13	34	1	0.160128153805087	0.265625	0.0450344014938956	11	30
N0.HOG0019142	3.50097e-06	6	5	0.461538461538462	0.183113549449817	0.0390625	0.0171919732904655	5	5
N0.HOG0017638	3.52656e-06	7	6	0.538461538461538	0.215293020817265	0.046875	0.0217904722325633	5	5
N0.HOG0017678	3.52656e-06	7	6	0.538461538461538	0.215293020817265	0.046875	0.0217904722325633	5	5
N0.HOG0014839	3.55712e-06	7	11	0.538461538461538	0.143909899491305	0.0859375	0.0248700949492645	7	11
N0.HOG0011797	3.57981e-06	12	24	0.923076923076923	0.210662522117372	0.1875	0.0411300750165392	9	20
N0.HOG0012402	3.77052e-06	8	23	0.615384615384615	0.140441681411581	0.1796875	0.0696532413761395	8	14
N0.HOG0001025	3.86108e-06	0	398	0	0	3.109375	0.238730848832017	0	98
N0.HOG0007937	3.92737e-06	37	82	2.84615384615385	0.618581440093068	0.640625	0.118291632459948	11	34
N0.HOG0002815	3.92882e-06	58	319	4.46153846153846	0.268313455595594	2.4921875	0.160353054493464	13	124
N0.HOG0006760	3.96278e-06	6	143	0.461538461538462	0.143909899491305	1.1171875	0.0503690779597733	6	122
N0.HOG0014152	4.00275e-06	8	13	0.615384615384615	0.180400606147055	0.1015625	0.0310571683426322	7	11
N0.HOG0029028	4.04851e-06	5	1	0.384615384615385	0.212990355459438	0.0078125	0.0078125	3	1
N0.HOG0032033	4.04851e-06	5	1	0.384615384615385	0.212990355459438	0.0078125	0.0078125	3	1
N0.HOG0032255	4.04851e-06	5	1	0.384615384615385	0.212990355459438	0.0078125	0.0078125	3	1
N0.HOG0013069	4.04967e-06	26	1	2	1.75776664826239	0.0078125	0.0078125	3	1
N0.HOG0016906	4.04967e-06	13	1	1	0.707106781186547	0.0078125	0.0078125	3	1
N0.HOG0025590	4.04967e-06	6	1	0.461538461538462	0.268313455595594	0.0078125	0.0078125	3	1
N0.HOG0010203	4.06145e-06	14	41	1.07692307692308	0.136885618615786	0.3203125	0.0456438974320273	12	38
N0.HOG0010453	4.11979e-06	18	36	1.38461538461538	0.513140925543321	0.28125	0.07599204462611	9	19
N0.HOG0002380	4.12376e-06	14	40	1.07692307692308	0.177646236673731	0.3125	0.0625	11	32
N0.HOG0008930	4.18834e-06	15	75	1.15384615384615	0.29626205149465	0.5859375	0.221708021550046	9	17
N0.HOG0009306	4.20833e-06	20	57	1.53846153846154	0.291226069015399	0.4453125	0.0750726303096164	12	39
N0.HOG0020123	4.22367e-06	5	5	0.384615384615385	0.140441681411581	0.0390625	0.0171919732904655	5	5
N0.HOG0020813	4.22367e-06	5	5	0.384615384615385	0.140441681411581	0.0390625	0.0171919732904655	5	5
N0.HOG0020887	4.22367e-06	5	5	0.384615384615385	0.140441681411581	0.0390625	0.0171919732904655	5	5
N0.HOG0024617	4.29429e-06	7	1	0.538461538461538	0.385895306238267	0.0078125	0.0078125	3	1
N0.HOG0025577	4.29429e-06	6	1	0.461538461538462	0.312463015562922	0.0078125	0.0078125	3	1
N0.HOG0027756	4.29429e-06	6	1	0.461538461538462	0.312463015562922	0.0078125	0.0078125	3	1
N0.HOG0035016	4.29429e-06	4	1	0.307692307692308	0.17484848329469	0.0078125	0.0078125	3	1
N0.HOG0010517	4.35139e-06	13	38	1	0.160128153805087	0.296875	0.0569476368389017	11	28
N0.HOG0008888	4.37958e-06	0	92	0	0	0.71875	0.0495271688344479	0	86
N0.HOG0010906	4.43472e-06	13	34	1	0.160128153805087	0.265625	0.042214148407701	11	32
N0.HOG0012781	4.44945e-06	11	17	0.846153846153846	0.249259257631072	0.1328125	0.0320921826578695	8	16
N0.HOG0011516	4.54657e-06	13	26	1	0.277350098112615	0.203125	0.0861748467226787	7	12
N0.HOG0043342	4.54917e-06	3	1	0.230769230769231	0.12162606385263	0.0078125	0.0078125	3	1
N0.HOG0043365	4.54917e-06	3	1	0.230769230769231	0.12162606385263	0.0078125	0.0078125	3	1
N0.HOG0043381	4.54917e-06	3	1	0.230769230769231	0.12162606385263	0.0078125	0.0078125	3	1
N0.HOG0043389	4.54917e-06	3	1	0.230769230769231	0.12162606385263	0.0078125	0.0078125	3	1
N0.HOG0044250	4.54917e-06	3	1	0.230769230769231	0.12162606385263	0.0078125	0.0078125	3	1
N0.HOG0044251	4.54917e-06	3	1	0.230769230769231	0.12162606385263	0.0078125	0.0078125	3	1
N0.HOG0044499	4.54917e-06	3	1	0.230769230769231	0.12162606385263	0.0078125	0.0078125	3	1
N0.HOG0044941	4.54917e-06	3	1	0.230769230769231	0.12162606385263	0.0078125	0.0078125	3	1
N0.HOG0051001	4.54917e-06	3	1	0.230769230769231	0.12162606385263	0.0078125	0.0078125	3	1
N0.HOG0051065	4.54917e-06	3	1	0.230769230769231	0.12162606385263	0.0078125	0.0078125	3	1
N0.HOG0051074	4.54917e-06	3	1	0.230769230769231	0.12162606385263	0.0078125	0.0078125	3	1
N0.HOG0054720	4.54917e-06	3	1	0.230769230769231	0.12162606385263	0.0078125	0.0078125	3	1
N0.HOG0006442	4.75512e-06	4	139	0.307692307692308	0.133234677505298	1.0859375	0.0520582083427417	4	114
N0.HOG0016347	4.79997e-06	8	7	0.615384615384615	0.310880914179029	0.0546875	0.0255562953311537	5	5
N0.HOG0021431	4.83901e-06	6	3	0.461538461538462	0.312463015562922	0.0234375	0.0234375	3	1
N0.HOG0025417	4.83901e-06	5	2	0.384615384615385	0.241216509259318	0.015625	0.015625	3	1
N0.HOG0020886	4.84038e-06	7	3	0.538461538461538	0.332345676841429	0.0234375	0.0234375	3	1
N0.HOG0012045	4.84694e-06	10	24	0.769230769230769	0.230769230769231	0.1875	0.0551817861939885	8	14
N0.HOG0012129	4.93969e-06	11	22	0.846153846153846	0.191021338791684	0.171875	0.0352671451993468	9	21
N0.HOG0003007	5.03239e-06	30	89	2.30769230769231	0.398468468408207	0.6953125	0.100783467403733	13	50
N0.HOG0017010	5.09744e-06	6	8	0.461538461538462	0.143909899491305	0.0625	0.0214794811444835	6	8
N0.HOG0008680	5.11666e-06	19	80	1.46153846153846	0.291226069015399	0.625	0.155683026449287	11	26
N0.HOG0006811	5.1255e-06	30	112	2.30769230769231	0.346865365601761	0.875	0.159970469715827	13	44
N0.HOG0016294	5.14271e-06	5	10	0.384615384615385	0.140441681411581	0.078125	0.049117926901593	5	5
N0.HOG0017469	5.14271e-06	5	8	0.384615384615385	0.140441681411581	0.0625	0.0346346226573089	5	5
N0.HOG0009965	5.25962e-06	20	43	1.53846153846154	0.332345676841429	0.3359375	0.0649399174824541	10	30
N0.HOG0019696	5.26609e-06	8	3	0.615384615384615	0.289527943349647	0.0234375	0.0134246757153022	4	3
N0.HOG0009825	5.35122e-06	14	53	1.07692307692308	0.0769230769230769	0.4140625	0.0723339666073114	13	42
N0.HOG0010012	5.40652e-06	20	42	1.53846153846154	0.368910117177902	0.328125	0.0618662504749936	10	28
N0.HOG0011108	5.41264e-06	9	35	0.692307692307692	0.17484848329469	0.2734375	0.0905981624326413	8	13
N0.HOG0023135	5.44039e-06	3	5	0.230769230769231	0.12162606385263	0.0390625	0.0390625	3	1
N0.HOG0027129	5.44039e-06	3	4	0.230769230769231	0.12162606385263	0.03125	0.03125	3	1
N0.HOG0033073	5.44039e-06	3	3	0.230769230769231	0.12162606385263	0.0234375	0.0234375	3	1
N0.HOG0038644	5.44039e-06	3	2	0.230769230769231	0.12162606385263	0.015625	0.015625	3	1
N0.HOG0020885	5.44495e-06	5	5	0.384615384615385	0.212990355459438	0.0390625	0.0390625	3	1
N0.HOG0023131	5.44495e-06	5	3	0.384615384615385	0.212990355459438	0.0234375	0.0234375	3	1
N0.HOG0012786	5.51939e-06	9	19	0.692307692307692	0.17484848329469	0.1484375	0.0401305751241283	8	15
N0.HOG0001596	5.63247e-06	11	32	0.846153846153846	0.153846153846154	0.25	0.0543392667001664	10	23
N0.HOG0010513	5.7704e-06	16	37	1.23076923076923	0.257050482766198	0.2890625	0.0816237947346233	9	25
N0.HOG0002666	5.83066e-06	4	397	0.307692307692308	0.237092846268038	3.1015625	0.243477877515229	2	110
N0.HOG0009477	5.9344e-06	37	39	2.84615384615385	0.883220751264094	0.3046875	0.090492007187991	8	18
N0.HOG0021991	6.01569e-06	6	3	0.461538461538462	0.215293020817265	0.0234375	0.0134246757153022	4	3
N0.HOG0001532	6.0608e-06	76	353	5.84615384615385	0.464732537445945	2.7578125	0.174586862500661	13	122
N0.HOG0003958	6.07211e-06	3	241	0.230769230769231	0.166172838420714	1.8828125	0.153943045758333	2	111
N0.HOG0011033	6.1451e-06	10	33	0.769230769230769	0.166172838420714	0.2578125	0.0720943833934373	9	18
N0.HOG0008555	6.22158e-06	20	81	1.53846153846154	0.291226069015399	0.6328125	0.115202178998549	13	35
N0.HOG0018198	6.2437e-06	5	7	0.384615384615385	0.140441681411581	0.0546875	0.0255562953311537	5	5
N0.HOG0017001	6.24442e-06	5	9	0.384615384615385	0.140441681411581	0.0703125	0.037093587996084	5	5
N0.HOG0019572	6.298e-06	7	4	0.538461538461538	0.24325212770526	0.03125	0.01901065542492	4	3
N0.HOG0007819	6.46213e-06	1	123	0.0769230769230769	0.0769230769230769	0.9609375	0.0713708084028531	1	96
N0.HOG0009648	6.77111e-06	20	52	1.53846153846154	0.291226069015399	0.40625	0.0994803797970581	10	33
N0.HOG0003244	6.77821e-06	68	253	5.23076923076923	0.661717328234048	1.9765625	0.358986304474071	13	74
N0.HOG0022037	6.86253e-06	6	3	0.461538461538462	0.24325212770526	0.0234375	0.0134246757153022	4	3
N0.HOG0019051	6.8889e-06	7	4	0.538461538461538	0.268313455595594	0.03125	0.01901065542492	4	3
N0.HOG0005815	7.00743e-06	9	18	0.692307692307692	0.17484848329469	0.140625	0.0363409715823777	8	16
N0.HOG0006197	7.06045e-06	0	157	0	0	1.2265625	0.10992506157449	0	92
N0.HOG0003898	7.15823e-06	28	97	2.15384615384615	0.273771237231572	0.7578125	0.0899379801549948	13	64
N0.HOG0015836	7.20903e-06	11	5	0.846153846153846	0.464732537445945	0.0390625	0.0232728798765014	4	3
N0.HOG0012407	7.29111e-06	9	22	0.692307692307692	0.133234677505298	0.171875	0.0385983746113459	9	20
N0.HOG0009032	7.42074e-06	29	58	2.23076923076923	0.468957465594151	0.453125	0.0940264133762507	10	32
N0.HOG0008597	7.45914e-06	24	76	1.84615384615385	0.273771237231572	0.59375	0.0982358538031861	12	40
N0.HOG0014173	7.53794e-06	8	13	0.615384615384615	0.180400606147055	0.1015625	0.0290088987967418	7	12
N0.HOG0010044	7.58398e-06	14	48	1.07692307692308	0.177646236673731	0.375	0.0665517382062085	12	34
N0.HOG0009953	7.72804e-06	13	51	1	0	0.3984375	0.0649990950024067	13	40
N0.HOG0025430	7.81428e-06	4	3	0.307692307692308	0.133234677505298	0.0234375	0.0134246757153022	4	3
N0.HOG0027056	7.81428e-06	4	3	0.307692307692308	0.133234677505298	0.0234375	0.0134246757153022	4	3
N0.HOG0027871	7.81428e-06	4	3	0.307692307692308	0.133234677505298	0.0234375	0.0134246757153022	4	3
N0.HOG0028206	7.81428e-06	4	3	0.307692307692308	0.133234677505298	0.0234375	0.0134246757153022	4	3
N0.HOG0018238	7.85884e-06	8	4	0.615384615384615	0.384615384615385	0.03125	0.01901065542492	4	3
N0.HOG0008168	8.02894e-06	1	112	0.0769230769230769	0.0769230769230769	0.875	0.0586931162042345	1	94
N0.HOG0009893	8.09483e-06	16	50	1.23076923076923	0.166172838420714	0.390625	0.0599729013198172	12	37
N0.HOG0011612	8.19365e-06	11	27	0.846153846153846	0.153846153846154	0.2109375	0.0362018478553204	10	27
N0.HOG0010647	8.3588e-06	12	39	0.923076923076923	0.136885618615786	0.3046875	0.0582286443123548	11	27
N0.HOG0012933	8.48162e-06	9	18	0.692307692307692	0.17484848329469	0.140625	0.0346068594282721	8	16
N0.HOG0018033	8.58473e-06	5	8	0.384615384615385	0.180400606147055	0.0625	0.04802957996049	4	3
N0.HOG0010148	8.8035e-06	23	37	1.76923076923077	0.579055886699293	0.2890625	0.072014345196801	9	24
N0.HOG0011604	9.07884e-06	10	28	0.769230769230769	0.12162606385263	0.21875	0.0428693710292202	10	25
N0.HOG0002503	9.09404e-06	45	217	3.46153846153846	0.24325212770526	1.6953125	0.167322665024955	13	102
N0.HOG0003289	9.15867e-06	2	0	0.153846153846154	0.104154338520974	0	0	2	0
N0.HOG0025160	9.15867e-06	8	0	0.615384615384615	0.416617354083895	0	0	2	0
N0.HOG0033069	9.15867e-06	6	0	0.461538461538462	0.312463015562922	0	0	2	0
N0.HOG0051044	9.15867e-06	4	0	0.307692307692308	0.208308677041948	0	0	2	0
N0.HOG0052181	9.15867e-06	4	0	0.307692307692308	0.208308677041948	0	0	2	0
N0.HOG0054915	9.15867e-06	4	0	0.307692307692308	0.208308677041948	0	0	2	0
N0.HOG0054920	9.15867e-06	4	0	0.307692307692308	0.208308677041948	0	0	2	0
N0.HOG0054921	9.15867e-06	4	0	0.307692307692308	0.208308677041948	0	0	2	0
N0.HOG0054922	9.15867e-06	4	0	0.307692307692308	0.208308677041948	0	0	2	0
N0.HOG0054999	9.15867e-06	4	0	0.307692307692308	0.208308677041948	0	0	2	0
N0.HOG0055009	9.15867e-06	4	0	0.307692307692308	0.208308677041948	0	0	2	0
N0.HOG0055031	9.15867e-06	4	0	0.307692307692308	0.208308677041948	0	0	2	0
N0.HOG0055091	9.15867e-06	4	0	0.307692307692308	0.208308677041948	0	0	2	0
N0.HOG0055099	9.15867e-06	4	0	0.307692307692308	0.208308677041948	0	0	2	0
N0.HOG0055103	9.15867e-06	4	0	0.307692307692308	0.208308677041948	0	0	2	0
N0.HOG0097087	9.15867e-06	2	0	0.153846153846154	0.104154338520974	0	0	2	0
N0.HOG0097235	9.15867e-06	2	0	0.153846153846154	0.104154338520974	0	0	2	0
N0.HOG0097453	9.15867e-06	2	0	0.153846153846154	0.104154338520974	0	0	2	0
N0.HOG0098267	9.15867e-06	2	0	0.153846153846154	0.104154338520974	0	0	2	0
N0.HOG0098273	9.15867e-06	2	0	0.153846153846154	0.104154338520974	0	0	2	0
N0.HOG0098275	9.15867e-06	2	0	0.153846153846154	0.104154338520974	0	0	2	0
N0.HOG0098283	9.15867e-06	2	0	0.153846153846154	0.104154338520974	0	0	2	0
N0.HOG0098289	9.15867e-06	2	0	0.153846153846154	0.104154338520974	0	0	2	0
N0.HOG0098299	9.15867e-06	2	0	0.153846153846154	0.104154338520974	0	0	2	0
N0.HOG0098304	9.15867e-06	2	0	0.153846153846154	0.104154338520974	0	0	2	0
N0.HOG0098317	9.15867e-06	2	0	0.153846153846154	0.104154338520974	0	0	2	0
N0.HOG0098330	9.15867e-06	2	0	0.153846153846154	0.104154338520974	0	0	2	0
N0.HOG0113992	9.15867e-06	2	0	0.153846153846154	0.104154338520974	0	0	2	0
N0.HOG0114122	9.15867e-06	2	0	0.153846153846154	0.104154338520974	0	0	2	0
N0.HOG0114241	9.15867e-06	2	0	0.153846153846154	0.104154338520974	0	0	2	0
N0.HOG0114245	9.15867e-06	2	0	0.153846153846154	0.104154338520974	0	0	2	0
N0.HOG0133850	9.15867e-06	2	0	0.153846153846154	0.104154338520974	0	0	2	0
N0.HOG0133852	9.15867e-06	2	0	0.153846153846154	0.104154338520974	0	0	2	0
N0.HOG0133856	9.15867e-06	2	0	0.153846153846154	0.104154338520974	0	0	2	0
N0.HOG0133862	9.15867e-06	2	0	0.153846153846154	0.104154338520974	0	0	2	0
N0.HOG0133869	9.15867e-06	2	0	0.153846153846154	0.104154338520974	0	0	2	0
N0.HOG0133870	9.15867e-06	2	0	0.153846153846154	0.104154338520974	0	0	2	0
N0.HOG0133871	9.15867e-06	2	0	0.153846153846154	0.104154338520974	0	0	2	0
N0.HOG0133881	9.15867e-06	2	0	0.153846153846154	0.104154338520974	0	0	2	0
N0.HOG0133886	9.15867e-06	2	0	0.153846153846154	0.104154338520974	0	0	2	0
N0.HOG0133891	9.15867e-06	2	0	0.153846153846154	0.104154338520974	0	0	2	0
N0.HOG0133893	9.15867e-06	2	0	0.153846153846154	0.104154338520974	0	0	2	0
N0.HOG0133895	9.15867e-06	2	0	0.153846153846154	0.104154338520974	0	0	2	0
N0.HOG0133897	9.15867e-06	2	0	0.153846153846154	0.104154338520974	0	0	2	0
N0.HOG0133898	9.15867e-06	2	0	0.153846153846154	0.104154338520974	0	0	2	0
N0.HOG0141170	9.15867e-06	2	0	0.153846153846154	0.104154338520974	0	0	2	0
N0.HOG0141176	9.15867e-06	2	0	0.153846153846154	0.104154338520974	0	0	2	0
N0.HOG0141182	9.15867e-06	2	0	0.153846153846154	0.104154338520974	0	0	2	0
N0.HOG0141201	9.15867e-06	2	0	0.153846153846154	0.104154338520974	0	0	2	0
N0.HOG0141228	9.15867e-06	2	0	0.153846153846154	0.104154338520974	0	0	2	0
N0.HOG0141230	9.15867e-06	2	0	0.153846153846154	0.104154338520974	0	0	2	0
N0.HOG0141247	9.15867e-06	2	0	0.153846153846154	0.104154338520974	0	0	2	0
N0.HOG0141249	9.15867e-06	2	0	0.153846153846154	0.104154338520974	0	0	2	0
N0.HOG0141292	9.15867e-06	2	0	0.153846153846154	0.104154338520974	0	0	2	0
N0.HOG0141295	9.15867e-06	2	0	0.153846153846154	0.104154338520974	0	0	2	0
N0.HOG0141303	9.15867e-06	2	0	0.153846153846154	0.104154338520974	0	0	2	0
N0.HOG0150188	9.15867e-06	2	0	0.153846153846154	0.104154338520974	0	0	2	0
N0.HOG0150196	9.15867e-06	2	0	0.153846153846154	0.104154338520974	0	0	2	0
N0.HOG0150202	9.15867e-06	2	0	0.153846153846154	0.104154338520974	0	0	2	0
N0.HOG0150204	9.15867e-06	2	0	0.153846153846154	0.104154338520974	0	0	2	0
N0.HOG0150205	9.15867e-06	2	0	0.153846153846154	0.104154338520974	0	0	2	0
N0.HOG0150211	9.15867e-06	2	0	0.153846153846154	0.104154338520974	0	0	2	0
N0.HOG0150219	9.15867e-06	2	0	0.153846153846154	0.104154338520974	0	0	2	0
N0.HOG0150221	9.15867e-06	2	0	0.153846153846154	0.104154338520974	0	0	2	0
N0.HOG0150254	9.15867e-06	2	0	0.153846153846154	0.104154338520974	0	0	2	0
N0.HOG0150260	9.15867e-06	2	0	0.153846153846154	0.104154338520974	0	0	2	0
N0.HOG0150261	9.15867e-06	2	0	0.153846153846154	0.104154338520974	0	0	2	0
N0.HOG0150269	9.15867e-06	2	0	0.153846153846154	0.104154338520974	0	0	2	0
N0.HOG0150271	9.15867e-06	2	0	0.153846153846154	0.104154338520974	0	0	2	0
N0.HOG0150272	9.15867e-06	2	0	0.153846153846154	0.104154338520974	0	0	2	0
N0.HOG0150276	9.15867e-06	2	0	0.153846153846154	0.104154338520974	0	0	2	0
N0.HOG0150277	9.15867e-06	2	0	0.153846153846154	0.104154338520974	0	0	2	0
N0.HOG0150278	9.15867e-06	2	0	0.153846153846154	0.104154338520974	0	0	2	0
N0.HOG0150279	9.15867e-06	2	0	0.153846153846154	0.104154338520974	0	0	2	0
N0.HOG0150281	9.15867e-06	2	0	0.153846153846154	0.104154338520974	0	0	2	0
N0.HOG0150282	9.15867e-06	2	0	0.153846153846154	0.104154338520974	0	0	2	0
N0.HOG0150284	9.15867e-06	2	0	0.153846153846154	0.104154338520974	0	0	2	0
N0.HOG0150285	9.15867e-06	2	0	0.153846153846154	0.104154338520974	0	0	2	0
N0.HOG0150286	9.15867e-06	2	0	0.153846153846154	0.104154338520974	0	0	2	0
N0.HOG0150288	9.15867e-06	2	0	0.153846153846154	0.104154338520974	0	0	2	0
N0.HOG0150289	9.15867e-06	2	0	0.153846153846154	0.104154338520974	0	0	2	0
N0.HOG0150291	9.15867e-06	2	0	0.153846153846154	0.104154338520974	0	0	2	0
N0.HOG0150292	9.15867e-06	2	0	0.153846153846154	0.104154338520974	0	0	2	0
N0.HOG0150293	9.15867e-06	2	0	0.153846153846154	0.104154338520974	0	0	2	0
N0.HOG0150294	9.15867e-06	2	0	0.153846153846154	0.104154338520974	0	0	2	0
N0.HOG0150295	9.15867e-06	2	0	0.153846153846154	0.104154338520974	0	0	2	0
N0.HOG0150296	9.15867e-06	2	0	0.153846153846154	0.104154338520974	0	0	2	0
N0.HOG0150297	9.15867e-06	2	0	0.153846153846154	0.104154338520974	0	0	2	0
N0.HOG0150299	9.15867e-06	2	0	0.153846153846154	0.104154338520974	0	0	2	0
N0.HOG0150300	9.15867e-06	2	0	0.153846153846154	0.104154338520974	0	0	2	0
N0.HOG0150301	9.15867e-06	2	0	0.153846153846154	0.104154338520974	0	0	2	0
N0.HOG0150302	9.15867e-06	2	0	0.153846153846154	0.104154338520974	0	0	2	0
N0.HOG0150303	9.15867e-06	2	0	0.153846153846154	0.104154338520974	0	0	2	0
N0.HOG0150304	9.15867e-06	2	0	0.153846153846154	0.104154338520974	0	0	2	0
N0.HOG0150305	9.15867e-06	2	0	0.153846153846154	0.104154338520974	0	0	2	0
N0.HOG0150306	9.15867e-06	2	0	0.153846153846154	0.104154338520974	0	0	2	0
N0.HOG0150308	9.15867e-06	2	0	0.153846153846154	0.104154338520974	0	0	2	0
N0.HOG0150309	9.15867e-06	2	0	0.153846153846154	0.104154338520974	0	0	2	0
N0.HOG0150310	9.15867e-06	2	0	0.153846153846154	0.104154338520974	0	0	2	0
N0.HOG0150311	9.15867e-06	2	0	0.153846153846154	0.104154338520974	0	0	2	0
N0.HOG0150312	9.15867e-06	2	0	0.153846153846154	0.104154338520974	0	0	2	0
N0.HOG0150313	9.15867e-06	2	0	0.153846153846154	0.104154338520974	0	0	2	0
N0.HOG0150314	9.15867e-06	2	0	0.153846153846154	0.104154338520974	0	0	2	0
N0.HOG0150315	9.15867e-06	2	0	0.153846153846154	0.104154338520974	0	0	2	0
N0.HOG0150316	9.15867e-06	2	0	0.153846153846154	0.104154338520974	0	0	2	0
N0.HOG0150317	9.15867e-06	2	0	0.153846153846154	0.104154338520974	0	0	2	0
N0.HOG0150318	9.15867e-06	2	0	0.153846153846154	0.104154338520974	0	0	2	0
N0.HOG0150319	9.15867e-06	2	0	0.153846153846154	0.104154338520974	0	0	2	0
N0.HOG0150320	9.15867e-06	2	0	0.153846153846154	0.104154338520974	0	0	2	0
N0.HOG0150321	9.15867e-06	2	0	0.153846153846154	0.104154338520974	0	0	2	0
N0.HOG0150322	9.15867e-06	2	0	0.153846153846154	0.104154338520974	0	0	2	0
N0.HOG0150323	9.15867e-06	2	0	0.153846153846154	0.104154338520974	0	0	2	0
N0.HOG0150324	9.15867e-06	2	0	0.153846153846154	0.104154338520974	0	0	2	0
N0.HOG0150325	9.15867e-06	2	0	0.153846153846154	0.104154338520974	0	0	2	0
N0.HOG0150326	9.15867e-06	2	0	0.153846153846154	0.104154338520974	0	0	2	0
N0.HOG0150328	9.15867e-06	2	0	0.153846153846154	0.104154338520974	0	0	2	0
N0.HOG0150329	9.15867e-06	2	0	0.153846153846154	0.104154338520974	0	0	2	0
N0.HOG0150331	9.15867e-06	2	0	0.153846153846154	0.104154338520974	0	0	2	0
N0.HOG0150332	9.15867e-06	2	0	0.153846153846154	0.104154338520974	0	0	2	0
N0.HOG0150333	9.15867e-06	2	0	0.153846153846154	0.104154338520974	0	0	2	0
N0.HOG0150334	9.15867e-06	2	0	0.153846153846154	0.104154338520974	0	0	2	0
N0.HOG0150335	9.15867e-06	2	0	0.153846153846154	0.104154338520974	0	0	2	0
N0.HOG0150336	9.15867e-06	2	0	0.153846153846154	0.104154338520974	0	0	2	0
N0.HOG0170714	9.15867e-06	2	0	0.153846153846154	0.104154338520974	0	0	2	0
N0.HOG0172758	9.15867e-06	2	0	0.153846153846154	0.104154338520974	0	0	2	0
N0.HOG0172777	9.15867e-06	2	0	0.153846153846154	0.104154338520974	0	0	2	0
N0.HOG0172780	9.15867e-06	2	0	0.153846153846154	0.104154338520974	0	0	2	0
N0.HOG0172846	9.15867e-06	2	0	0.153846153846154	0.104154338520974	0	0	2	0
N0.HOG0172847	9.15867e-06	2	0	0.153846153846154	0.104154338520974	0	0	2	0
N0.HOG0172857	9.15867e-06	2	0	0.153846153846154	0.104154338520974	0	0	2	0
N0.HOG0172859	9.15867e-06	2	0	0.153846153846154	0.104154338520974	0	0	2	0
N0.HOG0172866	9.15867e-06	2	0	0.153846153846154	0.104154338520974	0	0	2	0
N0.HOG0172872	9.15867e-06	2	0	0.153846153846154	0.104154338520974	0	0	2	0
N0.HOG0172885	9.15867e-06	2	0	0.153846153846154	0.104154338520974	0	0	2	0
N0.HOG0172889	9.15867e-06	2	0	0.153846153846154	0.104154338520974	0	0	2	0
N0.HOG0172890	9.15867e-06	2	0	0.153846153846154	0.104154338520974	0	0	2	0
N0.HOG0172895	9.15867e-06	2	0	0.153846153846154	0.104154338520974	0	0	2	0
N0.HOG0172903	9.15867e-06	2	0	0.153846153846154	0.104154338520974	0	0	2	0
N0.HOG0172906	9.15867e-06	2	0	0.153846153846154	0.104154338520974	0	0	2	0
N0.HOG0172911	9.15867e-06	2	0	0.153846153846154	0.104154338520974	0	0	2	0
N0.HOG0172912	9.15867e-06	2	0	0.153846153846154	0.104154338520974	0	0	2	0
N0.HOG0172914	9.15867e-06	2	0	0.153846153846154	0.104154338520974	0	0	2	0
N0.HOG0172915	9.15867e-06	2	0	0.153846153846154	0.104154338520974	0	0	2	0
N0.HOG0172916	9.15867e-06	2	0	0.153846153846154	0.104154338520974	0	0	2	0
N0.HOG0172918	9.15867e-06	2	0	0.153846153846154	0.104154338520974	0	0	2	0
N0.HOG0172919	9.15867e-06	2	0	0.153846153846154	0.104154338520974	0	0	2	0
N0.HOG0172920	9.15867e-06	2	0	0.153846153846154	0.104154338520974	0	0	2	0
N0.HOG0172921	9.15867e-06	2	0	0.153846153846154	0.104154338520974	0	0	2	0
N0.HOG0172922	9.15867e-06	2	0	0.153846153846154	0.104154338520974	0	0	2	0
N0.HOG0172924	9.15867e-06	2	0	0.153846153846154	0.104154338520974	0	0	2	0
N0.HOG0172925	9.15867e-06	2	0	0.153846153846154	0.104154338520974	0	0	2	0
N0.HOG0172928	9.15867e-06	2	0	0.153846153846154	0.104154338520974	0	0	2	0
N0.HOG0172930	9.15867e-06	2	0	0.153846153846154	0.104154338520974	0	0	2	0
N0.HOG0172931	9.15867e-06	2	0	0.153846153846154	0.104154338520974	0	0	2	0
N0.HOG0172932	9.15867e-06	2	0	0.153846153846154	0.104154338520974	0	0	2	0
N0.HOG0172933	9.15867e-06	2	0	0.153846153846154	0.104154338520974	0	0	2	0
N0.HOG0172935	9.15867e-06	2	0	0.153846153846154	0.104154338520974	0	0	2	0
N0.HOG0172937	9.15867e-06	2	0	0.153846153846154	0.104154338520974	0	0	2	0
N0.HOG0172938	9.15867e-06	2	0	0.153846153846154	0.104154338520974	0	0	2	0
N0.HOG0172939	9.15867e-06	2	0	0.153846153846154	0.104154338520974	0	0	2	0
N0.HOG0172941	9.15867e-06	2	0	0.153846153846154	0.104154338520974	0	0	2	0
N0.HOG0172942	9.15867e-06	2	0	0.153846153846154	0.104154338520974	0	0	2	0
N0.HOG0172943	9.15867e-06	2	0	0.153846153846154	0.104154338520974	0	0	2	0
N0.HOG0172944	9.15867e-06	2	0	0.153846153846154	0.104154338520974	0	0	2	0
N0.HOG0172945	9.15867e-06	2	0	0.153846153846154	0.104154338520974	0	0	2	0
N0.HOG0172946	9.15867e-06	2	0	0.153846153846154	0.104154338520974	0	0	2	0
N0.HOG0172947	9.15867e-06	2	0	0.153846153846154	0.104154338520974	0	0	2	0
N0.HOG0172948	9.15867e-06	2	0	0.153846153846154	0.104154338520974	0	0	2	0
N0.HOG0172949	9.15867e-06	2	0	0.153846153846154	0.104154338520974	0	0	2	0
N0.HOG0172951	9.15867e-06	2	0	0.153846153846154	0.104154338520974	0	0	2	0
N0.HOG0172953	9.15867e-06	2	0	0.153846153846154	0.104154338520974	0	0	2	0
N0.HOG0172954	9.15867e-06	2	0	0.153846153846154	0.104154338520974	0	0	2	0
N0.HOG0172955	9.15867e-06	2	0	0.153846153846154	0.104154338520974	0	0	2	0
N0.HOG0172957	9.15867e-06	2	0	0.153846153846154	0.104154338520974	0	0	2	0
N0.HOG0172958	9.15867e-06	2	0	0.153846153846154	0.104154338520974	0	0	2	0
N0.HOG0172959	9.15867e-06	2	0	0.153846153846154	0.104154338520974	0	0	2	0
N0.HOG0172960	9.15867e-06	2	0	0.153846153846154	0.104154338520974	0	0	2	0
N0.HOG0172961	9.15867e-06	2	0	0.153846153846154	0.104154338520974	0	0	2	0
N0.HOG0172962	9.15867e-06	2	0	0.153846153846154	0.104154338520974	0	0	2	0
N0.HOG0172963	9.15867e-06	2	0	0.153846153846154	0.104154338520974	0	0	2	0
N0.HOG0172964	9.15867e-06	2	0	0.153846153846154	0.104154338520974	0	0	2	0
N0.HOG0172965	9.15867e-06	2	0	0.153846153846154	0.104154338520974	0	0	2	0
N0.HOG0172966	9.15867e-06	2	0	0.153846153846154	0.104154338520974	0	0	2	0
N0.HOG0172967	9.15867e-06	2	0	0.153846153846154	0.104154338520974	0	0	2	0
N0.HOG0172968	9.15867e-06	2	0	0.153846153846154	0.104154338520974	0	0	2	0
N0.HOG0172969	9.15867e-06	2	0	0.153846153846154	0.104154338520974	0	0	2	0
N0.HOG0172971	9.15867e-06	2	0	0.153846153846154	0.104154338520974	0	0	2	0
N0.HOG0172972	9.15867e-06	2	0	0.153846153846154	0.104154338520974	0	0	2	0
N0.HOG0172973	9.15867e-06	2	0	0.153846153846154	0.104154338520974	0	0	2	0
N0.HOG0172974	9.15867e-06	2	0	0.153846153846154	0.104154338520974	0	0	2	0
N0.HOG0172975	9.15867e-06	2	0	0.153846153846154	0.104154338520974	0	0	2	0
N0.HOG0172976	9.15867e-06	2	0	0.153846153846154	0.104154338520974	0	0	2	0
N0.HOG0172977	9.15867e-06	2	0	0.153846153846154	0.104154338520974	0	0	2	0
N0.HOG0172978	9.15867e-06	2	0	0.153846153846154	0.104154338520974	0	0	2	0
N0.HOG0172979	9.15867e-06	2	0	0.153846153846154	0.104154338520974	0	0	2	0
N0.HOG0172980	9.15867e-06	2	0	0.153846153846154	0.104154338520974	0	0	2	0
N0.HOG0172981	9.15867e-06	2	0	0.153846153846154	0.104154338520974	0	0	2	0
N0.HOG0172982	9.15867e-06	2	0	0.153846153846154	0.104154338520974	0	0	2	0
N0.HOG0172984	9.15867e-06	2	0	0.153846153846154	0.104154338520974	0	0	2	0
N0.HOG0172986	9.15867e-06	2	0	0.153846153846154	0.104154338520974	0	0	2	0
N0.HOG0172987	9.15867e-06	2	0	0.153846153846154	0.104154338520974	0	0	2	0
N0.HOG0172988	9.15867e-06	2	0	0.153846153846154	0.104154338520974	0	0	2	0
N0.HOG0172989	9.15867e-06	2	0	0.153846153846154	0.104154338520974	0	0	2	0
N0.HOG0172990	9.15867e-06	2	0	0.153846153846154	0.104154338520974	0	0	2	0
N0.HOG0172991	9.15867e-06	2	0	0.153846153846154	0.104154338520974	0	0	2	0
N0.HOG0172992	9.15867e-06	2	0	0.153846153846154	0.104154338520974	0	0	2	0
N0.HOG0172993	9.15867e-06	2	0	0.153846153846154	0.104154338520974	0	0	2	0
N0.HOG0172994	9.15867e-06	2	0	0.153846153846154	0.104154338520974	0	0	2	0
N0.HOG0172995	9.15867e-06	2	0	0.153846153846154	0.104154338520974	0	0	2	0
N0.HOG0172997	9.15867e-06	2	0	0.153846153846154	0.104154338520974	0	0	2	0
N0.HOG0172999	9.15867e-06	2	0	0.153846153846154	0.104154338520974	0	0	2	0
N0.HOG0173000	9.15867e-06	2	0	0.153846153846154	0.104154338520974	0	0	2	0
N0.HOG0173001	9.15867e-06	2	0	0.153846153846154	0.104154338520974	0	0	2	0
N0.HOG0173002	9.15867e-06	2	0	0.153846153846154	0.104154338520974	0	0	2	0
N0.HOG0173007	9.15867e-06	2	0	0.153846153846154	0.104154338520974	0	0	2	0
N0.HOG0173008	9.15867e-06	2	0	0.153846153846154	0.104154338520974	0	0	2	0
N0.HOG0173010	9.15867e-06	2	0	0.153846153846154	0.104154338520974	0	0	2	0
N0.HOG0173011	9.15867e-06	2	0	0.153846153846154	0.104154338520974	0	0	2	0
N0.HOG0173012	9.15867e-06	2	0	0.153846153846154	0.104154338520974	0	0	2	0
N0.HOG0173015	9.15867e-06	2	0	0.153846153846154	0.104154338520974	0	0	2	0
N0.HOG0173016	9.15867e-06	2	0	0.153846153846154	0.104154338520974	0	0	2	0
N0.HOG0173017	9.15867e-06	2	0	0.153846153846154	0.104154338520974	0	0	2	0
N0.HOG0173018	9.15867e-06	2	0	0.153846153846154	0.104154338520974	0	0	2	0
N0.HOG0173022	9.15867e-06	2	0	0.153846153846154	0.104154338520974	0	0	2	0
N0.HOG0173023	9.15867e-06	2	0	0.153846153846154	0.104154338520974	0	0	2	0
N0.HOG0173024	9.15867e-06	2	0	0.153846153846154	0.104154338520974	0	0	2	0
N0.HOG0173025	9.15867e-06	2	0	0.153846153846154	0.104154338520974	0	0	2	0
N0.HOG0173026	9.15867e-06	2	0	0.153846153846154	0.104154338520974	0	0	2	0
N0.HOG0173027	9.15867e-06	2	0	0.153846153846154	0.104154338520974	0	0	2	0
N0.HOG0173028	9.15867e-06	2	0	0.153846153846154	0.104154338520974	0	0	2	0
N0.HOG0173030	9.15867e-06	2	0	0.153846153846154	0.104154338520974	0	0	2	0
N0.HOG0173031	9.15867e-06	2	0	0.153846153846154	0.104154338520974	0	0	2	0
N0.HOG0173032	9.15867e-06	2	0	0.153846153846154	0.104154338520974	0	0	2	0
N0.HOG0173033	9.15867e-06	2	0	0.153846153846154	0.104154338520974	0	0	2	0
N0.HOG0173034	9.15867e-06	2	0	0.153846153846154	0.104154338520974	0	0	2	0
N0.HOG0173037	9.15867e-06	2	0	0.153846153846154	0.104154338520974	0	0	2	0
N0.HOG0173040	9.15867e-06	2	0	0.153846153846154	0.104154338520974	0	0	2	0
N0.HOG0173041	9.15867e-06	2	0	0.153846153846154	0.104154338520974	0	0	2	0
N0.HOG0173042	9.15867e-06	2	0	0.153846153846154	0.104154338520974	0	0	2	0
N0.HOG0173045	9.15867e-06	2	0	0.153846153846154	0.104154338520974	0	0	2	0
N0.HOG0173047	9.15867e-06	2	0	0.153846153846154	0.104154338520974	0	0	2	0
N0.HOG0173050	9.15867e-06	2	0	0.153846153846154	0.104154338520974	0	0	2	0
N0.HOG0173052	9.15867e-06	2	0	0.153846153846154	0.104154338520974	0	0	2	0
N0.HOG0173053	9.15867e-06	2	0	0.153846153846154	0.104154338520974	0	0	2	0
N0.HOG0173054	9.15867e-06	2	0	0.153846153846154	0.104154338520974	0	0	2	0
N0.HOG0173055	9.15867e-06	2	0	0.153846153846154	0.104154338520974	0	0	2	0
N0.HOG0173056	9.15867e-06	2	0	0.153846153846154	0.104154338520974	0	0	2	0
N0.HOG0173057	9.15867e-06	2	0	0.153846153846154	0.104154338520974	0	0	2	0
N0.HOG0173060	9.15867e-06	2	0	0.153846153846154	0.104154338520974	0	0	2	0
N0.HOG0173061	9.15867e-06	2	0	0.153846153846154	0.104154338520974	0	0	2	0
N0.HOG0173062	9.15867e-06	2	0	0.153846153846154	0.104154338520974	0	0	2	0
N0.HOG0173063	9.15867e-06	2	0	0.153846153846154	0.104154338520974	0	0	2	0
N0.HOG0173064	9.15867e-06	2	0	0.153846153846154	0.104154338520974	0	0	2	0
N0.HOG0173065	9.15867e-06	2	0	0.153846153846154	0.104154338520974	0	0	2	0
N0.HOG0173066	9.15867e-06	2	0	0.153846153846154	0.104154338520974	0	0	2	0
N0.HOG0173067	9.15867e-06	2	0	0.153846153846154	0.104154338520974	0	0	2	0
N0.HOG0173068	9.15867e-06	2	0	0.153846153846154	0.104154338520974	0	0	2	0
N0.HOG0173069	9.15867e-06	2	0	0.153846153846154	0.104154338520974	0	0	2	0
N0.HOG0173071	9.15867e-06	2	0	0.153846153846154	0.104154338520974	0	0	2	0
N0.HOG0173072	9.15867e-06	2	0	0.153846153846154	0.104154338520974	0	0	2	0
N0.HOG0173073	9.15867e-06	2	0	0.153846153846154	0.104154338520974	0	0	2	0
N0.HOG0173074	9.15867e-06	2	0	0.153846153846154	0.104154338520974	0	0	2	0
N0.HOG0173075	9.15867e-06	2	0	0.153846153846154	0.104154338520974	0	0	2	0
N0.HOG0173076	9.15867e-06	2	0	0.153846153846154	0.104154338520974	0	0	2	0
N0.HOG0173077	9.15867e-06	2	0	0.153846153846154	0.104154338520974	0	0	2	0
N0.HOG0173078	9.15867e-06	2	0	0.153846153846154	0.104154338520974	0	0	2	0
N0.HOG0173082	9.15867e-06	2	0	0.153846153846154	0.104154338520974	0	0	2	0
N0.HOG0173083	9.15867e-06	2	0	0.153846153846154	0.104154338520974	0	0	2	0
N0.HOG0173084	9.15867e-06	2	0	0.153846153846154	0.104154338520974	0	0	2	0
N0.HOG0173085	9.15867e-06	2	0	0.153846153846154	0.104154338520974	0	0	2	0
N0.HOG0173086	9.15867e-06	2	0	0.153846153846154	0.104154338520974	0	0	2	0
N0.HOG0173089	9.15867e-06	2	0	0.153846153846154	0.104154338520974	0	0	2	0
N0.HOG0173091	9.15867e-06	2	0	0.153846153846154	0.104154338520974	0	0	2	0
N0.HOG0173092	9.15867e-06	2	0	0.153846153846154	0.104154338520974	0	0	2	0
N0.HOG0173093	9.15867e-06	2	0	0.153846153846154	0.104154338520974	0	0	2	0
N0.HOG0173095	9.15867e-06	2	0	0.153846153846154	0.104154338520974	0	0	2	0
N0.HOG0173096	9.15867e-06	2	0	0.153846153846154	0.104154338520974	0	0	2	0
N0.HOG0173097	9.15867e-06	2	0	0.153846153846154	0.104154338520974	0	0	2	0
N0.HOG0173100	9.15867e-06	2	0	0.153846153846154	0.104154338520974	0	0	2	0
N0.HOG0173101	9.15867e-06	2	0	0.153846153846154	0.104154338520974	0	0	2	0
N0.HOG0173103	9.15867e-06	2	0	0.153846153846154	0.104154338520974	0	0	2	0
N0.HOG0173104	9.15867e-06	2	0	0.153846153846154	0.104154338520974	0	0	2	0
N0.HOG0173106	9.15867e-06	2	0	0.153846153846154	0.104154338520974	0	0	2	0
N0.HOG0173107	9.15867e-06	2	0	0.153846153846154	0.104154338520974	0	0	2	0
N0.HOG0173108	9.15867e-06	2	0	0.153846153846154	0.104154338520974	0	0	2	0
N0.HOG0173110	9.15867e-06	2	0	0.153846153846154	0.104154338520974	0	0	2	0
N0.HOG0173111	9.15867e-06	2	0	0.153846153846154	0.104154338520974	0	0	2	0
N0.HOG0173113	9.15867e-06	2	0	0.153846153846154	0.104154338520974	0	0	2	0
N0.HOG0173114	9.15867e-06	2	0	0.153846153846154	0.104154338520974	0	0	2	0
N0.HOG0173115	9.15867e-06	2	0	0.153846153846154	0.104154338520974	0	0	2	0
N0.HOG0173116	9.15867e-06	2	0	0.153846153846154	0.104154338520974	0	0	2	0
N0.HOG0173117	9.15867e-06	2	0	0.153846153846154	0.104154338520974	0	0	2	0
N0.HOG0173118	9.15867e-06	2	0	0.153846153846154	0.104154338520974	0	0	2	0
N0.HOG0173119	9.15867e-06	2	0	0.153846153846154	0.104154338520974	0	0	2	0
N0.HOG0173120	9.15867e-06	2	0	0.153846153846154	0.104154338520974	0	0	2	0
N0.HOG0173121	9.15867e-06	2	0	0.153846153846154	0.104154338520974	0	0	2	0
N0.HOG0173122	9.15867e-06	2	0	0.153846153846154	0.104154338520974	0	0	2	0
N0.HOG0173123	9.15867e-06	2	0	0.153846153846154	0.104154338520974	0	0	2	0
N0.HOG0173125	9.15867e-06	2	0	0.153846153846154	0.104154338520974	0	0	2	0
N0.HOG0173127	9.15867e-06	2	0	0.153846153846154	0.104154338520974	0	0	2	0
N0.HOG0173128	9.15867e-06	2	0	0.153846153846154	0.104154338520974	0	0	2	0
N0.HOG0173129	9.15867e-06	2	0	0.153846153846154	0.104154338520974	0	0	2	0
N0.HOG0173131	9.15867e-06	2	0	0.153846153846154	0.104154338520974	0	0	2	0
N0.HOG0173132	9.15867e-06	2	0	0.153846153846154	0.104154338520974	0	0	2	0
N0.HOG0173133	9.15867e-06	2	0	0.153846153846154	0.104154338520974	0	0	2	0
N0.HOG0173134	9.15867e-06	2	0	0.153846153846154	0.104154338520974	0	0	2	0
N0.HOG0173135	9.15867e-06	2	0	0.153846153846154	0.104154338520974	0	0	2	0
N0.HOG0173136	9.15867e-06	2	0	0.153846153846154	0.104154338520974	0	0	2	0
N0.HOG0173137	9.15867e-06	2	0	0.153846153846154	0.104154338520974	0	0	2	0
N0.HOG0173138	9.15867e-06	2	0	0.153846153846154	0.104154338520974	0	0	2	0
N0.HOG0173139	9.15867e-06	2	0	0.153846153846154	0.104154338520974	0	0	2	0
N0.HOG0173141	9.15867e-06	2	0	0.153846153846154	0.104154338520974	0	0	2	0
N0.HOG0173142	9.15867e-06	2	0	0.153846153846154	0.104154338520974	0	0	2	0
N0.HOG0173144	9.15867e-06	2	0	0.153846153846154	0.104154338520974	0	0	2	0
N0.HOG0173146	9.15867e-06	2	0	0.153846153846154	0.104154338520974	0	0	2	0
N0.HOG0173147	9.15867e-06	2	0	0.153846153846154	0.104154338520974	0	0	2	0
N0.HOG0173149	9.15867e-06	2	0	0.153846153846154	0.104154338520974	0	0	2	0
N0.HOG0173150	9.15867e-06	2	0	0.153846153846154	0.104154338520974	0	0	2	0
N0.HOG0173151	9.15867e-06	2	0	0.153846153846154	0.104154338520974	0	0	2	0
N0.HOG0173152	9.15867e-06	2	0	0.153846153846154	0.104154338520974	0	0	2	0
N0.HOG0173153	9.15867e-06	2	0	0.153846153846154	0.104154338520974	0	0	2	0
N0.HOG0173154	9.15867e-06	2	0	0.153846153846154	0.104154338520974	0	0	2	0
N0.HOG0173155	9.15867e-06	2	0	0.153846153846154	0.104154338520974	0	0	2	0
N0.HOG0173156	9.15867e-06	2	0	0.153846153846154	0.104154338520974	0	0	2	0
N0.HOG0173158	9.15867e-06	2	0	0.153846153846154	0.104154338520974	0	0	2	0
N0.HOG0173159	9.15867e-06	2	0	0.153846153846154	0.104154338520974	0	0	2	0
N0.HOG0173160	9.15867e-06	2	0	0.153846153846154	0.104154338520974	0	0	2	0
N0.HOG0173161	9.15867e-06	2	0	0.153846153846154	0.104154338520974	0	0	2	0
N0.HOG0173163	9.15867e-06	2	0	0.153846153846154	0.104154338520974	0	0	2	0
N0.HOG0173164	9.15867e-06	2	0	0.153846153846154	0.104154338520974	0	0	2	0
N0.HOG0173165	9.15867e-06	2	0	0.153846153846154	0.104154338520974	0	0	2	0
N0.HOG0173166	9.15867e-06	2	0	0.153846153846154	0.104154338520974	0	0	2	0
N0.HOG0173167	9.15867e-06	2	0	0.153846153846154	0.104154338520974	0	0	2	0
N0.HOG0173169	9.15867e-06	2	0	0.153846153846154	0.104154338520974	0	0	2	0
N0.HOG0173171	9.15867e-06	2	0	0.153846153846154	0.104154338520974	0	0	2	0
N0.HOG0173172	9.15867e-06	2	0	0.153846153846154	0.104154338520974	0	0	2	0
N0.HOG0173173	9.15867e-06	2	0	0.153846153846154	0.104154338520974	0	0	2	0
N0.HOG0173175	9.15867e-06	2	0	0.153846153846154	0.104154338520974	0	0	2	0
N0.HOG0173176	9.15867e-06	2	0	0.153846153846154	0.104154338520974	0	0	2	0
N0.HOG0173177	9.15867e-06	2	0	0.153846153846154	0.104154338520974	0	0	2	0
N0.HOG0173178	9.15867e-06	2	0	0.153846153846154	0.104154338520974	0	0	2	0
N0.HOG0173179	9.15867e-06	2	0	0.153846153846154	0.104154338520974	0	0	2	0
N0.HOG0173180	9.15867e-06	2	0	0.153846153846154	0.104154338520974	0	0	2	0
N0.HOG0173183	9.15867e-06	2	0	0.153846153846154	0.104154338520974	0	0	2	0
N0.HOG0173184	9.15867e-06	2	0	0.153846153846154	0.104154338520974	0	0	2	0
N0.HOG0173186	9.15867e-06	2	0	0.153846153846154	0.104154338520974	0	0	2	0
N0.HOG0173187	9.15867e-06	2	0	0.153846153846154	0.104154338520974	0	0	2	0
N0.HOG0173188	9.15867e-06	2	0	0.153846153846154	0.104154338520974	0	0	2	0
N0.HOG0173189	9.15867e-06	2	0	0.153846153846154	0.104154338520974	0	0	2	0
N0.HOG0173190	9.15867e-06	2	0	0.153846153846154	0.104154338520974	0	0	2	0
N0.HOG0173191	9.15867e-06	2	0	0.153846153846154	0.104154338520974	0	0	2	0
N0.HOG0173192	9.15867e-06	2	0	0.153846153846154	0.104154338520974	0	0	2	0
N0.HOG0173193	9.15867e-06	2	0	0.153846153846154	0.104154338520974	0	0	2	0
N0.HOG0173195	9.15867e-06	2	0	0.153846153846154	0.104154338520974	0	0	2	0
N0.HOG0173197	9.15867e-06	2	0	0.153846153846154	0.104154338520974	0	0	2	0
N0.HOG0173198	9.15867e-06	2	0	0.153846153846154	0.104154338520974	0	0	2	0
N0.HOG0173199	9.15867e-06	2	0	0.153846153846154	0.104154338520974	0	0	2	0
N0.HOG0173200	9.15867e-06	2	0	0.153846153846154	0.104154338520974	0	0	2	0
N0.HOG0173202	9.15867e-06	2	0	0.153846153846154	0.104154338520974	0	0	2	0
N0.HOG0173205	9.15867e-06	2	0	0.153846153846154	0.104154338520974	0	0	2	0
N0.HOG0173207	9.15867e-06	2	0	0.153846153846154	0.104154338520974	0	0	2	0
N0.HOG0173208	9.15867e-06	2	0	0.153846153846154	0.104154338520974	0	0	2	0
N0.HOG0173209	9.15867e-06	2	0	0.153846153846154	0.104154338520974	0	0	2	0
N0.HOG0173210	9.15867e-06	2	0	0.153846153846154	0.104154338520974	0	0	2	0
N0.HOG0173212	9.15867e-06	2	0	0.153846153846154	0.104154338520974	0	0	2	0
N0.HOG0173213	9.15867e-06	2	0	0.153846153846154	0.104154338520974	0	0	2	0
N0.HOG0173214	9.15867e-06	2	0	0.153846153846154	0.104154338520974	0	0	2	0
N0.HOG0173215	9.15867e-06	2	0	0.153846153846154	0.104154338520974	0	0	2	0
N0.HOG0173216	9.15867e-06	2	0	0.153846153846154	0.104154338520974	0	0	2	0
N0.HOG0173219	9.15867e-06	2	0	0.153846153846154	0.104154338520974	0	0	2	0
N0.HOG0173220	9.15867e-06	2	0	0.153846153846154	0.104154338520974	0	0	2	0
N0.HOG0173221	9.15867e-06	2	0	0.153846153846154	0.104154338520974	0	0	2	0
N0.HOG0173224	9.15867e-06	2	0	0.153846153846154	0.104154338520974	0	0	2	0
N0.HOG0173226	9.15867e-06	2	0	0.153846153846154	0.104154338520974	0	0	2	0
N0.HOG0173227	9.15867e-06	2	0	0.153846153846154	0.104154338520974	0	0	2	0
N0.HOG0173228	9.15867e-06	2	0	0.153846153846154	0.104154338520974	0	0	2	0
N0.HOG0173229	9.15867e-06	2	0	0.153846153846154	0.104154338520974	0	0	2	0
N0.HOG0173230	9.15867e-06	2	0	0.153846153846154	0.104154338520974	0	0	2	0
N0.HOG0173231	9.15867e-06	2	0	0.153846153846154	0.104154338520974	0	0	2	0
N0.HOG0173232	9.15867e-06	2	0	0.153846153846154	0.104154338520974	0	0	2	0
N0.HOG0173233	9.15867e-06	2	0	0.153846153846154	0.104154338520974	0	0	2	0
N0.HOG0173235	9.15867e-06	2	0	0.153846153846154	0.104154338520974	0	0	2	0
N0.HOG0173236	9.15867e-06	2	0	0.153846153846154	0.104154338520974	0	0	2	0
N0.HOG0173237	9.15867e-06	2	0	0.153846153846154	0.104154338520974	0	0	2	0
N0.HOG0173238	9.15867e-06	2	0	0.153846153846154	0.104154338520974	0	0	2	0
N0.HOG0173239	9.15867e-06	2	0	0.153846153846154	0.104154338520974	0	0	2	0
N0.HOG0173240	9.15867e-06	2	0	0.153846153846154	0.104154338520974	0	0	2	0
N0.HOG0173241	9.15867e-06	2	0	0.153846153846154	0.104154338520974	0	0	2	0
N0.HOG0173242	9.15867e-06	2	0	0.153846153846154	0.104154338520974	0	0	2	0
N0.HOG0173243	9.15867e-06	2	0	0.153846153846154	0.104154338520974	0	0	2	0
N0.HOG0173244	9.15867e-06	2	0	0.153846153846154	0.104154338520974	0	0	2	0
N0.HOG0173248	9.15867e-06	2	0	0.153846153846154	0.104154338520974	0	0	2	0
N0.HOG0173252	9.15867e-06	2	0	0.153846153846154	0.104154338520974	0	0	2	0
N0.HOG0173253	9.15867e-06	2	0	0.153846153846154	0.104154338520974	0	0	2	0
N0.HOG0173259	9.15867e-06	2	0	0.153846153846154	0.104154338520974	0	0	2	0
N0.HOG0173264	9.15867e-06	2	0	0.153846153846154	0.104154338520974	0	0	2	0
N0.HOG0173266	9.15867e-06	2	0	0.153846153846154	0.104154338520974	0	0	2	0
N0.HOG0173269	9.15867e-06	2	0	0.153846153846154	0.104154338520974	0	0	2	0
N0.HOG0173272	9.15867e-06	2	0	0.153846153846154	0.104154338520974	0	0	2	0
N0.HOG0173277	9.15867e-06	2	0	0.153846153846154	0.104154338520974	0	0	2	0
N0.HOG0173278	9.15867e-06	2	0	0.153846153846154	0.104154338520974	0	0	2	0
N0.HOG0173281	9.15867e-06	2	0	0.153846153846154	0.104154338520974	0	0	2	0
N0.HOG0173284	9.15867e-06	2	0	0.153846153846154	0.104154338520974	0	0	2	0
N0.HOG0173285	9.15867e-06	2	0	0.153846153846154	0.104154338520974	0	0	2	0
N0.HOG0173286	9.15867e-06	2	0	0.153846153846154	0.104154338520974	0	0	2	0
N0.HOG0017372	9.16349e-06	14	0	1.07692307692308	0.804327545710673	0	0	2	0
N0.HOG0018945	9.16349e-06	12	0	0.923076923076923	0.84323505909771	0	0	2	0
N0.HOG0019967	9.16349e-06	11	0	0.846153846153846	0.766662378857746	0	0	2	0
N0.HOG0020011	9.16349e-06	11	0	0.846153846153846	0.597496420396464	0	0	2	0
N0.HOG0021300	9.16349e-06	10	0	0.769230769230769	0.690167632497168	0	0	2	0
N0.HOG0021305	9.16349e-06	10	0	0.769230769230769	0.621761828358058	0	0	2	0
N0.HOG0021538	9.16349e-06	9	0	0.692307692307692	0.613779959158247	0	0	2	0
N0.HOG0022750	9.16349e-06	9	0	0.692307692307692	0.498518515262143	0	0	2	0
N0.HOG0022972	9.16349e-06	9	0	0.692307692307692	0.613779959158247	0	0	2	0
N0.HOG0022975	9.16349e-06	9	0	0.692307692307692	0.613779959158247	0	0	2	0
N0.HOG0022978	9.16349e-06	9	0	0.692307692307692	0.613779959158247	0	0	2	0
N0.HOG0022981	9.16349e-06	9	0	0.692307692307692	0.613779959158247	0	0	2	0
N0.HOG0022983	9.16349e-06	9	0	0.692307692307692	0.547542474463144	0	0	2	0
N0.HOG0024752	9.16349e-06	8	0	0.615384615384615	0.537545007518888	0	0	2	0
N0.HOG0025157	9.16349e-06	8	0	0.615384615384615	0.537545007518888	0	0	2	0
N0.HOG0025179	9.16349e-06	8	0	0.615384615384615	0.537545007518888	0	0	2	0
N0.HOG0025181	9.16349e-06	8	0	0.615384615384615	0.474185692536075	0	0	2	0
N0.HOG0028247	9.16349e-06	7	0	0.538461538461538	0.461538461538462	0	0	2	0
N0.HOG0028280	9.16349e-06	7	0	0.538461538461538	0.461538461538462	0	0	2	0
N0.HOG0028286	9.16349e-06	7	0	0.538461538461538	0.461538461538462	0	0	2	0
N0.HOG0028288	9.16349e-06	7	0	0.538461538461538	0.461538461538462	0	0	2	0
N0.HOG0028302	9.16349e-06	7	0	0.538461538461538	0.461538461538462	0	0	2	0
N0.HOG0028304	9.16349e-06	7	0	0.538461538461538	0.368910117177902	0	0	2	0
N0.HOG0028314	9.16349e-06	7	0	0.538461538461538	0.402163772855336	0	0	2	0
N0.HOG0028315	9.16349e-06	7	0	0.538461538461538	0.461538461538462	0	0	2	0
N0.HOG0032425	9.16349e-06	6	0	0.461538461538462	0.385895306238267	0	0	2	0
N0.HOG0032426	9.16349e-06	6	0	0.461538461538462	0.332345676841429	0	0	2	0
N0.HOG0032428	9.16349e-06	6	0	0.461538461538462	0.385895306238267	0	0	2	0
N0.HOG0033004	9.16349e-06	6	0	0.461538461538462	0.385895306238267	0	0	2	0
N0.HOG0033012	9.16349e-06	6	0	0.461538461538462	0.385895306238267	0	0	2	0
N0.HOG0033013	9.16349e-06	6	0	0.461538461538462	0.385895306238267	0	0	2	0
N0.HOG0033041	9.16349e-06	6	0	0.461538461538462	0.385895306238267	0	0	2	0
N0.HOG0033052	9.16349e-06	6	0	0.461538461538462	0.332345676841429	0	0	2	0
N0.HOG0033054	9.16349e-06	6	0	0.461538461538462	0.332345676841429	0	0	2	0
N0.HOG0033056	9.16349e-06	6	0	0.461538461538462	0.332345676841429	0	0	2	0
N0.HOG0033060	9.16349e-06	6	0	0.461538461538462	0.385895306238267	0	0	2	0
N0.HOG0034431	9.16349e-06	5	0	0.384615384615385	0.266469355010597	0	0	2	0
N0.HOG0036739	9.16349e-06	5	0	0.384615384615385	0.310880914179029	0	0	2	0
N0.HOG0038649	9.16349e-06	5	0	0.384615384615385	0.310880914179029	0	0	2	0
N0.HOG0038656	9.16349e-06	5	0	0.384615384615385	0.310880914179029	0	0	2	0
N0.HOG0039528	9.16349e-06	5	0	0.384615384615385	0.266469355010597	0	0	2	0
N0.HOG0039532	9.16349e-06	5	0	0.384615384615385	0.266469355010597	0	0	2	0
N0.HOG0040835	9.16349e-06	5	0	0.384615384615385	0.310880914179029	0	0	2	0
N0.HOG0040841	9.16349e-06	5	0	0.384615384615385	0.266469355010597	0	0	2	0
N0.HOG0040848	9.16349e-06	5	0	0.384615384615385	0.310880914179029	0	0	2	0
N0.HOG0040850	9.16349e-06	5	0	0.384615384615385	0.266469355010597	0	0	2	0
N0.HOG0040857	9.16349e-06	5	0	0.384615384615385	0.310880914179029	0	0	2	0
N0.HOG0040944	9.16349e-06	5	0	0.384615384615385	0.310880914179029	0	0	2	0
N0.HOG0040968	9.16349e-06	5	0	0.384615384615385	0.310880914179029	0	0	2	0
N0.HOG0040976	9.16349e-06	5	0	0.384615384615385	0.310880914179029	0	0	2	0
N0.HOG0040991	9.16349e-06	5	0	0.384615384615385	0.310880914179029	0	0	2	0
N0.HOG0040992	9.16349e-06	5	0	0.384615384615385	0.310880914179029	0	0	2	0
N0.HOG0040994	9.16349e-06	5	0	0.384615384615385	0.310880914179029	0	0	2	0
N0.HOG0041000	9.16349e-06	5	0	0.384615384615385	0.266469355010597	0	0	2	0
N0.HOG0041006	9.16349e-06	5	0	0.384615384615385	0.266469355010597	0	0	2	0
N0.HOG0041010	9.16349e-06	5	0	0.384615384615385	0.310880914179029	0	0	2	0
N0.HOG0041011	9.16349e-06	5	0	0.384615384615385	0.266469355010597	0	0	2	0
N0.HOG0041012	9.16349e-06	5	0	0.384615384615385	0.310880914179029	0	0	2	0
N0.HOG0041014	9.16349e-06	5	0	0.384615384615385	0.266469355010597	0	0	2	0
N0.HOG0041016	9.16349e-06	5	0	0.384615384615385	0.310880914179029	0	0	2	0
N0.HOG0043720	9.16349e-06	4	0	0.307692307692308	0.237092846268038	0	0	2	0
N0.HOG0047296	9.16349e-06	4	0	0.307692307692308	0.237092846268038	0	0	2	0
N0.HOG0050491	9.16349e-06	4	0	0.307692307692308	0.237092846268038	0	0	2	0
N0.HOG0050512	9.16349e-06	4	0	0.307692307692308	0.237092846268038	0	0	2	0
N0.HOG0051025	9.16349e-06	4	0	0.307692307692308	0.237092846268038	0	0	2	0
N0.HOG0052182	9.16349e-06	4	0	0.307692307692308	0.237092846268038	0	0	2	0
N0.HOG0052183	9.16349e-06	4	0	0.307692307692308	0.237092846268038	0	0	2	0
N0.HOG0052184	9.16349e-06	4	0	0.307692307692308	0.237092846268038	0	0	2	0
N0.HOG0052185	9.16349e-06	4	0	0.307692307692308	0.237092846268038	0	0	2	0
N0.HOG0052187	9.16349e-06	4	0	0.307692307692308	0.237092846268038	0	0	2	0
N0.HOG0054909	9.16349e-06	4	0	0.307692307692308	0.237092846268038	0	0	2	0
N0.HOG0054934	9.16349e-06	4	0	0.307692307692308	0.237092846268038	0	0	2	0
N0.HOG0054945	9.16349e-06	4	0	0.307692307692308	0.237092846268038	0	0	2	0
[truncated: 195,672 more rows]
