# Supplementary material for: Phylogenomics reveals the evolutionary origins of lichenization in chlorophyte algae
Source: Nat Commun. 2024 May 24;15:4452. doi: 10.1038/s41467-024-48787-z (PMC11126685; doi:10.1038/s41467-024-48787-z)
Supplement: Supplementary file 10 — Supplementary Data 8 [file 41467_2024_48787_MOESM10_ESM.xlsx]

## Sheet: Feuil1
Supplementary Data 8: TrespTZW2008 differentially expressed genes during the symbiosis (from Kono et al, 2020)
Gene_id	logFC_Tresp_LicField	FDR_Tresp_LicField	updown_Tresp_LicField	logFC_Tresp_LicSynt	FDR_Tresp_LicSynt	updown_Tresp_LicSynt
TrespTZW2008_jg10	-1.32842862888749	2.69193297695986e-07	ns	-3.11323615068638	8.32725190328337e-34	down
TrespTZW2008_jg100	0.322204686525786	0.139279739189919	ns	0.128470142381194	0.549970710350727	ns
TrespTZW2008_jg1000	0.0461644342200954	0.900682320836218	ns	-0.00746414556330531	0.983128075622763	ns
TrespTZW2008_jg10003	-6.61262715349801	0.002708625132654	down	-0.846334825159719	0.584222218861864	ns
TrespTZW2008_jg10005	-0.592557672020106	0.392553627427033	ns	0.798290009696659	0.154305114886354	ns
TrespTZW2008_jg10007	-0.337331384919174	0.247726059666649	ns	-1.20456650916955	2.17972633150332e-06	ns
TrespTZW2008_jg10008	2.23401496176814	1.87188263082398e-18	up	2.1838003478119	1.17751089050924e-19	up
TrespTZW2008_jg10009	0.737932715030219	2.9911860521497e-06	ns	0.313062522189031	0.0431549524941619	ns
TrespTZW2008_jg1001	0.392384896890967	0.576376247542866	ns	1.54659446143549	0.00570897627501707	up
TrespTZW2008_jg10010	1.49590323740905	4.09121715711677e-21	ns	1.08351803253977	4.78715772209723e-13	ns
TrespTZW2008_jg10011	1.54479713137565	8.16133967568122e-06	up	1.33253992291135	4.22233623730214e-05	ns
TrespTZW2008_jg10012	-0.485169779002478	0.0985809074477187	ns	-1.14044775844968	1.04463607639664e-05	ns
TrespTZW2008_jg10013	1.56839624688425	1.17979247532275e-08	up	-7.91510689845957	4.12324225040273e-21	down
TrespTZW2008_jg10015	1.24605814773041	1.95727416951751e-10	ns	-0.805894557387763	4.82801943170645e-05	ns
TrespTZW2008_jg10016	-1.37035183330684	0.0204179290269147	ns	1.57089076534272	9.81636864264053e-05	up
TrespTZW2008_jg10017	-0.153631087921506	0.418671769720227	ns	0.20427201946202	0.216363173520112	ns
TrespTZW2008_jg10018	-0.804860477594652	6.966994837893e-05	ns	-2.0553197592287	8.99312061024698e-27	down
TrespTZW2008_jg10019	0.210027415629485	0.343958754059374	ns	1.49479652882835	7.66393416026807e-18	ns
TrespTZW2008_jg1002	-0.682562459928049	0.00602990945039165	ns	-0.594306224750825	0.00815589022377113	ns
TrespTZW2008_jg10020	0.99019343944832	3.32664272792791e-06	ns	0.597352724184607	0.00345926231290271	ns
TrespTZW2008_jg10021	1.16856666866648	2.04198500159804e-05	ns	0.25850905154075	0.370866231041561	ns
TrespTZW2008_jg10022	0.101055303814112	0.844500272788813	ns	1.15601349425226	0.00157541594982496	ns
TrespTZW2008_jg10023	0.874267834593762	1.55678180967259e-06	ns	0.255103926849649	0.170704389808775	ns
TrespTZW2008_jg10024	0.432539139975914	0.0584903566735714	ns	0.307345188649686	0.154991372818081	ns
TrespTZW2008_jg10025	0.552021452661397	0.00126668439547889	ns	0.866014726254401	1.45681243534382e-08	ns
TrespTZW2008_jg10026	-1.53030589182137	2.95816147439734e-16	down	-1.08824849254552	3.18096719958046e-11	ns
TrespTZW2008_jg10027	0.943587986106839	2.58086996194895e-06	ns	-0.0648134645641846	0.776086101757871	ns
TrespTZW2008_jg10028	-0.83805229580194	0.0189595944049171	ns	-0.182801076808482	0.599142738956372	ns
TrespTZW2008_jg10029	0.337361242092942	0.334944640441113	ns	1.05693517780444	0.000171464833486978	ns
TrespTZW2008_jg1003	0.741769743770943	0.241468266797869	ns	-6.60903791780471	9.29615699028134e-08	down
TrespTZW2008_jg10030	1.28140319803735	3.53577158579497e-18	ns	1.89238661567791	1.19772660327687e-43	up
TrespTZW2008_jg10031	1.25583951693833	5.72935839603961e-09	ns	1.12060874593861	2.57473336279693e-08	ns
TrespTZW2008_jg10032	-2.46589919827139	4.31824775378737e-21	down	-1.18571543104988	5.10682851915348e-08	ns
TrespTZW2008_jg10033	-0.590547338432081	0.000920063703996578	ns	-0.322414263042378	0.0488641132186721	ns
TrespTZW2008_jg10034	1.11817681797488	0.0740349627359128	ns	2.34990791210639	2.11994334426468e-05	up
TrespTZW2008_jg10035	-0.0997035823079028	0.513083919993937	ns	-0.919431366772578	9.83092076918124e-14	ns
TrespTZW2008_jg10036	1.70266833308041	6.16474507556231e-08	up	0.72442622881442	0.0188658948793029	ns
TrespTZW2008_jg10037	0.179950322182197	0.557099248948542	ns	1.17517377244055	5.91009011500208e-07	ns
TrespTZW2008_jg10038	-1.23992920726821	0.000135309771557053	ns	0.0823286548509351	0.799825625341348	ns
TrespTZW2008_jg10039	-0.92270489910607	0.010946871607331	ns	-1.03493847650329	0.0014096451348553	ns
TrespTZW2008_jg10040	-0.856196210711237	0.0600935470998228	ns	0.666433217430668	0.0837325205602721	ns
TrespTZW2008_jg10043	-0.160413307788384	0.911269619929548	ns	0.258160778182294	0.837676246065303	ns
TrespTZW2008_jg10044	-3.07989330495272	7.30773823273957e-12	down	-3.90880160405397	2.92674096783399e-21	down
TrespTZW2008_jg10045	-1.85785387851124	0.242440879587389	ns	0.87610982247155	0.513594730177872	ns
TrespTZW2008_jg10046	-1.56406920979633	0.0455707057529336	down	2.08687901634108	0.000156455176895504	up
TrespTZW2008_jg10047	-1.13870269170327	6.13867151003454e-07	ns	1.0389002630461	3.2751180499815e-08	ns
TrespTZW2008_jg10048	2.22941266198065	2.89016039088518e-43	up	0.459098006926434	0.00492035646681773	ns
TrespTZW2008_jg10049	-0.0301842642257887	0.906535711801926	ns	-0.50402828544998	0.00978623187138284	ns
TrespTZW2008_jg1005	-1.97589904442874	4.63367733511639e-06	down	1.34466345057587	3.78711175888456e-05	ns
TrespTZW2008_jg10050	-1.36233096844877	0.0274224791977097	ns	-7.91477670082414	5.54244200816528e-13	down
TrespTZW2008_jg10051	0.541411415241474	0.0187206240050212	ns	-0.129016108324058	0.59231374439154	ns
TrespTZW2008_jg10052	0.555767120118487	0.0354270166316954	ns	0.70137420868586	0.00313271426561055	ns
TrespTZW2008_jg10053	0.254114240007814	0.204123185364179	ns	0.577889588172805	0.000598181537207444	ns
TrespTZW2008_jg10054	0.0278174993940937	0.985726861790599	ns	0.822148572650932	0.488261039666504	ns
TrespTZW2008_jg10055	0.633026628448659	4.09215789194784e-07	ns	0.127173842655864	0.328379698657927	ns
TrespTZW2008_jg10056	2.13141569833926	0.060318670824738	ns	1.52240407856615	0.164216345030388	ns
TrespTZW2008_jg10057	1.02537660403603	0.0996377842538957	ns	2.90089334590422	6.56342546829555e-10	up
TrespTZW2008_jg10058	0.897448545065293	0.0039979495462625	ns	1.9948578632711	5.44768291135959e-14	up
TrespTZW2008_jg10059	0.0332240635787509	0.889895478966603	ns	0.493640831423358	0.00510712906339254	ns
TrespTZW2008_jg1006	0.427318202045947	0.76194888016703	ns	0.482568361883705	0.704716482173843	ns
TrespTZW2008_jg10060	0.111033464670009	0.916480182602332	ns	0.523432714654829	0.546715015919819	ns
TrespTZW2008_jg10061	-0.0648778541065351	0.86799963815971	ns	0.0980538547179798	0.774208208854998	ns
TrespTZW2008_jg10062	-0.788907309815703	0.548895084182393	ns	0.451624620309839	0.699415087138974	ns
TrespTZW2008_jg10063	-3.4594917478961	9.42648764434776e-11	down	1.16112750826464	0.00381711196197482	ns
TrespTZW2008_jg10064	-1.67033591569402	4.44840358636263e-06	down	-0.16798343888971	0.637703931999012	ns
TrespTZW2008_jg10065	-0.892239644944789	0.227305154145729	ns	2.90985167380474	2.34347651541271e-08	up
TrespTZW2008_jg10066	-2.17924338746366	3.53924303416286e-22	down	0.110262241527373	0.586426904400241	ns
TrespTZW2008_jg10068	-1.93304555441609	2.23458610985958e-13	down	-0.5338147275668	0.0186863830909635	ns
TrespTZW2008_jg10069	-0.83124053379846	0.000321688738320739	ns	-1.4302370545183	7.33841364115746e-12	ns
TrespTZW2008_jg1007	1.63458446296575	2.67393993140128e-08	up	3.08675317329165	7.6720894827296e-33	up
TrespTZW2008_jg10070	-3.01365180215208	8.62334630186849e-13	down	-1.56216027085199	7.74607158366834e-06	down
TrespTZW2008_jg10071	-0.429648505933412	0.455665179035261	ns	-7.18972035444058	1.75964064941088e-11	down
TrespTZW2008_jg10073	0.985416730291669	0.467018925506861	ns	2.55812396008929	0.0273873040610584	up
TrespTZW2008_jg10074	0.291923935441141	0.309424651848451	ns	0.258886965925917	0.327950845306682	ns
TrespTZW2008_jg10077	1.18848479656316	0.356034021753176	ns	1.41539192825264	0.227142602777274	ns
TrespTZW2008_jg10078	-0.371744810275769	0.121434400757897	ns	0.762970535273983	0.000123861278334548	ns
TrespTZW2008_jg10079	-0.270637123730691	0.578766783155829	ns	-0.537184344934067	0.201610045846448	ns
TrespTZW2008_jg1008	0.636359336609643	0.0549854964687236	ns	0.421324446829953	0.184142507664526	ns
TrespTZW2008_jg10082	-10.1843482855385	9.44736065661949e-32	down	-0.285948506523059	0.40448182529963	ns
TrespTZW2008_jg10083	1.20074378396815	2.23923908083087e-08	ns	0.307661157884938	0.165146312272886	ns
TrespTZW2008_jg10084	-0.941515087827523	0.169415419047067	ns	-8.37731862478076	8.93816724072595e-13	down
TrespTZW2008_jg10085	0.326248498936205	0.240937960584021	ns	1.2052528385292	7.46971928042116e-08	ns
TrespTZW2008_jg10087	-3.58228801349065	2.90353527535244e-14	down	-0.0728425304214184	0.868390716990578	ns
TrespTZW2008_jg10088	0.378301489291011	0.546114240276171	ns	1.5783351257154	0.0015411964797263	up
TrespTZW2008_jg10089	0.0873719107396137	0.70048932282899	ns	1.27072128965948	6.02198733047537e-15	ns
TrespTZW2008_jg1009	-0.882248732566131	0.0766090214197454	ns	-6.08462520131224	5.38695002177939e-15	down
TrespTZW2008_jg10090	-0.893017885701011	0.127083478170461	ns	-1.30593592967424	0.0122698797217038	ns
TrespTZW2008_jg10091	-0.0059287428584526	0.985800537881366	ns	0.99924256437574	3.72082843312213e-06	ns
TrespTZW2008_jg10092	-0.859082563132555	4.30251837284824e-06	ns	0.351294928423167	0.0326988885452048	ns
TrespTZW2008_jg10093	1.22861820758117	9.0398521874333e-09	ns	1.39571909616441	9.46674715259082e-13	ns
TrespTZW2008_jg10094	0.820652314006015	1.07733402570687e-06	ns	-0.193073558102751	0.284877029638017	ns
TrespTZW2008_jg10095	0.704071564098168	0.000389810763567136	ns	-0.238849500882188	0.246926391875665	ns
TrespTZW2008_jg10096	-0.0109643903644659	0.966922083086567	ns	0.6553200176097	0.000272312748113427	ns
TrespTZW2008_jg10097	-3.97562049535047	3.1962741877393e-06	down	0.220262035878281	0.751089098072408	ns
TrespTZW2008_jg10098	1.14052989917126	0.00663727802504604	ns	0.948689675615377	0.0162019189944536	ns
TrespTZW2008_jg10099	-2.59356266975955	0.0344895404821874	down	-2.41977553889718	0.0241380812923971	down
TrespTZW2008_jg101	0.635329560790062	0.595346146360558	ns	-1.05541233875585	0.340736385736349	ns
TrespTZW2008_jg1010	0.120862381432773	0.70445067245433	ns	-9.98497757416407	8.1755164826022e-49	down
TrespTZW2008_jg10100	-0.632840981572642	0.361295342395276	ns	0.00100324269970976	0.99894156231535	ns
TrespTZW2008_jg10101	-2.54902963511674	1.09135315239929e-06	down	1.03309485588372	0.0105050450759649	ns
TrespTZW2008_jg10103	-3.61898537408906	2.40172212147228e-11	down	-1.16821693767105	0.00700110235350902	ns
TrespTZW2008_jg10104	-2.12927140184992	3.3220047174605e-16	down	-0.366932185581803	0.11535313406143	ns
TrespTZW2008_jg10105	0.574610177224939	0.00221640726762894	ns	0.951473281062738	9.75273663236959e-09	ns
TrespTZW2008_jg10106	2.85419651783211	0.000550931167004727	up	5.37301873062641	1.81099765057727e-11	up
TrespTZW2008_jg10107	0.47774054905765	0.00389521620560338	ns	2.319682949089	3.78039536232378e-65	up
TrespTZW2008_jg10108	0.663705311917207	0.000742791621618334	ns	-1.10429924874317	4.74191287415272e-09	ns
TrespTZW2008_jg10109	-6.8633651475301	4.30934696492991e-114	down	-2.96689194708187	4.50528514736754e-43	down
TrespTZW2008_jg1011	2.88734780901908	7.95340672168319e-08	up	3.43950434391831	7.22969019220127e-12	up
TrespTZW2008_jg10110	3.33209915942877	0.00177766361330831	up	1.27874117053448	0.230514139626459	ns
TrespTZW2008_jg10111	1.3735436416066	2.207990982296e-14	ns	0.8034739770204	3.11610515601255e-06	ns
TrespTZW2008_jg10112	-1.8802374870439	4.18786748697587e-06	down	-1.34201489053145	0.000175948144470085	ns
TrespTZW2008_jg10113	-4.30046502325326	2.55661480792924e-05	down	0.982539889673803	0.164951944896954	ns
TrespTZW2008_jg10114	-0.623578703657835	0.238167482989406	ns	-0.289275530903342	0.560045420239557	ns
TrespTZW2008_jg10115	0.816929893137551	0.5269808514891	ns	0.448718217771662	0.71852722952462	ns
TrespTZW2008_jg10116	0.70517765819165	2.31285687602545e-06	ns	-0.689693954421855	2.7198097552752e-06	ns
TrespTZW2008_jg10117	0.863982566481849	2.56065598133688e-10	ns	0.567713126149044	1.21172778660285e-05	ns
TrespTZW2008_jg10118	-0.716164908226391	0.00581325512823281	ns	-0.515492934071854	0.0291510443239333	ns
TrespTZW2008_jg10119	-1.50160031095715	3.14924551053587e-14	down	-0.24160018052549	0.180524999178348	ns
TrespTZW2008_jg1012	1.20674900784507	0.000130491136853909	ns	2.36651316185506	3.54074826944006e-17	up
TrespTZW2008_jg10120	-0.29448540734156	0.443647228932553	ns	-0.606537516886076	0.0660480867167861	ns
TrespTZW2008_jg10121	1.58984768293292	4.29992338034435e-24	up	0.683956983259025	9.30199557905395e-06	ns
TrespTZW2008_jg10122	2.20249234441122	3.51981338072503e-14	up	1.80532375364155	6.43859069584364e-11	up
TrespTZW2008_jg10123	-1.3054670605036	2.81781723112112e-11	ns	-1.60286137180221	2.26871710876676e-19	down
TrespTZW2008_jg10124	-0.257036876294036	0.523351773326561	ns	-0.649330341061153	0.0582254875710008	ns
TrespTZW2008_jg10125	0.869241054365283	0.0100024547005041	ns	-0.168194976350321	0.642727723845142	ns
TrespTZW2008_jg10126	-1.05588156019085	1.37540421414229e-05	ns	0.610639885781877	0.00252157617358207	ns
TrespTZW2008_jg10127	0.689590593997938	0.287661016503274	ns	3.86526050794739	1.59939265152005e-18	up
TrespTZW2008_jg10128	0.522792744836895	0.000235539003042917	ns	0.62974490549749	9.45373141278933e-07	ns
TrespTZW2008_jg1013	-0.596193495556173	0.139254009735555	ns	1.84955040178732	1.11169620918243e-09	up
TrespTZW2008_jg10131	-0.164295991755856	0.725843678158843	ns	0.787064273015275	0.029651839218608	ns
TrespTZW2008_jg10132	3.08284153246307	1.46007163754506e-09	up	-0.124362074639445	0.839961674652176	ns
TrespTZW2008_jg10133	-0.273026195325675	0.309423461920039	ns	0.399003261680598	0.0787595149234376	ns
TrespTZW2008_jg10134	0.338901764176715	0.102352009008394	ns	-1.94072394613348	5.22538297319852e-19	down
TrespTZW2008_jg10135	0.199402782373888	0.660857118089479	ns	-1.63783491404497	2.01876408856126e-05	down
TrespTZW2008_jg10136	0.736098603354825	0.00293893134940511	ns	1.21725263212826	1.71015916707162e-08	ns
TrespTZW2008_jg10138	1.06005474024473	1.4969693521258e-11	ns	-0.9891918352623	2.09761824802882e-10	ns
TrespTZW2008_jg10139	1.21571342446889	1.04456919686515e-15	ns	0.289957355392127	0.0604071110468421	ns
TrespTZW2008_jg1014	1.49497346211269	5.0244424090099e-12	ns	-0.19754923852761	0.411214406099559	ns
TrespTZW2008_jg10140	-1.81534902283384	8.48974857554913e-09	down	-1.42305860262512	2.41059782547321e-07	ns
TrespTZW2008_jg10141	0.437417575634475	0.277901323213047	ns	-0.580491590727866	0.120107266960683	ns
TrespTZW2008_jg10142	-0.640850273212766	0.144062938762446	ns	0.183238770881035	0.659439558857342	ns
TrespTZW2008_jg10143	-2.72264936198241	5.0706946335254e-07	down	0.779998790663612	0.0763627249534238	ns
TrespTZW2008_jg10144	-0.178253284806993	0.740285067779601	ns	1.62355343656014	4.85608925851744e-05	up
TrespTZW2008_jg10145	-1.19127622975456	0.0189884370045917	ns	1.02519226434482	0.0158929236554223	ns
TrespTZW2008_jg10146	-0.678567154272338	6.07861710747733e-07	ns	-1.10919041313094	5.07176336910261e-19	ns
TrespTZW2008_jg10147	0.507456253720798	0.0804023992557555	ns	1.1305961825206	4.91507919246832e-06	ns
TrespTZW2008_jg10148	0.567558044251814	0.00229402422102173	ns	0.997747776842853	1.16391292325419e-09	ns
TrespTZW2008_jg1015	2.30346183951229	3.35634057160761e-11	up	-1.57852671046117	4.63136953127059e-05	down
TrespTZW2008_jg10151	2.60479311224507	9.53102799044258e-26	up	0.312892328460098	0.234307534832717	ns
TrespTZW2008_jg10152	2.39749555615806	2.23324832583856e-11	up	0.507558082538796	0.173978452712108	ns
TrespTZW2008_jg10154	-1.44882089616633	0.000638247754068008	ns	0.616197559769317	0.0860598666876679	ns
TrespTZW2008_jg10155	0.28587287714974	0.284342005949306	ns	1.68738035240505	1.19538774199858e-15	up
TrespTZW2008_jg10156	1.06627131501885	0.0153754935130831	ns	-0.659427361161796	0.131509792540332	ns
TrespTZW2008_jg10157	0.192299988037028	0.354251552534863	ns	0.0889943357307049	0.657819788389969	ns
TrespTZW2008_jg10158	-1.54837383743003	6.66355038885442e-06	down	-1.44700274909704	2.11912281578771e-06	ns
TrespTZW2008_jg10159	-0.860949701018477	0.00192458255367188	ns	-0.119045147233169	0.65938656818543	ns
TrespTZW2008_jg10160	-0.259922509177297	0.067240345487439	ns	-0.790939654375115	1.95172144980678e-10	ns
TrespTZW2008_jg10161	2.07206295926777	2.96009844148637e-12	up	1.15495255228764	0.000128026725815088	ns
TrespTZW2008_jg10162	-0.615602996954415	0.347223296276407	ns	0.511417620987379	0.371130833029135	ns
TrespTZW2008_jg10164	0.375005074633898	0.304455456374756	ns	-0.858174524621219	0.00863388495413606	ns
TrespTZW2008_jg10165	-4.05059697439765	9.38566458278663e-15	down	1.12450338659677	1.71050685452167e-05	ns
TrespTZW2008_jg10166	1.52758634530172	0.0220346267428704	up	2.46659869573098	4.10749814107135e-05	up
TrespTZW2008_jg10168	-0.351077710625347	0.0793617152625757	ns	0.508979880002295	0.00271604413542757	ns
TrespTZW2008_jg10169	1.17522600787219	2.32313809138929e-06	ns	0.826064075358022	0.000467941453591873	ns
TrespTZW2008_jg1017	-1.06744710203371	0.00254148276403231	ns	-8.91836016355691	3.30910916336891e-30	down
TrespTZW2008_jg10170	0.518611069247587	0.146358597305797	ns	-0.0713551322803375	0.853408966786239	ns
TrespTZW2008_jg10171	1.18904943016052	7.47012197968606e-10	ns	-0.163228117136917	0.437677503808977	ns
TrespTZW2008_jg10172	2.07662183801328	3.61120949854795e-27	up	0.000636602096746747	0.997792014223869	ns
TrespTZW2008_jg10173	0.815178717764843	0.0246226629978369	ns	2.20461631499468	1.32669801607253e-13	up
TrespTZW2008_jg10174	-2.15733175571619	2.71797663335205e-06	down	0.313412633398392	0.434160637842363	ns
TrespTZW2008_jg10175	2.61336142020754	2.97042438672168e-23	up	2.5554339951628	7.74955185991712e-25	up
TrespTZW2008_jg10176	-0.0423426659984474	0.886894003394924	ns	-0.629513892218927	0.00529216018333126	ns
TrespTZW2008_jg10177	-2.30620447734543	0.106846145098564	ns	0.423078839875595	0.738810889063641	ns
TrespTZW2008_jg10178	-1.06060028590944	0.299323170655535	ns	0.239820916558626	0.802286363989702	ns
TrespTZW2008_jg10179	1.25117868715561	5.3965848238096e-07	ns	1.84851862643639	4.39529114511033e-16	up
TrespTZW2008_jg1018	1.09083634957824	1.81320242524268e-08	ns	0.914087783107767	4.69674135285515e-07	ns
TrespTZW2008_jg10180	-0.417016623809079	0.373711264480894	ns	1.79047427872716	4.24188796785836e-07	up
TrespTZW2008_jg10181	-0.674838104746423	0.19830070173309	ns	-0.557298585428885	0.241227630876021	ns
TrespTZW2008_jg10182	0.314072537138883	0.0873240038446132	ns	-0.363141734044556	0.0353188359758212	ns
TrespTZW2008_jg10183	-0.867212464073461	0.000333468533986275	ns	-0.222693308604515	0.340004734015115	ns
TrespTZW2008_jg10184	0.12702509484226	0.485003112820414	ns	0.0866364424829643	0.609334618474896	ns
TrespTZW2008_jg10185	2.18272495332182	0.0327082916684574	up	1.1496837992394	0.260071801764945	ns
TrespTZW2008_jg10186	-4.44401740091173	3.01022476423832e-18	down	0.104074331213264	0.808419372991765	ns
TrespTZW2008_jg10187	-1.37608604235258	4.65224696846821e-06	ns	0.653085770680298	0.0122710343573506	ns
TrespTZW2008_jg10188	0.592328991273229	0.00030860568243177	ns	0.0240052437650266	0.898498829098493	ns
TrespTZW2008_jg10189	2.43538541830227	0.0353977614977972	up	0.885751029067407	0.453157948037196	ns
TrespTZW2008_jg1019	-2.28844754246523	3.95319022213496e-15	down	-1.01951272229888	3.17361466287381e-05	ns
TrespTZW2008_jg10190	0.657418614628606	1.09686021446494e-07	ns	-0.372273963531489	0.002191608552492	ns
TrespTZW2008_jg10192	-0.957416274532983	0.495951991885503	ns	-0.592302387274412	0.643248020246873	ns
TrespTZW2008_jg10193	-0.727631102122272	0.000734080259659826	ns	-2.05593949256371	3.94676743853655e-24	down
TrespTZW2008_jg10194	-0.312896383293539	0.211586637839974	ns	0.364170230595975	0.0953796782912794	ns
TrespTZW2008_jg10196	-1.14059256814473	1.31390936220986e-10	ns	-1.05996926800224	2.42860779134694e-11	ns
TrespTZW2008_jg10197	-0.638430285280446	0.000397817304347246	ns	-0.7498184253394	3.43873956760865e-06	ns
TrespTZW2008_jg10198	-0.343245400404102	0.167476131390079	ns	0.772295386922968	7.79044204447007e-05	ns
TrespTZW2008_jg10199	0.00477974065031245	0.985726861790599	ns	-0.776457912580578	5.24881409733203e-05	ns
TrespTZW2008_jg102	-0.904154014823742	0.0442632657135099	ns	-8.88227982232666	7.51766031498163e-23	down
TrespTZW2008_jg1020	0.347934422905509	0.0185967665714249	ns	-0.492147250531616	0.00031089499039607	ns
TrespTZW2008_jg10200	1.10756187340258	0.0026686890521478	ns	-0.111859219206683	0.786489994945077	ns
TrespTZW2008_jg10201	0.936904994140938	9.3838567711406e-06	ns	1.49958075412093	1.50531732899047e-15	ns
TrespTZW2008_jg10202	0.345258345241267	0.105619918083701	ns	-1.95882280771502	2.41888277399129e-23	down
TrespTZW2008_jg10203	-1.66001900497885	2.89772800208448e-17	down	-1.71236831297984	2.39880371574469e-22	down
TrespTZW2008_jg10204	0.700165321173844	0.00995297428187506	ns	-1.08321876384149	2.71980598773739e-05	ns
TrespTZW2008_jg10205	0.296007179892536	0.695403069138777	ns	-3.7356885722483	3.33991813402992e-07	down
TrespTZW2008_jg10207	0.0684497020554939	0.907597867927888	ns	-1.2611775744347	0.00605291567646584	ns
TrespTZW2008_jg10208	1.00490153709919	1.48966806456769e-08	ns	2.85714455586566	1.29482796052564e-72	up
TrespTZW2008_jg1021	-0.456937126089742	0.105815527497934	ns	-1.16801536972594	2.50604532656128e-06	ns
TrespTZW2008_jg10210	-1.34401451259531	0.000155533039182238	ns	0.383713772975837	0.216317458418401	ns
TrespTZW2008_jg10211	-1.81261125164773	0.00542368923804741	down	-1.20090256017893	0.0371807260886837	ns
TrespTZW2008_jg10213	3.30108447384751	1.58077067433033e-103	up	1.33366018388127	2.05334826738884e-19	ns
TrespTZW2008_jg10214	0.108475668849491	0.467018925506861	ns	-0.150635706276556	0.258097644222812	ns
TrespTZW2008_jg10216	0.397865234164373	0.0109263276281874	ns	0.440015994883804	0.00184189477329224	ns
TrespTZW2008_jg10217	-1.0311945978907	0.00294689722275967	ns	-0.759689809469268	0.0148789180277076	ns
TrespTZW2008_jg10219	-2.31515057052729	0.0926477254979982	ns	-0.781029472012423	0.522165773663157	ns
TrespTZW2008_jg1022	0.806420058729763	0.000184035742746316	ns	-0.196675423151725	0.39286955976268	ns
TrespTZW2008_jg10220	-2.40574512497309	2.69017379155872e-06	down	0.350972429135258	0.403462224888531	ns
TrespTZW2008_jg10221	-0.760555340212174	0.000808843599065896	ns	-0.0627964672237253	0.788949410458597	ns
TrespTZW2008_jg10222	-0.212416547813814	0.213909366981293	ns	-1.63286444716714	1.90837050614682e-27	down
TrespTZW2008_jg10223	0.0832999439204289	0.837739617963628	ns	-0.596535109748515	0.0677426420303365	ns
TrespTZW2008_jg10225	-5.41488369486899	0.000562065918273377	down	3.44435068509937	2.53094799728249e-10	up
TrespTZW2008_jg10227	-0.0514495756465201	0.826314551210775	ns	-0.535903250944291	0.00340661618859643	ns
TrespTZW2008_jg10228	3.90069456584961	1.70062255744022e-14	up	3.28779933555462	9.23394151356564e-12	up
TrespTZW2008_jg10229	0.423837744399121	0.146320731517151	ns	0.765696865425525	0.0024798116145673	ns
TrespTZW2008_jg1023	1.07006245539022	3.10842559875955e-05	ns	0.749034972114946	0.00218061279726935	ns
TrespTZW2008_jg10230	1.89010402650175	0.0129520503257265	up	-1.42293660322081	0.0791368135636264	ns
TrespTZW2008_jg10233	-2.4251433754825	2.89086128236464e-16	down	-2.49971758479732	2.4476129295233e-21	down
TrespTZW2008_jg10234	4.86618544973147	4.67437038870336e-05	up	-0.804496539451515	0.521669489553691	ns
TrespTZW2008_jg10235	-0.883763268068548	0.0161514702448077	ns	-0.492038676878379	0.145148285713081	ns
TrespTZW2008_jg10236	0.521162789066576	0.0615369528364407	ns	0.0588760038570447	0.844801018740677	ns
TrespTZW2008_jg10237	-1.43292215710922	4.78086264113179e-05	ns	-1.65781035827725	1.55643407486176e-07	down
TrespTZW2008_jg10238	-0.609534964503047	0.0400544956588054	ns	-0.201768871410787	0.477548912704619	ns
TrespTZW2008_jg10239	-2.82552533697441	1.6258408390967e-14	down	-0.0355149144500041	0.918462679642173	ns
TrespTZW2008_jg1024	0.948036636642654	0.000187036531622812	ns	0.151278520559673	0.581902456564615	ns
TrespTZW2008_jg10240	-0.530311777858972	0.413463482944041	ns	0.519869725354496	0.348366743511562	ns
TrespTZW2008_jg10242	-0.323106512532979	0.418502140247544	ns	-0.244783367654272	0.502779407787099	ns
TrespTZW2008_jg10243	-1.58690550531629	0.0760260599144699	ns	-1.60258626872073	0.0436313145932172	down
TrespTZW2008_jg10244	-0.182513255976711	0.363225658932942	ns	-0.397527603988299	0.0207999724408039	ns
TrespTZW2008_jg10248	1.02685778995522	1.56022842695469e-09	ns	-0.314910777807986	0.0717992525849203	ns
TrespTZW2008_jg10249	0.463776832257389	0.0386194689425147	ns	-0.0104569660664975	0.966995441688769	ns
TrespTZW2008_jg1025	0.455912632467213	0.0252873151700936	ns	0.623978875268508	0.000598597073844166	ns
TrespTZW2008_jg10250	0.774256446378476	2.56916041507942e-08	ns	-0.104767625102197	0.488888700703828	ns
TrespTZW2008_jg10251	0.109524157006694	0.875182109683749	ns	1.89398018203384	8.76325109560142e-05	up
TrespTZW2008_jg10252	0.0514913200178917	0.76194888016703	ns	0.109078935140448	0.45216716549694	ns
TrespTZW2008_jg10253	0.674610829740472	0.000496292486677286	ns	1.18032287071219	2.44441818603597e-12	ns
TrespTZW2008_jg10254	-2.31231084902437	0.00425682089012237	down	3.58292995725877	1.73995892828334e-15	up
TrespTZW2008_jg10255	-0.0724332129988303	0.923992612856095	ns	-0.822189637016595	0.184642251526868	ns
TrespTZW2008_jg10256	-2.0267882865213	2.98951288171512e-05	down	-0.19480549531544	0.675325148738032	ns
TrespTZW2008_jg10257	-0.348473182491652	0.293333424062103	ns	0.69203660842044	0.011400780912914	ns
TrespTZW2008_jg10259	-0.129096101681254	0.741521319082648	ns	0.0275214650613498	0.940503682851978	ns
TrespTZW2008_jg1026	1.43390910461637	4.01932403738556e-11	ns	0.506929682015297	0.018758705463104	ns
TrespTZW2008_jg10260	1.52086940014128	1.87863077581581e-07	up	0.337745091823403	0.267153657779282	ns
TrespTZW2008_jg10261	-1.01038673632167	4.95151206107196e-05	ns	0.570191281223157	0.00679509489609468	ns
TrespTZW2008_jg10262	-5.94439615591641	8.6692079349291e-23	down	0.343192923969384	0.333548707344662	ns
TrespTZW2008_jg10263	0.909355306206039	0.0451727678194629	ns	-0.504860055296652	0.269036670959084	ns
TrespTZW2008_jg10264	-0.554049111934216	0.152316951534109	ns	0.171983126718295	0.642044487427153	ns
TrespTZW2008_jg10266	0.59337185118703	0.00173303533739807	ns	-1.42001991458479	1.05632752940252e-14	ns
TrespTZW2008_jg10267	0.0196567028022646	0.959045147013857	ns	-0.575816801602542	0.0451641162184295	ns
TrespTZW2008_jg10268	-0.407817277138742	0.00318120793936344	ns	-0.646733135070185	1.58058945580967e-07	ns
TrespTZW2008_jg10269	0.0937719173497097	0.527828446346318	ns	-1.00585944914516	3.65832397621833e-16	ns
TrespTZW2008_jg1027	-0.353531930782734	0.537014697502901	ns	0.615161703939157	0.198104633081903	ns
TrespTZW2008_jg10270	-1.04867935299815	0.498890103758346	ns	-0.021128293660385	0.988473706318426	ns
TrespTZW2008_jg10271	0.31592349479552	0.674599040606808	ns	0.548084749178664	0.399869233865763	ns
TrespTZW2008_jg10272	-0.27730541922469	0.056725071529918	ns	0.0102092060845316	0.9468157113766	ns
TrespTZW2008_jg10273	1.27232559362807	0.00859024797494661	ns	-7.24432017010264	5.54924001329251e-11	down
TrespTZW2008_jg10274	0.420535123189185	0.708766367057475	ns	-2.11353188956709	0.0345801865996115	down
TrespTZW2008_jg10275	-0.219655936295953	0.24264186370422	ns	-1.57346726131165	3.0072894266386e-21	down
TrespTZW2008_jg10276	-0.888326142170498	1.96695680980273e-06	ns	-0.735849223208555	1.0841257931664e-05	ns
TrespTZW2008_jg10277	0.647330934724154	0.000414816501295945	ns	0.389098797747292	0.0265671369479779	ns
TrespTZW2008_jg10279	-2.10228765879889	0.136157312483626	ns	0.548175961042389	0.657102919729858	ns
TrespTZW2008_jg1028	-0.308517022185734	0.527734027472773	ns	3.04967448437943	3.04908078393644e-19	up
TrespTZW2008_jg10281	1.1244025864523	0.281754649222636	ns	-1.39990641202734	0.174543045498768	ns
TrespTZW2008_jg10282	-1.26295534469626	7.96326238116014e-05	ns	1.39016431154662	4.05942564512789e-08	ns
TrespTZW2008_jg10284	-2.27642513713744	2.53489865803217e-08	down	0.327168247416248	0.319127886774289	ns
TrespTZW2008_jg10286	0.471063679061832	0.449857461030966	ns	2.6880623677231	9.67036077041699e-09	up
TrespTZW2008_jg10287	-2.58718696008828	3.05543542668214e-06	down	2.26296746642354	1.0257125976484e-14	up
TrespTZW2008_jg10289	0.300113845153693	0.099271522993689	ns	-0.597740733339872	0.000297003819560647	ns
TrespTZW2008_jg10290	-3.42310291135213	3.95269524513336e-08	down	-8.98493245227121	1.14916619971806e-19	down
TrespTZW2008_jg10291	1.77889653997708	1.64268270243872e-08	up	1.06498532098144	0.000437334040717417	ns
TrespTZW2008_jg10292	-0.13489738895939	0.567684087215153	ns	-1.13316887432766	7.00107923794921e-09	ns
TrespTZW2008_jg10293	-4.65607347382066	1.05833925657267e-15	down	0.104447415883948	0.806742212762202	ns
TrespTZW2008_jg10294	0.631718496322066	0.207758220049606	ns	0.426479902949038	0.370715901185105	ns
TrespTZW2008_jg10295	0.093373239316586	0.572322978039364	ns	1.08750174894969	7.20772939293507e-18	ns
TrespTZW2008_jg10296	1.68961397766853	0.0423613805496371	up	5.69210611096875	1.78914273156033e-17	up
TrespTZW2008_jg10297	-1.52789607396195	0.000548904081912484	down	-0.12212778091171	0.783870192449385	ns
TrespTZW2008_jg10298	0.69561954612832	0.000294303800997883	ns	-0.0138981542419836	0.949403273967059	ns
TrespTZW2008_jg10299	-0.299684002300001	0.594289725303305	ns	-0.409145376668487	0.408481823657743	ns
TrespTZW2008_jg103	0.584420193473906	0.0932161586625925	ns	0.773579249882693	0.0124179468286479	ns
TrespTZW2008_jg1030	0.664885207022846	0.560937988017262	ns	-0.730260549301219	0.498876904586117	ns
TrespTZW2008_jg10300	-0.55691012252925	0.0708285631540086	ns	-0.394521031738544	0.164523216137365	ns
TrespTZW2008_jg10302	0.76920600823364	0.136706444494366	ns	2.31068372324139	5.07285976092013e-09	up
TrespTZW2008_jg10303	0.134129790232133	0.375626833272021	ns	-0.58380821201872	4.59174216376119e-06	ns
TrespTZW2008_jg10304	0.469345176254003	0.0136870586719003	ns	-0.473622094928273	0.00848114876563147	ns
TrespTZW2008_jg10305	-0.765198026794625	0.0114338436468004	ns	-0.418684335321042	0.133952462943742	ns
TrespTZW2008_jg10306	0.695023857775662	0.000183061395545977	ns	0.14102523318786	0.469393822808527	ns
TrespTZW2008_jg10307	0.0698155972976936	0.900646464195058	ns	2.12777689977829	4.41032218590887e-08	up
TrespTZW2008_jg10308	-7.48649416942449	5.38195618974608e-11	down	-7.48649416942449	1.55389700104615e-13	down
TrespTZW2008_jg1031	-5.70161969434398	0.000380130613603113	down	3.71232983419797	1.54398481026611e-09	up
TrespTZW2008_jg10310	0.126668539723005	0.921881602284842	ns	-0.497515154824984	0.657102919729858	ns
TrespTZW2008_jg10311	-2.92146765929578	0.000106696866734164	down	-6.93694384081126	5.90417261679683e-10	down
TrespTZW2008_jg10313	1.31525092184863	0.0156623464351259	ns	1.93759527750637	2.88506045688654e-05	up
TrespTZW2008_jg10314	0.4267252529523	0.262184089762613	ns	-0.494502134794035	0.161363226364585	ns
TrespTZW2008_jg10316	-0.311974535988929	0.139820208487064	ns	-1.20305471555434	5.63588014426905e-11	ns
TrespTZW2008_jg10317	-1.66444495665263	5.14053468523479e-19	down	0.292393113426688	0.0729162328279049	ns
TrespTZW2008_jg10318	-0.212605690633121	0.450366775735969	ns	-0.477544372426231	0.0464871093926901	ns
TrespTZW2008_jg10319	0.35662217731343	0.0427815523946719	ns	-0.0332759719608873	0.860839381938552	ns
TrespTZW2008_jg1032	-0.350702523738093	0.308111732939881	ns	-0.149559881271151	0.649089584350943	ns
TrespTZW2008_jg10320	0.308585088677539	0.602434267935828	ns	-0.737576414662813	0.157546551008475	ns
TrespTZW2008_jg10321	-0.351472164954078	0.759206611630577	ns	-1.34090158045047	0.170571106157044	ns
TrespTZW2008_jg10322	1.48308659450509	5.2915267566903e-09	ns	1.49431035982099	2.58367731681856e-10	ns
TrespTZW2008_jg10323	-2.12495841326163	0.0243592986665881	down	-2.08671812863091	0.0126964694592205	down
TrespTZW2008_jg10324	-0.349870871554219	0.620315445797788	ns	-0.551237731022946	0.372239616546969	ns
TrespTZW2008_jg10326	-0.880731725130024	0.113102542195204	ns	-1.75655037641929	0.00038621297130915	down
TrespTZW2008_jg10327	-0.195043385651325	0.418607396727632	ns	0.115938959147911	0.60470590170092	ns
TrespTZW2008_jg10328	0.0285623519343859	0.947078428837091	ns	0.147525660595961	0.67844784542949	ns
TrespTZW2008_jg10329	0.55562044267086	3.33061346954082e-05	ns	-1.37127934633915	1.63119769283059e-25	ns
TrespTZW2008_jg1033	-0.84388556140024	0.00313738576807189	ns	0.245870385677021	0.363742004489811	ns
TrespTZW2008_jg10330	-0.586447518748601	0.0602042076774261	ns	0.257419582623322	0.375328535996514	ns
TrespTZW2008_jg10331	-1.89177786952198	0.00658476616254895	down	-0.731270439036108	0.239706583942412	ns
TrespTZW2008_jg10332	1.48443045678904	2.80504807745255e-12	ns	-0.490893380733379	0.0246835775781034	ns
TrespTZW2008_jg10333	-0.134510378965739	0.570503982914319	ns	-0.737539270528252	0.000129618728750452	ns
TrespTZW2008_jg10334	-9.46255313746144	1.1211200292463e-07	down	-9.46255313746144	1.25184063880954e-09	down
TrespTZW2008_jg10335	1.53398305326183	6.12515771226585e-12	up	0.185804388359887	0.440043487491251	ns
TrespTZW2008_jg10336	-1.34211659108637	0.354522643257357	ns	-0.323654220205765	0.81220196844931	ns
TrespTZW2008_jg10339	2.23569534891912	1.06264173300869e-39	up	-0.951159265503522	1.62697882552109e-07	ns
TrespTZW2008_jg1034	-0.581881727102165	0.0330137206458102	ns	1.35071845544508	7.34625199219253e-10	ns
TrespTZW2008_jg10342	-0.970658350044061	0.0366113331904464	ns	0.0393155816785297	0.935277146489381	ns
TrespTZW2008_jg10343	1.25537649118646	0.000195462758624906	ns	-7.28401746205001	1.2555621332916e-14	down
TrespTZW2008_jg10344	0.113540585543625	0.779375830732249	ns	-0.744344773802521	0.0231071376286226	ns
TrespTZW2008_jg10345	0.805742217509366	9.93681506629689e-06	ns	0.302259047778202	0.100385302103528	ns
TrespTZW2008_jg10347	-2.92023716463007	1.20941705161953e-07	down	-0.219945520160366	0.649609992586806	ns
TrespTZW2008_jg10348	0.626306702759829	0.100290261371782	ns	-1.60686154411685	9.11822148141286e-06	down
TrespTZW2008_jg10349	2.23590175618596	2.94103898326657e-41	up	0.884469067360951	4.96826160118654e-08	ns
TrespTZW2008_jg1035	0.161214037471059	0.861723570120898	ns	3.25382397337576	3.43213183655928e-07	up
TrespTZW2008_jg10350	0.598149880774857	0.00107910390011231	ns	0.198863775467038	0.280260314063075	ns
TrespTZW2008_jg10351	-4.64167140598368	2.20530342810274e-08	down	0.948478185152246	0.0939674178430615	ns
TrespTZW2008_jg10352	0.275852596009192	0.150904314444125	ns	1.39727555645081	1.26130940841725e-18	ns
TrespTZW2008_jg10353	1.13877052836651	8.58362125341201e-15	ns	1.04145653407095	2.46808828915899e-14	ns
TrespTZW2008_jg10354	-0.986134906290878	1.6830572771263e-07	ns	-0.6367895781158	0.000150195485907688	ns
TrespTZW2008_jg10355	-0.678284152887584	4.97727110817356e-05	ns	-0.568055940646827	0.000166845946872274	ns
TrespTZW2008_jg10356	-2.1756837558934	0.00019486511056091	down	0.265093673701307	0.599549570612697	ns
TrespTZW2008_jg10357	-2.26909414566303	2.70638298777484e-06	down	1.35795624324481	0.000197819478560414	ns
TrespTZW2008_jg10358	-0.505034919198488	0.0601781285787839	ns	1.14472074795481	1.00205878223378e-07	ns
TrespTZW2008_jg10359	1.18410218388186	0.00687010035348663	ns	1.23146555304919	0.00231545111160121	ns
TrespTZW2008_jg1036	-0.431895133067119	0.0796610563247928	ns	-0.0105665084299816	0.968183517272791	ns
TrespTZW2008_jg10360	1.49828966003673	2.57037538442946e-15	ns	-0.190185615597342	0.36692172697108	ns
TrespTZW2008_jg10361	1.49191425920776	2.64539561403351e-06	ns	1.02847946549385	0.000675553898871924	ns
TrespTZW2008_jg10362	-3.68640117850723	8.3457507346706e-30	down	0.459349841440302	0.0677033630800906	ns
TrespTZW2008_jg10363	0.846534926356057	8.50924823560558e-07	ns	0.566930264686646	0.000501033390575911	ns
TrespTZW2008_jg10364	-1.43787476297928	0.00443306220118399	ns	-7.92050186938192	3.13394733070975e-16	down
TrespTZW2008_jg10365	-1.72241909681274	0.155736913291229	ns	-1.70884650762666	0.11216835007162	ns
TrespTZW2008_jg10366	-0.328821387403316	0.106980918693075	ns	0.607093565684147	0.000408440078109722	ns
TrespTZW2008_jg10367	-1.4025699229858	0.00975713978697392	ns	3.3169639488199	1.70369006414916e-25	up
TrespTZW2008_jg10368	2.42079286902898	0.00237181560331856	up	5.04208712467243	1.52286478718195e-12	up
TrespTZW2008_jg10369	-1.55189325789907	5.0369903602601e-06	down	0.582228314706888	0.0508915812461087	ns
TrespTZW2008_jg1037	0.626280843246391	0.0025069139533594	ns	2.02167647838461	1.05832890183727e-28	up
TrespTZW2008_jg10370	0.129898142020955	0.613131379508522	ns	0.367790394051892	0.0841844620362287	ns
TrespTZW2008_jg10371	0.347846164749537	0.0923391167920596	ns	-0.105128016809656	0.617229972593308	ns
TrespTZW2008_jg10372	1.64477682805565	3.00161063235654e-06	up	1.11172542457959	0.000994921950011149	ns
TrespTZW2008_jg10373	0.366586364716018	0.761724145776437	ns	-1.1707064697872	0.27286319862935	ns
TrespTZW2008_jg10376	0.892082920897893	6.3309866357549e-05	ns	0.905087665755709	9.83963951834415e-06	ns
TrespTZW2008_jg10377	0.779744427242667	0.00388554349791944	ns	0.942024659928646	0.000114920821833919	ns
TrespTZW2008_jg10379	2.34072705732683	7.63318825125806e-39	up	0.73671006668358	8.4080081317804e-05	ns
TrespTZW2008_jg1038	-0.139520387023931	0.747229394263061	ns	0.835596042489337	0.0113234860796759	ns
TrespTZW2008_jg10380	-1.00864840009301	0.000411057971631324	ns	-1.41812029852729	3.37004478942287e-08	ns
TrespTZW2008_jg10381	1.40327639664811	4.47102683262492e-16	ns	0.383184849869769	0.0324915766251088	ns
TrespTZW2008_jg10382	-9.29387545912462	3.53577158579497e-18	down	0.813209303832548	0.0472581718308991	ns
TrespTZW2008_jg10383	2.00513670287581	2.05355198758446e-11	up	1.97976504771068	1.93016639372798e-12	up
TrespTZW2008_jg10384	-0.401244921100687	0.737327882914173	ns	-1.05194935858005	0.305165635448234	ns
TrespTZW2008_jg10385	-0.476727534885326	0.0627550298982961	ns	-1.77941185852776	6.66081281602697e-14	down
TrespTZW2008_jg10386	-1.89023195999907	1.31895147324824e-17	down	-1.31013203457579	6.10763610099124e-12	ns
TrespTZW2008_jg10387	-2.1912562143886	0.000313679428874853	down	0.87570303654697	0.0737296884234621	ns
TrespTZW2008_jg10388	-3.98289187700628	1.25347288346548e-07	down	0.352175885732276	0.525392019467824	ns
TrespTZW2008_jg10389	0.536205646651494	0.137444199130644	ns	1.69789412584238	2.18688179879959e-08	up
TrespTZW2008_jg1039	-1.34618878868361	0.00708148710981331	ns	-0.63607050530043	0.163196861803757	ns
TrespTZW2008_jg10390	1.65192107090267	2.67939735345735e-18	up	1.26021344066526	2.4225315201488e-12	ns
TrespTZW2008_jg10391	-0.73568832385893	0.144837622743671	ns	1.3390686753954	0.000509678083154629	ns
TrespTZW2008_jg10392	-0.00578252381608382	0.985800537881366	ns	-1.18211316481001	9.27790059078588e-07	ns
TrespTZW2008_jg10393	-0.481979677499411	0.511673337518993	ns	-2.76854033936132	3.72173160087427e-05	down
TrespTZW2008_jg10395	-1.55582364376192	0.000406294788711775	down	0.657578248316381	0.0757941663802107	ns
TrespTZW2008_jg10396	0.150906695297704	0.705068489183721	ns	1.17459716816484	4.59834499625033e-05	ns
TrespTZW2008_jg10397	2.58699166245318	2.84293092508096e-45	up	0.958841642371598	7.66142991226084e-08	ns
TrespTZW2008_jg10398	-1.21066009329431	8.78732785848064e-10	ns	-0.269521815426613	0.14511123936584	ns
TrespTZW2008_jg10399	-0.171239290176701	0.269590052975911	ns	-0.744752644261168	1.42767516144504e-08	ns
TrespTZW2008_jg104	0.408259421663352	0.0125503217372396	ns	-0.0201417664205723	0.913143593087417	ns
TrespTZW2008_jg1040	0.644528825271149	0.0426616175580612	ns	0.611856666144924	0.036467372090297	ns
TrespTZW2008_jg10400	-1.18624286130341	0.106018247981049	ns	-1.28750556683457	0.0490513428964065	ns
TrespTZW2008_jg10401	0.439470937383489	0.235900297311862	ns	1.01225828416157	0.0012337939344826	ns
TrespTZW2008_jg10402	-7.92223094522559	3.32070301772214e-12	down	0.359570283618405	0.590677356198579	ns
TrespTZW2008_jg10404	1.09971983548043	4.01198883603168e-17	ns	-0.276811929041729	0.0380116581230144	ns
TrespTZW2008_jg10405	-0.123362447987477	0.513134705137656	ns	-1.57102747732892	1.5902953193155e-22	down
TrespTZW2008_jg10406	-0.565427613578798	0.00035282218934847	ns	-1.01612201392012	1.52286478718195e-12	ns
TrespTZW2008_jg10407	-0.277440094884813	0.82509655141263	ns	0.413318732596367	0.700140666905998	ns
TrespTZW2008_jg10408	-0.830604535531587	0.00593921831066938	ns	0.30552689642986	0.270804960450531	ns
TrespTZW2008_jg10409	-1.47617084212475	0.000234010453870512	ns	0.999258540328925	0.00318540653144395	ns
TrespTZW2008_jg1041	-0.540145246130169	0.0120236455780009	ns	0.0118438544077292	0.959454144510056	ns
TrespTZW2008_jg10410	-0.831101895944152	0.000628591930658368	ns	-0.571766764830617	0.00897352882269434	ns
TrespTZW2008_jg10411	-1.92463657406457	1.47720768235984e-22	down	-0.957747449480027	1.23365149529735e-08	ns
TrespTZW2008_jg10412	-0.217734394814999	0.256180466653382	ns	-0.666236327081662	4.53449431358833e-05	ns
TrespTZW2008_jg10413	-0.179211098703165	0.866144363296872	ns	-2.92956108772613	0.00115168603933511	down
TrespTZW2008_jg10414	-1.58380843880895	0.086581316390527	ns	-2.77316410553461	0.001120120399609	down
TrespTZW2008_jg10415	0.484763289311619	0.00273413821833695	ns	-1.59735192967707	8.70024519613872e-24	down
TrespTZW2008_jg10416	0.798736282978212	2.58340091414406e-06	ns	0.422978014327419	0.00962081991687737	ns
TrespTZW2008_jg10417	-1.36748975636996	9.51386977379239e-06	ns	-0.287928521914466	0.321779860985358	ns
TrespTZW2008_jg10418	-4.45391391857632	0.0423206109908306	down	4.76088934512068	9.80571140810356e-05	up
TrespTZW2008_jg10419	1.26845494099319	0.0832028502099243	ns	0.934732515797142	0.18163659409688	ns
TrespTZW2008_jg1042	1.07129546587674	0.0409897529232084	ns	0.0209429125104052	0.972561042109249	ns
TrespTZW2008_jg10420	-2.22861396084101	2.50561862910568e-29	down	-1.02458228849645	1.53878786255639e-09	ns
TrespTZW2008_jg10421	1.66586229447817	4.59353408152968e-06	up	0.98478436587847	0.00483901305636134	ns
TrespTZW2008_jg10422	1.2441513898369	3.18301153163414e-05	ns	0.165624218164852	0.616310449118708	ns
TrespTZW2008_jg10423	-5.87716762750931	5.24181140531442e-16	down	-3.0191711606119	1.70366264330952e-08	down
TrespTZW2008_jg10424	-4.45139438787693	1.51160954991131e-27	down	-2.45199354233729	7.41449168076004e-15	down
TrespTZW2008_jg10425	-0.362790679492182	0.0174995321384078	ns	-0.158615227584714	0.277587594673912	ns
TrespTZW2008_jg10427	-0.812901021797894	0.00954141002355419	ns	1.06876133504095	4.55606218868653e-05	ns
TrespTZW2008_jg10428	-0.316366179710767	0.565011131900631	ns	-0.296020826462218	0.550059452336557	ns
TrespTZW2008_jg10429	-4.16351347188537	0.025071927217478	down	6.10122345637133	1.69254397922387e-16	up
TrespTZW2008_jg1043	1.51885977951054	1.95113874662018e-21	up	1.43163133942674	9.98822980584092e-22	ns
TrespTZW2008_jg10433	-0.797129521458973	0.0336897601178129	ns	0.467396729131323	0.159332827461738	ns
TrespTZW2008_jg10434	-0.622016494965592	0.00863199206807822	ns	0.278816624029073	0.19605709775438	ns
TrespTZW2008_jg10435	0.0103375703265741	0.96189783385482	ns	0.245654570055272	0.123123697421992	ns
TrespTZW2008_jg10436	0.478525580309492	0.0388457500263255	ns	-0.873970434630213	5.33038605575476e-05	ns
TrespTZW2008_jg10437	3.94422951264054	1.53390009934304e-08	up	-0.82690062896953	0.295201001614668	ns
TrespTZW2008_jg10438	-0.00321974455702208	0.991824578603809	ns	0.413981134003773	0.0739858935516202	ns
TrespTZW2008_jg10439	0.654403564039608	0.136523656528408	ns	-0.967186243010346	0.0192666719721655	ns
TrespTZW2008_jg1044	-0.160268918270851	0.739450663733615	ns	0.931492034119737	0.0103967963384362	ns
TrespTZW2008_jg10440	-1.53742413175726	7.75987623493975e-10	down	-1.35840221772378	9.04046806509726e-10	ns
TrespTZW2008_jg10441	0.438792636450484	0.00221197619616563	ns	0.40693927389086	0.00200841238694619	ns
TrespTZW2008_jg10443	0.0788857468683968	0.899307662722591	ns	0.151712336349773	0.779676938356054	ns
TrespTZW2008_jg10445	-0.636050253550151	0.0111693894565843	ns	-1.54281509097995	6.61009093374551e-12	down
TrespTZW2008_jg10447	0.590597582301797	0.0329933458516523	ns	1.6578079515591	5.03679810039021e-13	up
TrespTZW2008_jg10449	0.423121511939522	0.0741555048274338	ns	-1.97673316955987	4.17436963095059e-19	down
TrespTZW2008_jg1045	0.391508849326132	0.0188871798994389	ns	-0.417698377203717	0.00794555560461317	ns
TrespTZW2008_jg10450	-0.270296969295004	0.3631149424605	ns	-0.775590978700787	0.00210458841507891	ns
TrespTZW2008_jg10451	-3.27428156984753	0.0224829304417579	down	-0.68558542282166	0.570162399854006	ns
TrespTZW2008_jg10452	-0.772669338588057	0.00146864169078918	ns	-1.48698288376711	1.33166064227873e-11	ns
TrespTZW2008_jg10453	0.459129853617862	0.0912613848730451	ns	-0.608197859747625	0.0160902336354535	ns
TrespTZW2008_jg10454	0.0999015463034236	0.598027847122933	ns	-0.402496073477235	0.0100704205234441	ns
TrespTZW2008_jg10455	-0.927929290506435	0.0257984424595783	ns	-0.111156251701968	0.788949410458597	ns
TrespTZW2008_jg10457	-0.407254914187344	0.0383045213816189	ns	-0.489736728151237	0.00531987152675208	ns
TrespTZW2008_jg10458	-1.37363756550419	4.15512417077966e-13	ns	-0.43627541024252	0.0106745038062085	ns
TrespTZW2008_jg1046	-0.0780738870105294	0.709555531301032	ns	-0.29613892671255	0.084572386752719	ns
TrespTZW2008_jg10460	0.396550859159218	0.0520960483067586	ns	-1.24144033033127	3.11362164895026e-11	ns
TrespTZW2008_jg10461	-0.133767524411563	0.674599040606808	ns	2.06126436866913	1.14946936976222e-20	up
TrespTZW2008_jg10462	0.227958930884554	0.148303299730422	ns	-0.708102006784373	4.2029806100478e-07	ns
TrespTZW2008_jg10464	1.4965119154525	8.74258056765953e-11	ns	0.091197097398649	0.736507494918852	ns
TrespTZW2008_jg10465	1.9186524824051	8.8478959940527e-08	up	-0.573869309713751	0.12939827289406	ns
TrespTZW2008_jg10466	-8.28456180258553	2.43425531784333e-73	down	-0.841632006347474	0.000957560898120795	ns
TrespTZW2008_jg10468	-0.386846028329805	0.0497556422954395	ns	-0.938924460853659	6.99620932411481e-08	ns
TrespTZW2008_jg10469	-0.66184655720335	0.0852146140659103	ns	-0.197321280537938	0.59554860225428	ns
TrespTZW2008_jg1047	0.110519738319441	0.911294545094358	ns	-0.752272075510963	0.3618294080854	ns
TrespTZW2008_jg10470	-0.790645648937821	0.00105670587562045	ns	0.00885919925477751	0.973394095914742	ns
TrespTZW2008_jg10471	1.68909704619591	3.16100730584016e-29	up	0.421448417289065	0.00767905723973356	ns
TrespTZW2008_jg10472	1.39323181548213	7.17035050457326e-20	ns	1.21587352524132	1.98741129574001e-17	ns
TrespTZW2008_jg10473	-0.612333510892352	0.00992516361675968	ns	-1.34044992361233	3.18991079330079e-10	ns
TrespTZW2008_jg10478	-0.628421899023841	0.0502454988370456	ns	-0.300606000406705	0.3208272333697	ns
TrespTZW2008_jg10479	-1.08234136180903	1.04442225829268e-06	ns	-0.767804431328142	9.81164326127669e-05	ns
TrespTZW2008_jg1048	-1.64147927826732	0.150793876420742	ns	-0.65241560731346	0.524317563580765	ns
TrespTZW2008_jg10480	-2.98848587304332	1.44405225473386e-11	down	-0.772608754508747	0.0346955935536309	ns
TrespTZW2008_jg10481	1.21790539390127	7.45390925751106e-08	ns	1.08991705079181	2.42614425709306e-07	ns
TrespTZW2008_jg10482	-4.21497622337015	2.42244274336533e-14	down	-10.765509991792	5.41344998524756e-34	down
TrespTZW2008_jg10485	-0.50495019567613	0.0013882080804374	ns	-0.705378449649064	6.26792025634751e-07	ns
TrespTZW2008_jg10486	-0.953467741933862	8.06350630210288e-06	ns	0.809829774406793	2.39724970014797e-06	ns
TrespTZW2008_jg10487	-2.75372295985743	4.01573710816618e-10	down	1.46183749007434	1.73478234201193e-08	ns
TrespTZW2008_jg10488	-6.79792050944784	7.85302075363296e-08	down	1.82008346064412	1.44181068692693e-05	up
TrespTZW2008_jg10489	-1.11734216508971	4.45065791634294e-07	ns	-0.980132271192609	7.10306328623727e-07	ns
TrespTZW2008_jg1049	1.02354167663669	4.55432148148547e-10	ns	0.768572166359484	6.25403660848278e-07	ns
TrespTZW2008_jg10490	0.965450459045205	3.04923292363332e-10	ns	-0.816999728954079	5.34610041416479e-08	ns
TrespTZW2008_jg10491	1.58407826611181	0.211077785721122	ns	1.96436897451433	0.0911337177214205	ns
TrespTZW2008_jg10492	-1.96783726462062	0.0188112426736469	down	-7.88929172860132	1.51528155857656e-09	down
TrespTZW2008_jg10493	-0.317138186197954	0.214436881358713	ns	0.410167533265558	0.0617789415765193	ns
TrespTZW2008_jg10495	-0.488916720152687	0.0290437905532905	ns	0.487045940708028	0.0103814208160082	ns
TrespTZW2008_jg10496	1.4415727048069	0.0036112317794745	ns	2.48424825414675	1.04688966116727e-08	up
TrespTZW2008_jg10497	-1.56384399989758	0.000422077698539802	down	-1.0081597030594	0.0104322802034979	ns
TrespTZW2008_jg10498	0.0357993764933737	0.865365815157574	ns	-0.140313247917239	0.42171238292538	ns
TrespTZW2008_jg10499	-3.61414297754531	3.88203521283892e-08	down	0.0137784348572434	0.979667651769435	ns
TrespTZW2008_jg105	-0.086268018744085	0.841163244248319	ns	0.191134356297145	0.601964877954723	ns
TrespTZW2008_jg1050	-2.41904738788008	0.000206306235027022	down	1.53655495328919	0.000129113147218153	up
TrespTZW2008_jg10500	-0.573954258629598	0.0223115075128152	ns	-0.032468117615981	0.902232705598589	ns
TrespTZW2008_jg10501	-0.517761897437188	0.000372301180666123	ns	-0.739871290238651	1.56378056355777e-08	ns
TrespTZW2008_jg10502	-2.16253670867457	4.35352343863987e-32	down	0.794980775282439	3.70860476841752e-08	ns
TrespTZW2008_jg10503	0.224855837424662	0.260706679504046	ns	-0.224929154553295	0.224014987074468	ns
TrespTZW2008_jg10504	1.27423885554827	2.05931786495949e-12	ns	-1.10718238262362	1.51230087777131e-09	ns
TrespTZW2008_jg10505	1.32579536363633	2.06147778389796e-12	ns	0.0844325958895415	0.696539181639749	ns
TrespTZW2008_jg10506	-1.62005444702004	5.30702413518603e-13	down	0.0156203336611641	0.944881652720713	ns
TrespTZW2008_jg10507	-0.512490157763646	0.0166369647499899	ns	-0.414446362386295	0.0331798372246706	ns
TrespTZW2008_jg10508	-0.43844955146561	0.00498291301839393	ns	0.588355407585696	8.87260211291759e-06	ns
TrespTZW2008_jg10509	-2.16031313989767	3.32045206505386e-06	down	0.500846012437381	0.221666545902197	ns
TrespTZW2008_jg1051	-1.04954750442826	8.8650138196598e-06	ns	-0.89997479047789	2.10536791929556e-05	ns
TrespTZW2008_jg10510	1.11807061151963	5.08096068583565e-10	ns	-0.640806087139978	0.000373284186545358	ns
TrespTZW2008_jg10511	-0.587180435813492	0.092699500269907	ns	-1.76464196245897	1.72769393763736e-08	down
TrespTZW2008_jg10512	0.901606885312203	0.0508169630235302	ns	2.2720937364452	1.9348023001682e-08	up
TrespTZW2008_jg10513	-1.39391156951515	0.00150971690826103	ns	-2.03447658727765	3.25230524471147e-07	down
TrespTZW2008_jg10514	0.585553016318842	0.603242785219081	ns	-0.197679242586327	0.859974756786468	ns
TrespTZW2008_jg10515	-0.666479573892203	0.150759692275272	ns	-1.15384129593591	0.00514156882257792	ns
TrespTZW2008_jg10516	0.679362847431967	1.25272794531256e-05	ns	-1.21595870395022	5.2222071143808e-16	ns
TrespTZW2008_jg10517	0.921422620129185	0.0125808433575326	ns	-0.131349376501358	0.74446141232869	ns
TrespTZW2008_jg10519	-0.577116036105073	0.378935041004039	ns	-8.13106876983763	8.06364329035464e-13	down
TrespTZW2008_jg1052	0.303233472666104	0.153344825590749	ns	1.07316160137672	8.83046774229929e-10	ns
TrespTZW2008_jg10520	0.00895758059183967	0.96395763601821	ns	-0.0973717108001233	0.540186553598715	ns
TrespTZW2008_jg10522	0.408082149827037	0.0879934371360457	ns	-0.887758344075433	5.33698719646158e-05	ns
TrespTZW2008_jg10523	0.727999335818391	3.21813853157054e-08	ns	-0.248720774296872	0.061335030369911	ns
TrespTZW2008_jg10524	-0.330318861999539	0.0852230632493307	ns	-0.670289260134581	6.56472569591993e-05	ns
TrespTZW2008_jg10525	-1.88762604305789	0.00401976388980476	down	-0.745286978301295	0.190843263388213	ns
TrespTZW2008_jg10526	0.751826912913833	1.16726271092903e-06	ns	0.199414941715405	0.208270227319383	ns
TrespTZW2008_jg10527	2.27718783604635	0.0622289262288962	ns	1.44321193273825	0.224247926961969	ns
TrespTZW2008_jg10528	-0.0847488252067246	0.769623986812765	ns	-0.559301438986563	0.0152042778619019	ns
TrespTZW2008_jg10529	-1.64177931468796	0.000270214133863959	down	-1.08801706138425	0.00631901772813204	ns
TrespTZW2008_jg1053	0.624196979789843	0.00568444119585953	ns	0.502684429352596	0.0169534933074164	ns
TrespTZW2008_jg10530	1.6462370899664	4.16026334993732e-50	up	1.16050909587062	2.69573121726335e-28	ns
TrespTZW2008_jg10531	0.532745364453228	0.000697427150991391	ns	0.395599023758447	0.0070828642361786	ns
TrespTZW2008_jg10532	-0.140522522722927	0.517700248896057	ns	-0.266622540135144	0.153371491208179	ns
TrespTZW2008_jg10533	1.24844836202258	0.0535164318053869	ns	3.21862240849022	4.250607730446e-11	up
TrespTZW2008_jg10534	-2.77234699550615	1.41490784990696e-10	down	-0.43298459851357	0.240142798768701	ns
TrespTZW2008_jg10535	-2.88805780249427	0.000125753257716911	down	2.24486557747562	5.61220197274236e-05	up
TrespTZW2008_jg10536	0.897504872419568	0.00045620360039341	ns	0.600815527217301	0.01366108517194	ns
TrespTZW2008_jg10537	0.540741771103825	0.248202044447373	ns	-0.0575255166293278	0.908036351733745	ns
TrespTZW2008_jg10538	0.31505254467694	0.0353361845701121	ns	-0.709167355636942	3.51203648120476e-07	ns
TrespTZW2008_jg1054	-0.672737570416788	0.00617827304525221	ns	0.54038450991593	0.0127115309087524	ns
TrespTZW2008_jg10540	1.18243799458388	3.58576944790276e-05	ns	-0.106860454955349	0.741668136396199	ns
TrespTZW2008_jg10542	2.78220384649104	2.38902095775173e-07	up	4.08289808906999	3.87292829126187e-16	up
TrespTZW2008_jg10543	-1.19558906427308	1.94611064171733e-11	ns	0.183309665279263	0.274742298023766	ns
TrespTZW2008_jg10544	-0.950299317540938	2.49347309735481e-05	ns	-0.187110512519638	0.389163401975678	ns
TrespTZW2008_jg10545	-0.626578410704716	1.49603455494469e-05	ns	-1.82140442925759	5.882199675821e-41	down
TrespTZW2008_jg10546	-8.64031384258034	7.84167285423624e-41	down	-1.21578504676529	3.26604545495587e-05	ns
TrespTZW2008_jg10547	-0.792860483649551	0.105981563111961	ns	-1.29215892721377	0.00300097851157342	ns
TrespTZW2008_jg10548	0.273574826673885	0.10675275787609	ns	0.547501414979018	0.000183687053422776	ns
TrespTZW2008_jg10549	0.0727529697231299	0.744171863299175	ns	0.899041944391869	4.94413353236741e-08	ns
TrespTZW2008_jg1055	1.95090392230761	2.34634986433897e-06	up	1.44923481433313	0.000229259465668654	ns
TrespTZW2008_jg10550	-0.00692063474776122	0.995728911201735	ns	-1.68666865514037	0.080836274535487	ns
TrespTZW2008_jg10551	0.467974737586163	0.0230982412994726	ns	0.966731297499905	7.28940831569023e-08	ns
TrespTZW2008_jg10552	-2.39913439747988	0.000162274968796615	down	-5.17130620439514	5.48465954462649e-16	down
TrespTZW2008_jg10555	-0.962546936434093	0.0901413128407328	ns	-0.460634775799663	0.382240034860037	ns
TrespTZW2008_jg10556	1.61060728369055	1.54114385931615e-11	up	1.62672454561031	2.40522099010075e-13	up
TrespTZW2008_jg10557	2.60785370766558	0.0248890355668059	up	3.09898983701169	0.0045759187571828	up
TrespTZW2008_jg10558	1.50167004132445	2.06110238358201e-10	up	-0.593438014670204	0.0226312186355776	ns
TrespTZW2008_jg10559	-0.826353209708328	3.44366043256442e-07	ns	-0.398701049870822	0.0069549527860418	ns
TrespTZW2008_jg1056	1.16837937204172	0.049268132936677	ns	2.19220457384436	2.95484287335571e-05	up
TrespTZW2008_jg10560	-1.30131611312955	0.307479398011383	ns	-1.36166867979527	0.230693141546251	ns
TrespTZW2008_jg10561	-0.454266457619499	0.205231269117299	ns	1.91283688310417	9.35818104937294e-15	up
TrespTZW2008_jg10562	-1.37698264240619	0.179838436967999	ns	-9.52096489753831	6.58869323776502e-10	down
TrespTZW2008_jg10563	-1.83379357303282	7.12391539673921e-05	down	-0.756294569286246	0.0643055334489466	ns
TrespTZW2008_jg10564	-0.733165870160331	0.303710174011559	ns	0.56658788679159	0.361170572385565	ns
TrespTZW2008_jg10565	-4.26468418703587	2.38158031732464e-22	down	-1.00706968991983	0.00256654153207796	ns
TrespTZW2008_jg10567	1.68329238076192	0.000567502076934061	up	1.76059398787122	8.87325756417075e-05	up
TrespTZW2008_jg10568	-0.00433505194336906	0.989336291812725	ns	-0.28764071917268	0.271264247570784	ns
TrespTZW2008_jg10569	-2.55924218204294	1.72959975754972e-06	down	-2.875708230089	2.17420026749302e-09	down
TrespTZW2008_jg1057	-2.30003471440742	7.11173483659326e-07	down	-1.20516545360935	0.00263381223036061	ns
TrespTZW2008_jg10571	0.257900921394202	0.143814906890151	ns	-0.461514164532581	0.00356112217771261	ns
TrespTZW2008_jg10572	0.725071371760363	0.000116622464238391	ns	0.910346891243797	9.11307669363597e-08	ns
TrespTZW2008_jg10573	-0.336309917069457	0.60844593426586	ns	1.07581756626161	0.0335579226539819	ns
TrespTZW2008_jg10574	-1.05127325961802	0.364945000296915	ns	-0.941531441022693	0.365026421360371	ns
TrespTZW2008_jg10575	3.03993575433591	0.0109843306395982	up	0.516936452220466	0.685313342911869	ns
TrespTZW2008_jg10576	1.04761196428632	4.86244581484262e-07	ns	0.778166592942026	7.27369979733932e-05	ns
TrespTZW2008_jg10577	-1.52781711076412	1.25392790597393e-07	down	0.0192179576712045	0.948551820890304	ns
TrespTZW2008_jg10578	-2.16970927475704	1.49549290876093e-16	down	-2.96712223548699	6.5123177759358e-34	down
TrespTZW2008_jg10579	2.25688484294099	1.25252737040806e-13	up	1.74615654461139	1.74281120259983e-09	up
TrespTZW2008_jg1058	-1.295267292497	2.73403403624179e-11	ns	0.145107577824873	0.42055887682676	ns
TrespTZW2008_jg10583	1.0053310993112	0.421180103632454	ns	2.20176036220713	0.0421493277974911	up
TrespTZW2008_jg10585	-2.13500050180042	2.24927259164328e-06	down	1.39195283848687	3.08829313422806e-05	ns
TrespTZW2008_jg10586	-0.5950781065249	0.180432669392652	ns	0.380604462835616	0.33891227670873	ns
TrespTZW2008_jg10587	-0.698020346131469	0.0140899171723236	ns	0.287977199890454	0.277587594673912	ns
TrespTZW2008_jg10588	1.38538949803224	2.22814009623446e-08	ns	0.469881841088485	0.0677202289145439	ns
TrespTZW2008_jg10589	-0.240430249766165	0.120787358291939	ns	-0.948206121736059	2.97045899913208e-12	ns
TrespTZW2008_jg1059	-0.817755392535064	0.115958397866678	ns	-7.21682408403101	1.64581778900421e-12	down
TrespTZW2008_jg10590	-2.03559800370601	6.37916533164043e-15	down	-1.63247597833814	9.0820223483034e-13	down
TrespTZW2008_jg10592	2.69489082792779	3.34230026505275e-69	up	0.97534850390417	4.08326464149773e-11	ns
TrespTZW2008_jg10593	-0.994060380999725	1.1561646438875e-13	ns	-1.54454172155252	3.64851511922825e-36	down
TrespTZW2008_jg10594	-1.3860095740427	3.84751377009927e-11	ns	-0.280213091106452	0.149993971386258	ns
TrespTZW2008_jg10596	-0.865813501002161	0.203709901051314	ns	0.0575751488606284	0.932935438008987	ns
TrespTZW2008_jg10597	-0.330274430772506	0.585672695407538	ns	0.128641171895217	0.820085882184261	ns
TrespTZW2008_jg10598	-0.9631088539647	7.04693914348958e-05	ns	-0.452560639273901	0.041644019423236	ns
TrespTZW2008_jg10599	-5.70968403899462	1.33861228422766e-13	down	-0.448077144338713	0.377185751533823	ns
TrespTZW2008_jg1060	0.655171443334172	8.11020566171881e-05	ns	-0.117878701929846	0.506362949836356	ns
TrespTZW2008_jg10600	0.317589991044341	0.161981641889845	ns	0.496089127129608	0.0124366118162411	ns
TrespTZW2008_jg10601	-1.82984174600925	0.183051251947511	ns	-0.302169171405245	0.812800135607279	ns
TrespTZW2008_jg10602	0.926317247026473	0.000903343629516987	ns	1.47958555371702	2.61555824923818e-09	ns
TrespTZW2008_jg10603	-1.51410339350567	2.605051030327e-07	down	-0.256483565953442	0.360399045035417	ns
TrespTZW2008_jg10604	-0.416372029960441	0.146320731517151	ns	0.466395894203499	0.06190171456825	ns
TrespTZW2008_jg10605	-0.162608738672681	0.53836527339438	ns	-0.663569494495697	0.0023661282222744	ns
TrespTZW2008_jg10606	0.741541513285286	6.45134716592316e-05	ns	-0.394119051357546	0.0320463164991893	ns
TrespTZW2008_jg10607	-0.799443167123773	0.0070731852961176	ns	0.355850831953236	0.182245272218836	ns
TrespTZW2008_jg10609	1.21684642036135	7.17770577550433e-12	ns	-0.623131463165386	0.000451200413701375	ns
TrespTZW2008_jg1061	-0.409879761227918	0.75142893000079	ns	-0.173519150735706	0.883737180963313	ns
TrespTZW2008_jg10610	3.79023233799022	1.03637155912621e-05	up	4.89686794579873	4.33838386548178e-09	up
TrespTZW2008_jg10611	-2.43909749406429	1.06674260759949e-26	down	-1.09885527779818	1.05745514201422e-08	ns
TrespTZW2008_jg10612	-0.377010581969396	0.736104917620969	ns	-3.43545566765488	0.00108427315663017	down
TrespTZW2008_jg10613	-0.658395113406261	0.0210011256573217	ns	0.0996273114625121	0.728202994866281	ns
TrespTZW2008_jg10615	-1.54555847672101	7.55785075543215e-08	down	1.11756299210306	1.0235056427568e-06	ns
TrespTZW2008_jg10616	0.499889635773665	0.0492495752614101	ns	-0.582050919422702	0.0143109323340311	ns
TrespTZW2008_jg10618	-0.0731519510403515	0.730087731345637	ns	0.303263842330043	0.0684985580793645	ns
TrespTZW2008_jg1062	-1.04569363064354	1.61764169300912e-07	ns	-1.00579834511652	1.81964700940137e-08	ns
TrespTZW2008_jg10621	-5.17951959039034	5.16992864256776e-10	down	0.483626542065068	0.402148422256841	ns
TrespTZW2008_jg10622	-0.701419325541663	1.52126004842358e-06	ns	-1.81847529595237	2.59778562494326e-40	down
TrespTZW2008_jg10623	-0.00736043265376347	0.975430066320493	ns	1.31411077782367	1.68980812293823e-18	ns
TrespTZW2008_jg10624	2.50781229323087	0.0104486854777807	up	-0.236117970524083	0.833222145571521	ns
TrespTZW2008_jg10625	0.872995619211299	0.00124220633960669	ns	0.790360230234957	0.00162102760461159	ns
TrespTZW2008_jg10627	1.12029990694811	0.000162274968796615	ns	0.829847704549226	0.00314864272501463	ns
TrespTZW2008_jg10628	-0.476188684745548	0.0800756109997853	ns	-0.94467542557292	0.000109923623907034	ns
TrespTZW2008_jg10629	-0.275518321422896	0.34530305588541	ns	0.902286825256869	0.000101988726319732	ns
TrespTZW2008_jg1063	-0.168639956402939	0.403994128201929	ns	-2.01851648106769	2.89372233280043e-30	down
TrespTZW2008_jg10630	-3.69952714767933	4.96310251245819e-14	down	0.424770702678687	0.21248459906371	ns
TrespTZW2008_jg10631	-1.56243743071414	0.00129302827353257	down	1.15311183600883	0.00388165464361821	ns
TrespTZW2008_jg10632	-1.61373372015848	2.68654235231034e-13	down	-1.19961336410089	7.09058257093904e-10	ns
TrespTZW2008_jg10633	1.10045721848181	0.0140600861664879	ns	3.0335763005091	1.44264091154928e-19	up
TrespTZW2008_jg10634	-1.91869984439382	9.79917158288067e-31	down	-0.907067416286184	2.70963296193323e-10	ns
TrespTZW2008_jg10635	1.41672585464376	8.74582455279323e-17	ns	2.54741098539358	4.36717152429997e-58	up
TrespTZW2008_jg10636	-0.967429449991786	0.000977086644083006	ns	1.18057230426162	1.72660850261035e-06	ns
TrespTZW2008_jg10637	0.0613321017360748	0.755164341162285	ns	-0.870575252344602	3.03225605838255e-08	ns
TrespTZW2008_jg10638	0.250249728359003	0.453762348839194	ns	-0.906392974677274	0.00152524079616849	ns
TrespTZW2008_jg10639	0.535491267967154	0.00308953535947228	ns	0.628203934633289	0.000119755674962056	ns
TrespTZW2008_jg1064	0.871510443063011	0.0654379363058896	ns	1.14628979399105	0.00721487352936284	ns
TrespTZW2008_jg10640	-0.779221027485311	0.104277471115959	ns	-2.28813766815129	1.25464048471176e-07	down
TrespTZW2008_jg10641	1.33937251047145	0.0141918107933226	ns	-6.65623742110119	3.24597113862374e-08	down
TrespTZW2008_jg10642	1.91150751518465	0.0804023992557555	ns	-0.0682688458718427	0.955825914095247	ns
TrespTZW2008_jg10643	0.84286366656481	0.00947943267903011	ns	-0.936110436267107	0.00369962720572621	ns
TrespTZW2008_jg10644	-0.561400934883788	0.42096800820177	ns	-0.805298608369973	0.190642287040024	ns
TrespTZW2008_jg10645	-0.133674805748636	0.330075230227724	ns	0.458494530861724	3.2982740737685e-05	ns
TrespTZW2008_jg10646	0.382356427524979	0.49625383419758	ns	1.58831732603879	0.000459777210142225	up
TrespTZW2008_jg10647	0.83620250732656	2.51867595713854e-05	ns	0.00711884631885131	0.976194666753288	ns
TrespTZW2008_jg10648	-0.903762723094341	0.00191248622012116	ns	-0.368695632360929	0.171788821061375	ns
TrespTZW2008_jg10649	0.672976204052586	0.126133124303258	ns	0.295201359317306	0.496411190396139	ns
TrespTZW2008_jg1065	-3.20727719133902	0.0328756710417528	down	-0.802104449259897	0.524589436629237	ns
TrespTZW2008_jg10650	-1.1574261760076	0.306024851294578	ns	-0.366867186163012	0.730000540692179	ns
TrespTZW2008_jg10651	0.491395999952852	0.0322071434047196	ns	-0.976984971743602	5.4430426631359e-06	ns
TrespTZW2008_jg10652	-1.04679651631616	0.00160310495243437	ns	0.611542661091334	0.0303203244221259	ns
TrespTZW2008_jg10653	-0.377242318095742	0.0465639217608414	ns	0.101704269151141	0.583556629485751	ns
TrespTZW2008_jg10655	-0.71574753627749	0.000606486529863294	ns	-1.48497465934504	4.00292387362361e-15	ns
TrespTZW2008_jg10656	-0.727547531184305	0.00042278729949317	ns	0.808340017072669	1.68036043070198e-06	ns
TrespTZW2008_jg10657	-2.0676161373834	5.72044651391902e-22	down	-0.272828483964377	0.130469084975095	ns
TrespTZW2008_jg10658	-1.3225231755384	1.29789370927542e-10	ns	-0.63731343659514	0.000356798338189539	ns
TrespTZW2008_jg10659	-1.45715727091281	0.000175262710114415	ns	-0.290859117014556	0.427593274228234	ns
TrespTZW2008_jg1066	0.0863372197880425	0.652864766694363	ns	-0.337399193409507	0.0327132377833987	ns
TrespTZW2008_jg10660	1.36119599337722	1.53560409376377e-12	ns	0.592027530243611	0.00160069412090229	ns
TrespTZW2008_jg10661	0.72901568546629	0.000118504082464949	ns	1.2650170537947	9.68056585007451e-14	ns
TrespTZW2008_jg10662	-0.0962845415950539	0.554689567224003	ns	0.533427012577831	2.18276797717135e-05	ns
TrespTZW2008_jg10663	1.03449316765905	0.314890236968234	ns	-0.898131410156063	0.376276079904399	ns
TrespTZW2008_jg10664	-1.21799398139892	0.00213603291675589	ns	0.246748995053251	0.490517627451041	ns
TrespTZW2008_jg10665	-1.00902033810357	0.00199919253344246	ns	-1.02783126742649	0.000438224921453427	ns
TrespTZW2008_jg10666	-2.08809641977262	3.87053792958748e-32	down	-1.52600081121855	2.54813848755505e-23	down
TrespTZW2008_jg10667	2.02984245983676	9.74510247130075e-13	up	1.73646194576929	9.90646505106502e-11	up
TrespTZW2008_jg10668	1.55567863207861	5.94427137639474e-09	up	-0.294258340215878	0.306880383163761	ns
TrespTZW2008_jg10669	-0.513004577621212	0.00098140119393148	ns	-0.733389467090054	1.57597201531425e-07	ns
TrespTZW2008_jg10670	0.860057086406024	0.001823605651509	ns	0.717341053493167	0.00536532963050496	ns
TrespTZW2008_jg10671	0.0481438458391959	0.910951738450255	ns	2.0705153640521	6.30459888371213e-12	up
TrespTZW2008_jg10672	1.2014732997083	4.96524693964652e-19	ns	0.0860695152851111	0.57263167653424	ns
TrespTZW2008_jg10674	1.16270087078953	0.226962339802587	ns	-0.750467116951343	0.441501077120228	ns
TrespTZW2008_jg10675	-3.04857774297999	2.48882737345087e-07	down	0.600758044521222	0.219410297770881	ns
TrespTZW2008_jg10676	1.14054959890925	0.000197738275842974	ns	0.844640662133763	0.00364112244334269	ns
TrespTZW2008_jg10677	1.34984568864793	1.2402716847373e-08	ns	-1.66012473443035	7.41876651008449e-12	down
TrespTZW2008_jg10678	-0.428798177039917	0.0349045266947333	ns	0.0340658810455515	0.871532072203571	ns
TrespTZW2008_jg10679	0.381619803480788	0.265375395637468	ns	-0.477796926769247	0.130168340168453	ns
TrespTZW2008_jg1068	-0.862599767516924	0.112130252614989	ns	-0.915363830519432	0.0594101646720355	ns
TrespTZW2008_jg10680	0.78961833047083	3.17395350638588e-08	ns	0.330140029745932	0.017984370839041	ns
TrespTZW2008_jg10681	1.27639818022973	5.95071020361107e-19	ns	-0.110692966802163	0.48958521849717	ns
TrespTZW2008_jg10682	0.311171659488411	0.0561370465552815	ns	-0.922833379396301	3.03148268921868e-10	ns
TrespTZW2008_jg10683	-1.35364096609518	1.14604795211808e-08	ns	-0.931595002332433	9.37629291989519e-06	ns
TrespTZW2008_jg10684	0.609074590793025	0.136625868756376	ns	-1.05929941971206	0.00535276606990098	ns
TrespTZW2008_jg10685	-1.7605695971971	1.02751370399634e-06	down	1.71686952538051	7.8506358645411e-14	up
TrespTZW2008_jg10686	-1.21007901543768	0.000147114400268178	ns	0.974329797532541	0.000221564183144744	ns
TrespTZW2008_jg10687	-0.104845486433453	0.643986257756047	ns	-0.350501193094812	0.060674621160884	ns
TrespTZW2008_jg10688	0.124967236420248	0.623019477307062	ns	-0.701476039906676	0.00106019687463289	ns
TrespTZW2008_jg10689	-0.973012413931383	0.00190820720598535	ns	-0.80272308254184	0.00438938699389605	ns
TrespTZW2008_jg1069	-0.550324298590937	0.00169263571967265	ns	0.0265732236058084	0.886871015223053	ns
TrespTZW2008_jg10690	-0.335693269952118	0.438501634809503	ns	0.939559787792388	0.00436771233874804	ns
TrespTZW2008_jg10691	0.0842269902215676	0.780504247371577	ns	-0.412568658090678	0.0974071242643049	ns
TrespTZW2008_jg10692	-1.16420127530118	5.28153056580887e-05	ns	-0.840556220849305	0.0010688309636261	ns
TrespTZW2008_jg10693	0.131337115738699	0.609438881463611	ns	0.319947338285935	0.138815934849068	ns
TrespTZW2008_jg10694	-2.01766088930058	5.47464545996609e-07	down	-0.220781094320008	0.566428653728009	ns
TrespTZW2008_jg10695	-1.55076034858415	0.266339269595731	ns	-0.28634089991147	0.827273185735923	ns
TrespTZW2008_jg10697	-2.55617703075732	0.000995826582482327	down	-8.33526164037723	6.04792810155226e-12	down
TrespTZW2008_jg10698	0.25921271235935	0.227194850769278	ns	0.172989433548555	0.392403665464095	ns
TrespTZW2008_jg10699	-1.06832514962122	0.00489554786728253	ns	0.252404433561085	0.484784060003691	ns
TrespTZW2008_jg1070	-1.38275465219906	2.49174480127842e-21	ns	-0.184109996939342	0.173509946593596	ns
TrespTZW2008_jg10700	0.524306552804193	0.203466860484615	ns	-6.05016006146337	3.14103725987069e-20	down
TrespTZW2008_jg10701	0.338388087641674	0.290002017362876	ns	-9.16550167133978	3.10103105669975e-34	down
TrespTZW2008_jg10703	0.969117944019459	0.24387429314544	ns	3.36398663814927	1.26974730004341e-06	up
TrespTZW2008_jg10704	-0.590123305493587	0.0024731727823827	ns	-0.715401303809062	4.37890018943137e-05	ns
TrespTZW2008_jg10705	1.06794915851328	4.53210827887139e-14	ns	1.11372391024856	1.51847679540617e-17	ns
TrespTZW2008_jg10706	-0.899004115773574	0.189572104881394	ns	-0.765873923205278	0.215453946898847	ns
TrespTZW2008_jg10707	-0.239125507847108	0.115220579605376	ns	0.0282623047049494	0.857490045066183	ns
TrespTZW2008_jg10708	-0.0371833193786694	0.946015570872976	ns	1.20473262477846	0.00179209812992839	ns
TrespTZW2008_jg10709	0.221080900373569	0.452031630674132	ns	-0.409169616582031	0.113337416243684	ns
TrespTZW2008_jg1071	-0.0192048432996579	0.923500257103252	ns	-0.887866731624541	6.16843598587235e-09	ns
TrespTZW2008_jg10710	0.635602410021392	0.49625383419758	ns	-2.91048606122971	0.00107360793865972	down
TrespTZW2008_jg10711	1.59365252571656	0.157971715105342	ns	-0.744845829281865	0.521632332194523	ns
TrespTZW2008_jg10712	2.26008183518551	1.06507371526635e-30	up	-0.0354793197027809	0.894350909579045	ns
TrespTZW2008_jg10713	-0.611534704686387	0.00118546175192698	ns	-0.389945945183458	0.0230571436081205	ns
TrespTZW2008_jg10714	0.707838293926489	2.8332719001674e-07	ns	1.43335637736694	7.35883642662993e-32	ns
TrespTZW2008_jg10715	0.45846467967128	0.0127753815093738	ns	-0.197444413125321	0.288987897346475	ns
TrespTZW2008_jg10716	0.970498582040653	1.35265581409367e-05	ns	-0.481945215428803	0.0306557467192989	ns
TrespTZW2008_jg10717	-0.028017481270644	0.950743123019939	ns	2.04589978977285	2.32750528851104e-11	up
TrespTZW2008_jg10718	0.227707977768181	0.394253097869728	ns	1.51948879039818	4.86706530974216e-13	up
TrespTZW2008_jg10719	1.60772126197545	3.23251989814252e-14	up	-0.511442920128322	0.0248734031439873	ns
TrespTZW2008_jg1072	-0.0223324686258553	0.982316692245641	ns	-2.72548542763853	0.000637081886808701	down
TrespTZW2008_jg10720	-5.34779855405555	3.25568289585155e-42	down	1.05202693703961	1.66570520678001e-08	ns
TrespTZW2008_jg10721	-1.21664183593117	0.034030173394142	ns	-8.08495743594878	1.56839074304012e-14	down
TrespTZW2008_jg10722	-1.99166660208001	1.08651960560372e-08	down	0.964414249723369	0.000153104786918118	ns
TrespTZW2008_jg10723	-0.487575967692462	0.000255695423094275	ns	-0.888948663866735	1.42012787033895e-13	ns
TrespTZW2008_jg10724	2.37291707717197	8.7999127521699e-17	up	0.873504751108923	0.0018585541165406	ns
TrespTZW2008_jg10725	-0.197320916629884	0.545505559426671	ns	-0.206987361450152	0.479706603277247	ns
TrespTZW2008_jg10726	-0.471152973820988	0.198828743435917	ns	1.47099104955774	5.13518540405477e-07	ns
TrespTZW2008_jg10727	-1.55980537746285	0.00511380812975747	down	-7.6639391105834	8.47844493947821e-14	down
TrespTZW2008_jg10728	-1.10308380866319	0.00406352010072919	ns	-9.19628954155483	1.16937424707512e-29	down
TrespTZW2008_jg10729	-2.97746028941749	3.88775862323141e-16	down	0.481344189776502	0.0806288335669948	ns
TrespTZW2008_jg1073	-0.271796743088165	0.0269624090540842	ns	-0.0946436400319885	0.429020578155745	ns
TrespTZW2008_jg10730	-0.95792394994438	1.5428045025741e-06	ns	0.255913625257802	0.168787366919329	ns
TrespTZW2008_jg10731	1.44566833373666	0.00752567749440172	ns	0.470447326748963	0.399225997002153	ns
TrespTZW2008_jg10732	0.149041198707436	0.787438910391303	ns	0.529894003245934	0.239706583942412	ns
TrespTZW2008_jg10735	-0.88656647371903	0.000371107046811268	ns	-0.891860523294536	6.63782525531416e-05	ns
TrespTZW2008_jg10736	-0.55632300097433	0.718738522364559	ns	-2.26595620017003	0.0914236423974445	ns
TrespTZW2008_jg10737	-4.53921866612374	1.39095289370604e-21	down	0.258923364276384	0.420614437830466	ns
TrespTZW2008_jg10738	0.478133630037825	0.00525033780136625	ns	-0.414920560982434	0.0118512350256258	ns
TrespTZW2008_jg10739	1.05733380712932	0.00818507650833464	ns	1.34219343080723	0.000229117884895288	ns
TrespTZW2008_jg1074	-2.22452863235847	1.6125147931638e-07	down	-1.14889791753277	0.00149386006188246	ns
TrespTZW2008_jg10740	-0.151831552984611	0.655328642255126	ns	0.336664136916265	0.230942591294385	ns
TrespTZW2008_jg10741	0.997985933537985	5.57685306514658e-05	ns	0.358604315853219	0.147274371237504	ns
TrespTZW2008_jg10742	-0.983656788256048	0.00231580501020247	ns	-0.922985143092118	0.00138337713275277	ns
TrespTZW2008_jg10743	0.833274998987205	0.00296388906132511	ns	-0.462297538984049	0.0967751483030738	ns
TrespTZW2008_jg10745	-0.555986633402846	0.0483721389927052	ns	0.429150032436013	0.0838461770248951	ns
TrespTZW2008_jg10746	-2.19526448364371	3.3534004148845e-18	down	1.38807129267165	3.06128942484282e-12	ns
TrespTZW2008_jg10747	0.886244725039528	0.00319472526486144	ns	0.628816939494667	0.0271861228733245	ns
TrespTZW2008_jg10748	1.37984130539173	0.000178689514823811	ns	1.58924792147099	2.66673913586093e-06	up
TrespTZW2008_jg10749	0.13936425851424	0.468498337108809	ns	-1.17268443853872	3.18813921062637e-13	ns
TrespTZW2008_jg1075	0.303403763652844	0.600235370766821	ns	1.86361092726957	3.34426103507166e-05	up
TrespTZW2008_jg10750	0.84934334001621	0.517700248896057	ns	0.522710119344894	0.675895231142049	ns
TrespTZW2008_jg10751	-0.409265146592613	0.123458457930827	ns	-0.603198690837072	0.0101766296023501	ns
TrespTZW2008_jg10752	0.762179835065031	3.54345732713082e-06	ns	0.45236253459323	0.00388761961849133	ns
TrespTZW2008_jg10754	-2.09327125152348	2.46822632087924e-21	down	-1.37265954046092	5.79938997603465e-13	ns
TrespTZW2008_jg10755	-2.76392897481786	0.0576069142139625	ns	-0.631168189399327	0.619366640121542	ns
TrespTZW2008_jg10756	-0.22356205804876	0.634542707110465	ns	0.630159948050495	0.0915199065000999	ns
TrespTZW2008_jg10757	3.00994744992452	4.37151369721831e-82	up	-0.160869104793936	0.37973338259852	ns
TrespTZW2008_jg10758	-1.24950224789344	4.12546068541338e-11	ns	-1.99055398060434	1.37339355565078e-28	down
TrespTZW2008_jg10759	-0.182968319323369	0.677169025457226	ns	0.617601733608426	0.0754563586787307	ns
TrespTZW2008_jg1076	-0.720753725145878	0.0611072499550805	ns	-0.667484013614882	0.0542910963531905	ns
TrespTZW2008_jg10760	1.70983820175965	0.0100882335106205	up	-2.55246598041455	0.000211450521073336	down
TrespTZW2008_jg10761	-0.667232333528188	0.038733690018969	ns	-0.651484690519285	0.0248309661903853	ns
TrespTZW2008_jg10762	-0.674695799428664	0.469806419376723	ns	3.35047908142777	7.06815085077808e-08	up
TrespTZW2008_jg10763	1.39319255133217	1.19190805645384e-08	ns	-0.258918091099963	0.324806159661519	ns
TrespTZW2008_jg10764	-1.08933789934011	0.000100918408643295	ns	-0.774500630554387	0.00206799954180021	ns
TrespTZW2008_jg10765	-1.00886953257905	0.000211760648032854	ns	-1.62643718649659	5.06913636516595e-11	down
TrespTZW2008_jg10766	-0.00629993226221879	0.986306869094899	ns	-0.740821260907169	0.00796256047718706	ns
TrespTZW2008_jg10767	1.94828194582501	5.7396379216926e-10	up	1.20167818000977	6.63842789451942e-05	ns
TrespTZW2008_jg10768	-1.36792000460789	0.0786682735069131	ns	-3.05683747989559	3.74691444277677e-05	down
TrespTZW2008_jg10769	1.12282248042076	0.163381504847783	ns	2.85800383496032	3.582560271775e-05	up
TrespTZW2008_jg1077	0.321487764533579	0.490152461730557	ns	-1.08927610404163	0.00816832217600148	ns
TrespTZW2008_jg10770	-1.27150092404641	0.000285972070671843	ns	2.03330264561755	3.50026795311945e-13	up
TrespTZW2008_jg10771	3.53814118324619	4.51131334044326e-28	up	0.00111525141388027	0.997792014223869	ns
TrespTZW2008_jg10773	-2.20837325218726	0.00083721048575278	down	-0.0679676827361745	0.914923208392998	ns
TrespTZW2008_jg10776	0.647170696829496	0.298060247242637	ns	-0.665451672298637	0.261045604883349	ns
TrespTZW2008_jg10777	-0.234963873007452	0.192588922838722	ns	0.157928039522943	0.340251241754857	ns
TrespTZW2008_jg10779	-0.807696039692485	0.162358967731575	ns	-3.39821389393223	7.94621317391568e-10	down
TrespTZW2008_jg1078	-1.72284029826398	6.38662214010698e-11	down	-2.81782772457857	5.93300091867236e-28	down
TrespTZW2008_jg10781	-5.25723640155319	0.00508905132003943	down	4.09821949568231	2.31182257058544e-06	up
TrespTZW2008_jg10782	-6.73295371653382	5.88045104448916e-05	down	2.49963969935804	0.000730734541399801	up
TrespTZW2008_jg10783	0.293088874234247	0.874473645124832	ns	6.1632545821823	3.35062547636008e-06	up
TrespTZW2008_jg10785	-5.87621998616911	0.00105223748395895	down	-1.6460895144244	0.199142211715356	ns
TrespTZW2008_jg10786	-3.75865911369388	0.00168975240859097	down	5.01765148090101	4.21229875918353e-08	up
TrespTZW2008_jg10789	-3.71510215663243	0.0459153981897687	down	5.40207900497658	8.43935003412013e-18	up
TrespTZW2008_jg1079	-0.727875267617893	0.064605038259398	ns	-1.81353521746931	3.17112610537452e-07	down
TrespTZW2008_jg10792	1.06367605676131	7.25562291285123e-17	ns	-0.821901445866296	2.43362250169343e-10	ns
TrespTZW2008_jg10793	-3.71354669878052	4.31481154202241e-15	down	1.07097759226236	0.000659934418733413	ns
TrespTZW2008_jg10794	-2.48653984834339	7.66860274944373e-36	down	-1.52398653521392	4.55070673925819e-20	down
TrespTZW2008_jg10795	0.523555261613478	0.000199070224936995	ns	0.259856055831108	0.0552369898291382	ns
TrespTZW2008_jg10796	-1.40696526490816	6.52674620853708e-06	ns	-0.579514875821403	0.0399266221592387	ns
TrespTZW2008_jg10797	-0.489084189289335	0.0414449470602101	ns	0.407702454168549	0.051996194731802	ns
TrespTZW2008_jg10798	-0.42239387083041	0.087039356786296	ns	0.101218339170318	0.677647025035439	ns
TrespTZW2008_jg10799	0.452056145886216	0.362730331007602	ns	-3.36405283389349	2.86064654593049e-12	down
TrespTZW2008_jg1080	-2.65561205307582	8.10601447695232e-14	down	0.0953242338742728	0.768717074594922	ns
TrespTZW2008_jg10800	-3.07653563819333	9.42607793079575e-09	down	0.341773711735522	0.413868755803132	ns
TrespTZW2008_jg10801	-6.9275371155062	1.24472848530535e-05	down	3.13678296672597	3.21474809572657e-06	up
TrespTZW2008_jg10802	-0.85763099496159	1.85972047708206e-07	ns	-0.711756438182499	1.48374572378586e-06	ns
TrespTZW2008_jg10803	0.386292251275029	0.00127620072590986	ns	0.671305315427808	2.11303385657795e-10	ns
TrespTZW2008_jg10804	-1.43679699981456	4.1730191134724e-11	ns	-0.549164080252734	0.00434512359898175	ns
TrespTZW2008_jg10805	-3.63359882658774	0.00900858888302364	down	-0.400397394104331	0.732713882007454	ns
TrespTZW2008_jg10807	1.0954388001977	0.000666548857546958	ns	2.33908508656185	6.84327060951098e-17	up
TrespTZW2008_jg10808	-1.01913049460571	4.6883476694924e-05	ns	-1.20989510321238	6.79283279288533e-08	ns
TrespTZW2008_jg10809	1.03336771374797	3.99666899847264e-12	ns	0.128675395873915	0.430889390947086	ns
TrespTZW2008_jg1081	0.223001859044276	0.245625846466834	ns	-1.25306507421968	5.37478016535447e-14	ns
TrespTZW2008_jg10811	0.697005253500551	0.0475395621456564	ns	0.587583662481672	0.0729351283010435	ns
TrespTZW2008_jg10812	-0.20437959177142	0.214124316176214	ns	-0.477853312502575	0.000746638047386201	ns
TrespTZW2008_jg10813	0.961098771644885	2.60875837287063e-08	ns	-0.918386792512406	5.72883527041311e-08	ns
TrespTZW2008_jg10814	-1.10430897628876	2.21844905330257e-08	ns	-0.584072419087931	0.000875757639665739	ns
TrespTZW2008_jg10816	-0.64101869891564	0.116804104524775	ns	-0.394562116188705	0.297191213375354	ns
TrespTZW2008_jg10817	1.13144119314556	5.49918726458038e-05	ns	-0.0739520643620862	0.817454809351303	ns
TrespTZW2008_jg1082	-0.054570992282228	0.930836853496359	ns	-0.339467202794772	0.516101465869211	ns
TrespTZW2008_jg10822	-2.07712958471233	0.123405517869721	ns	-0.672652899763114	0.579830939436352	ns
TrespTZW2008_jg10823	0.467981536651035	0.214568524625598	ns	-0.455749161809795	0.205550657572133	ns
TrespTZW2008_jg10825	0.889815409707132	0.000943884689610418	ns	1.78982767131831	6.2750302165543e-14	up
TrespTZW2008_jg10826	0.395765919191452	0.0734579530280582	ns	0.235389784585893	0.267696931523528	ns
TrespTZW2008_jg10828	-0.796746154367654	2.90827906678335e-05	ns	-0.636448820982933	0.000202947813411449	ns
TrespTZW2008_jg1083	0.00267152414250312	0.99048162215811	ns	0.0358525583959895	0.855248328394199	ns
TrespTZW2008_jg10831	-1.20561669138969	0.0223231150294929	ns	-0.572803371198712	0.228348470255823	ns
TrespTZW2008_jg10832	1.08745427137017	2.58916688298001e-12	ns	1.24673117073342	1.70242120926184e-18	ns
TrespTZW2008_jg10833	-2.42299171143048	1.89980267782699e-10	down	-0.628928044128858	0.0517188770604774	ns
TrespTZW2008_jg10835	-2.96500555761884	6.68796804153079e-18	down	-0.676484044927553	0.0160946313041437	ns
TrespTZW2008_jg10836	-3.37006365856205	2.94274139657357e-07	down	2.901504074009	1.1801353450268e-09	up
TrespTZW2008_jg10838	2.01331137955582	0.0137710297705	up	2.28193195235258	0.0028134070137314	up
TrespTZW2008_jg10839	-2.36639345914053	8.51414310282622e-28	down	-1.44611814490756	4.28906321391309e-15	ns
TrespTZW2008_jg1084	2.71370215320216	6.98825795733051e-38	up	-0.54773984921512	0.0184291438817028	ns
TrespTZW2008_jg10840	-0.418031411667496	0.212802826740338	ns	0.6004704005203	0.0335263147082987	ns
TrespTZW2008_jg10841	-0.784719735868333	5.95233515737762e-05	ns	-0.535800398195944	0.00238977039798366	ns
TrespTZW2008_jg10842	1.07820566647556	4.66679288646288e-05	ns	-0.313725447125903	0.257626009841169	ns
TrespTZW2008_jg10846	-0.636907665927788	0.181514543177444	ns	-1.35134699871962	0.00144743822120273	ns
TrespTZW2008_jg10847	-0.222743141001165	0.67262715654279	ns	0.957186843897028	0.018462770116599	ns
TrespTZW2008_jg10848	0.138972520439871	0.631837421274754	ns	0.338106973093231	0.163904752724097	ns
TrespTZW2008_jg10849	0.202147867774775	0.175056674736919	ns	-0.943211957071865	6.36218734674982e-13	ns
TrespTZW2008_jg1085	0.392111734978653	0.104511543948234	ns	0.0663940792958714	0.794098884150719	ns
TrespTZW2008_jg10850	-0.0753366246572776	0.957285194238934	ns	-0.749094860259145	0.514158227200116	ns
TrespTZW2008_jg10851	-1.26917941810993	1.26794072321961e-06	ns	-0.494902322457449	0.0385282240919638	ns
TrespTZW2008_jg10852	-0.422861331300608	0.495325245193592	ns	-0.167410164448606	0.77601426195247	ns
TrespTZW2008_jg10853	2.66825261771438	0.000305750041787782	up	-1.2556270317163	0.108730763800852	ns
TrespTZW2008_jg10854	-1.79213929987473	6.45133806142269e-06	down	-0.237018541540784	0.510957818643623	ns
TrespTZW2008_jg10855	-2.52008917163697	1.36665588938516e-08	down	-3.47846528095498	7.11698615222655e-17	down
TrespTZW2008_jg10856	-2.26361577339843	2.00353554465255e-05	down	3.05045811335542	7.57817309457228e-13	up
TrespTZW2008_jg10857	0.922283903728118	2.43995239634774e-05	ns	1.07001484541242	8.21647714158274e-08	ns
TrespTZW2008_jg10858	-0.577260377261581	0.594760277174981	ns	-1.63060414960879	0.0839611267404345	ns
TrespTZW2008_jg10859	-1.23629398859578	5.3966041214875e-12	ns	-0.75252177698671	2.19468590929916e-06	ns
TrespTZW2008_jg1086	1.06270916285407	4.23130588826055e-08	ns	-2.17906817592093	7.98881883574452e-24	down
TrespTZW2008_jg10860	0.256182598528113	0.191702249154162	ns	-1.46429476054211	4.01399895156479e-17	ns
TrespTZW2008_jg10861	2.51913120084748	1.43297560861688e-05	up	0.522046704679118	0.390700607207392	ns
TrespTZW2008_jg10862	-0.132849275215097	0.666674656271386	ns	0.395373696721728	0.107036830438994	ns
TrespTZW2008_jg10863	2.75365841717107	0.000199495801002195	up	5.17011706087118	6.44698741210107e-13	up
TrespTZW2008_jg10864	3.97707239227565	1.33630611017407e-08	up	1.49473702732144	0.0256026580502252	ns
TrespTZW2008_jg10865	1.58076908198503	2.5791420256689e-06	up	0.464992565846931	0.181160506517187	ns
TrespTZW2008_jg10866	-0.492301410205335	0.430106602432489	ns	-0.0196680804281082	0.974818098374106	ns
TrespTZW2008_jg10867	2.02365232780092	7.23383687396562e-45	up	0.972908141097606	2.8143212780963e-12	ns
TrespTZW2008_jg10868	2.53130802756742	0.0119350371799791	up	5.52403096859045	3.08472022572281e-09	up
TrespTZW2008_jg10869	-0.764168155772063	6.14690416044482e-05	ns	-0.110621177303247	0.561485296640022	ns
TrespTZW2008_jg1087	-0.117767680558499	0.661668171614229	ns	-0.826744992395523	0.000128109832190841	ns
TrespTZW2008_jg10870	-0.253660164634486	0.208204726960628	ns	0.23040503060516	0.2004329632121	ns
TrespTZW2008_jg10871	-0.05524543806737	0.89680458274511	ns	-1.04913655561662	0.00129620454206515	ns
TrespTZW2008_jg10872	0.589327960147674	0.0065717092486547	ns	1.58850380417412	2.49127975631521e-17	up
TrespTZW2008_jg10873	-0.705689268811437	0.00883907673207511	ns	-0.714071380207665	0.00318564287649209	ns
TrespTZW2008_jg10874	-0.929249504714072	2.87431316258313e-09	ns	-1.54962311463393	5.43260777122897e-27	down
TrespTZW2008_jg10875	-0.972030930221801	4.82422856581876e-13	ns	-0.331720486688362	0.00678301058817012	ns
TrespTZW2008_jg10876	-0.928734583900985	0.000313560187801863	ns	-0.78496586528328	0.000682242749617064	ns
TrespTZW2008_jg10877	1.00561586488309	1.99021992333636e-13	ns	0.148323099450827	0.311901619716387	ns
TrespTZW2008_jg10878	-1.2708307311499	8.92348338108856e-07	ns	0.521048301737882	0.0164618284160428	ns
TrespTZW2008_jg10879	0.929546678457731	3.39204144004051e-11	ns	0.466689144833339	0.00056273349790951	ns
TrespTZW2008_jg10880	1.44162316880668	2.08234737820751e-21	ns	0.49432301561071	0.00118896729520987	ns
TrespTZW2008_jg10881	-1.33236401834651	2.77689426129545e-07	ns	-0.533059624773638	0.0228146888006087	ns
TrespTZW2008_jg10883	0.661400083347249	0.0221119755404036	ns	0.456589830231584	0.0957220808952865	ns
TrespTZW2008_jg10885	-0.248050470180694	0.288141429925863	ns	-0.882535361354395	9.48665842500027e-06	ns
TrespTZW2008_jg10886	2.7621342476319	1.93230237468565e-12	up	3.37686922790872	3.1277181207063e-19	up
TrespTZW2008_jg10887	1.06355299855233	9.24911602151253e-08	ns	0.187714398694798	0.375081617471379	ns
TrespTZW2008_jg10888	2.82674318467339	1.84668261770884e-23	up	2.28398143197246	2.08334033982447e-17	up
TrespTZW2008_jg10889	-0.245148505043697	0.384672194019461	ns	-1.84921796510272	1.58946911409278e-14	down
TrespTZW2008_jg10890	0.100744885634367	0.660928627247597	ns	0.981891796793664	1.29900379933974e-08	ns
TrespTZW2008_jg10891	-1.64250418712908	0.250588338539162	ns	0.106006138815658	0.938501237910073	ns
TrespTZW2008_jg10892	2.00636719860427	4.00898414176615e-14	up	0.899747457031207	0.000543357776881161	ns
TrespTZW2008_jg10893	0.901812527524869	0.45221972305353	ns	-0.348625242988967	0.773291937909462	ns
TrespTZW2008_jg10894	1.86448064147709	2.18787602536142e-05	up	0.566897513746856	0.218178257448581	ns
TrespTZW2008_jg10895	0.719783748627017	1.66423133741005e-06	ns	-0.373960670024916	0.0130153027493002	ns
TrespTZW2008_jg10896	0.186783684162996	0.773604149695028	ns	1.48903848822332	0.00173805077390123	ns
TrespTZW2008_jg10898	0.459860279342285	0.068316634077799	ns	-2.25298744403665	7.58545173762145e-20	down
TrespTZW2008_jg10899	0.031824699501329	0.928501396207895	ns	0.515587427071512	0.0539107945734714	ns
TrespTZW2008_jg109	-0.0579953655160989	0.931697491923463	ns	-6.92793664526994	1.09872975295402e-09	down
TrespTZW2008_jg10900	-1.53019959111381	0.00634739993159081	down	2.4243426892099	8.4338265071523e-09	up
TrespTZW2008_jg10901	-0.210691491669138	0.158056245313265	ns	-1.62637530842602	5.39997382453091e-35	down
TrespTZW2008_jg10902	-1.13950699435814	0.037818106358153	ns	-7.24167779688297	2.66126452719509e-12	down
TrespTZW2008_jg10903	-2.88325117121505	0.0122278215481539	down	-1.68043820853688	0.0823018571439438	ns
TrespTZW2008_jg10904	-0.690003968792562	2.81268232245449e-06	ns	0.492517455957307	0.00011356735879229	ns
TrespTZW2008_jg10905	-1.71672314110662	0.00566360240678367	down	-1.90585006346859	0.000572866541758577	down
TrespTZW2008_jg10906	0.97581169181648	0.045014743656749	ns	1.22680983021366	0.00526669989499778	ns
TrespTZW2008_jg10907	-0.357215992431808	0.16108623580509	ns	1.01937685373241	7.58464349123403e-07	ns
TrespTZW2008_jg10909	3.58696428107079	4.84494246213695e-21	up	4.63765775211696	1.58797594940502e-34	up
TrespTZW2008_jg10910	0.148734823878848	0.337627848834715	ns	-0.259738727395267	0.0571722771594517	ns
TrespTZW2008_jg10911	-0.958258102552811	0.000218424495839625	ns	-2.38220754809695	1.43532405292889e-22	down
TrespTZW2008_jg10914	-0.759217317611018	6.68272716414901e-05	ns	0.36660440778724	0.033088063904253	ns
TrespTZW2008_jg10915	0.587865946672458	8.03673698094445e-05	ns	0.546615217433596	6.8371609146343e-05	ns
TrespTZW2008_jg10916	-0.162920197137917	0.831555543255192	ns	2.28828359686085	1.90784761369119e-06	up
TrespTZW2008_jg10918	0.252368550252665	0.329146687403801	ns	0.524168877453997	0.0171240741028279	ns
TrespTZW2008_jg1092	0.245620635490528	0.278397965993192	ns	-1.92063812810985	3.81197750147858e-21	down
TrespTZW2008_jg10921	7.69925755431559	4.33254318233111e-07	up	5.17219351585501	0.000213948529304901	up
TrespTZW2008_jg10923	-1.2296820295857	0.324299463763328	ns	-0.121249928035113	0.919607248133823	ns
TrespTZW2008_jg10924	-0.745343169729391	0.0033458840516438	ns	0.208155687929519	0.383656519328925	ns
TrespTZW2008_jg10925	-1.44118105014659	6.16262678139929e-05	ns	-0.396603661128867	0.226554716222651	ns
TrespTZW2008_jg10926	-0.788647214448888	0.0120979376826172	ns	-2.59082187442381	1.42801918378087e-18	down
TrespTZW2008_jg10927	-1.40648833908458	0.272652526719475	ns	-0.915819637435007	0.425717372607786	ns
TrespTZW2008_jg10928	1.52964218144514	1.94260672357412e-05	up	0.123590556108954	0.767660650608809	ns
TrespTZW2008_jg1093	1.4284864809581	0.000832555633209765	ns	-1.57214401145366	0.000281323835581234	down
TrespTZW2008_jg10931	-0.9071736198159	0.00713460729782495	ns	0.292672992600342	0.356882119994803	ns
TrespTZW2008_jg10932	0.366124691831398	0.716837368605091	ns	-2.16995431493844	0.0152435420043144	down
TrespTZW2008_jg10933	0.495752528888559	0.000524102969196213	ns	0.825821218985147	5.85487896340077e-11	ns
TrespTZW2008_jg10934	1.26973899739149	5.95221412191125e-16	ns	2.13681820616373	1.0911971160114e-49	up
TrespTZW2008_jg10936	-9.40025676903883	3.72922758067974e-16	down	-9.40025676903883	2.27571564017014e-20	down
TrespTZW2008_jg10939	3.09789214915034	5.0706946335254e-07	up	-4.70121671664416	0.00169550124366904	down
TrespTZW2008_jg1094	-1.34888439446288	0.334431681894248	ns	-0.684992448904966	0.590676191376017	ns
TrespTZW2008_jg10940	0.128072932181381	0.827994749543224	ns	2.22105739059099	3.60435692465491e-09	up
TrespTZW2008_jg10941	-0.269006715935734	0.469806419376723	ns	0.272501478241877	0.405727352280117	ns
TrespTZW2008_jg10942	-0.970486633165111	0.0125711140721254	ns	1.77436750173323	3.82208754286947e-09	up
TrespTZW2008_jg10943	2.31058614951795	0.0345943309033677	up	1.39842429235973	0.191369231076008	ns
TrespTZW2008_jg10944	-3.36095891813962	1.066629918651e-09	down	0.699706174114071	0.0504427199523986	ns
TrespTZW2008_jg10946	-0.393912692921796	0.0409143957728352	ns	-0.142889824550394	0.443678585050911	ns
TrespTZW2008_jg10949	-0.1890851373777	0.894821235388261	ns	-0.174670006130615	0.890233537430391	ns
TrespTZW2008_jg10950	-0.673643756101062	0.000928274449432058	ns	-0.499607747930642	0.00681262074826563	ns
TrespTZW2008_jg10951	0.217712151040734	0.408867421659801	ns	-0.912946548229252	9.62597891532286e-05	ns
TrespTZW2008_jg10952	1.32299389028997	2.3625169061013e-21	ns	0.27048921992764	0.0578986280596094	ns
TrespTZW2008_jg10953	-0.737961394470911	0.0354790175006436	ns	0.223694399370647	0.497250900289513	ns
TrespTZW2008_jg10954	1.14690519904879	0.270978395501956	ns	1.53500788404903	0.10262472065678	ns
TrespTZW2008_jg10955	1.11387477802642	1.27349967293734e-10	ns	-0.600147193193861	0.00120603362877123	ns
TrespTZW2008_jg10957	0.476155267381971	0.245625582239692	ns	-7.21473959968705	7.66008151226889e-14	down
TrespTZW2008_jg10958	0.700865654514264	6.41839895662628e-06	ns	-1.13838198350231	5.57831777127631e-14	ns
TrespTZW2008_jg1096	-0.882463748548515	0.00313819816840156	ns	-1.6109534528291	2.36197455906747e-09	down
TrespTZW2008_jg10960	-0.407697767350411	0.0850914847669402	ns	-1.0890102857123	1.66288016568021e-07	ns
TrespTZW2008_jg10961	3.01531340912863	1.0975086494824e-18	up	2.77256168942263	1.61319341328567e-17	up
TrespTZW2008_jg10962	-0.639488885569628	0.0379634345310958	ns	1.64292538695097	5.52700100302786e-12	up
TrespTZW2008_jg10963	-6.93607394369087	1.01828729795945e-20	down	1.33659965612636	0.00331795120189288	ns
TrespTZW2008_jg10964	-0.817594935122369	0.00306614606373865	ns	-0.867153690272444	0.000460436758324749	ns
TrespTZW2008_jg10965	1.09511349163653	0.230606416351176	ns	-2.8633552384873	0.00181475521488303	down
TrespTZW2008_jg10966	1.80647244559071	1.29169127866227e-27	up	-0.393846932349513	0.0216927666498628	ns
TrespTZW2008_jg10967	1.72883056556997	3.29716430165453e-15	up	2.28970642616191	2.96408352402459e-29	up
TrespTZW2008_jg10968	-1.68452889123231	2.37949855484369e-08	down	-0.210965944025467	0.452994647500544	ns
TrespTZW2008_jg10969	-0.0877759092175654	0.840598824005224	ns	0.843479883479942	0.0087189539186495	ns
TrespTZW2008_jg1097	-0.423991761946988	0.00585822718821916	ns	-0.467752011201001	0.000717160937585284	ns
TrespTZW2008_jg10970	-2.84756967955843	1.36644701758399e-09	down	-0.055273041326527	0.904492318392858	ns
TrespTZW2008_jg10971	0.309762158038878	0.244670314780038	ns	0.571325203346306	0.012686275907874	ns
TrespTZW2008_jg10972	-0.0700645119615674	0.865577163350227	ns	-1.54561077261259	1.4548209478831e-06	down
TrespTZW2008_jg10973	0.534328455608431	0.106458291564108	ns	-0.538029830347126	0.0916247782306315	ns
TrespTZW2008_jg10974	-0.487481266794355	0.452774588179931	ns	-0.878525209558397	0.122214001183609	ns
TrespTZW2008_jg10975	-0.351053279203178	0.106018247981049	ns	-0.79720204618943	2.52588997594439e-05	ns
TrespTZW2008_jg10976	0.144593465622818	0.505988011060301	ns	0.0968479204186338	0.633467042242476	ns
TrespTZW2008_jg10977	2.79472857331163	6.09685868458085e-32	up	1.29337072039937	3.29325995347277e-08	ns
TrespTZW2008_jg10978	-0.506483545707094	0.000286635391272535	ns	-0.12504943506244	0.359136607971137	ns
TrespTZW2008_jg10979	-0.530544720251078	0.00418232052631718	ns	-0.664187037567253	6.50013860552731e-05	ns
TrespTZW2008_jg1098	0.475208841471004	0.000409261975467625	ns	-0.507081539067918	6.3221105093736e-05	ns
TrespTZW2008_jg10980	2.48649855577071	4.65318807675592e-102	up	2.16106097739668	7.33677252504071e-86	up
TrespTZW2008_jg10981	-0.987174934256095	0.118764670448733	ns	-0.654734987909529	0.256812182573554	ns
TrespTZW2008_jg10982	0.277895690832698	0.800945245647492	ns	-2.53960126085901	0.00851024835179296	down
TrespTZW2008_jg10983	-0.152079241962703	0.718424313604477	ns	-2.26399144500916	1.0704367335335e-09	down
TrespTZW2008_jg10985	0.764505818478562	0.00453974995491805	ns	-1.05577554382149	5.55415705540717e-05	ns
TrespTZW2008_jg10986	-0.0759965950217311	0.698158944359702	ns	-0.847737512149572	3.40891261223915e-08	ns
TrespTZW2008_jg10987	1.00239339255958	0.0544649694386184	ns	-5.65436309510186	1.35814530942617e-10	down
TrespTZW2008_jg10988	1.37699935379084	4.39464909315475e-07	ns	1.49794912368207	2.2024709242257e-09	ns
TrespTZW2008_jg10989	0.0954837769470762	0.84871802887833	ns	-7.86532309501327	1.41419750959012e-16	down
TrespTZW2008_jg1099	-0.805910804863026	0.148538759901403	ns	-8.65071200108228	4.8579434462077e-17	down
TrespTZW2008_jg10990	0.676500966826075	0.547115756682363	ns	-0.209422478416374	0.852985944591919	ns
TrespTZW2008_jg10994	0.44987455997452	0.201632241769566	ns	0.648468793257491	0.036608410459918	ns
TrespTZW2008_jg10995	-0.399488706612266	0.057854160819858	ns	-2.36295216511438	5.61964721118728e-34	down
TrespTZW2008_jg10996	-4.69029214969906	4.94385915424226e-12	down	-1.73648325878935	0.000676001731611547	down
TrespTZW2008_jg10997	1.20188625468699	2.19628377660152e-07	ns	1.30446051581814	1.01875169529201e-09	ns
TrespTZW2008_jg10999	-0.377184311974541	0.012039038924461	ns	-1.21812727756454	1.97479845483208e-19	ns
TrespTZW2008_jg110	2.68501427188339	0.00509594700946692	up	0.943000625817276	0.341271302672332	ns
TrespTZW2008_jg1100	-0.114419680276747	0.73141359954449	ns	-0.259944225080671	0.35878263944972	ns
TrespTZW2008_jg11000	1.13691632728107	1.72478158799705e-12	ns	0.509558234396248	0.00106566343764949	ns
TrespTZW2008_jg11001	0.81327704164765	0.572003578582686	ns	2.35174119205427	0.0537523270803	ns
TrespTZW2008_jg11002	-0.264540236933069	0.667680089831273	ns	-2.42870699225388	3.32669223024843e-06	down
TrespTZW2008_jg11003	-0.681060498067472	0.100207134279019	ns	-1.3112889608297	0.000341190823894604	ns
TrespTZW2008_jg11004	1.10969888853939	0.0015904185677865	ns	-7.62570776901018	2.09874984283707e-16	down
TrespTZW2008_jg11005	-0.415967836903085	0.0564716619446919	ns	-0.957489883932796	5.88366978299763e-07	ns
TrespTZW2008_jg11006	-1.28820666622607	0.0253225469358832	ns	0.784646929969365	0.102578686533693	ns
TrespTZW2008_jg11007	0.713353947111719	0.0916622227805342	ns	-0.89295680164581	0.026684047841188	ns
TrespTZW2008_jg11008	0.0457640341145037	0.872177441713975	ns	-0.252190142934091	0.281046097902616	ns
TrespTZW2008_jg1101	0.244800821620071	0.143243954456591	ns	-0.747586702890594	5.80934347603707e-07	ns
TrespTZW2008_jg11010	-0.263481406331426	0.350972913403502	ns	1.11374480962749	3.05007808229217e-07	ns
TrespTZW2008_jg11011	0.193851314138591	0.309381489930712	ns	-0.553816437853026	0.000866507883002872	ns
TrespTZW2008_jg11012	-2.12421935057387	5.16160393824587e-10	down	-10.4328009380554	9.75799317831701e-50	down
TrespTZW2008_jg11013	-2.55650042113193	0.0487103081315645	down	-0.593411521844756	0.60168601714681	ns
TrespTZW2008_jg11014	-0.0250100478102757	0.89050115631435	ns	-0.964560836391468	1.38398827873775e-12	ns
TrespTZW2008_jg11015	0.576963597268908	0.000337738422070142	ns	0.742249807981774	2.81676532929279e-07	ns
TrespTZW2008_jg11016	-0.609345627034648	0.00834452614867018	ns	-0.196979617518139	0.375135434989491	ns
TrespTZW2008_jg11017	0.369014204761854	0.016243795339648	ns	0.683552594399487	3.33714545077732e-07	ns
TrespTZW2008_jg11018	0.565029558304505	0.107021563429868	ns	0.0819579900381559	0.82723363055742	ns
TrespTZW2008_jg11019	0.605187795008372	0.0449492384201604	ns	-0.442270791328923	0.131777824420835	ns
TrespTZW2008_jg1102	0.39551013042184	0.110480707503449	ns	-0.0729351116069392	0.781045904783622	ns
TrespTZW2008_jg11020	0.724674517648317	4.08778071292215e-07	ns	2.50269630893394	6.71823725059351e-87	up
TrespTZW2008_jg11021	-1.31490172324643	0.0323799231212647	ns	-1.70893941703191	0.00185689343217065	down
TrespTZW2008_jg11022	0.355401099877828	0.438879257353365	ns	1.1158480802811	0.00255450421768628	ns
TrespTZW2008_jg11023	0.217056967685752	0.653897873929684	ns	1.29503581362121	0.000328856355413142	ns
TrespTZW2008_jg11024	1.4731913255666	0.0133977418843152	ns	1.1828105398798	0.0355094495151645	ns
TrespTZW2008_jg11025	1.00680505506407	8.93883187004295e-08	ns	0.714101519744182	6.18165323378131e-05	ns
TrespTZW2008_jg11026	-0.830637685963109	6.1596843562889e-06	ns	-1.52925357806596	5.95142098981671e-20	down
TrespTZW2008_jg11027	-0.894847168447759	9.44454021921258e-08	ns	0.17929362138408	0.259469992872092	ns
TrespTZW2008_jg11028	-0.303063645976344	0.507117190089346	ns	-0.0458622969753583	0.918365554652187	ns
TrespTZW2008_jg11029	-0.334181520247039	0.166966383046721	ns	-1.58994815797001	1.54491668402324e-13	down
TrespTZW2008_jg11030	-2.3376384513338	2.16397630454974e-18	down	-0.919985146255674	4.1380532578124e-05	ns
TrespTZW2008_jg11031	0.870015118417122	3.25784563234916e-06	ns	0.465063815506981	0.0100500858668436	ns
TrespTZW2008_jg11032	0.906260267745203	0.189824336596223	ns	3.87078451773495	5.48846867063055e-12	up
TrespTZW2008_jg11033	0.935109634955516	3.83191899253124e-11	ns	-0.343691609078216	0.0207999724408039	ns
TrespTZW2008_jg11034	-0.928469175776019	0.0170638195844349	ns	2.51605145446128	3.23352932853567e-18	up
TrespTZW2008_jg11035	0.00197003203676023	0.996584986059902	ns	0.94231728042961	0.0021907414101559	ns
TrespTZW2008_jg11036	0.962641394798691	0.443647228932553	ns	1.6248958729624	0.140277820252501	ns
TrespTZW2008_jg11037	-0.654051909196332	0.135924227953836	ns	1.66769779559054	1.6934546312704e-06	up
TrespTZW2008_jg11038	-0.306400350488371	0.552315383516162	ns	0.803112449665544	0.049972306437112	ns
TrespTZW2008_jg1104	0.620343958113467	0.0012250426314152	ns	1.25858662356641	1.46403583351798e-13	ns
TrespTZW2008_jg11040	-0.968330734561987	8.36561286904129e-06	ns	-1.01802394469263	1.70402570048546e-07	ns
TrespTZW2008_jg11041	1.41815899372937	8.40398869103675e-07	ns	0.101163596218362	0.758263752419949	ns
TrespTZW2008_jg11042	-0.0967628519115228	0.826406132527244	ns	0.314504984064538	0.385660834060988	ns
TrespTZW2008_jg11043	-5.43649727156702	7.09711803502317e-11	down	-1.15087814024106	0.0521909313186006	ns
TrespTZW2008_jg11046	1.88518378193361	3.18016717935915e-25	up	0.232612064139085	0.239469670086464	ns
TrespTZW2008_jg11047	1.22040225838045	7.21000973643032e-05	ns	1.24168836683359	1.26274280968397e-05	ns
TrespTZW2008_jg11048	0.966543438490496	0.0306982417333242	ns	-0.313357500967301	0.498333742466806	ns
TrespTZW2008_jg11049	0.274079397358189	0.590722278306361	ns	-0.432861982483086	0.341988517992645	ns
TrespTZW2008_jg1105	0.902585644892682	0.00240327480052278	ns	-1.32438245698218	4.01382081326616e-06	ns
TrespTZW2008_jg11050	0.211617064862547	0.543197855813473	ns	0.374097600958544	0.210832768926028	ns
TrespTZW2008_jg11051	-0.361090484566533	0.199968749381787	ns	0.206452185535678	0.413039344142688	ns
TrespTZW2008_jg11052	-0.616474338786575	0.420166031682275	ns	-2.1875528128988	0.00168368771597162	down
TrespTZW2008_jg11053	1.15490827978321	0.00672079842517186	ns	-0.332555560897234	0.462048528052381	ns
TrespTZW2008_jg11054	1.66182200167696	1.96458883029194e-05	up	0.896057002315266	0.0177844772424991	ns
TrespTZW2008_jg11055	-0.0210442258353065	0.956828509780701	ns	-0.513721044996745	0.080836274535487	ns
TrespTZW2008_jg11056	-7.71055329102743	3.23226212303931e-19	down	0.544674963475394	0.21248459906371	ns
TrespTZW2008_jg11057	1.47516916611509	0.00182065941604416	ns	2.20122473864164	1.38297473352618e-07	up
TrespTZW2008_jg11058	-0.599451336114	0.00105670587562045	ns	0.0943207633449557	0.60470590170092	ns
TrespTZW2008_jg11059	1.58097754699671	5.97749009025364e-09	up	1.94595990431686	5.72970201373437e-15	up
TrespTZW2008_jg1106	0.458526506885352	0.355584766426972	ns	0.698350039686814	0.108700745627724	ns
TrespTZW2008_jg11060	0.938590535909906	3.62181600921215e-05	ns	-0.529161262273634	0.0184438955045081	ns
TrespTZW2008_jg11062	-0.09539967103227	0.744012559783866	ns	-0.166422958530852	0.509291211503685	ns
TrespTZW2008_jg11063	-1.21197052340291	8.69445342256897e-08	ns	-1.7606790016165	2.91106869842158e-17	down
TrespTZW2008_jg11064	-0.245782764076095	0.435171801846748	ns	-0.0242620507660715	0.93872662899739	ns
TrespTZW2008_jg11065	-0.751619602664626	4.27199925333126e-05	ns	-0.397027142723611	0.0171089368881784	ns
TrespTZW2008_jg11066	-0.197152289891053	0.217897927789773	ns	-1.00326191722524	3.18961122693485e-13	ns
TrespTZW2008_jg11067	0.246032432256391	0.0625802163536147	ns	0.0996720486116228	0.443678585050911	ns
TrespTZW2008_jg11068	-0.100722760812946	0.468145940376853	ns	-0.899387395567551	2.47382614139806e-15	ns
TrespTZW2008_jg1107	-1.21931484435193	1.19177109820137e-09	ns	-1.23583214338547	6.14409252600813e-12	ns
TrespTZW2008_jg11070	-0.421490890111377	0.386160941564088	ns	-0.492472831967085	0.256327226716712	ns
TrespTZW2008_jg11073	-2.11549468660309	4.47226041710777e-07	down	0.142015836934219	0.728433324674107	ns
TrespTZW2008_jg11074	-2.31295036647134	6.52345393998052e-21	down	-0.787647679297376	0.000167048795949477	ns
TrespTZW2008_jg11075	0.787351500325464	0.000287970624503963	ns	0.866496011118703	1.1418999472218e-05	ns
TrespTZW2008_jg11076	0.252442924951672	0.43244117237946	ns	-0.143978880367881	0.641477140566671	ns
TrespTZW2008_jg11077	-0.575814558583599	0.0631408636582787	ns	0.0716091928856877	0.818859637412117	ns
TrespTZW2008_jg11078	1.24072888628318	4.87347089521916e-15	ns	0.355326634453362	0.0270041208575017	ns
TrespTZW2008_jg11079	0.0525858944947445	0.922783863134856	ns	-1.70453047140991	8.01546214560615e-05	down
TrespTZW2008_jg1108	-1.73822850222576	0.00168702186956215	down	-2.79233054490589	5.3591738914282e-08	down
TrespTZW2008_jg11081	0.166250911219479	0.665215055477568	ns	-0.653926743123696	0.0423859952541679	ns
TrespTZW2008_jg11082	-0.947893562574319	0.0511255115026482	ns	-0.647512967317077	0.144159851938267	ns
TrespTZW2008_jg11083	-2.596277331183	0.082659275652984	ns	-1.7779085088981	0.17064724140897	ns
TrespTZW2008_jg11085	-1.85797286212701	1.90372601387887e-08	down	-1.06926046539795	0.000213088878398554	ns
TrespTZW2008_jg11086	0.28181998134948	0.293332263020659	ns	-0.492767095196918	0.0428794556453405	ns
TrespTZW2008_jg11087	0.473599222855935	0.0225054999282389	ns	0.395762441622404	0.040033792727512	ns
TrespTZW2008_jg11088	0.0443147870216727	0.923919832709136	ns	1.17568095624985	0.000373284186545358	ns
TrespTZW2008_jg11089	-0.883326163276855	0.0287944885534673	ns	0.553382386659027	0.116663894860208	ns
TrespTZW2008_jg1109	0.457916070627063	0.476004631253256	ns	1.2641226503514	0.0139521307442667	ns
TrespTZW2008_jg11090	0.202442869121493	0.773080858251907	ns	-0.774023095012965	0.194020429742006	ns
TrespTZW2008_jg11091	0.372615800479675	0.55045531756758	ns	-1.25224343966872	0.0226312186355776	ns
TrespTZW2008_jg11092	0.0810924610854396	0.908927421123914	ns	-0.792327320962384	0.165591490881871	ns
TrespTZW2008_jg11094	-0.462723313595088	0.713541580544511	ns	-0.234781464993601	0.83969860906545	ns
TrespTZW2008_jg11095	-3.03912542839019	6.49581334619621e-05	down	0.754018394055489	0.19109580785195	ns
TrespTZW2008_jg11096	-0.333964513904063	0.0259080455420945	ns	-0.391033368139675	0.00357068995003166	ns
TrespTZW2008_jg11098	0.4605907882236	0.0377575570198437	ns	0.751944717870086	0.000111967571777209	ns
TrespTZW2008_jg11099	0.448749273661044	0.0240902701988989	ns	-0.608987985948744	0.0010643814833673	ns
TrespTZW2008_jg111	1.69484943527792	0.143817654528054	ns	-0.448690837127666	0.716883901063169	ns
TrespTZW2008_jg1110	-0.023842921321435	0.94362425436619	ns	-1.23747967183966	1.32602070060321e-06	ns
TrespTZW2008_jg11100	-0.282354798332538	0.814958774911814	ns	-1.25421865500618	0.218692387620738	ns
TrespTZW2008_jg11101	-1.2322797166262	0.391951540696688	ns	-1.01094299712406	0.431249011088728	ns
TrespTZW2008_jg11102	0.445216662718847	0.715401200871841	ns	-0.000289365208691357	0.999798154081371	ns
TrespTZW2008_jg11103	-1.28703496905184	0.0188410511490273	ns	-0.288864651881834	0.582104478353172	ns
TrespTZW2008_jg11104	-0.339680973898328	0.317119293842451	ns	-0.559278195206365	0.0603538767389331	ns
TrespTZW2008_jg11105	-2.21770998607451	2.33432497207924e-08	down	-0.499731603197703	0.152538104157299	ns
TrespTZW2008_jg11107	0.818268802999442	0.00101009240524074	ns	-0.21653622561113	0.404003319108128	ns
TrespTZW2008_jg11108	0.812531106962963	0.527637800106987	ns	-0.388970821441878	0.760643703680862	ns
TrespTZW2008_jg11109	0.296865439451481	0.296567401533248	ns	0.319053155834548	0.215356237272183	ns
TrespTZW2008_jg1111	-0.499248456965434	0.000804290170491097	ns	-1.11533257483176	1.14391535564088e-16	ns
TrespTZW2008_jg11110	0.476737683100034	0.0491472110054893	ns	-0.107620481517872	0.67175848913946	ns
TrespTZW2008_jg11111	1.08212857577712	3.29381501601708e-10	ns	0.541213631052363	0.00114976149096332	ns
TrespTZW2008_jg11112	-2.13253368597982	0.117390619601703	ns	1.13171736517167	0.296460532132546	ns
TrespTZW2008_jg11113	-0.522825248130046	0.0027368305209714	ns	-0.701667737596872	8.75702311964753e-06	ns
TrespTZW2008_jg11114	-0.110459585763187	0.540641922805001	ns	-1.18770025168834	8.33581030519697e-16	ns
TrespTZW2008_jg11115	1.11448956155691	2.96375440748595e-14	ns	-0.259779566243436	0.0860326332945334	ns
TrespTZW2008_jg11116	1.43922900219958	0.24503053982979	ns	1.03963013862618	0.378559199101158	ns
TrespTZW2008_jg11117	4.83408578069731	1.31428548328826e-13	up	5.58870489295819	9.81459583518279e-19	up
TrespTZW2008_jg11118	3.16683341510009	5.8055412344033e-14	up	-0.389902272771476	0.391321742805486	ns
TrespTZW2008_jg11119	0.91137584880503	0.00157546882122238	ns	0.542477029793518	0.0532015157513686	ns
TrespTZW2008_jg1112	-0.376294081244355	0.447614862853367	ns	0.245521863686605	0.584081571158865	ns
TrespTZW2008_jg11120	-7.84776353605975	2.60015382564028e-07	down	2.42435751779077	0.000199602747909773	up
TrespTZW2008_jg11121	-2.37887098026158	3.44563028738614e-23	down	-1.58969153920562	1.06261166640231e-14	down
TrespTZW2008_jg11122	-0.93094818836414	0.00090374129878514	ns	-0.433411474342171	0.0940980160815225	ns
TrespTZW2008_jg11123	0.881433684382395	5.05969579312134e-07	ns	0.250452870734041	0.162469563968044	ns
TrespTZW2008_jg11125	-0.81276928813843	3.07856319129608e-07	ns	-1.61328495415537	2.19839304447164e-27	down
TrespTZW2008_jg11126	0.419779268620207	0.0374161565705722	ns	-0.529423441312839	0.0054709394247663	ns
TrespTZW2008_jg11129	-0.184470792436685	0.672857772608206	ns	-0.541598222709808	0.139795666403305	ns
TrespTZW2008_jg1113	0.503817705210012	0.21640643697561	ns	0.939169465084205	0.00653876127352082	ns
TrespTZW2008_jg11130	1.46590286131647	5.73596644255148e-12	ns	-0.407744094561937	0.0662421674271876	ns
TrespTZW2008_jg11131	1.45421459466939	0.168301116060363	ns	-0.0615484427458613	0.958517611934291	ns
TrespTZW2008_jg11132	1.57073809632583	1.70316052862445e-09	up	1.14531316389939	3.27144307255654e-06	ns
TrespTZW2008_jg11133	4.95022065310002	3.01020502872478e-39	up	1.97228874001159	1.14557487429374e-08	up
TrespTZW2008_jg11134	4.45277858546414	8.05861765800589e-62	up	0.348350434312679	0.206424518304918	ns
TrespTZW2008_jg11135	-1.79232390151121	2.96491069843386e-12	down	0.0769840855847577	0.751984527783259	ns
TrespTZW2008_jg11136	-1.90103450654957	0.134804994361117	ns	-1.8996833403561	0.0910692007607905	ns
TrespTZW2008_jg11137	0.602115168920962	0.021290650793963	ns	-0.233667401229308	0.384434021345547	ns
TrespTZW2008_jg11138	0.308959966829838	0.417867853373501	ns	0.641829294467633	0.0460705292316988	ns
TrespTZW2008_jg11139	0.771642882133605	2.47615407469748e-05	ns	0.436980428087999	0.0126050288564589	ns
TrespTZW2008_jg1114	0.132125632510803	0.629159733783192	ns	0.905206953590594	1.07581823647576e-05	ns
TrespTZW2008_jg11140	2.29293338646366	0.0122041750574962	up	0.123721446797605	0.907497954881164	ns
TrespTZW2008_jg11141	-0.124363913583489	0.699063185084084	ns	-0.230817289973712	0.405392215045405	ns
TrespTZW2008_jg11142	-2.9962479960137	7.09102216923764e-26	down	-0.588838656619499	0.0117937644343909	ns
TrespTZW2008_jg11143	-0.590056936436347	0.0358948086345036	ns	-0.659453058775923	0.00883617364460356	ns
TrespTZW2008_jg11144	0.50831813358883	0.0692587781855048	ns	-0.576358208599913	0.0278230314087918	ns
TrespTZW2008_jg11145	1.18519949512628	2.08528542378644e-12	ns	-1.67626305701643	1.12350046056735e-21	down
TrespTZW2008_jg11148	-0.22049414913383	0.495662208779177	ns	1.56987438466864	6.73191920258522e-12	up
TrespTZW2008_jg11149	-2.90266647510135	2.11034443595579e-06	down	-0.126551579057533	0.828374941337986	ns
TrespTZW2008_jg1115	1.28139591484238	3.58576944790276e-05	ns	0.852811539825659	0.00407344272144997	ns
TrespTZW2008_jg11151	-5.71529644619105	2.09454887563544e-15	down	-1.08337483938252	0.0397950680737874	ns
TrespTZW2008_jg11152	1.85618488830008	1.27649772554931e-16	up	-0.628330556332572	0.00640743603105137	ns
TrespTZW2008_jg11153	1.05448226450144	0.00440716008871786	ns	-0.234013022017887	0.552786422234218	ns
TrespTZW2008_jg11154	1.18708966690643	8.69018358296535e-13	ns	1.40259713852503	2.22552402633463e-20	ns
TrespTZW2008_jg11155	-5.55856114201461	2.91752300588498e-40	down	-0.704342906732418	0.0204458622891929	ns
TrespTZW2008_jg11157	1.01025436813059	2.49770073801978e-05	ns	-1.08924768320828	4.42021100512252e-06	ns
TrespTZW2008_jg11158	-1.73565487561493	7.51147522604039e-05	down	-1.29415603982403	0.000788294242254143	ns
TrespTZW2008_jg11159	-4.24187313913803	1.59798868673985e-15	down	-0.0912491963984807	0.819290680658622	ns
TrespTZW2008_jg1116	0.00316877796021	0.997090707526158	ns	0.236826292478635	0.740939104621715	ns
TrespTZW2008_jg11160	0.891456389358314	0.00834167199512253	ns	-1.24041053529441	0.000203865836376807	ns
TrespTZW2008_jg11161	-0.66005002653613	0.122621336955669	ns	-1.17852409862663	0.00179209812992839	ns
TrespTZW2008_jg11162	-0.870133298750854	0.302598462213821	ns	3.43485692250037	1.53250875116208e-09	up
TrespTZW2008_jg11163	0.572170459824911	0.000187303071556038	ns	0.320997526640922	0.0281479631617778	ns
TrespTZW2008_jg11164	0.0539727499084831	0.779214154338934	ns	-1.50301284089602	3.35827386486353e-22	down
TrespTZW2008_jg11165	-3.022891591399	0.0549867659218045	ns	-1.32620870166624	0.322617421165429	ns
TrespTZW2008_jg11166	0.473153253345661	0.0705821998501865	ns	0.0879625612996379	0.751984527783259	ns
TrespTZW2008_jg11167	0.314247904418152	0.455605135862305	ns	-0.346651195317325	0.370715901185105	ns
TrespTZW2008_jg11168	1.3587565120915	0.0161890941618148	ns	-0.0225288709416451	0.973520494369188	ns
TrespTZW2008_jg11169	0.172155319920161	0.528556114207163	ns	-0.701570693741097	0.00283378558476948	ns
TrespTZW2008_jg1117	-1.27075160688947	0.0979980356481021	ns	2.92985454468018	2.64717209637318e-11	up
TrespTZW2008_jg11170	-1.4907247946656	1.3560592593493e-15	ns	-1.04758897430054	2.0249223812258e-10	ns
TrespTZW2008_jg11171	-1.77319390644516	0.000405857449725909	down	-1.6035609458503	0.000294860198971392	down
TrespTZW2008_jg11172	-0.16985641452826	0.709446960081592	ns	1.70972121145796	4.05809950035744e-07	up
TrespTZW2008_jg11175	-1.58443747637878	2.92692855900448e-09	down	-1.30593019834175	3.07619932911407e-08	ns
TrespTZW2008_jg11177	1.17950726175425	9.41782578817247e-08	ns	-0.209058466690825	0.378165085597933	ns
TrespTZW2008_jg11178	1.29073543904819	0.0288738800579031	ns	0.864882295999504	0.127230896001118	ns
TrespTZW2008_jg11179	-8.96691396848876	1.26780198602391e-16	down	-8.96691396848876	7.48474706338872e-21	down
TrespTZW2008_jg11180	-0.981047181636704	0.000776728607171946	ns	-0.303152987119081	0.273112604697299	ns
TrespTZW2008_jg11181	3.70061103392636	5.21281976117849e-07	up	3.42370405668351	1.22522347015366e-06	up
TrespTZW2008_jg11182	2.35979710158699	0.0031646619376226	up	2.98587130613855	7.32844512170385e-05	up
TrespTZW2008_jg11183	-0.732871216903057	0.00768241894292084	ns	0.240562468955436	0.355867726992477	ns
TrespTZW2008_jg11184	-0.549298295996512	0.0686051116341621	ns	1.23031462078203	6.96583854407589e-07	ns
TrespTZW2008_jg11185	3.59283076292255	0.000818989466156359	up	0.262803168661887	0.82616941734758	ns
TrespTZW2008_jg11187	-8.10699836417733	4.25715587082004e-08	down	-8.10699836417733	4.65623188746928e-10	down
TrespTZW2008_jg11188	-0.245488061341648	0.410788907962193	ns	-1.75442493298933	1.36251542633065e-11	down
TrespTZW2008_jg1119	-0.032049973100194	0.949870618250105	ns	-0.414860358053301	0.304908486691394	ns
TrespTZW2008_jg11190	-1.20600885238776	6.17685351856591e-05	ns	-0.776503490467742	0.00366817124879476	ns
TrespTZW2008_jg11191	-6.13558641489659	5.85325856398377e-13	down	1.19072602941301	0.0212840434187086	ns
TrespTZW2008_jg11194	-0.22986333616265	0.70048932282899	ns	-0.185497956664418	0.732719775893918	ns
TrespTZW2008_jg11195	1.38505974773646	4.02441747998798e-14	ns	-0.12722152058163	0.531943014642428	ns
TrespTZW2008_jg11197	-0.359064370145146	0.0240546829616524	ns	-0.147086437304969	0.334971642312159	ns
TrespTZW2008_jg11198	-0.7651239018861	0.0460925847557078	ns	-0.670451942239721	0.0524981577821779	ns
TrespTZW2008_jg11199	-1.03578296937896	0.00034569096529555	ns	-0.243696796168917	0.357988193333331	ns
TrespTZW2008_jg1120	-0.220935396802915	0.512535887008473	ns	-0.593662844721749	0.0384976927837314	ns
TrespTZW2008_jg11200	-0.781837866668409	0.00379508350920333	ns	-0.727154728007386	0.00275685107963522	ns
TrespTZW2008_jg11201	-1.735804026748	1.27744779176853e-10	down	-0.260973355363167	0.273008971562947	ns
TrespTZW2008_jg11202	-0.967390690783688	0.109762740776909	ns	2.5790944668211	6.4672106532098e-14	up
TrespTZW2008_jg11203	1.25301475666914	0.0138564642769168	ns	1.12951158515544	0.0175056480558995	ns
TrespTZW2008_jg11204	-8.84363934351166	1.36987562425608e-26	down	0.106430920640306	0.839671958471464	ns
TrespTZW2008_jg11205	-4.201938328226	3.99382046192065e-07	down	4.00389795163397	8.29765925216417e-11	up
TrespTZW2008_jg11206	-2.18597073605134	6.34043111236515e-11	down	-0.894832951860582	0.00187568098032963	ns
TrespTZW2008_jg11207	0.452801598395313	0.0169632949755193	ns	-0.459877822786662	0.0101482149124244	ns
TrespTZW2008_jg11208	-0.542257410363788	0.163238940265088	ns	0.92707271021804	0.002225971266057	ns
TrespTZW2008_jg11209	-1.07612023252071	0.000218752270951673	ns	-1.74861862407965	1.12571054490306e-10	down
TrespTZW2008_jg1122	1.09757694635638	1.90088067145769e-20	ns	0.289060479598425	0.0149890467295481	ns
TrespTZW2008_jg1123	0.43413615420959	0.122677830011617	ns	-0.00490646304575824	0.987475836481729	ns
TrespTZW2008_jg1124	-0.0380181743229361	0.920666875565725	ns	0.632835367426874	0.0233362104864992	ns
TrespTZW2008_jg1125	0.0440003545217767	0.806672946601286	ns	-0.554689022338929	7.28936339561061e-05	ns
TrespTZW2008_jg1126	2.56707682942527	3.08718916056743e-19	up	-0.453861778296644	0.139513429773478	ns
TrespTZW2008_jg1127	-0.655429915801279	0.0530781687299163	ns	-0.1834952811451	0.579830939436352	ns
TrespTZW2008_jg1128	0.574463986101998	0.00818757297927064	ns	1.10500782093636	7.78386823952854e-09	ns
TrespTZW2008_jg1129	0.700014778806955	0.173939029224127	ns	0.462599114638777	0.346359518263858	ns
TrespTZW2008_jg113	1.21068333325435	1.8479089954104e-10	ns	-1.58992962999805	1.00122174744364e-16	down
TrespTZW2008_jg1130	-0.00159849538477213	0.994517048599047	ns	0.796589946439261	1.80338531201035e-07	ns
TrespTZW2008_jg1131	0.678502834839494	1.26931323331305e-05	ns	0.26506290733098	0.084210726344881	ns
TrespTZW2008_jg1132	0.462057816427518	0.019600883112766	ns	0.237392167620457	0.218642636928602	ns
TrespTZW2008_jg1133	2.87246609832196	4.28632449648585e-07	up	4.48571921953482	3.28029613556043e-17	up
TrespTZW2008_jg1134	-1.63468476596678	3.17432230061178e-05	down	-8.72446468499347	7.01394771448028e-27	down
TrespTZW2008_jg1135	0.703319265746056	0.00734436508605968	ns	-0.0880759871388698	0.761252865949074	ns
TrespTZW2008_jg1136	-1.52721406053397	3.6611627636499e-07	down	-0.17692171078929	0.530594189250767	ns
TrespTZW2008_jg1137	0.545380348196509	0.318247262935218	ns	-6.42935890156574	2.08903877099919e-08	down
TrespTZW2008_jg1139	0.347521684362003	0.562662510744298	ns	1.35304305651441	0.00373927816546583	ns
TrespTZW2008_jg114	2.16616823161637	1.38169990148942e-12	up	1.69134649870535	4.99155852118241e-09	up
TrespTZW2008_jg1140	0.050940718767834	0.814004623751506	ns	0.169328086811715	0.344715138116222	ns
TrespTZW2008_jg1143	-1.54702816237486	1.29176200839339e-06	down	0.867680202274594	0.000360766141338801	ns
TrespTZW2008_jg1144	0.576093005858206	0.000510019004790926	ns	0.0641439802550672	0.723728538206472	ns
TrespTZW2008_jg1145	-0.0137585120714473	0.984693049666191	ns	1.69338418696421	0.000284665639024597	up
TrespTZW2008_jg1146	-0.807671375665008	0.00112663516539637	ns	-0.473945355908529	0.0367639387833798	ns
TrespTZW2008_jg1148	-2.11598885337719	0.00593070893005807	down	-3.69343943831325	5.62429707497187e-07	down
TrespTZW2008_jg1149	-0.276073531779247	0.22906253584785	ns	2.20630667867444	1.38674093006389e-41	up
TrespTZW2008_jg115	-0.195538651666165	0.240701653432359	ns	-0.111235223152421	0.476620876147846	ns
TrespTZW2008_jg1150	0.120020050409692	0.759418489642646	ns	0.638112160107549	0.0317588182325019	ns
TrespTZW2008_jg1151	0.370589175744235	0.281704165776289	ns	-1.75556047513285	9.37495638342211e-08	down
TrespTZW2008_jg1152	0.653220505363086	0.00538427136404125	ns	-1.07561637200701	3.35750130167735e-06	ns
TrespTZW2008_jg1153	0.86874953254168	0.00053370703628298	ns	1.40934487883866	3.39848984990648e-10	ns
TrespTZW2008_jg1154	-0.535706169684706	4.02257114897722e-05	ns	-1.58654290514594	1.51151330908342e-38	down
TrespTZW2008_jg1155	0.680112949914263	0.0916310045464999	ns	0.162846823036277	0.69690835189514	ns
TrespTZW2008_jg1156	-0.0122891808730333	0.952345189047415	ns	0.604956416435017	2.18276797717135e-05	ns
TrespTZW2008_jg1158	0.0387771218642186	0.950767923020794	ns	-7.38587014884973	4.45261147140035e-12	down
TrespTZW2008_jg1159	-0.158177866410673	0.536186428128055	ns	-0.332834470156337	0.128931748693155	ns
TrespTZW2008_jg116	-1.82557638484557	0.00195863878292499	down	1.96224866925801	8.91673983055786e-08	up
TrespTZW2008_jg1160	2.51169374032979	4.30023358622608e-29	up	0.105511750678652	0.711012475712962	ns
TrespTZW2008_jg1161	-0.38022784545092	0.102276976502199	ns	-0.238550869388041	0.272701389585127	ns
TrespTZW2008_jg1162	0.565494242062699	0.00486035393336879	ns	-0.00292066318262892	0.989772555629586	ns
TrespTZW2008_jg1163	1.00921366770077	4.29288351781961e-14	ns	1.6730944550919	1.07526708136201e-42	up
TrespTZW2008_jg1164	0.874131605528676	0.112654160687913	ns	0.457633662628955	0.396233143962277	ns
TrespTZW2008_jg1166	-1.97392887887413	2.96080889544114e-12	down	0.844942238565401	0.000202046118344648	ns
TrespTZW2008_jg1167	-1.08421441001745	0.106270249340644	ns	-4.02194328309518	1.79909087758071e-09	down
TrespTZW2008_jg1168	0.832060966054807	3.45441189716055e-09	ns	3.21661325986633e-05	0.999798154081371	ns
TrespTZW2008_jg1169	-0.553987117024826	0.16379693713229	ns	0.876037241971211	0.00618101432100937	ns
TrespTZW2008_jg117	-1.34409087436857	1.63111725179842e-05	ns	-1.10980388317956	6.14131599521455e-05	ns
TrespTZW2008_jg1170	-1.4028466589926	1.77156375537088e-06	ns	0.538747771992477	0.0320025052570714	ns
TrespTZW2008_jg1171	-0.872732398754511	4.22021536619631e-05	ns	0.127365423861925	0.545962885682354	ns
TrespTZW2008_jg1172	0.705466830546395	0.479453040160818	ns	-0.707106326553595	0.459732550538355	ns
TrespTZW2008_jg1173	0.239811294350449	0.238663389216061	ns	-2.28831071903898	2.37767342310255e-30	down
TrespTZW2008_jg1174	-1.16999490013099	0.141832423803771	ns	0.30739039488596	0.667520295065403	ns
TrespTZW2008_jg1175	0.293140168072034	0.275927568117899	ns	0.436844347519686	0.0643249836798229	ns
TrespTZW2008_jg1177	3.41723142018462	0.000293694912349316	up	4.07476993115827	7.18770128812637e-06	up
TrespTZW2008_jg1178	-0.831011914351491	0.000154803101960391	ns	-0.0932548849749879	0.675849241659402	ns
TrespTZW2008_jg1179	-1.45366157206765	0.000241871714418894	ns	1.05648987195118	0.00121001553005205	ns
TrespTZW2008_jg118	0.199743637314724	0.324216940095514	ns	-1.38964888519073	1.71613220419589e-15	ns
TrespTZW2008_jg1180	-3.55074326341972	5.63190341331356e-20	down	-0.311307974216557	0.330563876146741	ns
TrespTZW2008_jg1181	-1.96271797883172	1.04900693996425e-15	down	0.653832805027761	0.000835920872869474	ns
TrespTZW2008_jg1182	-0.855469222689445	2.64694433934984e-09	ns	-1.26074600154938	6.74499102589529e-22	ns
TrespTZW2008_jg1183	0.779221477662682	0.0405862140094405	ns	2.13008868416222	3.50304685041938e-12	up
TrespTZW2008_jg1186	-2.1764224029573	0.000980913626856522	down	1.00197218317331	0.0675860515979976	ns
TrespTZW2008_jg1187	0.308787435069787	0.24337831430022	ns	-1.4252450655053	1.83358822572052e-09	ns
TrespTZW2008_jg1191	0.286276492908043	0.0823205599550401	ns	-1.15563633028054	5.92593674027656e-15	ns
TrespTZW2008_jg1192	0.847461399949781	3.6111386841874e-07	ns	-0.402508930521826	0.0167140431560478	ns
TrespTZW2008_jg1193	-1.29322500492695	4.85595520491265e-11	ns	-0.306322248534345	0.0872713698632703	ns
TrespTZW2008_jg1194	-0.0256055775769513	0.906645492372372	ns	-0.355092821673245	0.0329020921119241	ns
TrespTZW2008_jg1196	1.7630556113547	2.48592250386282e-34	up	0.401614050114092	0.00594107535368106	ns
TrespTZW2008_jg1197	1.09925602141137	8.44945733105172e-06	ns	1.10611188547427	1.24766415663491e-06	ns
TrespTZW2008_jg1199	-0.766692543825265	0.0496784670675695	ns	0.101247767435912	0.795705821721406	ns
TrespTZW2008_jg12	-11.4138551526669	2.03428034863643e-39	down	-4.11764869564756	1.78011451311491e-18	down
TrespTZW2008_jg120	-0.759750076728833	0.00111350478417588	ns	-0.41616157443637	0.0520157001436217	ns
TrespTZW2008_jg1200	-0.956569117653924	8.69928896620018e-07	ns	-0.975309917067458	2.59843328976557e-08	ns
TrespTZW2008_jg1202	-7.75857743126453	2.00370649057889e-28	down	-0.591639135554342	0.0757126175819345	ns
TrespTZW2008_jg1203	0.0896138497977223	0.789529176298484	ns	0.602351867250917	0.0207217835441842	ns
TrespTZW2008_jg1206	-0.506547263794989	0.218314127939756	ns	1.62887171903167	9.47758979525715e-08	up
TrespTZW2008_jg1207	0.680292015215331	0.00151827752146712	ns	-0.743575158315037	0.000578870893271597	ns
TrespTZW2008_jg1208	0.692534682954431	0.0148626514884822	ns	1.34071438310253	8.42896028661415e-08	ns
TrespTZW2008_jg1209	0.258692801114695	0.689667148775753	ns	-1.75949188570104	0.00137874607687056	down
TrespTZW2008_jg121	0.708781609061896	0.196325399128657	ns	-7.02000261826478	6.81801295993248e-10	down
TrespTZW2008_jg1210	-0.480021379934812	0.0065717092486547	ns	-1.39220815562416	3.89805430134603e-18	ns
TrespTZW2008_jg1211	-1.21356220903106	2.57108004197532e-06	ns	-0.621309751073017	0.00693779115589609	ns
TrespTZW2008_jg1212	-1.12277261214382	0.0108209437340106	ns	0.536459081156027	0.168390119683355	ns
TrespTZW2008_jg1214	-1.76136030706562	0.000368582123411688	down	-1.14665791568342	0.00853841421084364	ns
TrespTZW2008_jg1215	1.29519568473089	0.234462056136973	ns	-0.685744503229347	0.536069382687919	ns
TrespTZW2008_jg1218	-6.76509050395898	5.87190389906511e-22	down	0.715324852769224	0.0751929561673073	ns
TrespTZW2008_jg122	-1.13461560671593	0.00424693702374583	ns	-0.487114664730596	0.183277675261146	ns
TrespTZW2008_jg1220	2.04970198675056	1.50670128177472e-20	up	0.616713372960956	0.00502493066381901	ns
TrespTZW2008_jg1221	1.07194500517727	1.60192750668057e-07	ns	2.49583999889643	2.08301343692342e-40	up
TrespTZW2008_jg1222	1.99410151133074	6.37987778348682e-06	up	1.92172939331936	3.59184773748131e-06	up
TrespTZW2008_jg1223	-3.6107810959282	2.93670035205108e-27	down	0.171251629390983	0.492044294645866	ns
TrespTZW2008_jg1224	-8.5874993720216	2.7825543740199e-73	down	-0.290832453956018	0.222319123581565	ns
TrespTZW2008_jg1225	-8.80178318800462	7.54452272731538e-35	down	-1.42561890518234	2.61489410273751e-05	ns
TrespTZW2008_jg1226	-2.13431035530357	1.07844792551475e-10	down	0.767039442463008	0.00262305099617329	ns
TrespTZW2008_jg1227	-3.10650458616849	3.80314146771541e-05	down	-0.818264618860436	0.198625494855703	ns
TrespTZW2008_jg1228	-0.821264366750391	0.42528086288425	ns	-2.00038859868242	0.0283337002470966	down
TrespTZW2008_jg1229	0.187838361432894	0.557509968996225	ns	-2.1050789801261	1.43842039380565e-12	down
TrespTZW2008_jg123	1.36411626995887	4.71906495650686e-05	ns	0.431520254470856	0.207357044960717	ns
TrespTZW2008_jg1230	-1.46441171118397	8.22216999345315e-09	ns	-1.11974526390858	6.38681881055519e-07	ns
TrespTZW2008_jg1231	0.309367999420143	0.238663389216061	ns	1.51313031636316	2.67539985171315e-14	up
TrespTZW2008_jg1232	1.89639447886109	0.000965083506303378	up	1.10574505226006	0.0475313797725858	ns
TrespTZW2008_jg1233	0.659752733266168	0.124836883260799	ns	-0.114587329915977	0.803560704317635	ns
TrespTZW2008_jg1235	0.645554439392054	0.108973197482511	ns	1.21602965886393	0.000451200413701375	ns
TrespTZW2008_jg1236	-0.408722769219934	0.385705539009844	ns	-0.356135362136957	0.404206828263166	ns
TrespTZW2008_jg1237	-2.69692985574139	0.000282756125765847	down	-7.01691763715511	6.19409159017792e-10	down
TrespTZW2008_jg1238	0.0892199151505242	0.811798993266074	ns	-0.149350070309634	0.652451496350572	ns
TrespTZW2008_jg124	-2.20352723124431	0.0383045213816189	down	-1.71700986746649	0.0647137570308702	ns
TrespTZW2008_jg1240	3.04151551923739	1.01269689660136e-17	up	-0.481681868870001	0.217411739693208	ns
TrespTZW2008_jg1241	-1.42316480773307	0.000211387712990255	ns	0.993215597032409	0.00230541792161179	ns
TrespTZW2008_jg1242	1.25682927223575	2.04284935882981e-10	ns	0.00649209219277961	0.978828309453978	ns
TrespTZW2008_jg1243	0.0824537960634666	0.601080296602292	ns	0.453072911854569	0.000219814499910509	ns
TrespTZW2008_jg1244	1.15065109768046	8.23872410539708e-10	ns	-0.0272111219324709	0.903205220610726	ns
TrespTZW2008_jg1245	0.415625541184691	0.0348707872521909	ns	-0.152938790785098	0.441579646825737	ns
TrespTZW2008_jg1246	-0.565040902512252	0.00472336483736982	ns	-0.0976561020707165	0.628231033095261	ns
TrespTZW2008_jg1247	-1.47987819952304	3.71672238292605e-07	ns	-0.668665003884576	0.0100215463367983	ns
TrespTZW2008_jg1249	0.0868018789996434	0.695601436813883	ns	-0.924743773033244	1.9471927724957e-07	ns
TrespTZW2008_jg125	-1.00907573878577	0.167660308157917	ns	-2.57400695597117	0.000192031348014648	down
TrespTZW2008_jg1250	-1.16592180261911	0.00037756807465294	ns	-0.374058712604712	0.209398021203848	ns
TrespTZW2008_jg1251	0.837593913436751	5.65463721528143e-08	ns	0.00920220887508876	0.960899535769106	ns
TrespTZW2008_jg1252	-0.714736945753099	1.00295950732399e-05	ns	-1.38644255149703	9.11056516560916e-21	ns
TrespTZW2008_jg1253	-3.51396189722177	7.08048148820156e-57	down	0.440147472912788	0.00978973446713964	ns
TrespTZW2008_jg1254	0.352435292670534	0.772337310314252	ns	-2.31980379418717	0.0305549678834649	down
TrespTZW2008_jg1256	0.102003220807053	0.624972178780372	ns	-0.0929482165183375	0.626389500035306	ns
TrespTZW2008_jg1257	1.54431434100529	1.12316134240838e-16	up	-0.205765548198635	0.324412388874136	ns
TrespTZW2008_jg1259	1.5943200045375	3.87773037303452e-08	up	2.97708657158556	2.11584399612704e-29	up
TrespTZW2008_jg1260	2.09215387556773	4.16456600378933e-22	up	0.826566197595928	8.2754180189767e-05	ns
TrespTZW2008_jg1261	-0.0063762947854667	0.974468484845589	ns	-0.814012164511728	3.30706963077229e-09	ns
TrespTZW2008_jg1262	-0.463390664512523	0.153199781646869	ns	0.109853265220336	0.7303112540664	ns
TrespTZW2008_jg1263	2.91651825858219	1.72598859963352e-12	up	1.12479430725688	0.00524935117349424	ns
TrespTZW2008_jg1264	1.40214148268861	2.29662307453847e-37	ns	-0.0585255765024907	0.653498729151491	ns
TrespTZW2008_jg1265	1.55003006440504	1.77010869762126e-23	up	0.614141298642644	5.15267233643166e-05	ns
TrespTZW2008_jg1267	-5.80893590912365	3.82528077092259e-26	down	0.296904839570782	0.420919221213956	ns
TrespTZW2008_jg1268	2.23499155785365	2.42626341704791e-19	up	0.795155100178391	0.00105347291751612	ns
TrespTZW2008_jg1269	-0.472481683223558	0.0157889155628613	ns	0.435359718223464	0.0106396234910756	ns
TrespTZW2008_jg127	-1.08838416352427	0.347845678305906	ns	3.63416023071933	9.08081624614434e-12	up
TrespTZW2008_jg1270	-0.8717726443526	0.000602447532921255	ns	0.865513948414882	3.85958061173465e-05	ns
TrespTZW2008_jg1271	-1.39050355053323	2.26501432155473e-07	ns	0.349252260355764	0.149497816740687	ns
TrespTZW2008_jg1272	-2.35232930728283	4.14507551994704e-07	down	-0.102462919365867	0.821955303591421	ns
TrespTZW2008_jg1273	-0.900194170479877	8.50870871335437e-07	ns	0.115038403302415	0.527337691947001	ns
TrespTZW2008_jg1274	-0.837465755652085	0.00105876808224895	ns	0.266211835794666	0.269326061757848	ns
TrespTZW2008_jg1275	-2.63049809526836	2.90832357025406e-15	down	-0.622596409553823	0.0291998549246743	ns
TrespTZW2008_jg1276	-0.742706117569891	4.32122083405907e-06	ns	-2.06058070965983	9.55096643112744e-43	down
TrespTZW2008_jg1277	-0.324898117683511	0.573659212445613	ns	-0.672678191484873	0.17664191920064	ns
TrespTZW2008_jg1278	-0.698591042031093	0.0781708631694917	ns	-1.45597785864759	3.61243831240634e-05	ns
TrespTZW2008_jg1279	0.321116342313226	0.234007941793119	ns	-0.0956074722661926	0.727353381518754	ns
TrespTZW2008_jg128	-1.76137811584079	0.194785856209761	ns	-0.524501934924267	0.673859875399426	ns
TrespTZW2008_jg1280	-0.0470723070773087	0.896613677779856	ns	-0.425050366957827	0.133629524486614	ns
TrespTZW2008_jg1281	0.0471356510535158	0.93911197813644	ns	1.70596686699122	7.64689662773466e-05	up
TrespTZW2008_jg1282	1.15469266535951	2.85538455040755e-08	ns	-1.22085193312006	6.50408446421385e-09	ns
TrespTZW2008_jg1283	-0.562536460621002	0.0270190762166938	ns	0.752379609457645	0.000540700216925723	ns
TrespTZW2008_jg1284	-0.220866195112749	0.480348838251359	ns	-0.738616228929391	0.00531987152675208	ns
TrespTZW2008_jg1285	0.661649108832176	0.00138918299068997	ns	-0.105275370296122	0.643421002817517	ns
TrespTZW2008_jg1286	0.464740727316578	0.00691469422545186	ns	-0.0230276588444596	0.905839200109584	ns
TrespTZW2008_jg1287	-0.953014984384041	2.25193797985439e-12	ns	-0.459257956476482	0.000183610377523062	ns
TrespTZW2008_jg1288	0.425096950824991	0.141832423803771	ns	0.906015897695095	0.000212216541303992	ns
TrespTZW2008_jg1289	-1.84594354864669	4.89088157093203e-06	down	0.806535138102204	0.0111551051219447	ns
TrespTZW2008_jg129	-2.56622313431247	1.99129681448798e-05	down	-7.8392891473129	8.93479691687847e-15	down
TrespTZW2008_jg1291	0.207979146234002	0.224382708137861	ns	0.634980320946785	6.92606853717419e-06	ns
TrespTZW2008_jg1292	-1.47781593747227	0.0376577864863974	ns	0.722755491315851	0.225921253660749	ns
TrespTZW2008_jg1293	-7.23474306322382	1.04439155695242e-07	down	-7.23474306322382	1.83300478150780e-09	down
TrespTZW2008_jg1294	-1.10940603116977	0.340700429718267	ns	-1.04279086628679	0.317461371825875	ns
TrespTZW2008_jg1295	2.74620136007472	8.09030370069471e-20	up	1.29666949558271	7.99193747643347e-06	ns
TrespTZW2008_jg1296	0.0643836960411696	0.739951180142028	ns	-1.44677212881167	3.29358015744674e-21	ns
TrespTZW2008_jg1297	0.61866868150719	0.00166636483935641	ns	-0.254879115097469	0.19819606417713	ns
TrespTZW2008_jg1298	-1.62783900036003	2.70789262756765e-05	down	-0.936991513175631	0.00597632409036157	ns
TrespTZW2008_jg1299	-1.141772591839	1.48921203310611e-07	ns	-0.446136418297954	0.0225738183294593	ns
TrespTZW2008_jg130	-4.78184704155205	8.57009863107439e-15	down	-0.94455269575006	0.0238863471602099	ns
TrespTZW2008_jg1300	-0.485098646103913	0.00362615026366028	ns	-0.239496202938747	0.124192840137824	ns
TrespTZW2008_jg1302	2.0015935128552	0.0839439715789812	ns	0.379460433455797	0.761344522448039	ns
TrespTZW2008_jg1304	0.427103584279479	0.218776584691555	ns	0.486445545639779	0.118602717579259	ns
TrespTZW2008_jg1305	0.612689710247069	0.0386253617638378	ns	-0.383079296917919	0.190407383944371	ns
TrespTZW2008_jg1306	0.47220177587473	0.0059119535427574	ns	-1.4708873119088	3.53132709755627e-19	ns
TrespTZW2008_jg1308	-0.176359536634721	0.628413983734426	ns	1.26099185392853	2.63646392679494e-06	ns
TrespTZW2008_jg131	1.03309675962591	5.40673227021276e-08	ns	0.340687634301141	0.0743956172287657	ns
TrespTZW2008_jg1310	-0.696626037835138	0.0583511392536746	ns	2.30449109198154	5.98626292775624e-16	up
TrespTZW2008_jg1311	-0.709838854783827	0.000171837600773444	ns	-0.205413184874603	0.25706102830706	ns
TrespTZW2008_jg1312	-1.27223607381322	0.0100882335106205	ns	-0.690276154169785	0.119037473834462	ns
TrespTZW2008_jg1313	1.11795956772694	1.74941905870546e-05	ns	0.449997897654053	0.0840537565484683	ns
TrespTZW2008_jg1314	-0.364770112781669	0.326459873331827	ns	-1.9927788206048	3.7198254241187e-09	down
TrespTZW2008_jg1317	1.90719848261006	0.000397817304347246	up	1.96822466731293	8.69839106033382e-05	up
TrespTZW2008_jg1318	0.940595628962221	0.232824799094579	ns	4.18742998643882	1.04045829446258e-16	up
TrespTZW2008_jg1319	-4.81078488018141	1.98347473354536e-32	down	-0.0512882844550091	0.873948127228151	ns
TrespTZW2008_jg132	0.278387591820858	0.242428034204805	ns	1.09317539595742	1.24983817940184e-08	ns
TrespTZW2008_jg1320	-0.882236409763542	3.11120220787867e-12	ns	-1.36908391471257	7.1935356609285e-32	ns
TrespTZW2008_jg1321	-0.111398418217724	0.798514549916455	ns	0.175447632044483	0.643421002817517	ns
TrespTZW2008_jg1323	-2.46565373862699	0.000108188374809507	down	1.45933155998822	0.00158976934792904	ns
TrespTZW2008_jg1324	0.802325448938049	1.25848908553498e-06	ns	-1.0696464600699	3.28617333804841e-11	ns
TrespTZW2008_jg1325	0.18761217663486	0.359829338069156	ns	-0.72215073987343	3.44978689732314e-05	ns
TrespTZW2008_jg1326	-0.0922736702842937	0.803236363823379	ns	-3.5401211194107	3.42176037198647e-27	down
TrespTZW2008_jg133	-6.88910177256748	3.57664764325387e-50	down	-0.985602829117077	0.000661231917174129	ns
TrespTZW2008_jg1330	0.862134626452371	1.98062462345748e-07	ns	0.987887451693886	6.78459684845995e-11	ns
TrespTZW2008_jg1331	2.07694155255914	1.24269488229475e-06	up	2.4640780197584	7.51716934712086e-10	up
TrespTZW2008_jg1335	0.87204776893595	5.80621474375292e-10	ns	0.189635946012797	0.191233093573417	ns
TrespTZW2008_jg1336	-0.237135342690331	0.852915012023858	ns	-0.305665814491765	0.788158037166673	ns
TrespTZW2008_jg1337	2.47487256559318	9.62131376274755e-06	up	1.7860991437622	0.000805733831998982	up
TrespTZW2008_jg1338	-0.900517611970286	0.0394693537968081	ns	0.259803695103539	0.525403723033205	ns
TrespTZW2008_jg1339	-0.580110807916826	0.00535451411842205	ns	0.96673486687034	9.25978027697495e-09	ns
TrespTZW2008_jg134	0.697677437932248	0.000202805661371276	ns	0.101878576437999	0.619956876490056	ns
TrespTZW2008_jg1340	-2.17797625308871	0.00132607489148111	down	2.22820988815973	3.13740436356686e-06	up
TrespTZW2008_jg1341	-0.152825855483347	0.557123711751392	ns	0.779373160060769	7.67027574820423e-05	ns
TrespTZW2008_jg1342	-2.86175186070083	0.00233552772321666	down	0.244882730208266	0.768663360742371	ns
TrespTZW2008_jg1344	-3.19552383140286	1.02360170076449e-07	down	-1.29991679849688	0.00833884593667013	ns
TrespTZW2008_jg1345	-0.715017796230776	0.0924566335084167	ns	-0.364679404275938	0.359139035371433	ns
TrespTZW2008_jg1347	-7.2756337435132	0.000319882080837388	down	-0.122588497811977	0.921884263423407	ns
TrespTZW2008_jg1348	-0.530375572294786	0.031005935588287	ns	0.908635757185474	8.11342952052266e-06	ns
TrespTZW2008_jg1349	4.28699447955283	3.65876847966736e-64	up	5.22604064971754	2.17508240235176e-97	up
TrespTZW2008_jg135	-1.74098682062653	2.51724628695262e-10	down	-0.516516744113701	0.0308485288913361	ns
TrespTZW2008_jg1350	-0.177379751552181	0.642872331585883	ns	2.46369338289262	6.63944636145371e-20	up
TrespTZW2008_jg1351	2.03041225725387	6.89645477500692e-20	up	1.45639577387869	2.1918093437949e-11	ns
TrespTZW2008_jg1352	2.0472772915062	1.54967518001389e-26	up	-0.0685613158077963	0.768964305117368	ns
TrespTZW2008_jg1353	-4.50911782574092	4.96854000853754e-17	down	-2.27323452767186	5.96710375390002e-08	down
TrespTZW2008_jg1354	-1.29833731579103	0.000594856551652554	ns	0.692205958039393	0.0276901112190799	ns
TrespTZW2008_jg1355	1.47471367054353	3.76512742161784e-21	ns	0.82211787681888	4.86919866304921e-08	ns
TrespTZW2008_jg1356	-1.76139622448744	9.55490512995989e-10	down	-1.42042107697	2.03941733209762e-08	ns
TrespTZW2008_jg1357	0.0190246825197634	0.989977608245353	ns	0.448155241752848	0.728098199392407	ns
TrespTZW2008_jg1358	0.0231148258285198	0.962531059037452	ns	0.47638454517041	0.193412309896497	ns
TrespTZW2008_jg1359	1.34262708072481	0.0011990825486621	ns	1.06312719137742	0.00655076461573393	ns
TrespTZW2008_jg136	-2.4018089360872	0.00194549677559814	down	-2.51573633423102	0.000248401352164935	down
TrespTZW2008_jg1360	2.18933932940855	0.000126884341218261	up	0.947567000313213	0.0986186635083401	ns
TrespTZW2008_jg1361	-0.185798898286818	0.474315263249399	ns	-0.221366257121322	0.338502900326099	ns
TrespTZW2008_jg1362	1.59106520353939	6.92319360694344e-19	up	1.25094057135018	1.53866549077861e-13	ns
TrespTZW2008_jg1363	2.84668529928561	9.1320954670058e-43	up	2.11774950220372	1.462628124293e-25	up
TrespTZW2008_jg1364	-1.77438868383794	7.40507929760898e-32	down	-1.54671833861241	3.54223053394299e-31	down
TrespTZW2008_jg1365	0.00101818378363966	0.995876771763746	ns	0.815125719131956	6.47502240884738e-11	ns
TrespTZW2008_jg1366	0.36290680996925	0.244879401098189	ns	-0.251309510240399	0.39993866880743	ns
TrespTZW2008_jg1367	1.14253307906046	6.37720086352097e-10	ns	-0.306474528874136	0.127715019753644	ns
TrespTZW2008_jg1368	-0.914436267516885	0.0925765138794415	ns	-0.551142045707379	0.270362961251413	ns
TrespTZW2008_jg1369	1.06450834010267	1.09956943169331e-05	ns	0.10243467889035	0.703024078009109	ns
TrespTZW2008_jg137	-0.564089140844987	0.0482387577358047	ns	1.67874418336293	4.39526736585483e-15	up
TrespTZW2008_jg1370	0.580788864946328	0.000264969652019027	ns	0.596371932850887	4.22900518051786e-05	ns
TrespTZW2008_jg1371	0.0408789532343362	0.862852157277631	ns	-0.578725904608332	0.00128828015018105	ns
TrespTZW2008_jg1372	0.443976676598071	0.756936879478854	ns	0.504422715296855	0.695979982483519	ns
TrespTZW2008_jg1373	1.4509269756665	1.16788177527544e-18	ns	-0.349461528844682	0.0410581595047935	ns
TrespTZW2008_jg1375	-0.393235647960167	0.509588336669809	ns	0.185790470346433	0.735752230911165	ns
TrespTZW2008_jg1376	-1.05853733948496	0.0364074492601253	ns	-1.10683247937493	0.0144629061867114	ns
TrespTZW2008_jg1377	0.784350513875025	0.0217078934907714	ns	0.0295300172066771	0.93917302844292	ns
TrespTZW2008_jg1378	-1.23858271499472	0.00107791678356623	ns	-1.53902943587844	6.19948555718216e-06	down
TrespTZW2008_jg138	-0.704550580346852	0.0427192944198302	ns	2.08637255654629	1.3773835440226e-13	up
TrespTZW2008_jg1380	-1.09335041648893	0.36696681557574	ns	-1.01038454781764	0.351404384803289	ns
TrespTZW2008_jg1381	-1.18057821272019	1.49187883347702e-11	ns	-0.754112362809144	1.26475660300614e-06	ns
TrespTZW2008_jg1382	-1.38689488567085	3.59198144840634e-12	ns	-0.37055755473384	0.0391882023428762	ns
TrespTZW2008_jg1383	0.541145879438229	0.0282881674751702	ns	1.36641610687278	6.48012354224809e-11	ns
TrespTZW2008_jg1384	0.893176359515162	1.27083414036838e-09	ns	1.41720484742079	3.68648875055697e-26	ns
TrespTZW2008_jg1385	0.557074572593768	5.24227475574265e-07	ns	-0.0385087818594919	0.760874031440019	ns
TrespTZW2008_jg1386	-0.323814614735702	0.0634070580671753	ns	-0.602377190431565	8.4080081317804e-05	ns
TrespTZW2008_jg1387	-0.250370576251666	0.107289476977332	ns	0.0298016184961187	0.852165477253585	ns
TrespTZW2008_jg1388	-0.972860472752485	5.13956507009844e-06	ns	-0.782150186788131	3.98822685757178e-05	ns
TrespTZW2008_jg139	-1.4958149185819	0.00103363481882327	ns	-0.00661902704996813	0.988031245010632	ns
TrespTZW2008_jg1391	0.39573406861155	0.421871809205479	ns	-6.74683524642484	2.09761824802882e-10	down
TrespTZW2008_jg1392	0.420775809877237	0.0240066598411321	ns	-0.182792215549492	0.326233651393787	ns
TrespTZW2008_jg1393	-0.284228078879766	0.401490979485037	ns	-0.526586573027031	0.0753529683835178	ns
TrespTZW2008_jg1395	-0.265958783209957	0.205122767622856	ns	-0.654075107579537	0.000294226555150831	ns
TrespTZW2008_jg1396	-1.47021263002161	4.84582971384538e-05	ns	0.266917085537079	0.433863790662416	ns
TrespTZW2008_jg1397	0.421518947742215	0.0294955207240462	ns	-0.164554379740462	0.405932265382541	ns
TrespTZW2008_jg1399	-0.530333682636657	0.661850296725909	ns	-2.98143233620286	0.00558833195848386	down
TrespTZW2008_jg14	-2.25733822212016	0.0985518045990232	ns	-0.814969140158988	0.500019941340465	ns
TrespTZW2008_jg140	-1.11568103596963	0.000209461350343623	ns	-0.451704667776801	0.0961176404676676	ns
TrespTZW2008_jg1400	-1.38957933620145	1.22468642278414e-15	ns	-0.494262044310182	0.0012315947492034	ns
TrespTZW2008_jg1402	1.32818542270194	0.174639019453506	ns	0.348892937844664	0.734354024415083	ns
TrespTZW2008_jg1403	-1.49533483106106	1.54452484794095e-10	ns	-0.769095325756496	0.00015885233575766	ns
TrespTZW2008_jg1404	-0.745731631865142	0.00540159617617211	ns	-0.68369100532513	0.00459145864871155	ns
TrespTZW2008_jg1405	-0.0253182615808535	0.913280806208979	ns	0.746113097918041	5.20924217000639e-06	ns
TrespTZW2008_jg1406	-0.645860102645707	0.097711115420172	ns	-0.259043993665544	0.484816630657931	ns
TrespTZW2008_jg1407	0.869421297158683	2.62732934174103e-06	ns	-0.459438903450313	0.0157562630803934	ns
TrespTZW2008_jg1408	-0.525480719358932	0.00926776872553197	ns	0.455362851880267	0.00993136604343082	ns
TrespTZW2008_jg1409	1.90452865049084	3.28086790938295e-05	up	1.59033650827094	0.000265510703068561	up
TrespTZW2008_jg141	-2.16340216331146	1.95760173290577e-11	down	0.548746882724413	0.0334878141582535	ns
TrespTZW2008_jg1410	0.882827559343021	6.75220859604035e-12	ns	0.456000750916794	0.000220630252797447	ns
TrespTZW2008_jg1411	1.12513574959873	4.08765904304492e-05	ns	1.81988485920545	1.084768443591e-13	up
TrespTZW2008_jg1412	0.271375291344309	0.523000911905292	ns	1.57659024526849	6.99922798052261e-07	up
TrespTZW2008_jg1413	0.392623062200533	0.0855038872446665	ns	-0.082138684679295	0.73173196799348	ns
TrespTZW2008_jg1414	1.6430627866309	8.84295502779556e-16	up	0.444724165481868	0.0337860879383063	ns
TrespTZW2008_jg1416	-0.712553091789278	0.00712194245407028	ns	-1.8205202634012	5.02961668134459e-14	down
TrespTZW2008_jg1417	-0.672855639662083	0.193695992350726	ns	-0.504769636526956	0.28584969006225	ns
TrespTZW2008_jg1418	0.655020042169843	0.000279060738734065	ns	0.697942811459396	2.27896645588108e-05	ns
TrespTZW2008_jg1419	-4.86434075129665	1.17522695172659e-07	down	-1.47860337327564	0.0352753047790393	ns
TrespTZW2008_jg142	0.471459008666287	0.504478659435497	ns	-0.104857518611808	0.882278028009895	ns
TrespTZW2008_jg1420	-1.50483829183333	0.000117676217670917	down	-0.71227301169521	0.0384263081787454	ns
TrespTZW2008_jg1421	0.325954376908528	0.542708555185663	ns	-0.298965582489956	0.547627563782407	ns
TrespTZW2008_jg1422	1.80191377529201	3.82384662205668e-08	up	0.778693787511462	0.0178480339208889	ns
TrespTZW2008_jg1424	-0.436225802420323	0.28015112830365	ns	-0.609095369442271	0.0880758179244415	ns
TrespTZW2008_jg1425	-0.969400945758763	0.00158706607396566	ns	-0.741025665432169	0.00734161904563098	ns
TrespTZW2008_jg1426	-0.442278415519704	0.00885405567004908	ns	-0.331454883534887	0.0320268429997254	ns
TrespTZW2008_jg1427	-0.480918734181116	0.386186696555976	ns	-0.252925045906642	0.626234824865034	ns
TrespTZW2008_jg1428	-4.0458645762412	1.15914665541444e-13	down	-2.95577161679827	6.37340149351424e-11	down
TrespTZW2008_jg1429	0.315045157809903	0.799190318281702	ns	-1.05834507442278	0.329575924514202	ns
TrespTZW2008_jg143	1.72749435803137	9.50993303445134e-15	up	-0.0659936346236515	0.800574328143117	ns
TrespTZW2008_jg1430	-1.97575123105796	9.77511773258457e-11	down	0.616342894705142	0.0162816920705839	ns
TrespTZW2008_jg1431	-1.22669737026635	3.37657909670836e-08	ns	-0.352554235577505	0.0825961906504041	ns
TrespTZW2008_jg1432	-0.314263034316348	0.0499306760898797	ns	-0.69567910291798	8.19517668932295e-07	ns
TrespTZW2008_jg1433	-4.21626402006286	3.7217716453603e-39	down	-0.202923524294557	0.41185983281538	ns
TrespTZW2008_jg1434	-0.91428177499685	0.123405517869721	ns	-0.427896837575653	0.439443114322203	ns
TrespTZW2008_jg1435	-1.07239938597471	0.00191834556442074	ns	0.981703247191033	0.000344976031437345	ns
TrespTZW2008_jg1437	-0.83097748577688	0.461396765851638	ns	-2.72718505082113	0.00692866093990351	down
TrespTZW2008_jg1438	0.755637935507673	2.48624431909991e-07	ns	-0.400743387071414	0.00703207631503641	ns
TrespTZW2008_jg144	1.85151305333677	5.34754838062575e-19	up	0.665891702377411	0.00108427315663017	ns
TrespTZW2008_jg1441	0.302612347821288	0.208631988550158	ns	-0.115327498762297	0.631866253368589	ns
TrespTZW2008_jg1442	1.09286304992978	2.64621692828395e-17	ns	1.73464903987879	1.72123829591031e-48	up
TrespTZW2008_jg1443	-0.64257438173094	0.00241611740519704	ns	-1.24663814411927	5.52585158142126e-11	ns
TrespTZW2008_jg1444	0.282810914277419	0.0526376331599183	ns	0.0780955541400796	0.598895845878806	ns
TrespTZW2008_jg1445	-1.3449989179479	9.18326619049319e-09	ns	0.676529777896095	0.000246802522294427	ns
TrespTZW2008_jg1446	-2.30548065094788	7.15262244548451e-08	down	-2.0737687180158	3.08285406426846e-08	down
TrespTZW2008_jg1447	1.81372703049959	1.21412054925827e-33	up	-0.429508792404416	0.00879960220781407	ns
TrespTZW2008_jg1448	0.156567894013537	0.52384400204012	ns	0.434717690036726	0.0321799490618295	ns
TrespTZW2008_jg1449	0.709102189663921	0.00106179493009174	ns	-0.0512807310744337	0.834366469635242	ns
TrespTZW2008_jg145	1.74136743289954	1.84485909072724e-07	up	2.41477594565135	5.48024794508503e-16	up
TrespTZW2008_jg1450	1.85766462420318	9.484608133863e-14	up	0.32779343648763	0.215165108670786	ns
TrespTZW2008_jg1451	-1.03391168180445	0.00218129010638203	ns	0.492540196153666	0.096222554997284	ns
TrespTZW2008_jg1452	-5.77343396043527	4.99701955803001e-33	down	-0.860026521268072	0.0023689180261477	ns
TrespTZW2008_jg1453	-0.387664903555411	0.4739081093147	ns	-2.28712805784342	1.85720891728244e-06	down
TrespTZW2008_jg1454	-0.708242788623008	0.0273222145514036	ns	-0.0965338520606932	0.767815683238914	ns
TrespTZW2008_jg1455	1.72422402879876	2.03113439632742e-17	up	-0.383817549806157	0.0754432371994489	ns
TrespTZW2008_jg1456	-0.133354901166698	0.557896491680027	ns	-0.115232375813338	0.579427447456164	ns
TrespTZW2008_jg1457	0.736687911007577	2.56271763126972e-05	ns	-0.55910063498807	0.00129115856560401	ns
TrespTZW2008_jg1459	0.0082292964606572	0.985726861790599	ns	1.17650520371783	0.000123465764542685	ns
TrespTZW2008_jg1460	0.0731282438022013	0.655168903946974	ns	-2.4173166762015	1.18666338307512e-67	down
TrespTZW2008_jg1462	-0.481635186098135	0.262345101536288	ns	-2.05678034192805	1.19178243567626e-07	down
TrespTZW2008_jg1463	-4.00688059360776	0.070691743007632	ns	5.8312672722852	5.71581626535893e-06	up
TrespTZW2008_jg1464	0.53762116643962	0.0394405004763791	ns	0.0533263647631482	0.851011315915854	ns
TrespTZW2008_jg1465	0.137689135051572	0.4785892683433	ns	0.468153852123143	0.00305623658358272	ns
TrespTZW2008_jg1466	1.46165404324444	1.10598375471604e-20	ns	1.85582678326816	2.716428870566e-37	up
TrespTZW2008_jg1467	2.04493089743143	0.00822555582519446	up	3.50865029703686	6.29035524579687e-07	up
TrespTZW2008_jg1468	-0.864742863998023	0.490475688861442	ns	-0.800147599403388	0.474460749469038	ns
TrespTZW2008_jg1470	0.331274220113271	0.0133429584677966	ns	1.15378390408955	2.17338766581629e-24	ns
TrespTZW2008_jg1471	-7.8743835234189	3.7569738828879e-06	down	-7.8743835234189	1.34791081686453e-07	down
TrespTZW2008_jg1472	-0.643984868216934	0.0212888349249412	ns	0.020419412023784	0.944281836343013	ns
TrespTZW2008_jg1473	0.97221519023597	0.0112372720049312	ns	0.982422565743682	0.0053723458415751	ns
TrespTZW2008_jg1474	0.697601864286232	0.000549407059093935	ns	0.298758834827266	0.132434556478388	ns
TrespTZW2008_jg1475	-1.18217045103192	0.278435721221545	ns	-2.06045394173391	0.0345801865996115	down
TrespTZW2008_jg1476	-1.87885376617603	2.47195606439472e-15	down	1.45090227620172	9.36601799305704e-19	ns
TrespTZW2008_jg1477	-1.46405876630493	3.57648877947665e-11	ns	0.488847096804627	0.0110906583684363	ns
TrespTZW2008_jg1478	0.636642873102818	0.000905627822279072	ns	0.619165775337933	0.000438224921453427	ns
TrespTZW2008_jg1479	0.851138132979645	1.03421148340705e-10	ns	-0.559201699513137	3.0044340946774e-05	ns
TrespTZW2008_jg148	-2.03900899337573	0.00120109050132294	down	-1.42466948340546	0.00908439465915536	ns
TrespTZW2008_jg1480	-1.17426070036617	1.43793497440311e-09	ns	0.354006411051842	0.0375657562373431	ns
TrespTZW2008_jg1481	-0.599728449741817	0.654455477901756	ns	-0.287192781281271	0.815308654557427	ns
TrespTZW2008_jg1483	-1.03708893485998	5.76232720399504e-07	ns	-0.722388727026894	0.000102461465895956	ns
TrespTZW2008_jg1484	-0.0223277901341456	0.962332125791702	ns	-0.573066257429579	0.111216174980781	ns
TrespTZW2008_jg1485	-0.683680668494383	0.514430161355601	ns	-1.34302432994477	0.148206868908477	ns
TrespTZW2008_jg1486	1.97897373799329	4.71778870310528e-16	up	1.97893649794714	4.28030323909129e-18	up
TrespTZW2008_jg1487	-0.20832372053299	0.417867853373501	ns	1.15479655639458	1.93503826863169e-09	ns
TrespTZW2008_jg1488	-2.56340211457738	3.81005698340903e-10	down	1.65503797635431	2.5064948933865e-07	up
TrespTZW2008_jg1489	-0.377640286525069	0.00948205553659432	ns	0.132495272225536	0.340762449484069	ns
TrespTZW2008_jg149	0.971306908338701	2.28787650202983e-09	ns	0.783108481043434	2.48433003196999e-07	ns
TrespTZW2008_jg1490	-0.105510087329808	0.673762394339938	ns	0.267994760206733	0.194734829284322	ns
TrespTZW2008_jg1491	-2.48179784711463	1.75230125432514e-05	down	-3.00340098159281	8.88508357943999e-09	down
TrespTZW2008_jg1492	-0.488604598017536	0.0020675545566203	ns	-0.518522496906896	0.000284523705082388	ns
TrespTZW2008_jg1493	-4.54303821816816	2.8021591345507e-31	down	-1.5214749723188	2.97957550811838e-08	down
TrespTZW2008_jg1494	-1.1086411423714	6.04605533355788e-06	ns	0.293309505693069	0.173874840353291	ns
TrespTZW2008_jg1495	1.87300943126183	1.26843692991854e-08	up	-0.963169112804655	0.00407344272144997	ns
TrespTZW2008_jg1496	-0.00419415105041817	0.989331922378287	ns	0.734924034205488	0.000858780582668775	ns
TrespTZW2008_jg1497	0.508578645421902	0.277901323213047	ns	-0.558981960548011	0.205789330693613	ns
TrespTZW2008_jg1498	0.123441063040584	0.788877043187877	ns	-0.417104932575851	0.285515923748619	ns
TrespTZW2008_jg1499	-0.180079207631885	0.337232466108363	ns	-0.799665072107658	5.97738510434495e-07	ns
TrespTZW2008_jg150	0.569260604699693	1.93256420370194e-07	ns	0.691160619614573	3.16604369860477e-12	ns
TrespTZW2008_jg1500	0.107193474558209	0.524810488000338	ns	-1.10149540112791	2.52955071673207e-15	ns
TrespTZW2008_jg1501	1.18809740964214	9.40636777149122e-05	ns	0.73197581512191	0.0119261636088527	ns
TrespTZW2008_jg1502	0.728402956495221	0.329114228129392	ns	0.487387567072276	0.492544351995195	ns
TrespTZW2008_jg1503	-0.961832717906081	0.00146320467187756	ns	-2.06402379967083	7.66781518969896e-13	down
TrespTZW2008_jg1504	-0.85543875183017	0.00237592194068516	ns	-0.698965467939717	0.00567640815709247	ns
TrespTZW2008_jg1505	-5.17757587591186	4.24080073819553e-32	down	-4.02314418294346	8.14415890678993e-29	down
TrespTZW2008_jg1506	0.60859855558339	0.00684616713419419	ns	2.29079384774167	4.35588124314672e-32	up
TrespTZW2008_jg1510	-0.0968414759315077	0.738704303827103	ns	-1.40120461645415	1.0228930359257e-09	ns
TrespTZW2008_jg1511	1.12816643283233	0.00133088277644043	ns	0.491301230829743	0.158309707316874	ns
TrespTZW2008_jg1512	0.0519189309522263	0.807540124544756	ns	-0.528404838684803	0.00146692326382734	ns
TrespTZW2008_jg1513	-0.0560742209745808	0.814004623751506	ns	0.362459100416952	0.0490492320448102	ns
TrespTZW2008_jg1514	-0.926986321018078	0.119651961696976	ns	1.78692121826102	1.7000090651988e-05	up
TrespTZW2008_jg1515	0.182393973143379	0.518954772704539	ns	0.509120525346312	0.0287316343712015	ns
TrespTZW2008_jg1517	0.0556992522085245	0.824924968666057	ns	-0.200872412188671	0.338983334309026	ns
TrespTZW2008_jg1518	-4.139936993571	0.015149577204948	down	-0.14078740157231	0.920916117419738	ns
TrespTZW2008_jg152	1.36464456455665	1.07928850949538e-05	ns	1.75059784545018	4.91462602099769e-10	up
TrespTZW2008_jg1520	0.81710750264419	0.00041450570000761	ns	0.196192132236412	0.416598159397131	ns
TrespTZW2008_jg1521	0.292123600575295	0.204392711235204	ns	1.11831571992483	4.48243844174492e-09	ns
TrespTZW2008_jg1522	-0.320897113712293	0.0168737502744439	ns	-1.2142002739591	7.46919268510342e-24	ns
TrespTZW2008_jg1523	-1.09924314071945	0.00059012816878895	ns	0.936861287987019	0.000464060502346842	ns
TrespTZW2008_jg1524	-1.1464458957807	0.0133837930587789	ns	-0.620891224422992	0.142527086952591	ns
TrespTZW2008_jg1525	-1.81741101423224	1.95529076406789e-05	down	-0.420457669600422	0.281848892026673	ns
TrespTZW2008_jg1526	-2.55299788520407	8.08613957843509e-07	down	-0.961405803363594	0.0241989019734512	ns
TrespTZW2008_jg1527	0.778367359778803	0.00236343174750679	ns	0.676034531619216	0.00448202712765539	ns
TrespTZW2008_jg1528	-0.525117206583575	0.692151597375733	ns	-0.431569026666759	0.719323183521624	ns
TrespTZW2008_jg1529	1.74405404673681	2.13146592831211e-45	up	1.37190129414243	8.44838493353123e-32	ns
TrespTZW2008_jg153	-0.479841233865721	0.104221381338789	ns	-0.28744906037088	0.297657925209701	ns
TrespTZW2008_jg1530	-1.35070711293446	0.000245584455346962	ns	-1.84108425671554	2.85775133839055e-08	down
TrespTZW2008_jg1531	-2.29478993336888	1.83978544837692e-11	down	-0.755227183026425	0.00942717284961775	ns
TrespTZW2008_jg1532	-3.43365448726481	7.60487365913086e-12	down	-0.195516978488098	0.633817649799757	ns
TrespTZW2008_jg1533	-0.582710015880202	0.0371045052033306	ns	-1.68290447413946	2.02603063096816e-11	down
TrespTZW2008_jg1534	0.0463740485050277	0.878973603437295	ns	-0.603734704110645	0.0104174604959389	ns
TrespTZW2008_jg1535	1.2593580823187	4.49596961384985e-11	ns	2.07781566650908	1.01492290398394e-32	up
TrespTZW2008_jg1536	-0.167574342878866	0.767838500455809	ns	-5.7852813467833	9.13499065160369e-18	down
TrespTZW2008_jg1537	-2.62141060919613	5.53043155678235e-11	down	-0.257314139075984	0.477548912704619	ns
TrespTZW2008_jg1538	0.270835386854377	0.324299463763328	ns	0.534279069003643	0.0208023897457354	ns
TrespTZW2008_jg1539	0.555428665781062	0.000499982562388111	ns	0.872333827288761	9.62608982198052e-10	ns
TrespTZW2008_jg154	-1.49505511204307	1.80252003944377e-12	ns	-0.104128051497464	0.608998908441556	ns
TrespTZW2008_jg1540	1.68096507652789	7.07663183832186e-17	up	-0.510701853562807	0.0129425916394412	ns
TrespTZW2008_jg1541	2.95854354616232	1.39634672334947e-29	up	0.0702155303494493	0.835698242308563	ns
TrespTZW2008_jg1542	-1.60605817804663	1.90960052879055e-06	down	-1.17273927101032	8.12057924536052e-05	ns
TrespTZW2008_jg1543	-1.96664892970488	8.42343334398657e-12	down	0.153686331151287	0.574956863688013	ns
TrespTZW2008_jg1544	1.66795700640833	3.4127983818286e-16	up	-1.40508186114699	1.66024962721428e-11	ns
TrespTZW2008_jg1545	1.42723609691865	5.72579016179383e-07	ns	-0.80297222625292	0.00559286803936476	ns
TrespTZW2008_jg1546	1.29754013838611	0.0237299244639805	ns	-7.54969125706714	1.78461701067057e-10	down
TrespTZW2008_jg1549	-0.49477065307142	0.0292712726491095	ns	0.606619547931395	0.00155611969561737	ns
TrespTZW2008_jg155	-1.32065132275691	1.43290694531864e-15	ns	-1.73862660498906	7.55136384637568e-31	down
TrespTZW2008_jg1550	-2.04518936201704	2.7729601934886e-21	down	-1.27426639494158	4.6079033896421e-12	ns
TrespTZW2008_jg1551	0.682804662270563	0.059294455516633	ns	-1.39169573588245	5.36244563761727e-05	ns
TrespTZW2008_jg1552	0.284466223526017	0.0816151186277997	ns	-0.4533092727051	0.00221553637364121	ns
TrespTZW2008_jg1553	-0.792555527042041	0.000753877893882685	ns	-1.18990135210584	1.80389629351299e-08	ns
TrespTZW2008_jg1554	1.36559332839887	1.7865068105812e-19	ns	0.918688733610626	1.80887570524318e-10	ns
TrespTZW2008_jg1555	-0.393279881485048	0.0929310411865861	ns	0.62035542292593	0.00166114195989231	ns
TrespTZW2008_jg1557	1.00923443403562	0.00163539392387434	ns	0.151100818375193	0.663109670891495	ns
TrespTZW2008_jg1558	-1.16723368671695	0.000643660591670454	ns	-1.95129823731835	3.57579596790014e-10	down
TrespTZW2008_jg1559	1.241235719764	1.49194290221643e-07	ns	0.452449386080891	0.055325494140712	ns
TrespTZW2008_jg156	0.683257114053364	0.366772671113365	ns	1.89787816123661	0.00288656113232001	up
TrespTZW2008_jg1560	1.33864911133447	3.6778223777473e-11	ns	0.260522905764668	0.218692387620738	ns
TrespTZW2008_jg1561	-1.61113248525904	0.000189214033888946	down	-0.673221130446821	0.076155290181704	ns
TrespTZW2008_jg1562	-8.75591336626633	9.43566385188294e-08	down	-3.5839046427831	0.000631183944616452	down
TrespTZW2008_jg1563	-0.790930227909708	0.473561628322274	ns	-1.61581268858834	0.0957313867656522	ns
TrespTZW2008_jg1564	0.473391686224934	0.000771309490015216	ns	-0.755523822844686	3.70992756740536e-08	ns
TrespTZW2008_jg1566	0.178866064245309	0.546870686875277	ns	-0.245572175616654	0.356435020787412	ns
TrespTZW2008_jg1567	-0.427546211421045	0.0599130341214155	ns	-1.20129869002011	3.55203708323e-09	ns
TrespTZW2008_jg1568	0.534205001604081	0.0107206095533864	ns	0.798124775024306	1.56899871067016e-05	ns
TrespTZW2008_jg1569	0.800245061570599	1.03725253326155e-05	ns	-0.636892477213	0.000317024910316583	ns
TrespTZW2008_jg157	-0.907652223808586	0.531733048063698	ns	-0.0913265312753673	0.946672330083048	ns
TrespTZW2008_jg1570	-0.741746817144869	0.00146667329795241	ns	0.744420292061729	0.000121396339128705	ns
TrespTZW2008_jg1571	0.97683593108687	6.38092775054797e-08	ns	0.808717557830155	1.65137835865791e-06	ns
TrespTZW2008_jg1572	0.328907390611179	0.448595817594825	ns	-1.61073227275542	3.10828592275962e-05	down
TrespTZW2008_jg1573	1.49107626770369	2.81124634881752e-14	ns	0.136635397608077	0.525339084094312	ns
TrespTZW2008_jg1575	2.13810099624128	2.86982598604245e-12	up	0.985219734531889	0.00147102262356613	ns
TrespTZW2008_jg1576	-0.246597245996553	0.577920821957278	ns	-0.125573647434167	0.763088971811326	ns
TrespTZW2008_jg1577	-1.65693254537238	4.05459457638459e-05	down	3.11294700618616	1.24166196619182e-20	up
TrespTZW2008_jg1579	0.699407281466337	0.000837314401111368	ns	0.200740579407892	0.349601673072784	ns
TrespTZW2008_jg158	-0.169987942604159	0.381408727039906	ns	0.429591896268824	0.00693729844740958	ns
TrespTZW2008_jg1581	2.61677446758602	1.03556939443166e-68	up	0.493329687466887	0.00148092979439271	ns
TrespTZW2008_jg1582	0.0588150185310257	0.845129865423506	ns	-1.31104633198095	2.43388436864686e-08	ns
TrespTZW2008_jg1583	1.81332958864356	1.03108066013633e-25	up	2.21431587799433	5.56822494906907e-43	up
TrespTZW2008_jg1585	-0.436520413360763	0.505508664823161	ns	0.307022040474343	0.600161825123856	ns
TrespTZW2008_jg1586	0.336284941926161	0.049739918001553	ns	0.512410944329835	0.000712278645095955	ns
TrespTZW2008_jg1587	0.930315696795226	0.0759622282145369	ns	1.22128193957497	0.00957653044140803	ns
TrespTZW2008_jg1589	-0.00338820745826213	0.994320827070491	ns	0.618653000115083	0.0636652115683455	ns
TrespTZW2008_jg159	-0.397808634544272	0.682589786840471	ns	2.94722480548727	1.17820384009308e-05	up
TrespTZW2008_jg1590	-1.17666816941753	2.40627145382656e-09	ns	-0.696432780201991	6.66952003848192e-05	ns
TrespTZW2008_jg1591	1.07432190631873	0.00694237848825897	ns	0.48566554349386	0.218724475934666	ns
TrespTZW2008_jg1592	-0.824171220485304	0.523351447278967	ns	0.302630914555452	0.798351014802569	ns
TrespTZW2008_jg1593	0.329822466761833	0.499758369647201	ns	-1.28330693110886	0.00253419624290809	ns
TrespTZW2008_jg1594	-1.32564813765187	3.52088735994659e-05	ns	0.365511611720983	0.209878215412361	ns
TrespTZW2008_jg1595	0.494187803117906	0.00111250950186627	ns	0.32186744294417	0.0253661942762122	ns
TrespTZW2008_jg1596	0.870045757813153	0.000130829994014036	ns	0.972819260122504	2.86419001378278e-06	ns
TrespTZW2008_jg1597	0.29477310722232	0.456109260710486	ns	-0.894801647350146	0.00905400765404388	ns
TrespTZW2008_jg1598	-0.664879685233825	7.66406872599257e-05	ns	-0.500306559496499	0.00101122114845157	ns
TrespTZW2008_jg1599	-3.22857890001433	6.29415368359586e-11	down	-0.758388112200524	0.0619849609684152	ns
TrespTZW2008_jg160	-2.02800803861744	1.3780382899469e-27	down	-0.699632006092785	9.13416502112739e-06	ns
TrespTZW2008_jg1600	-1.09840302387678	6.57828534637072e-09	ns	-1.02061217391113	1.67631050131732e-09	ns
TrespTZW2008_jg1601	0.211351045641398	0.36696681557574	ns	0.697509591746716	0.000294226555150831	ns
TrespTZW2008_jg1602	1.11972978926716	1.09539942571925e-11	ns	-2.46406775486252	1.02447959502079e-45	down
TrespTZW2008_jg1603	1.08685889887527	7.37277109444468e-08	ns	1.17500986602645	2.44846224830185e-10	ns
TrespTZW2008_jg1604	-0.27215198484346	0.375412973410473	ns	-0.0550162659580207	0.856292256079706	ns
TrespTZW2008_jg1605	0.186865779500416	0.163381504847783	ns	-0.432800963276001	0.000260757590606389	ns
TrespTZW2008_jg1606	0.573484073671696	0.286573997034438	ns	1.12567112217732	0.014176110279099	ns
TrespTZW2008_jg1607	-0.731979834354165	0.000335990644195207	ns	-0.762828062544051	3.21279763179812e-05	ns
TrespTZW2008_jg1609	-5.0269024755436	4.50488784487065e-10	down	-0.35645481794703	0.523193048310773	ns
TrespTZW2008_jg161	-1.43720178299515	3.23568106601923e-10	ns	-1.38860487697646	9.45515800814396e-12	ns
TrespTZW2008_jg1610	0.547952930508799	0.523927203532298	ns	5.18077713644188	5.92019930359148e-12	up
TrespTZW2008_jg1611	0.514991803574092	0.0105324875299691	ns	-0.0888481574853335	0.678926091596008	ns
TrespTZW2008_jg1613	0.433997698102028	0.0454291189854846	ns	0.485897406235852	0.0133308335375992	ns
TrespTZW2008_jg1614	-6.09336530248759	0.00179098121174844	down	0.306667731000654	0.826978244267537	ns
TrespTZW2008_jg1617	0.729939356574214	0.0361311326689203	ns	2.40431333052918	4.71756636193246e-16	up
TrespTZW2008_jg1618	-1.19046525439404	0.000777999164245868	ns	-1.38157913410098	1.33421629474866e-05	ns
TrespTZW2008_jg162	-2.38730285926609	4.90827231764963e-10	down	-1.5087500580514	3.72912606743235e-06	down
TrespTZW2008_jg1620	1.19657095313874	7.00251217834633e-08	ns	-0.485220801492748	0.0376098651511739	ns
TrespTZW2008_jg1621	0.874326272638109	0.000140172107495842	ns	-0.0294285472010758	0.913143593087417	ns
TrespTZW2008_jg1622	-0.162818441349027	0.574037664773213	ns	-1.98988997019848	4.56091766993365e-15	down
TrespTZW2008_jg1623	1.24184881987692	1.70149956612693e-12	ns	0.345300753227868	0.0501574335124868	ns
TrespTZW2008_jg1624	0.00790882095689016	0.980654167315553	ns	0.605287731433554	0.00619355186867797	ns
TrespTZW2008_jg1626	-0.270560572248488	0.557896491680027	ns	0.831898474820414	0.0224418814825812	ns
TrespTZW2008_jg1627	0.352256594413682	0.0937396952203444	ns	0.159532926150213	0.438068825918612	ns
TrespTZW2008_jg1628	0.226579114921538	0.405317506259271	ns	-0.409403061191312	0.0948231682034309	ns
TrespTZW2008_jg1629	-4.39359525522603	0.0193250097357024	down	-0.275091140671632	0.859022016249851	ns
TrespTZW2008_jg163	-1.42223808576617	0.000272024488023274	ns	0.344556447470749	0.334259087943321	ns
TrespTZW2008_jg1631	-1.48721980693023	0.259449133874094	ns	-0.882583971068432	0.45483776510951	ns
TrespTZW2008_jg1632	1.97953120144008	3.32822596300454e-28	up	1.66484279570072	1.33495727502972e-22	up
TrespTZW2008_jg1633	-0.324976684459418	0.564525543593956	ns	-2.19087196413594	5.62797419980842e-06	down
TrespTZW2008_jg1634	0.222426887153736	0.279384347257988	ns	0.0335691885633252	0.873948127228151	ns
TrespTZW2008_jg1635	-2.37650877305238	6.83620641112121e-14	down	1.62847169793539	1.85034069108222e-11	up
TrespTZW2008_jg1636	0.231814692169455	0.0759117483395339	ns	0.492970349825556	1.20776535733212e-05	ns
TrespTZW2008_jg1637	-0.125554597273955	0.701973756220069	ns	1.01405318847703	4.42771182240509e-05	ns
TrespTZW2008_jg1638	-1.93436738915681	0.000548904081912484	down	0.428836167111959	0.386450858565009	ns
TrespTZW2008_jg1639	0.190344421477203	0.260774385800605	ns	0.173071991735665	0.26546122207835	ns
TrespTZW2008_jg1642	0.394835871903109	0.327848392656693	ns	0.263210307286301	0.489509873116682	ns
TrespTZW2008_jg1643	0.189542495084438	0.404194786308699	ns	1.57883187743941	1.76332014812894e-19	up
TrespTZW2008_jg1644	0.100056008875823	0.768723135733648	ns	0.180055401046024	0.541062450781777	ns
TrespTZW2008_jg1645	1.08398939687616	1.82749954220872e-11	ns	0.0146152454353817	0.939480711557714	ns
TrespTZW2008_jg1646	-1.36695784653597	4.21361649158371e-09	ns	-0.815220306572052	7.76850294230752e-05	ns
TrespTZW2008_jg1647	2.18809067050685	7.01531952138198e-11	up	-0.552508417195272	0.120428537173032	ns
TrespTZW2008_jg1648	-1.35859582587412	7.6821052763575e-09	ns	1.41220435765105	2.99577244700881e-14	ns
TrespTZW2008_jg1649	0.1273308435319	0.68719207793623	ns	0.53195196940554	0.0343223105709383	ns
TrespTZW2008_jg165	1.2558017517089	3.79612770922323e-12	ns	0.57946844200841	0.000942338829117943	ns
TrespTZW2008_jg1653	-0.803197556412908	0.000116867797091007	ns	-0.171683415605155	0.394736743062377	ns
TrespTZW2008_jg1654	0.495694183644881	0.129227721518517	ns	0.0447359305206305	0.899123198307527	ns
TrespTZW2008_jg1655	-1.63948918131963	3.66935357482042e-14	down	-1.01594774528178	5.1605158513626e-08	ns
TrespTZW2008_jg1657	-0.934565393781737	0.000170591272229602	ns	0.929997247473925	2.53285347370034e-06	ns
TrespTZW2008_jg1658	-0.796774979966674	0.0210326848242488	ns	-0.438674048429902	0.167078095199916	ns
TrespTZW2008_jg1659	1.47964065075993	0.0031213692363432	ns	-6.7944560791126	4.88969122570795e-09	down
TrespTZW2008_jg166	-0.682802891345935	0.00174268488648102	ns	0.276285775048345	0.172251308393975	ns
TrespTZW2008_jg1661	-0.46908265706081	0.110242814910085	ns	0.219000345814419	0.420067884857119	ns
TrespTZW2008_jg1662	-0.951010983972769	5.30930707240558e-06	ns	-0.906819126702066	1.26475660300614e-06	ns
TrespTZW2008_jg1665	1.77188700603929	3.9853462705066e-31	up	2.75082836597168	4.31583751689901e-81	up
TrespTZW2008_jg1666	-1.28893786718423	8.56238909493841e-10	ns	-0.13821194593046	0.497672077119335	ns
TrespTZW2008_jg1667	0.526433548760764	0.277901323213047	ns	1.7653483084325	1.07583026574337e-05	up
TrespTZW2008_jg1669	-0.589797010880762	0.176300373491477	ns	1.37934890936005	4.85608925851744e-05	ns
TrespTZW2008_jg167	-1.57119224200922	2.01075296679855e-10	down	0.512070564873908	0.0141420158328258	ns
TrespTZW2008_jg1670	-1.48068914288396	0.000331973215968958	ns	-1.41708348183245	0.000111473600637893	ns
TrespTZW2008_jg1674	0.146587050452361	0.603242785219081	ns	-0.211177389007502	0.400128820296014	ns
TrespTZW2008_jg1675	0.515897624732975	0.000395144611108468	ns	-0.936132133403289	8.33579420034157e-12	ns
TrespTZW2008_jg1676	0.416749249564984	0.0285411178217194	ns	-0.364376626125692	0.0471324963667659	ns
TrespTZW2008_jg1677	0.304361352970699	0.0496134940378073	ns	-1.13819272081447	3.15307351310728e-16	ns
TrespTZW2008_jg1678	1.4774632512957	0.000563485775658377	ns	0.439473670142599	0.326636284556972	ns
TrespTZW2008_jg1679	-0.468849467845345	0.0875085509251972	ns	-0.126133646555102	0.641477140566671	ns
TrespTZW2008_jg1680	-4.32712458978572	3.8522443576067e-09	down	-1.37463609823609	0.0163804041300064	ns
TrespTZW2008_jg1681	0.485680142381413	0.00891780739176543	ns	0.481766835137551	0.00460339025907561	ns
TrespTZW2008_jg1682	0.557007134455835	0.0662447673589565	ns	-0.176916057412903	0.568119037843305	ns
TrespTZW2008_jg1684	-1.02747151309431	0.00019011526356878	ns	0.405673811804529	0.100199309348277	ns
TrespTZW2008_jg1687	-7.75996677672017	0.00052874139706254	down	0.130063961849696	0.926752875712482	ns
TrespTZW2008_jg1688	-0.228406757118964	0.426702146001563	ns	-0.00390028370624978	0.989058602708061	ns
TrespTZW2008_jg1689	-3.50412587878878	2.69691678519606e-44	down	-1.57333397775769	2.49939890917764e-15	down
TrespTZW2008_jg169	-0.0386795584495425	0.892978799071196	ns	0.124463595894322	0.601841616004269	ns
TrespTZW2008_jg1690	3.36831058817822	0.00138354900047481	up	1.47735445126639	0.17435711928813	ns
TrespTZW2008_jg1691	1.62527385121687	1.14412008424213e-17	up	0.0729775576692481	0.740466168995361	ns
TrespTZW2008_jg1692	1.54340166967677	1.39740150443691e-07	up	0.801414826434458	0.00605036918323603	ns
TrespTZW2008_jg1693	-2.54057844656411	1.56500755653318e-06	down	-0.247549879120076	0.587296999198499	ns
TrespTZW2008_jg1694	1.58411352936647	7.79921147377774e-08	up	-1.9856175086532	8.72607392770025e-11	down
TrespTZW2008_jg1695	0.33998464604857	0.209254509598725	ns	-0.330247643210928	0.199763639019439	ns
TrespTZW2008_jg1696	-2.77694643548909	1.37591278386542e-33	down	0.0153406487123609	0.944281836343013	ns
TrespTZW2008_jg1697	0.177516984924309	0.588013784943894	ns	-0.0559665964098476	0.86073764811399	ns
TrespTZW2008_jg1698	1.19108420435419	1.41788824485846e-19	ns	0.19407910683755	0.169112578835136	ns
TrespTZW2008_jg1699	-0.763217284763971	0.00255504714337324	ns	1.06534956886457	3.09222156235086e-07	ns
TrespTZW2008_jg1700	0.743376590776291	0.00106675186386221	ns	-1.18016286032388	7.17975364757271e-08	ns
TrespTZW2008_jg1701	1.43929464267826	5.56367862430246e-15	ns	-0.463711983826347	0.0134723226566725	ns
TrespTZW2008_jg1702	0.493450536131547	0.0736536436331592	ns	-0.0622844360333409	0.834091222695794	ns
TrespTZW2008_jg1703	-0.969338014420642	0.00128276667799245	ns	-1.62577902692075	2.48471030622788e-09	down
TrespTZW2008_jg1704	-1.52692414321492	1.31282539775376e-12	down	-0.259369465873846	0.187430535988968	ns
TrespTZW2008_jg1705	1.35601515255245	1.30952706931606e-09	ns	0.385657389915693	0.0884580777197012	ns
TrespTZW2008_jg1707	-0.3686017551107	0.0985446600070845	ns	-1.94743701579045	1.03696419124561e-20	down
TrespTZW2008_jg1708	0.360374504813177	0.47483003432184	ns	0.589661502414841	0.17751928539887	ns
TrespTZW2008_jg1709	-1.67839018064888	0.00719134313396787	down	-0.350651381043047	0.547477399832524	ns
TrespTZW2008_jg171	0.641682489021987	0.0247535448701494	ns	0.313571513214849	0.262187242809009	ns
TrespTZW2008_jg1710	1.03168941303184	9.55432984356882e-13	ns	-0.762443499827888	4.19952065470533e-07	ns
TrespTZW2008_jg1712	0.982066551939319	0.0245094802601758	ns	-0.60587277641694	0.16998141358201	ns
TrespTZW2008_jg1715	1.48184811944333	1.80499601382369e-15	ns	0.597914182190512	0.00101122114845157	ns
TrespTZW2008_jg1716	-0.554372281720338	0.127538178682388	ns	0.455074473472367	0.147840862494322	ns
TrespTZW2008_jg1717	1.58416672351426	0.138673154881557	ns	-1.92546296177987	0.0749593029470338	ns
TrespTZW2008_jg1718	-0.432421101035083	0.0660658726152126	ns	-1.16600783729753	1.84823767588488e-08	ns
TrespTZW2008_jg1719	-2.80264663736489	0.000835410982411695	down	1.41203889800746	0.0218370957587484	ns
TrespTZW2008_jg172	1.20538551671366	4.71797765150405e-10	ns	1.27546080015598	9.57308271603387e-13	ns
TrespTZW2008_jg1720	1.26790258011268	2.25559965797055e-21	ns	0.846995489570209	1.7314131807778e-11	ns
TrespTZW2008_jg1721	1.0183508775795	4.62638079699413e-08	ns	2.43548381194517	3.60548505291706e-48	up
TrespTZW2008_jg1722	-0.372810463194448	0.115996248081634	ns	-0.39714401064101	0.0624192071797687	ns
TrespTZW2008_jg1723	-0.833114262509531	0.0173235673039838	ns	-2.66914915977602	2.67247204763751e-16	down
TrespTZW2008_jg1724	-0.328981606865569	0.427863150890412	ns	-0.955652899980266	0.00665597436703463	ns
TrespTZW2008_jg1725	-1.40918793634255	9.71492967007388e-18	ns	-1.52580204971605	4.63011466540216e-25	down
TrespTZW2008_jg1726	-0.337692080974431	0.350643134536273	ns	-0.39620189613456	0.219911061865065	ns
TrespTZW2008_jg1727	2.62246858811634	9.10334277130408e-06	up	-4.48658408767024	0.00256441762094362	down
TrespTZW2008_jg1728	-0.355027038654753	0.290593369469014	ns	0.224365883274091	0.465503627799509	ns
TrespTZW2008_jg1729	0.592567508229201	0.033795083744895	ns	0.291374352794049	0.288413720081253	ns
TrespTZW2008_jg173	0.102983224905665	0.671703061247981	ns	0.112197287162218	0.606950795664044	ns
TrespTZW2008_jg1730	-0.218049318420198	0.431453918346518	ns	-1.16617409887717	4.68632769662446e-07	ns
TrespTZW2008_jg1731	-0.191804365621976	0.872511239263979	ns	4.15900748080471	2.23375035674308e-08	up
TrespTZW2008_jg1732	-1.99140702218987	8.31981055635744e-10	down	0.135840345791363	0.665774778980913	ns
TrespTZW2008_jg1733	-2.03306367540793	0.0323178609298102	down	2.22993718579244	0.000387371954892391	up
TrespTZW2008_jg1734	1.19772501651584	1.24751067129412e-05	ns	0.556711514712097	0.0402902767740352	ns
TrespTZW2008_jg1735	0.804187690874219	0.00184969300205643	ns	-0.753678861169302	0.00397027303793231	ns
TrespTZW2008_jg1736	-0.0334452412004657	0.89671144143485	ns	0.301702128151714	0.127360727363988	ns
TrespTZW2008_jg1737	-0.0366482319717691	0.840598824005224	ns	-0.157789714282001	0.29221823056657	ns
TrespTZW2008_jg174	-0.861251595826789	0.00505883122471336	ns	-0.191701200048239	0.52226524928539	ns
TrespTZW2008_jg1740	0.0723032629438382	0.682365407909486	ns	-0.11221986975811	0.469369176367282	ns
TrespTZW2008_jg1741	-5.50489210789702	0.00205962988970196	down	-1.60605234139073	0.228348470255823	ns
TrespTZW2008_jg1742	-0.645212618328989	4.42694617950516e-05	ns	0.318435821566007	0.0243425875213148	ns
TrespTZW2008_jg1743	-1.66182157876826	1.24440049667047e-09	down	0.22418966772711	0.379291999857223	ns
TrespTZW2008_jg1744	-0.349961342544249	0.0954953246163479	ns	0.234196338537968	0.22285534229328	ns
TrespTZW2008_jg1746	-0.118684376698307	0.504369312756816	ns	0.29328449826051	0.0458728253956297	ns
TrespTZW2008_jg1747	-1.81844811724696	7.19568063437037e-05	down	-1.47219332338319	0.000254249125585462	ns
TrespTZW2008_jg1748	0.72093492341384	1.79151280308996e-06	ns	0.125021603274479	0.43157277453105	ns
TrespTZW2008_jg1749	-0.228117646879353	0.524207488519529	ns	0.187931273534192	0.556848044445871	ns
TrespTZW2008_jg175	0.366473291665719	0.0537457454239089	ns	-0.888886485352599	3.71102547924313e-07	ns
TrespTZW2008_jg1751	-0.135962805153025	0.766107125363267	ns	-2.73600200158365	7.86952957161184e-12	down
TrespTZW2008_jg1752	-1.10245873725238	0.000216430349099564	ns	-2.42774381083787	3.57967146017447e-18	down
TrespTZW2008_jg1753	0.934560270883256	0.00697654753535228	ns	1.95523476097338	8.38646493763289e-11	up
TrespTZW2008_jg1754	1.23954825312258	3.08321734191014e-08	ns	0.140128198197917	0.566111732064577	ns
TrespTZW2008_jg1755	0.14679887377989	0.889251965923912	ns	-4.35116270703123	4.72932792058289e-06	down
TrespTZW2008_jg1756	-0.209357202782267	0.295892470969079	ns	0.0454876262239108	0.819290680658622	ns
TrespTZW2008_jg1757	1.62348519069185	2.30977474075329e-11	up	2.47437739610729	3.02261679409875e-28	up
TrespTZW2008_jg1758	1.25100127910666	1.6291392550336e-14	ns	2.3563352149563	6.73464003362265e-55	up
TrespTZW2008_jg1759	-1.43111132851081	0.0314559553174376	ns	-0.860335463055925	0.147256519938517	ns
TrespTZW2008_jg176	2.1670731303376	5.51694076729306e-26	up	2.25039049541789	4.07015736943727e-31	up
TrespTZW2008_jg1760	0.0601567327130434	0.852915012023858	ns	0.395698341364064	0.11859984338469	ns
TrespTZW2008_jg1761	-0.331648841501423	0.657940169011516	ns	1.10075086966188	0.0530934285145644	ns
TrespTZW2008_jg1762	-0.831998672902877	9.32409217798785e-05	ns	-0.65484872838289	0.000618789189654862	ns
TrespTZW2008_jg1763	2.4267866799118	2.09159739788883e-16	up	0.758276970339482	0.0105406194492297	ns
TrespTZW2008_jg1764	-0.61411194823003	0.0016442602687645	ns	-1.2665889176166	1.21375222874549e-12	ns
TrespTZW2008_jg1765	-0.252312662411184	0.37738190019635	ns	0.0527035873677425	0.851011315915854	ns
TrespTZW2008_jg1766	-0.422411308556979	0.0499921414860987	ns	0.0335678595684736	0.881313427777711	ns
TrespTZW2008_jg1767	-1.11753880960955	0.234009229185813	ns	0.218654257178507	0.806723169005082	ns
TrespTZW2008_jg1768	0.356699240217151	0.246269189591647	ns	0.794707079091065	0.00231231760099973	ns
TrespTZW2008_jg1769	-1.36093435828694	0.233483749012695	ns	-0.775864300818103	0.450828459332224	ns
TrespTZW2008_jg177	0.488525564732433	0.0123954280149134	ns	-1.61484546339515	1.55292812390477e-17	down
TrespTZW2008_jg1770	0.467075219412194	0.0371777566855215	ns	0.913140391857442	2.03125343180026e-06	ns
TrespTZW2008_jg1771	0.8041921068761	0.505988011060301	ns	-0.934942696863539	0.414752431807331	ns
TrespTZW2008_jg1772	-1.92857625503769	1.17867212349459e-20	down	-0.107230662536223	0.587467811642411	ns
TrespTZW2008_jg1773	-0.989210762361535	1.11203901979059e-10	ns	-0.514988479624345	0.000170029391831208	ns
TrespTZW2008_jg1774	-0.358338474485198	0.246369603828082	ns	-1.23340333270775	3.75191628676434e-06	ns
TrespTZW2008_jg1775	0.553537207370881	0.063821910337674	ns	1.76479847202864	3.05802247221111e-12	up
TrespTZW2008_jg1776	-2.49580487086014	5.05299200246202e-15	down	-1.25618477058185	2.95843849548787e-06	ns
TrespTZW2008_jg1777	0.981008708326773	2.89659559303721e-12	ns	2.22393299126577	3.19130998591361e-67	up
TrespTZW2008_jg1778	2.93567969049836	0.000229716717138655	up	7.08575908651338	8.54594339417622e-25	up
TrespTZW2008_jg1779	1.1858621096113	0.0766972279589753	ns	0.995692424897196	0.114815676591918	ns
TrespTZW2008_jg178	-1.60024989400348	5.45382844974178e-06	down	-1.00489128179082	0.00122524280674112	ns
TrespTZW2008_jg1780	0.0656339956041523	0.912032280759981	ns	-0.306085462738909	0.539393118221788	ns
TrespTZW2008_jg1781	1.30887410521204	0.0227689826685435	ns	0.647393396143036	0.255292399638352	ns
TrespTZW2008_jg1782	0.30889834217877	0.0824690942783366	ns	-0.304337272618645	0.0669438099637653	ns
TrespTZW2008_jg1784	-5.30777742202883	1.87001995656251e-34	down	-1.22345824299695	1.65809261188026e-05	ns
TrespTZW2008_jg1786	-0.649587743847235	0.000115158770335803	ns	-0.36688477889304	0.0174629516667723	ns
TrespTZW2008_jg1787	7.93155747939625	3.80739432178663e-07	up	3.63887276545259	0.00645549442323249	up
TrespTZW2008_jg1788	1.17490320139411	5.68633419121991e-09	ns	0.112222806597674	0.619140049068727	ns
TrespTZW2008_jg1789	-1.29308630257715	0.00663727802504604	ns	0.334332690657116	0.426730305646897	ns
TrespTZW2008_jg179	0.256068902491767	0.0483721389927052	ns	-1.61633891079131	4.17197200224826e-42	down
TrespTZW2008_jg1790	-1.29357893282051	0.247638173176149	ns	-1.15479933301843	0.246769276462637	ns
TrespTZW2008_jg1791	-1.53710739267703	0.00110211797827276	down	0.473136682429398	0.258362778203254	ns
TrespTZW2008_jg1792	0.328546950168032	0.105532731460429	ns	0.402249351569123	0.0263207076433694	ns
TrespTZW2008_jg1793	0.224018474049827	0.653789826520648	ns	-0.462710608193435	0.290995553999473	ns
TrespTZW2008_jg1794	0.692098913528312	0.00317142406764312	ns	-0.609871207781408	0.00867280509825515	ns
TrespTZW2008_jg1795	0.479097974811382	0.057223467126678	ns	-0.543178960908585	0.0226316473911772	ns
TrespTZW2008_jg1796	0.280315268952129	0.0596174438230323	ns	-0.978923327895115	3.41797721677655e-13	ns
TrespTZW2008_jg180	-0.691179169167166	0.0210589162341513	ns	0.534306380572353	0.0408659981224838	ns
TrespTZW2008_jg1800	-1.82359568906958	4.77228822543293e-07	down	-2.11011001147242	9.93892495377288e-11	down
TrespTZW2008_jg1801	-2.10046870686412	0.0044682143006721	down	-8.05290981529738	1.64917464330139e-11	down
TrespTZW2008_jg1802	-1.37290017399831	0.0015904185677865	ns	-0.543380448793737	0.171374148883436	ns
TrespTZW2008_jg1803	0.815541729422802	6.93903367616504e-07	ns	0.429823557066536	0.00633053829761489	ns
TrespTZW2008_jg1804	1.95732142773463	1.95302529388698e-26	up	1.13906014402002	1.95541109320016e-10	ns
TrespTZW2008_jg1805	0.495548757354327	0.000961409844040423	ns	0.513946961068504	0.000177369745534074	ns
TrespTZW2008_jg1806	-11.3292905606883	3.2713437453625e-38	down	-2.03539433523454	5.20521584816623e-09	down
TrespTZW2008_jg1807	-0.457351862674545	0.294056609125685	ns	-8.02692412548023	7.32736458018477e-19	down
TrespTZW2008_jg1808	0.132999650448855	0.725132019850139	ns	-1.49288889938739	1.02974422880698e-06	ns
TrespTZW2008_jg1809	1.2789173241499	1.22658185135886e-06	ns	0.0479667624088147	0.877054046117342	ns
TrespTZW2008_jg181	0.568918248274942	0.000273804734668634	ns	0.844888148765982	1.51230087777131e-09	ns
TrespTZW2008_jg1810	-0.0330893338004989	0.896237163899053	ns	-0.411509905051894	0.0335720048298368	ns
TrespTZW2008_jg1811	1.21153518521493	5.18306587434702e-07	ns	0.0998774522002566	0.713097913498971	ns
TrespTZW2008_jg1812	-2.14539188060584	1.04938935265486e-07	down	-1.51249505766918	1.50433019156384e-05	down
TrespTZW2008_jg1813	0.577916715663716	0.00600072648745534	ns	-0.526602184454742	0.0111037334728189	ns
TrespTZW2008_jg1814	-1.6858763614881	1.82329724658972e-13	down	-1.44683031735753	8.95188507003728e-13	ns
TrespTZW2008_jg1815	-1.82740708573897	0.0199154367503231	down	-0.493435167316661	0.491183548947215	ns
TrespTZW2008_jg1816	0.920508196617348	0.00181364479880472	ns	-0.847867474513923	0.00312467195106919	ns
TrespTZW2008_jg1817	0.601647159008479	0.0535042839518383	ns	-0.620218099371633	0.0367372734133449	ns
TrespTZW2008_jg1818	-1.8605210467551	0.0173528788896499	down	2.91798158446469	2.80854540591775e-13	up
TrespTZW2008_jg1819	-0.507458310490208	0.00436081229464606	ns	-0.147523810886501	0.394349738090515	ns
TrespTZW2008_jg182	0.350613961972463	0.284342005949306	ns	-0.522857285796323	0.0794338945095042	ns
TrespTZW2008_jg1820	-2.57014827678511	0.0747267755852015	ns	-1.29962634015002	0.30092149434522	ns
TrespTZW2008_jg1821	0.202966634359973	0.308111732939881	ns	-0.719537036719876	2.54956829326646e-05	ns
TrespTZW2008_jg1822	0.464353794029575	0.00294689722275967	ns	1.02732907404137	6.00392090124954e-14	ns
TrespTZW2008_jg1823	1.25874733489234	2.52967349470045e-23	ns	2.49076748357272	2.9115626064257e-106	up
TrespTZW2008_jg1824	-3.92026050464073	1.07631023226011e-07	down	0.189747584203963	0.759373883404096	ns
TrespTZW2008_jg1825	-2.49308479313298	8.89238959008898e-06	down	-1.79445564689332	0.000193642624535406	down
TrespTZW2008_jg1826	-2.2951453107061	0.0598047734956169	ns	-3.20379841341403	0.00385004834994907	down
TrespTZW2008_jg1827	-1.41926708004496	6.54526633744655e-07	ns	-0.251698961734065	0.342120387358734	ns
TrespTZW2008_jg1829	-0.656605134310122	0.620389338428813	ns	-0.931711545770115	0.424129380809635	ns
TrespTZW2008_jg1830	0.0436371791770983	0.958240466188385	ns	1.09155444619214	0.0588752829718008	ns
TrespTZW2008_jg1831	-0.252353347607532	0.400911384714075	ns	-0.183145944107368	0.507112503581493	ns
TrespTZW2008_jg1832	-0.894707506407959	1.67536525270158e-06	ns	-1.30119864635024	1.73314566149249e-14	ns
TrespTZW2008_jg1833	-0.730569775684294	0.0008757471024899	ns	0.0287768214123952	0.900352009225598	ns
TrespTZW2008_jg1834	1.55974747396311	2.63364279842039e-07	up	2.2068806340464	2.79629225388538e-15	up
TrespTZW2008_jg1835	0.235353410094249	0.487742807597075	ns	-0.469176832046435	0.114218045939861	ns
TrespTZW2008_jg1837	-0.977860826180625	4.17141579688532e-05	ns	-0.496639458374606	0.0220641198742141	ns
TrespTZW2008_jg1838	2.62296658696377	0.00664244732235594	up	5.2632907066406	2.18443785892171e-10	up
TrespTZW2008_jg1839	0.975101896083505	2.7639311463732e-09	ns	0.00411230487706206	0.984130797501033	ns
TrespTZW2008_jg1840	0.131504385128222	0.442335534324697	ns	0.972441446263675	1.84924922070412e-13	ns
TrespTZW2008_jg1841	-1.0637932307373	0.00130341902467519	ns	0.149964423236449	0.649302723136595	ns
TrespTZW2008_jg1843	-5.43806459771045	6.53606277620602e-35	down	-1.80727138211713	3.92340830301902e-09	down
TrespTZW2008_jg1844	-1.6073553165516	0.264738917969669	ns	-0.572947205751071	0.662622169534551	ns
TrespTZW2008_jg1845	-0.369624619909586	0.248451818710235	ns	0.426988537494997	0.121891143355303	ns
TrespTZW2008_jg1847	0.996452755515055	3.51557261583948e-05	ns	0.389851719114264	0.103472100941408	ns
TrespTZW2008_jg1849	-0.760394659443511	0.000989379674553623	ns	-1.94682427594654	9.07071113825677e-20	down
TrespTZW2008_jg185	-6.30543748461109	5.88712691152407e-15	down	-1.28433121025323	0.00563608333905751	ns
TrespTZW2008_jg1850	-1.14519726208977	1.31915918639375e-05	ns	-2.23861363629631	4.81400036687442e-20	down
TrespTZW2008_jg1851	-14.1078388517149	3.15751313586417e-30	down	-3.03981181175246	5.11232348322586e-08	down
TrespTZW2008_jg1853	-0.222954727725594	0.305120415847218	ns	-1.16571714071986	2.14655758453728e-10	ns
TrespTZW2008_jg1854	0.705509326507275	0.0668135743758947	ns	-0.70351334472036	0.0557099307119779	ns
TrespTZW2008_jg1855	-0.278888101038608	0.596663662675171	ns	-0.973829888500416	0.0273873040610584	ns
TrespTZW2008_jg1856	0.127514983146143	0.604064756137463	ns	-0.525614444347631	0.0101576537932312	ns
TrespTZW2008_jg1858	-5.31195361068662	0.00152353552358766	down	-0.543244305914563	0.67086838205639	ns
TrespTZW2008_jg1859	-2.99837043137174	0.00082518686938079	down	-3.28541109346326	4.38929172282475e-05	down
TrespTZW2008_jg186	-0.287644264559327	0.711567396944503	ns	2.25193545042087	2.14007520612296e-05	up
TrespTZW2008_jg1861	0.321193936714594	0.247143254788779	ns	-0.458791570977708	0.068409822389011	ns
TrespTZW2008_jg1862	0.0878448453333023	0.856632436971195	ns	1.31799926272725	4.64166618742289e-05	ns
TrespTZW2008_jg1863	0.773521840293558	1.44912731268077e-05	ns	0.373021295412316	0.0307005014649478	ns
TrespTZW2008_jg1864	0.10820437639562	0.84136565049285	ns	-2.79013225015173	4.43453344004147e-07	down
TrespTZW2008_jg1865	-3.08286531231257	3.47885630823444e-38	down	-1.86461828648297	1.40744549365132e-21	down
TrespTZW2008_jg1866	5.70366937032776	5.16142295976478e-15	up	2.95516878099665	7.01991853741701e-06	up
TrespTZW2008_jg1867	-0.754586601091524	0.021105936629554	ns	0.609956002025207	0.0315704220555471	ns
TrespTZW2008_jg1869	-0.783053566443834	0.00543575620703941	ns	-1.84653250019954	1.69176907006786e-12	down
TrespTZW2008_jg1870	-1.94584243586058	2.14625952305497e-05	down	0.386292741611074	0.348366743511562	ns
TrespTZW2008_jg1871	0.759506436291645	0.0713576529112868	ns	0.0888059437415703	0.846377318679545	ns
TrespTZW2008_jg1872	-0.0322668509820283	0.896514630155087	ns	-0.42666343483658	0.0249733269677282	ns
TrespTZW2008_jg1873	0.274635897785064	0.326695333775783	ns	-1.08321368935495	1.60700760245177e-05	ns
TrespTZW2008_jg1875	-1.50588267835563	4.92925822826041e-05	down	-0.599367354964196	0.073289349746845	ns
TrespTZW2008_jg1876	0.445495295083545	0.0101232723259206	ns	-1.38614906342901	2.91263640816224e-17	ns
TrespTZW2008_jg1877	0.545071406264399	0.231322576070215	ns	0.151785750124435	0.744017086019613	ns
TrespTZW2008_jg1878	-0.768795038898884	0.0154380393548783	ns	-0.0621886341233898	0.848749351537773	ns
TrespTZW2008_jg1879	-0.828257401249062	0.569468790617792	ns	0.213554657933728	0.874306203607466	ns
TrespTZW2008_jg188	-1.52908809778532	2.24365332361582e-05	down	-0.664127262400067	0.0394744507844682	ns
TrespTZW2008_jg1880	-0.881894181576126	0.00146760874629501	ns	0.796799409601487	0.000523275907080137	ns
TrespTZW2008_jg1881	-1.20972892411135	0.000185151120604257	ns	-0.218211756387968	0.470454813379917	ns
TrespTZW2008_jg1883	-2.740202265341	7.02013624716285e-05	down	1.04027856732444	0.0549564243456974	ns
TrespTZW2008_jg1884	-0.275134816694058	0.570735497383211	ns	-0.459969593669948	0.279280522123161	ns
TrespTZW2008_jg1885	0.810046957623906	0.150856224612746	ns	0.824459061720186	0.111363149581452	ns
TrespTZW2008_jg1886	-0.834709282777096	0.022070612770133	ns	1.00778555226627	0.000734319058107545	ns
TrespTZW2008_jg1887	0.482059121116846	0.0558139201985496	ns	0.559305875372836	0.0136393666777175	ns
TrespTZW2008_jg1888	0.281849161762916	0.659537550850011	ns	0.55119696666791	0.314609498379032	ns
TrespTZW2008_jg1889	0.0454168620283657	0.923919832709136	ns	-1.08345613134484	0.00378913823838227	ns
TrespTZW2008_jg189	-2.21630659010813	2.53675148060435e-09	down	-0.474091981441382	0.152488806298485	ns
TrespTZW2008_jg1890	1.20287837957415	0.0101691420135269	ns	0.492678199598317	0.293901339643826	ns
TrespTZW2008_jg1891	0.573556446980697	0.20780547410742	ns	1.46874314074016	8.56760715131492e-05	ns
TrespTZW2008_jg1892	1.51486365424979	3.53970965127679e-12	up	0.220979947424783	0.349406636054967	ns
TrespTZW2008_jg1893	0.570640792139122	0.000505977402815023	ns	-0.487746109041776	0.00235521828930881	ns
TrespTZW2008_jg1894	-0.0582534797452505	0.873340906127078	ns	0.514747398831005	0.0568026736962541	ns
TrespTZW2008_jg1895	-2.22902081359413	0.000831027956829082	down	-0.260698862271434	0.67409195141104	ns
TrespTZW2008_jg1896	-3.37655410547763	1.01145370380775e-40	down	-1.97601028232159	7.01796157181371e-22	down
TrespTZW2008_jg1898	-0.382162489867959	0.755164341162285	ns	0.591492528040096	0.560781318653016	ns
TrespTZW2008_jg1899	-2.27685659051137	0.0766016113827591	ns	-1.13072051214996	0.318700501592677	ns
TrespTZW2008_jg19	1.47217580614578	0.213062325450049	ns	0.253925066117267	0.840774685203062	ns
TrespTZW2008_jg190	-2.07249343129931	0.108539547780572	ns	-0.0607579906721219	0.960899535769106	ns
TrespTZW2008_jg1900	0.48014727433245	0.0464135013523991	ns	-0.381118002257265	0.102143045228084	ns
TrespTZW2008_jg1901	2.70243300297162	8.34133258662564e-85	up	0.987279338365527	1.40352248084318e-12	ns
TrespTZW2008_jg1902	2.62186096053775	1.40001263819056e-23	up	0.761231083485889	0.00331275436415517	ns
TrespTZW2008_jg1903	2.53631766562812	7.45897174911013e-47	up	1.11416865096641	6.93115776113745e-11	ns
TrespTZW2008_jg1904	1.3593170506458	0.250588338539162	ns	0.778503174952656	0.498386891730886	ns
TrespTZW2008_jg1905	-1.35632537349459	2.05250842914705e-05	ns	0.273614303037439	0.337320149715545	ns
TrespTZW2008_jg1906	0.240150887690842	0.169713289251235	ns	0.0708855987647552	0.68711274923064	ns
TrespTZW2008_jg1908	-0.696896631689915	0.00524557876604448	ns	-0.482424399808918	0.0342728386936841	ns
TrespTZW2008_jg1909	-7.67145773967911	0.00135103406490793	down	1.018767058529	0.464361245118894	ns
TrespTZW2008_jg1910	-0.893334171763294	0.208275495175216	ns	-0.392538201826208	0.553286323759222	ns
TrespTZW2008_jg1912	-0.29604493123799	0.739450663733615	ns	2.9520144044075	2.96684231603441e-06	up
TrespTZW2008_jg1913	-5.46860710729033	0.000459083564644158	down	2.4085384196325	1.5397701407947e-05	up
TrespTZW2008_jg1914	-0.518502711387774	0.247135257604384	ns	-1.36171409376509	0.000491259720746654	ns
TrespTZW2008_jg1915	0.182037427404364	0.455856230347044	ns	-0.0179744087910943	0.941961511442135	ns
TrespTZW2008_jg1916	0.840864121681537	8.90470987590674e-07	ns	2.33347608499199	1.99644800622741e-52	up
TrespTZW2008_jg1917	0.947258172585962	0.0119003810395629	ns	-0.571174186127806	0.149045086341702	ns
TrespTZW2008_jg1918	1.03027173617024	1.17665135667898e-09	ns	0.140985667237209	0.448640120326236	ns
TrespTZW2008_jg192	-2.48871497649177	0.00269758811572774	down	-7.32816501726875	4.26920959599263e-09	down
TrespTZW2008_jg1922	0.340254135387656	0.357833234485522	ns	0.735612797297472	0.0177481099156832	ns
TrespTZW2008_jg1923	1.23589456717889	2.28754087512026e-20	ns	0.17664471691797	0.215170691783796	ns
TrespTZW2008_jg1924	0.80965228199618	4.32688393689676e-08	ns	-0.206500747217706	0.193787756688929	ns
TrespTZW2008_jg1925	1.14864901029045	1.48523354001564e-05	ns	0.725094455657455	0.00409820835991096	ns
TrespTZW2008_jg1926	0.066422506105813	0.900205822609194	ns	0.0914419921268463	0.844801018740677	ns
TrespTZW2008_jg1927	0.987800637039545	0.0367282089283695	ns	1.69783562336779	5.27775367839943e-05	up
TrespTZW2008_jg1928	-0.917542137819343	0.0119038883338248	ns	-1.27486717324242	9.20798975577581e-05	ns
TrespTZW2008_jg1929	1.83011053092812	1.94578853562485e-32	up	2.27378499507872	1.70172155669301e-55	up
TrespTZW2008_jg193	-0.456104413241853	0.387995604003511	ns	0.924325560759761	0.028394305283766	ns
TrespTZW2008_jg1930	-0.247338843323159	0.334811058975397	ns	-1.35598493715438	4.64151680561534e-10	ns
TrespTZW2008_jg1931	-0.0589871983703395	0.822489031908932	ns	0.313306750036031	0.132999354695084	ns
TrespTZW2008_jg1932	-1.08798101494785	0.000224816346676318	ns	0.687565400829228	0.00477642777926133	ns
TrespTZW2008_jg1933	-1.42512070167758	0.284935494881213	ns	-0.58678151232594	0.629871279443233	ns
TrespTZW2008_jg1935	-0.676306803478204	6.90800616762836e-06	ns	-0.885406080063183	5.76529352179985e-11	ns
TrespTZW2008_jg1936	-0.754926031302487	0.268751839345537	ns	-0.583479340183692	0.347267348215125	ns
TrespTZW2008_jg1937	0.35318955502789	0.0241099237185258	ns	-0.0119367150152968	0.945052381861443	ns
TrespTZW2008_jg1938	-1.1185230249037	0.0451052846491349	ns	-7.35995471526626	2.66353179117269e-12	down
TrespTZW2008_jg1939	-2.57834605596936	0.000692603632071793	down	1.15690263451442	0.0256585269293035	ns
TrespTZW2008_jg194	0.970132891660084	0.000544866031528752	ns	-0.208370658408364	0.491024274348935	ns
TrespTZW2008_jg1940	0.446129756813665	0.151227201565911	ns	-0.898828778633549	0.00137204820330245	ns
TrespTZW2008_jg1941	-2.22876859197686	9.78238727243103e-05	down	0.521892204283629	0.274937933093211	ns
TrespTZW2008_jg1942	2.82372501735311	2.50563623781726e-33	up	1.948770185846	2.89482981594549e-18	up
TrespTZW2008_jg1943	0.0919874773044531	0.589758138342605	ns	-1.08705488446671	4.21552550780998e-15	ns
TrespTZW2008_jg1944	-0.156888335716844	0.900205822609194	ns	-1.14076798460721	0.268556624810726	ns
TrespTZW2008_jg1945	0.322362362484885	0.779214154338934	ns	-1.44941928046643	0.147673198432577	ns
TrespTZW2008_jg1946	0.482806631613536	0.196325399128657	ns	1.0148883411176	0.00146715222703183	ns
TrespTZW2008_jg1947	0.0478928901747176	0.875897256878493	ns	-1.18963209550355	4.21688793581955e-07	ns
TrespTZW2008_jg1948	-0.626466559552283	0.275664759018015	ns	0.0744383632449055	0.895501293341612	ns
TrespTZW2008_jg195	-0.140949019018021	0.729060560829022	ns	0.945244301481357	0.00157343501811741	ns
TrespTZW2008_jg1950	0.61151190727987	0.0332908306368019	ns	-0.267918014377581	0.35427309194887	ns
TrespTZW2008_jg1951	-1.7886620392365	0.00158278050582624	down	0.567152599454443	0.239706583942412	ns
TrespTZW2008_jg1952	1.12226000426131	0.358507093148226	ns	-0.906741351208684	0.451219385323687	ns
TrespTZW2008_jg1953	-0.408144424599352	0.199968749381787	ns	-0.123240685760521	0.691723106795483	ns
TrespTZW2008_jg1956	0.186220798597118	0.373898329811691	ns	-1.46704186772051	2.12194768352961e-16	ns
TrespTZW2008_jg1957	0.862619293372456	0.479737626026915	ns	0.851117689369162	0.446491061056227	ns
TrespTZW2008_jg1958	-0.62005297330499	0.0138041546468529	ns	-0.485947713327496	0.0328114362444326	ns
TrespTZW2008_jg1959	-5.91644732824657	5.9202246194546e-29	down	-0.0231941363404416	0.941271491704265	ns
TrespTZW2008_jg1960	0.20034181684253	0.155373672267473	ns	0.261019961120734	0.0367639387833798	ns
TrespTZW2008_jg1961	-0.51470193353437	0.308520952267364	ns	1.92717771383829	5.82587491855504e-07	up
TrespTZW2008_jg1962	-0.414537727637528	0.344945843416294	ns	0.96464941896897	0.00651844777112238	ns
TrespTZW2008_jg1963	1.32810229924467	0.000213329764256347	ns	-7.9858319161039	5.00080037262525e-18	down
TrespTZW2008_jg1964	-0.331175423290569	0.290095727682832	ns	-0.255092719416948	0.375081617471379	ns
TrespTZW2008_jg1965	0.157866572621735	0.715401200871841	ns	1.22291943131498	9.67102943665211e-05	ns
TrespTZW2008_jg1967	-0.482632513539704	0.24477567414672	ns	0.812556935189321	0.0175508289592032	ns
TrespTZW2008_jg1968	0.188124249605183	0.462176168726793	ns	-0.152186529190162	0.521504725480392	ns
TrespTZW2008_jg1969	0.61126403716704	0.00178257184923993	ns	0.116309462719766	0.574808359030091	ns
TrespTZW2008_jg197	-0.366033600619349	0.0866411904614321	ns	1.53890969843794	2.6746097511388e-20	up
TrespTZW2008_jg1970	1.63608738722013	4.00793756861201e-09	up	1.23837360626069	2.54568729391812e-06	ns
TrespTZW2008_jg1971	1.97714540669012	3.53792230092656e-31	up	2.02754326496349	6.8981378104163e-37	up
TrespTZW2008_jg1972	1.27896221860345	1.01461951873795e-24	ns	0.191092865319836	0.159901302721845	ns
TrespTZW2008_jg1973	0.488229043634655	0.146818838124307	ns	0.173877406318212	0.606889724617922	ns
TrespTZW2008_jg1974	0.711801451749552	0.57128062526742	ns	0.818934290543999	0.47003252399861	ns
TrespTZW2008_jg1975	-0.267441304082265	0.376375399961793	ns	0.641643811476889	0.00925138801179869	ns
TrespTZW2008_jg1976	-2.30232971681507	1.15385430934765e-21	down	-0.138058926974567	0.53679630552185	ns
TrespTZW2008_jg1977	-1.26420294152868	0.0149508650086061	ns	-1.19772866345801	0.00972149767419445	ns
TrespTZW2008_jg1979	0.954072995452574	5.94358320170755e-06	ns	-10.2788711199136	6.34629939095628e-66	down
TrespTZW2008_jg1980	-0.166395984224865	0.254024822564653	ns	-0.455797498692412	0.000240396225857738	ns
TrespTZW2008_jg1981	-1.2195593950604	0.059294455516633	ns	-7.21767340316007	2.7815608733078e-10	down
TrespTZW2008_jg1982	0.0854804827024606	0.896293653027241	ns	0.383375330347786	0.469327067787438	ns
TrespTZW2008_jg1983	-1.80140253026697	0.00557956140764348	down	1.90687601304097	4.77679751838364e-05	up
TrespTZW2008_jg1985	-1.55826106370244	0.200415681058483	ns	-1.34689823050592	0.21292418265568	ns
TrespTZW2008_jg1988	-4.01469909409463	2.46710136886757e-08	down	-1.20674226142046	0.0216282062225716	ns
TrespTZW2008_jg1989	1.77638607586865	0.0676788911301021	ns	0.0222804943952343	0.984869657183107	ns
TrespTZW2008_jg1991	2.35568550354353	0.0459026117516186	up	2.14246221274835	0.0553052312691017	ns
TrespTZW2008_jg1993	2.38783659671452	2.79750205763612e-38	up	0.0432981218679738	0.853944128603273	ns
TrespTZW2008_jg1994	0.113705303326115	0.673467913528762	ns	-1.65422045334046	9.4554507733849e-13	down
TrespTZW2008_jg1999	0.0983968258539216	0.876804054219729	ns	-7.77168534158532	7.98381272687768e-13	down
TrespTZW2008_jg2000	-0.0787974295544424	0.755164341162285	ns	0.603255473773713	0.00122281829380397	ns
TrespTZW2008_jg2001	-1.42748720299676	0.0160827505505964	ns	-7.12404321734563	2.89169850676644e-11	down
TrespTZW2008_jg2002	-8.00463463373665	6.25336486219127e-52	down	-2.09760970161948	6.54909986293111e-16	down
TrespTZW2008_jg2003	-6.27558859057714	1.03860204537401e-62	down	0.438002762287187	0.0591862590308297	ns
TrespTZW2008_jg2004	-2.320366870074	0.00173406668786693	down	0.421693306405325	0.514106795815774	ns
TrespTZW2008_jg2005	0.340622882145902	0.0204867191725372	ns	-0.734537416045111	4.51815051216543e-08	ns
TrespTZW2008_jg2006	-0.773129393843541	2.44620930918595e-05	ns	-0.131371176039099	0.466850047921807	ns
TrespTZW2008_jg2007	-1.09495555647549	5.06682551640758e-06	ns	0.050748879500871	0.838068068351554	ns
TrespTZW2008_jg2008	-0.292729212585435	0.144562151257188	ns	0.0843168207484761	0.66659634200745	ns
TrespTZW2008_jg2009	-0.0458983779364677	0.958782259830791	ns	1.13323352915389	0.0779068932990063	ns
TrespTZW2008_jg2010	0.497816736577992	0.000586386744320632	ns	1.65373229727131	6.32627073683016e-39	up
TrespTZW2008_jg2011	0.552653199164833	0.0487078554899233	ns	-9.31159361492283	1.73061411184345e-38	down
TrespTZW2008_jg2012	-1.51947590531513	3.0291475052421e-07	down	-0.0393989581559353	0.89686833266114	ns
TrespTZW2008_jg2014	-0.649054172352918	0.143327391071757	ns	0.159298614535594	0.713097913498971	ns
TrespTZW2008_jg2015	-0.109798412585863	0.92784811163983	ns	-1.79983956217389	0.0712809861266667	ns
TrespTZW2008_jg2016	-3.09075133530937	2.57183946949107e-05	down	3.88052596843177	4.22568007592812e-30	up
TrespTZW2008_jg2017	-0.44752391295159	0.0467372357585345	ns	0.0610269667198411	0.790118203267306	ns
TrespTZW2008_jg2018	-0.43279838113978	0.752142690570839	ns	-0.879292741802011	0.458501523933722	ns
TrespTZW2008_jg2019	-0.40706611274575	0.174095909565954	ns	-1.40205884797299	7.04257607790334e-08	ns
TrespTZW2008_jg202	-1.93617249580713	1.16008618846599e-20	down	-2.54993243234101	8.55679986346081e-39	down
TrespTZW2008_jg2021	-0.174485694566883	0.914363930606147	ns	0.0875655495439214	0.951276846163918	ns
TrespTZW2008_jg2022	0.209887913366969	0.520559590804247	ns	-0.540030203068514	0.0556775536004582	ns
TrespTZW2008_jg2023	-1.30170799401048	1.26931323331305e-05	ns	-0.664728061694284	0.0132882109444846	ns
TrespTZW2008_jg2024	0.833924923693751	0.00481428193189684	ns	0.815433744264177	0.00261673677629474	ns
TrespTZW2008_jg2025	0.403153297585276	0.172799964845933	ns	1.05543826717852	2.53962489636359e-05	ns
TrespTZW2008_jg2027	-2.43928588965984	5.8245705861705e-08	down	-0.0289063311622317	0.947223858108758	ns
TrespTZW2008_jg2028	-0.124837511366148	0.65795603315195	ns	-0.216977798625431	0.375143963019473	ns
TrespTZW2008_jg2029	1.03356085361719	0.0303006814393646	ns	0.618743404544004	0.18324068925235	ns
TrespTZW2008_jg203	1.5708787843877	1.38965487871786e-07	up	1.11441192354166	8.60448301237994e-05	ns
TrespTZW2008_jg2030	-0.433868886134359	0.10496039274272	ns	-0.417808238756598	0.0837597728692988	ns
TrespTZW2008_jg2031	1.74802385546517	4.44937502902931e-12	up	-0.0129520060255995	0.966717016892188	ns
TrespTZW2008_jg2032	1.15303915558402	4.40432401965695e-16	ns	-0.358760365719239	0.0129876866970048	ns
TrespTZW2008_jg2033	-2.96187059896992	1.71506916556725e-09	down	0.433978029092779	0.300731643999052	ns
TrespTZW2008_jg2035	1.10318757463448	1.17485693925378e-05	ns	1.49945113269984	5.75349117152638e-11	ns
TrespTZW2008_jg2036	-0.255687858781383	0.872511239263979	ns	1.74612703496634	0.149625928559254	ns
TrespTZW2008_jg2037	-8.76211684842436	2.53708427409858e-79	down	-1.34650951714423	1.14206349139307e-09	ns
TrespTZW2008_jg2038	0.874076926299024	1.09297725328065e-09	ns	1.77370981189711	2.70771203688601e-42	up
TrespTZW2008_jg2039	-0.338095324101625	0.127910337073214	ns	-1.69709240326425	1.16997040100018e-17	down
TrespTZW2008_jg204	8.83456253729546	5.72681472529603e-71	up	9.00695304658549	3.2199189334928e-77	up
TrespTZW2008_jg2040	2.65817548807957	2.25939271292548e-67	up	0.170486933388408	0.312420649418649	ns
TrespTZW2008_jg2041	0.406871177116849	0.00160994256937584	ns	0.342863326185105	0.00405133701340011	ns
TrespTZW2008_jg2042	-4.20458519422968	2.25775971283496e-05	down	1.31566325166998	0.0431970562296426	ns
TrespTZW2008_jg2043	0.296602269656641	0.185694186372462	ns	-0.35100895977461	0.089025435144437	ns
[truncated: 7,461 more rows]
