# Supplementary material for: Phylogenomics reveals the evolutionary origins of lichenization in chlorophyte algae
Source: Nat Commun. 2024 May 24;15:4452. doi: 10.1038/s41467-024-48787-z (PMC11126685; doi:10.1038/s41467-024-48787-z)
Supplement: Supplementary file 12 — Supplementary Data 10 [file 41467_2024_48787_MOESM12_ESM.xlsx]

## Sheet: Feuil1
Supplementary Data 10: CUPP results. The number of genes belonging to the different CAZY families per species
CAZY	Acrsp	Anksp	ApafusSAG2523	ApalobSAG2145	Aphrep	Astglo	Astgra	Auxpro	AuxproUTEX25	Batpra	Blarhi	Bolpil	Botbra	Botsud	Botter	Brasub	Bryplu	Carcru	Carobt	Cepvir	Chaorb	Chlbil	Chlcri	Chlhal	Chlmic	Chlmin	Chlmoe	Chlnoc	Chlole	Chloog	Chlrei	Chlret	Chlros	Chlsor1602	Chlsp	Chlsub	Chltug	Chlvar	Chrzof	Claglo	Cocpra	CocpriSAG2167	CocsubC169	Codfra	DilpetSAG2240	DilproSAG2392	Dolten	Dunsal	Dunter
AA1	0	2	1	1	1	0	0	0	0	0	0	0	2	3	2	0	0	0	1	0	0	0	1	0	2	3	0	0	4	0	2	4	2	4	5	1	3	2	1	0	0	1	1	0	0	0	0	0	2
AA10	0	0	0	0	0	0	0	0	0	0	0	0	0	0	0	0	0	0	0	0	0	0	0	0	0	0	0	0	0	0	1	0	0	0	0	0	0	0	0	0	0	0	0	0	0	0	0	0	0
AA11	0	0	0	0	0	0	0	0	0	0	0	0	1	0	0	0	0	0	0	0	0	0	0	0	0	0	1	0	0	0	0	0	0	0	0	0	0	0	0	0	0	0	0	0	0	0	0	0	0
AA12	0	0	0	0	1	0	0	0	0	0	0	0	0	0	0	0	0	0	0	0	2	0	0	0	0	0	0	0	0	0	0	0	0	0	0	0	0	0	0	0	0	0	0	0	0	0	0	0	0
AA15	0	3	0	0	3	0	0	0	0	0	0	1	0	3	0	0	0	1	0	0	0	6	1	0	0	1	0	0	0	0	1	4	2	2	2	0	1	1	3	0	1	0	0	0	0	0	0	0	0
AA17	0	0	0	0	0	0	0	0	0	0	0	0	0	0	0	0	0	0	0	0	0	0	0	0	0	0	0	0	0	0	1	0	0	0	0	0	0	0	0	0	0	0	0	0	0	0	0	0	0
AA2	7	3	7	5	4	4	3	1	1	3	11	5	4	3	4	3	5	4	3	0	3	11	4	6	7	4	1	4	3	0	3	7	5	5	9	6	3	2	5	0	5	5	4	3	4	4	5	4	4
AA3	1	1	0	2	3	1	2	0	0	0	0	3	2	3	4	3	2	1	0	0	2	5	1	1	1	2	1	1	1	1	5	7	1	1	4	2	1	2	2	2	1	6	2	2	7	5	1	1	1
AA5	0	1	0	1	0	1	15	0	1	6	1	4	61	4	0	5	1	11	0	0	16	2	1	0	1	1	1	3	2	0	229	1	16	11	27	6	3	2	3	0	1	0	1	0	15	9	0	29	4
AA6	2	1	2	2	1	2	1	1	1	0	0	0	4	3	3	1	1	1	2	0	1	2	2	2	1	1	1	1	1	2	4	3	1	2	3	2	3	1	2	0	0	2	3	0	2	2	1	1	2
AA7	2	0	5	2	3	0	0	0	0	1	0	0	1	2	1	0	1	0	1	0	0	1	0	0	0	0	0	0	0	0	12	0	0	2	1	0	1	5	1	0	0	1	1	2	4	8	1	0	0
AA8	0	0	0	0	0	0	0	0	0	0	0	0	0	0	0	0	0	0	0	0	0	0	0	0	0	0	0	0	0	0	0	0	0	0	0	0	0	0	0	0	0	0	0	2	0	0	0	0	0
AA9	0	0	0	0	0	0	0	0	0	0	0	0	1	0	0	0	0	0	0	0	0	0	0	0	0	0	0	0	0	0	2	0	0	0	0	0	1	0	0	0	0	0	0	0	0	0	0	1	0
CE1	0	0	0	0	0	0	0	0	0	0	0	0	0	0	0	0	0	1	0	0	0	0	0	0	0	0	0	0	0	0	1	0	0	0	1	0	0	0	0	0	0	0	0	0	0	1	0	0	0
CE11	1	1	1	1	0	1	2	1	1	1	0	2	0	1	1	1	1	0	2	0	2	0	0	2	1	1	2	2	1	1	1	1	1	1	2	1	1	0	1	0	2	2	1	1	1	0	1	1	1
CE12	0	0	0	0	0	0	0	0	0	0	0	0	0	0	0	0	0	0	0	0	0	0	0	0	0	0	0	0	0	0	0	0	0	0	0	0	0	0	0	0	0	0	1	0	0	0	0	0	0
CE13	0	0	0	0	0	0	0	0	0	0	0	0	0	0	0	0	0	0	0	0	0	0	0	0	0	0	0	0	0	0	0	0	0	0	0	0	0	0	0	0	0	0	0	0	0	0	0	0	0
CE14	1	0	0	0	2	2	0	0	0	2	0	1	1	1	3	1	0	1	1	0	0	1	0	1	1	0	0	1	1	0	3	1	0	2	1	0	1	0	2	0	0	0	0	0	0	2	0	3	1
CE15	0	0	0	1	0	0	0	0	0	0	0	0	0	0	0	0	0	0	0	0	0	0	0	0	0	0	0	0	0	0	0	0	0	0	0	0	0	0	0	0	0	0	0	0	0	1	0	0	0
CE16	0	0	0	1	1	0	0	0	0	0	0	0	1	0	2	0	0	0	0	0	0	1	0	0	0	0	0	0	0	0	3	0	0	0	1	0	1	0	0	0	0	0	0	0	0	0	0	0	0
CE17	0	0	0	0	0	0	0	0	0	0	0	0	0	0	0	0	0	0	0	0	0	0	0	0	1	0	0	0	0	0	0	0	0	0	0	0	0	1	0	0	0	0	0	0	0	0	0	0	0
CE18	0	3	0	0	0	0	0	0	0	0	0	0	0	1	0	0	0	0	0	0	0	0	0	0	0	0	0	0	0	0	0	0	0	0	0	0	0	0	0	0	0	0	0	0	0	0	0	0	0
CE19	0	0	0	0	0	0	0	0	0	0	0	0	0	0	0	0	0	0	0	0	0	0	0	0	0	0	0	0	0	0	3	0	0	0	1	0	0	0	0	0	0	0	0	0	3	0	0	0	0
CE2	0	0	0	0	2	0	0	0	0	0	0	0	0	0	0	0	0	0	0	0	0	0	0	0	0	0	0	0	0	0	1	0	0	0	0	0	0	0	0	0	0	0	0	0	0	0	0	0	0
CE20	0	0	0	0	2	0	0	0	0	0	0	0	0	0	0	0	0	0	0	0	0	0	0	0	0	0	0	0	0	0	0	0	0	0	0	0	0	0	0	0	0	0	0	0	0	0	0	0	0
CE3	0	0	0	0	0	0	0	0	0	0	0	0	2	0	0	0	0	0	0	0	0	0	0	0	0	0	0	0	0	0	0	0	0	0	0	0	0	0	0	0	2	0	0	0	0	0	0	0	0
CE4	0	0	0	0	0	0	0	0	0	0	0	0	3	0	0	0	0	0	0	0	0	1	0	0	1	0	0	0	1	0	0	1	1	0	1	1	3	0	3	0	0	1	2	0	0	1	0	1	0
CE5	0	0	0	0	0	0	0	0	0	0	0	0	0	0	0	0	0	0	0	0	1	0	0	0	0	0	0	0	0	0	1	0	0	0	1	0	0	0	0	0	0	0	0	0	0	1	0	0	0
CE6	0	0	0	0	0	0	0	0	0	0	0	1	1	0	0	1	0	0	0	0	0	0	0	1	0	0	0	0	0	0	0	0	0	0	0	0	0	0	0	0	0	1	0	0	0	0	0	0	0
CE7	0	0	0	0	0	0	0	0	0	0	0	0	0	0	0	0	0	0	1	0	0	2	0	0	0	0	0	0	0	0	2	0	1	0	1	0	0	0	2	0	0	0	0	0	0	0	0	0	0
CE8	0	0	0	0	0	0	0	0	0	0	0	0	0	0	0	0	0	0	0	0	0	0	0	0	0	0	0	0	0	0	0	0	0	0	0	0	0	0	0	0	0	0	0	0	0	0	0	0	1
CE9	0	0	0	0	0	0	0	0	0	0	0	0	0	0	0	0	0	0	0	0	0	0	0	0	0	0	0	0	0	0	0	0	0	0	0	0	0	0	0	0	0	0	0	0	0	0	0	0	0
GH1	2	10	2	2	9	6	1	1	1	0	1	1	12	8	9	2	5	7	3	0	3	7	1	1	3	6	3	4	2	1	2	7	4	2	6	4	3	2	13	0	0	7	8	2	1	1	0	4	1
GH10	0	1	0	0	0	0	0	0	0	0	0	0	0	1	0	0	0	1	0	0	0	1	0	0	0	0	0	0	0	0	0	1	0	0	0	0	0	0	2	0	0	0	0	0	0	0	0	0	0
GH102	0	0	0	0	0	0	0	0	0	0	0	0	0	0	0	0	0	0	0	0	0	0	0	0	0	0	0	0	0	0	0	0	0	0	0	0	0	0	1	0	0	0	0	0	0	0	0	0	0
GH103	0	0	0	0	0	0	0	0	0	0	0	0	1	0	0	0	0	0	0	0	0	0	0	1	0	0	0	0	0	0	0	0	0	0	0	0	0	0	0	0	0	0	0	0	0	0	1	0	0
GH104	0	0	0	0	0	0	0	0	0	0	0	0	0	0	0	1	0	0	0	0	0	1	0	0	0	0	0	0	0	0	0	0	0	0	1	0	0	0	0	0	0	0	0	0	0	0	0	0	0
GH105	0	0	0	0	0	0	0	0	0	0	0	1	0	0	0	0	0	0	0	0	0	0	0	1	0	0	0	0	0	0	0	0	0	0	0	0	0	0	0	0	0	1	1	0	3	0	0	0	0
GH108	1	0	0	0	0	0	0	0	0	0	0	0	0	0	0	0	0	0	0	0	0	2	0	0	1	0	0	0	0	0	2	2	0	0	0	0	0	0	0	0	0	0	0	0	0	0	0	0	0
GH109	0	0	0	1	1	0	1	0	0	0	0	0	0	1	0	1	0	0	1	0	1	1	0	0	1	0	0	0	1	0	2	1	1	0	2	1	0	1	1	0	0	1	0	0	0	0	0	3	2
GH111	0	0	0	0	0	0	0	0	0	0	0	0	0	0	0	0	0	0	0	0	0	0	0	0	0	0	0	0	0	0	0	0	0	0	0	0	0	0	0	0	0	0	0	0	0	0	0	0	0
GH113	0	0	0	0	1	0	0	0	0	0	0	0	0	0	0	0	0	0	0	0	0	0	0	0	0	0	0	0	0	0	0	0	0	0	0	0	0	0	0	0	0	0	0	0	0	0	0	0	0
GH114	0	5	0	0	0	1	0	0	0	0	0	1	2	7	0	0	0	2	0	0	0	5	0	0	0	1	0	1	0	1	1	2	0	1	1	1	0	1	0	0	0	0	0	0	0	0	0	0	0
GH116	0	0	0	0	2	0	0	0	0	0	0	0	0	0	0	0	0	0	0	0	0	0	0	0	0	0	0	0	0	0	0	0	0	0	0	0	0	0	0	0	0	0	0	0	0	0	0	0	0
GH12	0	0	0	0	0	0	0	0	0	0	0	0	0	0	0	0	0	0	0	0	0	0	0	0	0	0	0	0	0	0	1	0	0	0	1	0	0	0	0	0	0	0	0	0	0	0	0	0	0
GH120	0	0	0	0	0	0	0	0	0	0	0	0	0	0	0	0	0	0	0	0	0	0	0	0	0	0	0	0	0	0	0	0	0	0	0	0	0	0	0	0	0	0	0	0	0	0	0	0	0
GH123	0	0	0	0	0	0	0	0	0	0	0	0	0	0	0	0	0	0	0	0	0	0	0	0	0	0	0	0	0	0	0	0	0	0	0	0	0	0	0	0	0	0	0	0	1	0	0	0	0
GH124	0	0	0	0	0	0	0	0	0	0	0	0	0	1	0	0	1	5	0	0	0	0	3	0	0	0	1	0	0	0	0	0	0	0	0	0	0	0	1	0	0	1	0	2	0	0	0	0	0
GH125	0	1	0	0	4	0	0	0	0	0	0	0	3	1	1	0	0	2	2	0	1	0	0	0	0	3	1	0	0	0	1	0	0	2	1	1	0	1	1	0	0	1	1	0	0	0	0	0	0
GH128	0	0	1	1	0	0	0	0	0	0	0	0	4	0	0	0	0	1	0	0	3	2	0	0	1	0	0	0	7	0	1	0	0	1	0	0	0	0	0	0	0	6	2	0	1	0	0	0	0
GH13	12	10	14	10	21	10	10	6	6	8	10	12	12	10	16	8	8	10	6	2	12	10	11	12	12	14	11	16	16	6	10	10	13	8	21	6	12	7	11	6	13	12	10	9	11	12	20	9	8
GH130	0	0	0	0	1	0	0	0	0	0	0	0	0	0	0	0	0	0	0	0	0	0	0	0	0	0	0	0	0	0	0	0	0	0	0	0	0	0	0	0	0	0	0	0	0	0	0	0	0
GH132	2	0	2	2	6	1	1	0	0	14	4	1	10	18	3	9	2	2	3	2	0	4	0	0	1	2	1	0	1	0	51	4	0	7	4	1	4	3	6	3	0	0	1	1	1	1	3	45	4
GH133	0	0	0	0	0	0	0	0	0	0	0	0	0	0	0	0	0	0	0	0	0	0	0	0	0	0	0	0	0	0	0	0	0	0	0	0	0	0	0	0	0	0	0	0	0	0	0	0	0
GH135	0	0	0	0	0	0	0	0	0	0	0	0	2	0	1	0	0	0	0	0	1	1	0	0	0	0	0	0	0	0	0	1	0	0	0	0	0	0	0	0	0	0	0	0	0	0	0	0	0
GH136	0	0	0	0	0	0	0	0	0	0	0	0	0	0	0	0	0	0	0	0	0	0	0	0	0	0	0	0	0	0	1	0	0	0	0	0	0	0	0	0	0	0	0	0	0	0	0	0	0
GH14	5	2	2	3	3	1	4	2	2	2	0	4	4	4	4	4	6	4	3	0	4	8	5	6	4	5	4	11	3	2	4	5	7	3	10	7	7	2	5	1	3	4	3	5	8	4	2	2	4
GH140	0	0	0	0	0	0	0	0	0	0	0	0	0	0	0	0	0	0	0	0	0	0	0	0	0	0	0	0	0	0	0	0	0	0	0	0	0	0	0	0	0	0	0	0	0	0	0	0	0
GH141	0	0	0	0	0	0	0	0	0	0	0	0	0	0	0	0	0	0	0	0	0	0	0	0	0	0	0	0	0	0	0	0	0	0	0	0	0	0	0	0	0	0	0	0	0	0	0	0	0
GH142	0	0	0	0	0	1	0	0	0	0	0	0	0	0	0	0	0	0	0	0	0	0	0	0	0	0	0	0	0	0	0	0	0	0	0	0	0	0	0	0	0	0	0	0	0	0	0	0	0
GH146	0	0	0	1	0	1	0	2	0	0	0	0	1	0	1	3	0	1	2	0	3	0	1	1	1	0	0	1	1	1	2	1	1	1	1	3	2	2	0	0	0	1	1	0	0	0	0	0	0
GH148	0	0	0	0	0	0	0	0	0	0	0	0	0	0	0	0	0	0	0	0	0	0	0	0	0	0	0	0	0	0	0	0	0	0	0	0	0	0	0	0	0	0	0	0	0	0	0	0	0
GH15	0	0	0	0	1	0	0	0	0	0	0	0	0	0	0	0	0	0	0	0	0	0	0	0	0	0	0	0	0	0	1	0	0	0	0	0	0	0	0	0	0	0	1	0	0	0	0	0	0
GH151	0	0	0	0	1	0	0	0	0	0	0	0	0	0	0	0	0	0	0	0	0	0	0	0	0	0	0	0	0	0	0	0	0	0	0	0	0	0	0	0	0	0	0	0	0	0	0	0	0
GH152	0	0	2	3	0	0	0	0	0	0	0	0	4	0	2	2	0	0	0	1	0	0	0	0	0	0	0	0	1	1	0	0	0	0	0	0	0	0	2	0	0	0	0	0	0	0	0	0	0
GH154	0	0	0	0	0	0	0	0	0	0	0	0	0	0	0	0	0	0	0	0	0	0	0	0	0	0	0	0	0	0	0	0	0	0	0	0	0	0	0	0	0	0	0	0	0	1	0	0	0
GH156	0	0	0	0	0	0	0	0	0	0	0	0	0	0	0	0	0	0	0	0	0	0	0	0	0	0	0	0	0	0	0	0	0	0	0	0	0	0	0	0	0	0	0	0	0	1	0	0	0
GH158	0	0	0	1	0	0	0	0	0	0	0	0	0	0	0	0	1	0	0	0	0	0	0	0	0	0	0	0	0	0	19	0	0	2	0	0	0	1	2	0	0	0	0	0	0	1	1	0	0
GH16	2	0	0	0	2	0	1	3	3	0	0	1	7	0	2	0	0	2	0	0	5	4	1	1	0	1	4	1	0	2	4	7	2	14	4	0	1	8	6	0	0	1	2	1	0	0	1	1	4
GH160	0	0	0	0	0	0	0	0	0	0	0	0	0	0	0	0	0	0	0	0	0	0	0	0	0	0	0	0	0	0	0	0	0	0	0	0	0	0	0	0	0	0	0	0	0	0	0	0	1
GH161	0	0	0	0	0	0	0	0	0	0	0	0	0	0	0	0	0	0	0	0	0	0	0	0	0	0	0	0	0	0	0	1	0	0	0	0	0	0	0	0	0	0	0	0	0	0	0	0	0
GH162	0	0	0	0	1	0	0	0	0	0	0	0	0	0	0	0	0	0	0	0	0	0	0	0	0	0	0	0	0	0	0	0	0	0	0	0	0	0	0	0	0	0	0	0	0	0	0	0	0
GH163	0	0	0	0	0	0	0	0	0	0	0	0	0	0	0	0	0	0	0	0	0	0	0	0	0	0	0	0	0	0	1	0	0	0	0	0	0	0	0	0	0	0	0	0	0	0	0	0	0
GH165	0	0	0	0	0	1	0	0	0	0	0	0	0	0	0	0	0	0	1	0	0	0	0	0	0	0	2	0	0	0	1	0	1	0	0	0	0	0	0	0	0	0	0	0	0	0	0	0	0
GH166	0	0	0	0	0	0	0	0	0	0	0	0	1	0	0	0	0	0	0	0	0	0	0	0	0	0	0	0	0	0	0	0	0	0	0	0	0	0	0	0	0	0	0	0	0	0	0	0	0
GH17	0	0	0	0	0	0	0	0	0	0	0	2	0	2	0	0	0	0	0	0	1	1	1	0	0	0	0	0	0	1	1	0	0	1	0	0	1	0	0	0	0	0	0	0	0	0	0	1	1
GH171	0	0	0	0	0	0	0	0	0	0	0	0	0	0	0	0	0	0	0	0	0	0	0	0	0	0	0	0	0	0	0	0	0	0	0	0	0	0	0	0	1	0	0	0	0	0	1	0	0
GH172	0	0	0	0	0	0	0	0	0	0	0	0	0	0	0	0	0	0	0	0	0	0	0	0	0	0	0	0	0	0	0	0	0	0	0	0	0	0	0	0	0	0	0	0	0	0	0	0	0
GH18	0	5	4	4	0	0	0	0	0	0	0	1	3	0	1	1	0	3	2	0	3	1	0	1	1	3	1	1	2	0	4	1	1	6	3	2	3	4	1	0	2	1	1	0	1	4	2	2	1
GH19	0	0	0	1	3	0	2	0	0	0	0	1	2	1	0	1	0	0	0	0	3	0	0	2	0	4	1	0	1	1	8	0	1	0	1	2	0	0	1	0	0	2	1	1	2	1	0	0	1
GH2	1	2	0	3	2	4	0	2	2	1	0	1	4	2	6	2	1	0	0	0	1	2	0	1	0	3	0	0	1	0	2	1	1	2	1	0	2	0	3	0	2	7	8	2	1	1	1	1	1
GH20	1	1	1	2	4	2	0	1	0	0	0	1	3	2	2	1	1	0	0	0	2	0	0	1	0	1	0	0	0	0	1	0	0	2	0	2	0	2	3	0	1	2	2	1	0	1	2	0	1
GH22	0	0	0	0	0	0	0	0	0	0	0	0	0	0	0	0	0	0	0	0	0	0	0	0	0	0	0	0	0	0	0	0	0	0	0	0	0	0	0	0	0	0	0	0	1	0	0	0	0
GH23	0	0	0	0	0	0	0	0	0	1	0	0	1	3	1	0	0	1	0	0	0	0	0	1	1	0	0	0	0	0	7	0	0	0	0	0	0	0	0	0	1	0	1	0	1	0	2	0	1
GH24	0	0	0	0	0	0	0	0	0	0	0	0	2	0	0	0	0	0	0	0	0	0	0	0	0	0	0	0	0	0	0	0	0	1	0	0	0	0	0	0	0	0	2	1	0	0	0	0	0
GH25	4	0	0	0	4	0	0	0	0	0	0	1	4	1	0	0	0	2	2	0	1	0	0	1	0	0	0	0	0	0	12	0	1	1	3	0	0	0	4	0	0	2	0	0	2	1	1	1	1
GH26	0	0	0	0	0	2	0	0	0	0	0	0	0	0	0	0	0	0	0	0	0	1	0	0	0	0	0	0	0	0	0	1	0	0	0	0	0	0	2	0	0	0	0	0	0	0	0	0	0
GH27	2	0	0	1	5	1	1	1	1	0	0	1	4	2	6	1	0	1	0	0	2	2	1	1	3	0	0	0	2	0	1	1	2	2	5	3	1	0	3	0	1	5	5	0	1	1	2	2	1
GH28	1	0	0	0	2	0	0	1	1	1	0	1	0	0	1	0	0	0	0	0	1	0	0	2	0	0	0	0	0	0	3	0	0	3	0	0	0	1	0	0	2	0	0	0	2	2	2	0	0
GH29	0	0	0	0	1	0	0	0	0	0	0	0	1	0	0	0	0	0	0	0	0	0	0	0	0	0	0	0	0	0	1	0	0	0	0	0	0	0	0	0	0	0	0	0	0	0	0	0	0
GH3	2	0	1	1	2	3	0	0	0	0	0	1	3	1	1	1	0	0	1	0	3	1	0	1	1	2	0	0	1	0	10	1	2	5	1	0	1	3	0	1	1	0	0	0	3	3	3	1	0
GH30	0	1	1	1	4	0	0	0	0	0	0	0	1	0	1	0	0	0	0	0	2	1	0	0	0	0	0	0	0	0	0	1	0	0	0	0	0	0	0	0	0	1	1	0	0	0	0	0	0
GH31	2	2	2	2	4	3	1	2	2	3	2	1	9	3	9	3	2	1	1	0	3	2	1	1	2	4	2	1	2	2	2	2	1	3	2	1	2	4	5	0	3	7	7	2	1	1	5	1	1
GH32	2	3	2	3	1	2	5	1	1	0	2	3	2	5	2	1	4	3	0	0	1	0	0	2	2	3	0	1	0	0	6	1	2	2	1	1	4	2	9	0	0	3	3	3	2	2	0	5	5
GH33	0	0	0	0	0	0	0	0	0	5	0	0	0	0	0	0	0	0	0	0	0	0	0	0	0	0	0	0	0	0	0	0	0	0	0	0	0	0	0	0	1	0	1	0	0	0	8	0	0
GH35	4	0	0	4	2	2	0	2	2	0	0	2	5	1	3	0	0	0	0	0	2	0	0	2	0	0	0	0	0	0	0	0	0	1	0	0	0	1	2	0	0	6	9	0	1	2	0	0	0
GH36	0	0	0	0	0	0	0	0	0	0	0	0	0	0	0	0	0	0	0	0	0	0	0	0	0	0	0	0	0	0	0	0	0	0	0	0	0	0	0	0	0	0	0	0	0	0	0	0	0
GH37	1	0	2	1	1	1	1	2	2	1	0	1	1	1	2	4	3	0	0	0	0	3	0	1	3	1	0	1	2	0	1	2	0	2	0	0	1	3	1	0	0	0	1	1	1	1	2	1	1
GH38	3	1	1	1	6	1	1	1	1	1	2	1	4	1	2	2	0	2	1	0	1	4	0	2	3	0	0	0	3	0	19	3	3	4	5	1	2	2	3	2	2	1	1	0	6	6	2	0	0
GH39	0	0	1	0	2	0	0	0	0	0	0	0	1	0	0	0	0	0	0	0	0	0	0	0	0	0	0	0	0	0	1	0	1	1	0	0	0	0	0	0	0	0	0	0	1	1	0	1	0
GH4	0	0	0	0	0	0	0	0	0	0	0	0	1	0	0	0	0	0	0	0	0	0	1	0	0	0	0	0	0	0	0	0	0	0	0	0	0	0	0	0	0	0	0	0	0	1	0	0	0
GH42	0	0	0	0	0	0	0	0	0	0	0	0	0	0	0	0	0	0	0	0	0	0	0	0	0	0	0	0	0	0	0	0	0	1	0	0	0	0	0	0	0	0	0	0	0	0	0	0	0
GH43	0	0	4	4	1	4	0	0	0	0	0	0	2	0	1	0	0	0	0	0	0	2	0	0	0	0	0	0	0	0	0	0	0	0	0	0	0	0	0	0	0	2	4	0	0	0	1	1	0
GH44	0	0	0	0	0	0	0	0	0	0	0	0	0	0	0	0	0	0	0	0	0	2	0	0	0	0	2	1	0	0	0	1	3	0	4	2	0	0	0	0	0	0	0	0	0	0	0	0	0
GH45	2	0	0	0	1	0	0	0	0	0	0	0	0	0	0	0	0	0	0	0	0	0	0	0	0	0	0	0	0	0	0	0	0	0	0	0	0	0	0	0	0	0	0	0	0	0	0	0	0
GH46	0	0	0	0	0	0	0	0	0	0	0	0	0	0	0	0	0	0	0	0	0	0	0	0	0	0	0	0	0	0	0	0	0	2	0	0	0	4	0	0	0	0	0	0	0	0	0	0	0
GH47	3	2	3	4	4	5	0	3	3	4	3	3	13	3	5	4	2	3	1	0	5	5	2	7	3	2	0	2	4	0	16	5	7	6	9	2	2	2	8	0	2	6	8	1	6	2	3	2	1
GH48	0	0	0	0	0	0	0	0	0	0	0	0	0	0	0	0	0	0	0	0	0	0	0	0	0	0	0	0	0	0	0	0	0	0	0	0	0	0	1	0	0	0	0	0	0	0	0	0	0
GH5	7	10	10	11	8	10	2	5	5	1	0	0	23	9	16	0	1	1	0	0	0	3	0	1	0	9	1	3	0	0	7	3	0	8	1	3	0	6	15	0	2	21	18	14	1	0	1	0	1
GH51	0	0	2	1	0	1	0	1	1	0	0	0	2	0	4	0	0	1	0	0	1	0	0	2	0	0	0	0	0	0	0	0	2	1	1	0	2	1	0	0	0	2	2	0	0	0	0	1	1
GH52	0	0	0	0	0	0	0	0	0	0	0	0	0	0	0	0	0	0	0	0	0	0	0	0	0	0	0	0	0	0	0	0	0	0	0	0	0	0	0	0	0	0	0	0	0	0	0	0	0
GH53	0	0	0	0	0	0	0	0	0	0	0	0	0	0	0	0	0	0	0	0	0	0	0	0	0	0	0	0	0	0	0	0	0	0	0	0	0	0	0	0	0	0	0	0	0	0	0	0	0
GH54	0	0	0	0	0	0	0	0	0	0	0	0	0	0	0	0	0	0	0	0	0	0	0	0	0	0	0	0	0	0	0	0	0	0	0	0	0	0	0	0	0	0	0	0	0	0	0	0	0
GH56	0	0	0	0	0	0	0	0	0	0	0	0	0	0	0	0	0	0	0	0	0	0	0	0	0	0	0	0	0	0	0	0	0	0	0	0	0	0	0	0	0	0	0	0	0	0	0	0	0
GH57	0	0	0	0	0	0	0	0	0	0	0	0	0	0	0	0	0	0	0	0	0	0	0	0	0	0	0	0	0	0	0	0	0	0	0	0	0	0	0	0	0	0	0	0	0	0	0	0	0
GH59	0	0	0	0	0	0	0	0	0	0	0	0	0	0	0	0	0	0	0	0	0	0	0	0	0	0	0	0	0	0	0	0	0	0	0	0	0	0	0	0	0	0	0	0	0	0	0	0	0
GH6	0	0	0	0	0	0	0	0	0	0	0	0	0	0	0	0	0	0	0	0	0	0	0	0	0	0	0	0	0	0	0	0	0	0	0	0	0	1	0	0	0	0	0	0	0	0	0	0	0
GH63	1	1	1	1	2	1	1	1	1	0	0	1	1	1	1	1	1	1	1	0	3	3	0	3	1	2	0	0	1	0	2	2	0	1	2	1	2	1	2	0	0	1	1	1	1	1	1	1	1
GH64	0	0	0	0	0	0	0	0	0	0	0	0	1	0	0	0	0	0	0	0	0	0	0	0	0	0	0	0	0	0	0	0	0	0	0	0	0	0	0	0	0	0	0	0	0	0	0	0	0
GH65	0	0	0	0	1	0	0	0	0	0	0	0	0	0	0	0	0	0	0	0	0	0	0	0	0	0	0	0	0	0	0	0	0	0	0	0	0	0	0	0	0	0	0	0	0	0	0	0	0
GH7	0	0	0	0	0	0	0	0	0	0	0	0	0	0	0	0	0	0	0	0	0	0	0	0	0	0	0	0	0	0	0	0	0	0	0	0	0	0	0	0	0	0	0	0	0	0	0	0	0
GH72	0	0	0	0	0	0	0	0	0	0	0	0	0	0	0	0	0	0	0	0	0	0	0	0	0	0	0	0	0	0	0	0	0	0	0	0	0	0	0	0	0	0	0	0	0	0	0	0	0
GH73	0	0	0	0	0	0	0	0	0	0	0	0	0	0	0	0	0	0	0	0	0	0	0	0	0	0	0	0	0	0	5	0	0	1	0	1	0	0	0	0	0	1	0	0	3	0	0	1	0
GH74	0	1	0	0	0	0	1	0	0	0	1	0	0	3	0	0	0	3	0	0	1	0	0	0	1	1	1	0	0	0	5	0	0	1	2	0	1	0	6	0	0	1	0	0	0	1	1	3	0
GH75	0	0	0	0	0	0	0	0	0	0	2	0	0	0	0	0	0	0	0	0	0	0	0	0	0	0	0	0	0	0	9	0	0	0	0	0	0	0	0	0	0	0	0	0	0	0	0	0	0
GH76	0	0	0	0	0	0	0	0	0	0	0	0	31	0	0	0	0	0	1	0	0	0	0	0	0	0	0	0	0	0	1	0	0	0	0	0	0	0	4	0	0	0	0	0	2	0	0	1	0
GH77	2	2	4	2	3	2	2	2	1	2	1	2	2	2	2	2	3	4	2	0	2	2	2	3	2	2	1	2	3	1	2	2	2	2	4	2	4	2	2	0	3	2	2	2	2	2	2	2	2
GH78	0	0	0	0	0	0	0	0	0	0	0	0	0	0	0	0	0	0	0	0	2	0	0	0	0	0	0	0	0	0	0	0	0	0	1	1	1	0	0	0	0	0	0	0	0	0	0	0	0
GH79	0	5	0	0	0	0	0	0	0	0	0	0	0	4	0	0	0	0	0	0	0	0	0	0	0	4	0	0	0	0	2	0	0	0	1	0	1	0	7	0	0	0	0	0	0	0	1	0	0
GH8	0	0	0	0	0	1	0	0	0	0	0	0	0	0	0	0	0	0	0	0	0	0	0	0	0	0	0	0	0	0	0	0	0	0	0	0	0	0	0	0	0	2	2	0	0	0	0	0	0
GH81	0	0	0	0	4	0	0	0	0	0	0	0	0	0	0	0	1	0	1	0	0	4	0	0	0	0	0	0	0	1	2	5	1	0	1	0	2	0	1	0	0	0	0	2	0	0	0	0	0
GH82	0	0	0	0	0	0	0	0	0	0	0	0	0	0	0	0	0	0	0	0	0	0	0	0	0	0	0	0	0	0	0	0	0	0	0	0	0	0	0	0	0	0	0	0	0	0	0	0	0
GH84	0	0	0	0	1	0	0	0	0	0	0	0	0	0	0	0	0	0	0	0	0	0	0	0	0	0	0	0	0	0	0	0	0	0	0	0	0	0	0	0	0	0	0	0	0	0	0	0	0
GH85	1	0	0	1	3	1	0	0	0	0	1	0	1	1	1	1	0	1	0	0	1	1	1	2	1	1	0	0	0	0	1	1	0	1	0	1	2	1	1	0	0	1	1	0	5	2	0	1	1
GH88	0	0	0	0	0	0	0	0	0	0	0	0	0	1	0	0	0	0	0	0	0	0	0	0	0	1	0	0	0	0	0	0	0	1	0	0	0	1	1	0	0	0	0	0	0	0	0	1	0
GH89	0	0	1	1	1	0	0	0	0	0	0	0	1	1	1	0	0	1	0	0	0	0	0	0	0	0	0	0	0	0	0	0	0	0	0	0	0	0	1	0	0	1	1	0	0	0	0	0	0
GH9	7	20	22	25	16	28	3	14	8	4	12	11	33	910	10	33	6	18	86	0	39	297	2	13	2	64	3	1	4	1	3774	259	161	692	107	1	67	402	102	0	60	34	41	5	169	77	77	311	139
GH92	0	0	0	0	1	0	0	0	0	0	0	0	0	0	0	0	0	0	0	0	0	0	0	0	0	0	0	0	0	0	0	0	0	0	0	0	0	0	0	0	0	0	0	0	0	0	0	0	0
GH95	0	0	0	0	0	0	0	0	0	0	0	0	0	0	0	0	0	0	0	0	0	0	0	0	0	0	0	0	0	0	0	1	0	0	0	0	0	0	0	0	0	0	0	0	0	0	0	0	0
GH97	0	0	0	0	0	0	0	0	0	0	0	0	0	0	0	0	0	0	0	0	0	0	0	0	0	0	0	0	0	0	0	0	0	0	0	0	0	0	0	0	0	0	0	0	0	0	0	0	0
GH99	0	1	0	0	3	0	0	0	0	0	0	0	0	1	0	0	0	0	0	0	1	0	0	0	0	0	0	0	0	0	1	1	1	1	1	0	1	1	1	0	0	0	0	0	0	0	0	0	0
GT1	0	2	5	4	5	2	0	1	1	0	0	2	14	7	8	4	5	8	6	0	0	4	0	0	4	1	5	5	2	1	13	5	9	2	9	3	7	1	7	0	2	14	8	4	1	0	0	2	1
GT10	0	4	0	0	2	0	0	0	0	5	0	0	1	6	2	4	0	0	0	0	1	1	1	0	3	2	1	0	5	1	1	1	1	0	1	1	0	1	0	0	0	4	2	0	0	5	1	2	1
GT100	0	0	0	0	0	0	0	0	0	0	0	0	0	0	0	0	0	0	0	0	0	0	0	0	0	0	0	0	0	0	0	0	0	0	0	0	0	0	0	0	0	0	0	0	0	0	0	0	0
GT105	0	0	1	1	2	1	0	0	0	0	1	0	1	1	1	1	0	0	1	0	0	0	0	0	0	0	0	1	1	0	1	0	1	1	1	0	0	0	1	0	0	2	2	0	0	0	2	0	0
GT109	0	0	0	0	0	0	0	0	0	0	0	0	0	0	0	0	0	0	0	0	0	0	0	0	0	0	0	0	0	0	0	0	0	0	0	0	0	0	0	0	0	0	0	0	0	0	0	0	0
GT110	0	0	0	0	0	0	0	0	0	0	0	0	0	0	0	0	0	0	0	0	0	0	0	0	0	0	0	0	0	0	0	0	0	0	0	0	0	0	0	0	0	0	0	0	0	0	0	0	0
GT111	0	0	0	0	0	0	0	0	0	0	0	0	0	0	0	0	0	0	0	0	0	0	0	0	0	0	0	0	0	0	0	0	0	0	2	0	0	0	0	0	0	0	0	0	0	0	0	0	0
GT114	0	0	0	0	0	0	0	0	0	0	0	0	0	0	0	0	0	0	0	0	0	0	0	0	0	1	0	0	0	0	0	0	0	0	0	0	0	0	0	0	0	0	0	0	0	0	0	0	0
GT12	0	0	0	0	0	0	0	0	0	0	0	0	0	0	0	0	0	0	0	0	0	0	0	0	0	0	0	0	0	0	0	0	0	0	0	0	0	0	0	0	0	0	0	0	0	0	0	0	0
GT13	0	0	3	3	1	3	0	2	2	0	0	0	0	0	2	0	0	0	0	0	0	2	0	0	0	0	0	0	0	1	0	3	0	2	0	0	0	2	0	0	1	2	3	0	0	0	2	0	0
GT14	0	0	0	0	0	0	0	0	0	0	0	0	0	0	0	0	0	0	0	0	0	5	0	0	0	0	0	0	0	0	0	3	0	0	0	0	0	0	0	0	0	0	0	0	0	0	0	0	0
GT15	0	0	0	1	0	0	0	3	3	0	3	0	0	0	2	0	0	0	0	0	0	0	0	2	0	0	0	0	0	0	0	0	0	2	0	0	0	1	0	0	0	1	2	0	0	0	0	0	0
GT16	0	0	0	0	0	0	0	0	0	0	0	0	0	0	0	0	0	0	0	0	0	0	0	0	0	0	0	0	0	0	0	0	0	0	0	0	0	0	0	0	0	0	0	0	0	0	0	0	0
GT17	0	0	0	0	0	0	0	0	0	0	0	0	0	0	0	0	0	0	0	0	0	0	0	0	0	0	0	0	0	0	0	0	0	0	0	0	0	0	0	0	0	0	1	0	0	0	0	0	0
GT18	0	0	0	0	0	0	0	0	0	0	0	0	0	0	0	0	0	0	0	0	0	0	0	0	0	0	0	0	0	0	0	0	0	0	0	0	0	0	0	0	0	0	0	0	0	0	0	0	0
GT19	0	0	0	0	0	0	0	0	0	0	0	0	0	0	0	0	0	1	0	0	0	0	0	0	0	0	0	0	0	0	0	0	0	0	0	0	0	0	0	0	0	0	0	0	0	0	0	0	0
GT2	12	6	18	21	16	13	8	8	6	8	7	6	34	17	8	6	7	5	5	0	11	18	3	11	5	5	5	3	6	3	69	16	3	29	8	8	6	5	27	0	8	22	20	10	32	23	11	16	8
GT20	3	4	1	2	3	2	3	2	1	2	1	2	2	2	2	2	2	2	3	0	2	11	1	2	3	3	3	1	3	2	3	14	6	2	6	4	3	2	2	0	1	2	2	2	2	3	3	2	2
GT21	0	0	3	1	0	1	0	1	1	1	1	1	1	2	1	2	1	0	1	1	0	0	0	1	0	0	0	0	1	0	3	0	0	1	0	0	0	0	1	0	0	1	1	1	2	0	1	1	1
GT22	5	0	4	3	3	4	0	4	4	3	0	6	4	0	1	0	4	0	0	0	0	2	0	6	0	0	0	0	0	0	0	1	0	5	0	0	0	3	0	0	2	4	4	4	4	3	2	0	0
GT23	0	0	0	0	0	0	0	0	0	0	0	0	0	0	0	0	0	0	1	0	0	0	0	0	0	1	0	1	1	0	2	0	1	0	3	0	1	0	0	0	0	1	1	0	0	0	0	0	0
GT24	1	1	1	1	2	1	1	1	1	1	1	1	1	1	1	1	1	1	2	0	1	2	1	1	1	1	1	1	1	1	1	2	1	1	1	1	1	1	1	0	1	1	1	1	1	2	1	1	1
GT25	0	0	0	0	0	0	0	0	0	0	0	0	0	0	0	0	0	0	0	0	0	0	0	1	0	0	0	0	0	0	0	0	0	1	0	0	0	0	0	0	0	0	0	0	0	0	2	0	0
GT26	0	0	0	0	0	0	0	0	0	0	0	0	0	0	0	0	0	0	0	0	0	0	0	0	0	0	0	0	0	0	0	0	0	0	0	0	0	0	0	0	0	0	0	0	0	0	0	0	0
GT27	0	0	0	0	0	0	0	0	0	0	0	0	0	0	0	0	0	0	0	0	0	0	0	0	0	0	0	0	0	0	0	0	0	0	0	0	0	0	0	0	0	0	0	0	0	0	0	0	0
GT28	4	2	3	3	1	1	3	1	1	1	2	1	3	2	1	1	1	1	1	1	1	6	1	2	0	1	1	3	2	2	27	6	4	8	5	1	2	2	4	2	1	1	2	1	5	3	3	9	1
GT29	0	0	0	0	0	0	0	0	0	31	0	0	1	0	0	0	0	0	0	0	0	0	0	0	0	0	0	0	0	0	0	0	0	0	0	0	0	0	0	0	3	0	0	0	0	0	51	0	0
GT3	0	0	0	0	1	0	0	0	0	0	0	0	0	0	0	0	0	0	0	0	0	0	0	0	0	0	0	0	0	0	0	0	0	0	0	0	0	0	0	0	0	0	0	0	0	0	0	0	0
GT30	1	0	0	0	1	0	0	0	0	0	0	0	12	2	0	0	2	0	0	0	1	0	0	1	1	0	0	0	2	0	5	1	0	1	0	0	0	0	1	0	0	0	0	1	1	1	1	1	0
GT31	1	1	4	6	2	5	0	7	7	0	1	2	7	3	4	1	6	0	1	0	1	7	0	2	2	1	0	0	0	0	5	5	1	5	1	2	2	4	4	0	1	6	6	5	1	1	1	2	1
GT32	2	0	11	9	7	3	3	3	3	1	1	5	7	9	5	2	1	1	1	0	1	5	2	1	2	3	2	3	2	1	6	4	3	4	4	5	2	2	12	0	0	4	4	0	3	1	7	2	2
GT33	1	0	2	1	2	1	1	2	1	1	0	1	1	2	2	2	1	1	0	0	1	4	0	1	1	1	0	1	1	0	1	1	2	1	3	1	1	1	1	1	1	2	1	1	1	1	0	2	0
GT34	2	0	0	0	1	0	0	0	0	2	0	1	0	0	0	0	2	2	1	0	1	1	0	1	0	0	0	0	0	0	2	2	1	0	2	0	1	0	0	0	0	0	0	0	0	0	0	0	0
GT35	4	3	3	4	4	2	4	2	2	2	2	2	2	2	2	2	2	2	2	0	2	3	2	2	2	2	1	6	2	1	2	3	2	2	4	6	3	2	3	7	3	2	2	2	1	2	2	2	2
GT39	0	0	0	0	0	0	0	0	0	0	0	0	0	0	0	0	0	0	0	0	0	0	0	0	0	0	0	0	0	0	0	0	0	0	0	0	0	0	0	0	0	0	0	0	0	0	0	0	0
GT4	8	10	11	9	18	18	15	12	10	11	8	6	32	13	14	16	7	17	13	1	12	25	3	9	15	9	5	11	16	5	37	31	23	18	30	14	18	19	24	5	6	9	10	8	15	13	12	25	10
GT40	0	0	0	0	0	0	0	0	0	0	0	0	1	0	0	0	0	0	0	0	0	0	0	0	0	0	0	0	0	0	0	0	0	0	0	0	0	0	0	0	0	0	0	0	0	0	0	0	0
GT41	3	1	2	2	2	2	2	2	2	1	1	2	3	2	2	4	2	2	0	0	3	10	0	2	3	1	0	2	2	0	1	5	2	2	5	2	2	1	2	3	2	2	2	2	2	1	2	2	2
GT43	0	0	0	0	0	0	0	0	0	0	0	0	0	1	0	0	0	0	0	0	0	0	0	0	0	0	0	0	0	0	0	0	0	0	0	0	0	0	0	0	0	0	0	0	0	0	0	0	0
GT44	0	0	0	0	0	0	0	0	0	0	0	0	0	0	0	0	0	0	0	0	0	0	0	0	0	0	0	0	0	0	0	0	0	0	0	0	0	0	0	0	1	0	0	0	0	0	0	0	0
GT47	0	3	5	3	0	2	4	2	2	3	2	0	8	6	6	21	0	13	6	0	13	21	15	0	14	3	5	11	12	11	35	18	35	2	38	18	31	10	3	0	2	4	3	0	0	0	5	6	5
GT48	2	0	0	0	1	0	1	1	0	2	0	1	0	0	0	1	3	1	2	0	0	4	2	1	0	2	1	1	1	0	7	6	2	1	3	0	8	1	3	0	3	0	0	0	1	1	0	1	1
GT49	0	1	2	1	1	1	1	3	3	1	0	0	0	1	0	5	0	10	10	0	1	6	3	0	6	1	0	3	6	0	7	7	8	4	11	3	6	3	6	0	0	2	1	0	0	0	0	1	0
GT5	7	12	6	8	14	8	13	4	4	7	12	10	10	11	10	10	9	14	9	0	13	15	7	9	10	9	16	16	12	8	10	8	11	8	29	12	11	6	9	7	12	9	9	6	11	10	11	8	8
GT50	1	0	0	0	1	1	1	1	1	1	0	3	1	0	0	1	1	0	1	0	2	1	0	0	1	0	0	0	1	0	1	2	2	1	0	0	0	0	0	0	1	0	0	1	0	1	0	1	1
GT51	0	0	0	0	0	0	0	0	0	0	0	0	0	0	0	1	0	0	0	0	0	0	0	1	0	0	0	0	0	0	3	0	0	1	0	0	1	0	0	0	1	0	0	0	7	1	2	1	0
GT54	0	0	0	0	0	0	0	0	0	0	0	0	0	0	0	0	0	0	0	0	0	0	0	0	0	0	0	0	0	0	0	0	0	0	0	0	0	0	0	0	0	0	0	0	0	0	0	0	0
GT56	0	0	0	0	0	0	0	0	0	0	0	0	1	0	0	0	0	0	0	0	0	0	0	0	0	0	0	0	0	0	0	0	0	0	0	0	0	0	0	0	0	0	0	0	0	0	0	0	0
GT57	2	3	1	2	3	2	2	2	2	0	0	3	2	2	2	3	3	1	1	0	2	4	1	2	3	2	0	0	3	0	2	5	2	2	2	1	2	2	2	0	1	4	2	2	5	2	2	3	5
GT58	2	0	0	1	1	1	0	1	1	1	1	3	2	0	2	0	1	0	0	0	0	1	0	1	0	0	0	0	0	0	0	1	0	2	0	0	0	0	0	0	1	2	2	1	1	2	1	0	0
GT59	1	0	0	1	0	0	0	1	1	0	0	2	3	26	1	1	1	2	2	0	1	8	0	1	1	0	0	0	1	0	228	6	5	24	1	0	2	14	4	0	0	2	3	1	3	3	0	103	10
GT60	0	0	1	2	1	4	1	0	0	1	0	0	2	1	1	0	1	0	1	0	1	4	3	0	0	0	0	1	0	4	3	3	1	1	1	1	1	2	4	0	0	2	3	1	0	0	4	2	1
GT61	0	0	0	0	0	0	0	0	0	0	0	0	0	0	0	0	0	0	0	0	0	0	0	0	0	0	0	0	1	0	0	0	1	0	0	0	0	0	0	0	0	0	0	0	0	0	0	1	0
GT62	0	0	0	1	1	0	0	0	0	0	0	0	0	0	0	0	0	0	0	0	0	0	0	0	0	0	0	0	0	0	0	0	0	0	0	0	0	0	1	0	0	0	0	0	0	0	0	0	0
GT64	0	0	1	1	0	0	4	2	2	0	0	0	1	0	1	1	1	3	1	0	1	3	2	1	1	0	1	0	1	0	3	2	3	3	3	1	3	3	0	0	0	0	0	1	0	0	0	2	3
GT65	0	0	0	0	0	0	0	0	0	0	0	0	0	0	0	0	0	0	0	0	0	0	0	0	0	0	0	0	0	0	0	0	0	0	0	0	0	0	0	0	0	0	0	0	0	0	0	0	0
GT66	1	4	2	1	3	2	5	1	1	1	2	1	2	2	1	2	2	2	3	1	2	4	5	1	2	4	0	4	2	0	2	4	2	1	5	5	3	1	2	2	3	1	1	1	1	1	1	2	3
GT68	0	0	0	0	0	0	0	0	0	0	0	0	0	0	0	0	0	0	0	0	0	0	0	0	0	0	0	0	0	0	0	0	0	0	0	0	0	0	0	0	0	0	0	0	0	0	0	0	0
GT69	2	0	0	0	2	2	0	0	0	0	0	0	2	1	2	4	1	0	0	0	2	1	0	1	2	0	0	0	2	2	3	0	1	0	0	0	2	0	5	0	0	3	3	0	0	1	0	0	0
GT7	0	0	3	2	2	1	0	1	1	0	0	0	1	0	1	0	0	0	1	0	0	1	0	0	0	0	0	0	0	0	0	1	0	1	0	0	0	1	0	0	0	0	0	0	0	0	2	1	0
GT71	3	2	3	2	2	0	0	0	0	0	3	1	1	2	2	1	0	3	1	0	4	1	0	2	0	5	0	0	0	0	4	1	2	0	2	3	1	1	6	0	0	3	3	0	0	0	1	1	0
GT75	1	1	2	1	2	1	3	1	1	0	2	1	5	1	11	2	3	2	3	0	1	5	1	1	2	2	2	2	2	3	3	3	3	1	5	6	1	1	3	0	1	2	3	1	1	1	0	2	2
GT76	0	0	0	0	0	1	0	1	1	0	0	1	1	1	0	0	0	0	0	0	1	0	0	0	0	0	0	0	0	0	1	1	0	1	0	0	0	0	1	0	0	0	0	1	0	0	1	0	0
GT77	3	2	4	2	7	4	6	5	5	11	3	3	9	13	6	13	3	12	5	0	4	23	9	4	7	2	7	8	6	8	59	21	15	34	27	11	12	11	17	3	10	6	7	1	9	5	22	259	12
GT8	1	0	0	1	1	0	0	1	1	1	0	1	1	1	1	0	2	0	1	0	1	4	1	1	0	0	0	0	0	1	1	5	1	3	1	0	1	0	2	1	4	0	0	1	3	1	4	1	0
GT81	0	0	0	0	0	0	0	0	0	0	0	0	0	0	0	0	0	0	0	0	0	0	0	0	0	0	0	0	0	0	0	0	0	0	0	0	0	0	0	0	0	0	0	0	0	0	0	0	0
GT83	0	0	0	0	0	1	0	0	0	0	0	0	1	1	0	0	0	0	0	0	0	1	0	0	0	0	0	0	0	0	11	1	0	0	0	0	0	1	0	0	0	0	0	0	5	0	0	2	0
GT84	0	0	0	0	0	0	0	0	0	0	0	0	0	0	0	0	0	0	0	0	0	0	0	0	0	0	0	0	0	0	0	0	0	0	0	0	0	0	0	0	0	0	0	0	0	0	0	0	0
GT87	0	0	0	0	0	0	0	0	0	0	0	0	3	0	0	0	0	0	0	0	0	0	0	0	0	0	0	0	0	0	0	0	0	0	0	0	0	0	0	0	0	0	0	0	0	0	0	1	0
GT9	0	0	0	0	0	0	0	0	0	0	0	0	0	2	0	0	0	0	0	0	1	0	0	0	0	0	1	0	0	0	1	0	0	1	0	0	0	1	1	0	0	0	0	1	2	0	0	1	0
GT90	4	0	0	0	0	3	0	0	0	0	0	0	0	0	0	0	0	0	0	0	0	2	0	0	0	0	0	0	1	0	0	1	0	0	0	0	0	0	0	0	0	2	1	0	0	0	0	0	0
GT92	0	0	0	1	0	0	0	0	0	0	0	0	0	0	0	0	0	0	0	0	0	0	0	0	0	1	0	0	0	0	0	0	0	0	0	0	0	0	0	0	0	0	0	0	0	0	0	0	0
GT95	3	2	3	3	3	3	5	4	3	5	2	4	5	3	4	5	3	4	5	0	3	9	4	5	6	2	5	11	6	4	4	12	12	6	16	9	7	2	2	0	5	3	3	0	1	1	6	3	2
GT96	0	1	2	1	2	1	3	1	0	2	0	1	17	2	2	4	1	3	3	1	1	5	1	1	2	1	4	4	1	1	1	8	6	3	9	4	3	2	2	0	2	5	4	1	2	1	1	1	1
GT98	0	0	0	0	0	0	0	0	0	0	0	0	0	0	0	0	0	0	0	0	0	0	0	0	0	0	0	0	0	0	0	0	0	0	0	0	0	0	0	0	0	0	0	0	0	0	0	0	0
PL1	0	0	0	1	0	0	0	0	0	0	0	0	0	0	0	0	0	0	0	0	0	0	0	0	0	0	0	0	0	0	0	0	0	0	0	0	0	0	0	0	0	0	0	0	0	0	0	0	0
PL11	0	0	0	0	0	0	0	0	0	0	0	0	0	0	0	0	0	0	0	0	0	0	0	0	0	0	0	0	0	0	0	0	0	0	0	0	0	0	0	0	0	0	0	0	0	0	1	0	0
PL12	0	0	0	0	0	0	0	0	0	0	0	0	1	0	0	0	0	0	0	0	0	0	0	0	0	0	0	0	0	0	0	0	0	0	0	0	0	0	0	0	0	0	0	0	0	0	0	1	0
PL14	5	0	0	0	0	0	0	0	0	0	0	3	0	0	0	0	0	0	0	0	0	0	0	3	0	0	0	0	0	0	0	0	0	0	0	0	0	0	0	0	0	2	3	0	4	5	0	0	0
PL15	0	0	0	0	0	0	0	0	0	0	0	0	0	0	0	0	0	0	0	0	0	0	0	0	0	0	0	0	0	0	0	0	0	0	0	0	0	0	0	0	0	0	0	0	0	0	0	1	0
PL17	0	0	0	0	1	0	0	0	0	0	0	0	0	0	0	0	0	0	0	0	0	0	0	0	0	0	0	0	0	0	0	0	0	0	0	0	0	0	0	0	0	0	0	0	0	0	0	0	0
PL22	0	0	0	0	0	0	0	0	0	0	0	0	0	0	0	0	0	0	0	0	0	0	0	0	0	0	0	0	0	0	0	0	0	1	0	0	0	0	0	0	0	0	0	0	0	0	0	0	0
PL29	0	0	0	0	0	0	0	0	0	0	0	0	0	0	0	0	0	0	0	0	0	1	0	0	0	0	0	0	0	0	0	0	0	5	0	0	0	2	3	0	0	0	0	0	0	0	0	0	0
PL3	0	0	0	0	0	0	0	0	0	0	0	0	2	0	0	0	0	0	0	0	0	1	0	0	0	0	0	0	0	1	2	0	0	0	0	0	0	0	0	0	0	0	0	0	0	0	0	0	0
PL31	0	0	0	0	0	0	0	0	0	0	0	0	0	0	0	0	0	0	0	0	0	0	0	0	0	0	0	0	0	0	0	0	0	0	0	0	0	0	0	0	0	0	0	0	0	0	0	0	0
PL33	0	0	0	0	0	0	0	0	0	0	0	0	0	0	0	0	0	0	0	0	0	0	0	0	0	0	0	0	0	0	0	0	0	0	0	0	0	0	0	0	0	0	0	0	0	0	0	0	0
PL34	0	0	0	0	0	0	0	0	0	0	0	0	0	0	0	0	0	0	0	0	0	0	0	0	0	0	0	0	0	0	0	0	0	0	0	0	0	0	0	0	0	0	0	0	1	0	0	0	0
PL35	0	0	0	0	0	0	0	0	0	0	0	0	0	0	0	0	0	0	0	0	0	0	0	0	0	0	0	0	0	0	0	0	0	0	0	0	0	0	0	0	0	0	0	0	0	0	0	0	0
PL36	0	0	0	0	0	0	0	0	0	0	0	0	0	0	0	0	0	0	0	0	0	0	0	0	0	0	0	0	0	0	0	0	0	0	0	0	0	0	0	0	0	0	0	0	0	0	0	0	0
PL38	0	0	0	0	0	0	0	0	0	0	0	0	0	0	0	0	0	0	0	0	0	0	0	0	0	0	0	0	0	0	0	0	2	0	0	0	0	0	0	0	0	0	0	0	0	0	0	0	0
PL41	0	0	0	0	0	0	0	0	0	0	0	0	0	0	0	0	0	0	0	0	0	6	0	0	0	0	0	0	0	0	0	10	0	0	0	0	0	0	0	0	0	0	0	0	0	0	0	0	0
PL42	0	0	0	0	0	0	0	0	0	0	0	0	0	0	0	0	0	1	0	0	0	0	0	0	0	0	0	0	0	0	0	0	0	0	0	0	0	0	0	0	0	0	0	0	0	0	0	0	0
PL6	0	0	0	0	0	0	0	0	0	0	0	0	0	0	0	0	0	0	0	0	0	0	0	0	0	0	0	0	0	0	0	0	0	0	0	0	0	0	0	0	0	0	0	0	0	0	0	0	0
PL7	0	0	0	0	0	0	0	0	0	0	0	0	0	0	0	0	0	0	0	0	0	0	0	0	0	0	0	0	0	0	0	0	0	0	0	0	0	0	0	0	0	0	0	0	0	0	1	0	0
PL8	0	0	0	0	0	0	0	0	0	0	0	0	0	0	0	0	0	0	0	0	0	0	0	0	0	0	0	0	0	0	0	0	0	0	0	0	0	0	0	0	0	0	0	0	0	0	0	0	0
PL9	0	0	0	0	1	0	0	0	0	0	0	0	0	0	0	0	0	0	0	0	0	0	0	0	0	0	0	0	0	0	0	0	0	0	0	0	0	0	0	0	0	0	0	0	0	0	0	0	0
[truncated: 92 more columns]

## Sheet: Feuil2
Accession	Species	Family	CUPP_Group	CUPP_Branch	Score	EC_Best	SubFamily_Best	Start	End	Coverage	Protein_Length	EC_Full	SubFamily_Full
Anksp._2023876_OTQG_Green_Algae.p1	Anksp	AA1	AA1:15.1	AA1*0	28.983		AA1_1	37	103	31	133		AA1_1
Anksp._2031195_OTQG_Green_Algae.p1	Anksp	AA1	AA1:45.1	AA1*0	6.507			14	384	101	445
ApafusSAG2523_jg9060.t1	ApafusSAG2523	AA1	AA1:93.1	AA1*0	5.100			175	246	27	304
ApalobSAG2145_jg2466.t1	ApalobSAG2145	AA1	AA1:45.1	AA1*0	17.257			119	668	135	730
Aphrep_2018993_IJMT_Green_Algae.p1	Aphrep	AA1	AA1:45.1	AA1*0	8.792			14	487	127	544
Botbra_Bobra.0324s0002.1.v2.1	Botbra	AA1	AA1:45.1	AA1*0	6.752			85	369	113	494
Botbra_Bobra.0844s0001.1.v2.1	Botbra	AA1	AA1:45.1	AA1*0	49.255			107	666	230	714
Botsud_2000192_VJDZ_Green_Algae.p1	Botsud	AA1	AA1:45.1	AA1*0	18.251			68	656	163	715
Botsud_2000194_VJDZ_Green_Algae.p1	Botsud	AA1	AA1:45.1	AA1*0	19.338			68	658	172	717
Botsud_2000195_VJDZ_Green_Algae.p2	Botsud	AA1	AA1:37.1	AA1*0	8.313		AA1_3	184	259	22	320		AA1_3
Botter_2010400_QYXY_Green_Algae.p1	Botter	AA1	AA1:45.1	AA1*0	14.016			12	508	150	567
Botter_2049468_QYXY_Green_Algae.p1	Botter	AA1	AA1:45.1	AA1*0	45.078			69	615	224	670
Carobt_2043836_RUIF_Green_Algae.p1	Carobt	AA1	AA1:93.1	AA1*0	7.335			7	73	26	121
Chlcri_2003786_BCYF_Green_Algae.p1	Chlcri	AA1	AA1:45.1	AA1*0	52.755			125	679	252	732
Chlmic_2005514_QRTH_Green_Algae.p1	Chlmic	AA1	AA1:93.1	AA1*0	7.745			148	638	38	696
Chlmic_2042843_QRTH_Green_Algae.p1	Chlmic	AA1	AA1:45.1	AA1*0	10.047			130	709	132	764
Chlmin_2000532_MWAN_Green_Algae.p2	Chlmin	AA1	AA1:15.1	AA1*0	19.703		AA1_1	27	89	24	173		AA1_1
Chlmin_2005804_MWAN_Green_Algae.p2	Chlmin	AA1	AA1:46.1	AA1*0	30.428			30	361	136	383
Chlmin_2007272_MWAN_Green_Algae.p1	Chlmin	AA1	AA1:45.1	AA1*0	6.562			3	382	96	448
Chlole_2051500_PRIQ_Green_Algae.p1	Chlole	AA1	AA1:82.1	AA1*0	10.516			132	553	40	574
Chlole_2051661_PRIQ_Green_Algae.p1	Chlole	AA1	AA1:20.1	AA1*0	7.546		AA1_3	576	645	22	699		AA1_3
Chlole_2051661_PRIQ_Green_Algae.p1	Chlole	AA1	AA1:45.1	AA1*0	6.846			65	644	130	699
Chlole_2051777_PRIQ_Green_Algae.p1	Chlole	AA1	AA1:20.1	AA1*0	6.191		AA1_3	363	606	26	621		AA1_3
Chlrei_Cre01.g031500.t1.2.v5.5	Chlrei	AA1	AA1:45.1	AA1*0	120.923			93	667	360	719
Chlrei_Cre03.g162366.t1.1.v5.5	Chlrei	AA1	AA1:46.1	AA1*0	16.359			80	971	128	1102
Chlret_3002219_ZLBP_Green_Algae_2_samples_combined.p1	Chlret	AA1	AA1:83.1	AA1*0	5.516			35	103	24	169
Chlret_3002220_ZLBP_Green_Algae_2_samples_combined.p1	Chlret	AA1	AA1:83.1	AA1*0	5.516			35	103	24	169
Chlret_3003420_ZLBP_Green_Algae_2_samples_combined.p1	Chlret	AA1	AA1:15.1	AA1*0	19.703		AA1_1	112	174	24	433		AA1_1
Chlret_3003420_ZLBP_Green_Algae_2_samples_combined.p1	Chlret	AA1	AA1:46.1	AA1*0	10.480			27	382	84	433
Chlros_2056113_AJUW_Green_Algae.p1	Chlros	AA1	AA1:15.1	AA1*0	19.703		AA1_1	91	153	24	524		AA1_1
Chlros_2056113_AJUW_Green_Algae.p1	Chlros	AA1	AA1:46.1	AA1*0	17.333			58	491	112	524
Chlsor1602_rna-gnl|WGS_LHPG|mrna.C2E21_5846	Chlsor1602	AA1	AA1:45.1	AA1*0	29.755			95	641	204	699
Chlsor1602_rna-gnl|WGS_LHPG|mrna.C2E21_7742	Chlsor1602	AA1	AA1:33.1	AA1*0	7.463		AA1_1	1031	1104	22	1112		AA1_1
Chlsor1602_rna-gnl|WGS_LHPG|mrna.C2E21_7743	Chlsor1602	AA1	AA1:33.1	AA1*0	6.634		AA1_1	572	643	20	651		AA1_1
Chlsor1602_rna-gnl|WGS_LHPG|mrna.C2E21_7743	Chlsor1602	AA1	AA1:82.1	AA1*0	5.166			181	256	30	651
Chlsp._2001913_XOZZ_Green_Algae_2_samples_combined.p1	Chlsp	AA1	AA1:45.1	AA1*0	7.345			19	531	113	587
Chlsp._2014343_XOZZ_Green_Algae_2_samples_combined.p1	Chlsp	AA1	AA1:15.1	AA1*0	7.400		AA1_1	119	140	18	351		AA1_1
Chlsp._2014343_XOZZ_Green_Algae_2_samples_combined.p1	Chlsp	AA1	AA1:46.1	AA1*0	6.640			92	326	55	351
Chlsp._2016206_XOZZ_Green_Algae_2_samples_combined.p1	Chlsp	AA1	AA1:82.1	AA1*0	5.824			55	224	21	228
Chlsp._2108422_XOZZ_Green_Algae_2_samples_combined.p1	Chlsp	AA1	AA1:15.1	AA1*0	7.469		AA1_1	91	153	23	184		AA1_1
Chlsub_2020310_GFUR_Green_Algae.p1	Chlsub	AA1	AA1:46.1	AA1*0	5.679			2	179	50	248
Chltug_2007920_UTRE_Green_Algae.p2	Chltug	AA1	AA1:41.1	AA1*0	6.269		AA1_2	189	263	23	271		AA1_2
Chltug_2007923_UTRE_Green_Algae.p3	Chltug	AA1	AA1:41.1	AA1*0	6.255		AA1_2	10	84	23	92		AA1_2
Chltug_2092425_UTRE_Green_Algae.p2	Chltug	AA1	AA1:45.1	AA1*0	9.928			40	616	144	671
Chlvar_IGS.gm_10_00268	Chlvar	AA1	AA1:46.1	AA1*0	129.139			57	675	293	719
Chlvar_IGS.gm_2_00129	Chlvar	AA1	AA1:45.1	AA1*0	58.957			49	587	264	646
Chrzof_Cz06g19030.t1.v5.2.3	Chrzof	AA1	AA1:45.1	AA1*0	72.608			62	729	282	787
CocpriSAG2167_jg8582.t1	CocpriSAG2167	AA1	AA1:45.1	AA1*0	330.769			58	633	489	682
CocsubC169_rna-gnl|jgi|COCSUDRAFT_mRNA64152	CocsubC169	AA1	AA1:45.1	AA1*0	281.585			56	631	445	680
Dunter_2034901_WDWX_Green_Algae_UTEX_LB_1000.p1	Dunter	AA1	AA1:12.1	AA1*0	26.744			1	113	82	119
Dunter_2035279_WDWX_Green_Algae_UTEX_LB_1000.p1	Dunter	AA1	AA1:12.1	AA1*0	19.090			9	96	62	123
EllbilSAG24580_jg2729.t1	EllbilSAG24580	AA1	AA1:45.1	AA1*0	37.772			30	577	225	629
Eudele_2059462_RNAT_Green_Algae.p1	Eudele	AA1	AA1:45.1	AA1*0	41.460			104	663	246	716
Gemsp._2002017_PFUD_Green_Algae.p2	Gemsp	AA1	AA1:41.1	AA1*0	9.309		AA1_2	4	72	29	129		AA1_2
Gemsp._2003309_PFUD_Green_Algae.p1	Gemsp	AA1	AA1:45.1	AA1*0	19.932			62	640	173	696
Gollon_2001597_BZSH_Green_Algae.p1	Gollon	AA1	AA1:46.1	AA1*0	25.942			75	534	115	643
Gonpec_2008314_KUJU_Green_Algae.p1	Gonpec	AA1	AA1:45.1	AA1*0	100.683			97	662	313	715
Helpla_2004472_AJAU_Green_Algae.p1	Helpla	AA1	AA1:33.1	AA1*0	7.344		AA1_1	601	676	21	725		AA1_1
Helpla_2004473_AJAU_Green_Algae.p1	Helpla	AA1	AA1:33.1	AA1*0	7.344		AA1_1	601	676	21	725		AA1_1
Helpla_2036712_AJAU_Green_Algae.p1	Helpla	AA1	AA1:20.1	AA1*0	5.127		AA1_3	290	540	28	625		AA1_3
Hetina_2036822_IRYH_Green_Algae.p1	Hetina	AA1	AA1:45.1	AA1*0	31.314			96	639	207	694
Lepobo_2002966_ZNUM_Green_Algae.p1	Lepobo	AA1	AA1:45.1	AA1*0	20.550			69	661	164	748
Lepobo_2002967_ZNUM_Green_Algae.p1	Lepobo	AA1	AA1:45.1	AA1*0	16.101			64	675	173	749
Lobros_2007683_JKKI_Green_Algae.p1	Lobros	AA1	AA1:45.1	AA1*0	25.276			106	666	171	721
Miccon24180_rna-gnl|WGS_LHPF|mrna.C2E20_4269	Miccon24180	AA1	AA1:45.1	AA1*0	17.819			34	504	150	566
Miccon24180_rna-gnl|WGS_LHPF|mrna.C2E20_4275	Miccon24180	AA1	AA1:45.1	AA1*0	22.075			816	1309	169	1369
Mickue_2044088_EATP_Green_Algae_2_samples_combined.p1	Mickue	AA1	AA1:45.1	AA1*0	19.492			63	639	171	700
Micsp._2042103_FOYQ_Green_Algae.p1	Micsp	AA1	AA1:45.1	AA1*0	18.549			78	662	172	719
Monneg_rna-XM_014042582.1	Monneg	AA1	AA1:46.1	AA1*0	274.564			48	560	341	586
Monopi_2008479_BTFM_Green_Algae.p1	Monopi	AA1	AA1:33.1	AA1*0	9.732		AA1_1	956	1028	24	1069		AA1_1
Monopi_2008479_BTFM_Green_Algae.p1	Monopi	AA1	AA1:83.1	AA1*0	8.186			608	1024	41	1069
Monopi_2039968_BTFM_Green_Algae.p1	Monopi	AA1	AA1:93.1	AA1*0	8.337			33	100	28	136
MyrbisSAG2043_jg3364.t1	MyrbisSAG2043	AA1	AA1:64.1	AA1*0	5.857			172	639	66	848
MyrbisSAG2043_jg8196.t1	MyrbisSAG2043	AA1	AA1:45.1	AA1*0	23.674			123	670	167	741
MyrbisSAG2043_jg954.t1	MyrbisSAG2043	AA1	AA1:21.1	AA1*0	7.433		AA1_2	298	410	39	784		AA1_2
MyrbisSAG2043_jg954.t1	MyrbisSAG2043	AA1	AA1:20.1	AA1*0	6.791		AA1_3	683	751	20	784		AA1_3
MyrbisSAG2043_jg954.t1	MyrbisSAG2043	AA1	AA1:64.1	AA1*0	6.329			342	751	53	784
Neoole_2006448_EEJO_Green_Algae.p1	Neoole	AA1	AA1:45.1	AA1*0	46.289			61	636	238	693
Neoole_2006449_EEJO_Green_Algae.p1	Neoole	AA1	AA1:45.1	AA1*0	22.075			61	456	175	565
Neoole_2006451_EEJO_Green_Algae.p1	Neoole	AA1	AA1:45.1	AA1*0	11.737			1	260	122	369
Neoole_2040700_EEJO_Green_Algae.p1	Neoole	AA1	AA1:46.1	AA1*0	42.373			48	726	162	827
Nepoli_2046745_MMKU_Green_Algae.p2	Nepoli	AA1	AA1:87.1	AA1*0	6.083			93	179	19	281
Oedfov_2009502_SDPC_Green_Algae.p1	Oedfov	AA1	AA1:15.1	AA1*0	17.209		AA1_1	162	226	26	636		AA1_1
Oedfov_2071571_SDPC_Green_Algae.p1	Oedfov	AA1	AA1:15.1	AA1*0	13.211		AA1_1	73	136	25	551		AA1_1
Oedfov_2071571_SDPC_Green_Algae.p1	Oedfov	AA1	AA1:89.1	AA1*0	8.045			89	541	49	551
Panmor_2011203_RYJX_Green_Algae.p1	Panmor	AA1	AA1:45.1	AA1*0	41.055			107	660	235	713
Parkes_jg10856.t1	Parkes	AA1	AA1:69.1	AA1*0	6.718			51	561	73	592
Peddup_3023522_JRDV_Green_Algae_3_samples_combined.p1	Peddup	AA1	AA1:45.1	AA1*0	15.987			63	666	183	732
Phalen_2009635_ZIVZ_Green_Algae.p1	Phalen	AA1	AA1:45.1	AA1*0	5.452			100	648	122	704
PicspRCC4223_RCC4223.08g02330.1	PicspRCC4223	AA1	AA1:20.1	AA1*0	5.364		AA1_3	527	599	18	679		AA1_3
Psepri_SRR11611237_Pseudochlorella_pringsheimii_DRAP2_k31_Locus_3720_Transcript_5_1.p1	Psepri	AA1	AA1:45.1	AA1*0	45.236			54	633	218	691
Pteang_2008877_LNIL_Green_Algae.p3	Pteang	AA1	AA1:46.1	AA1*0	6.502			66	219	64	244
Scedim_2016550_PZIF_Green_Algae.p1	Scedim	AA1	AA1:45.1	AA1*0	13.579			108	439	177	531
Scedim_2056318_PZIF_Green_Algae.p1	Scedim	AA1	AA1:20.1	AA1*0	7.456		AA1_3	487	555	22	570		AA1_3
Schdub_2038125_FMVB_Green_Algae.p2	Schdub	AA1	AA1:20.1	AA1*0	5.504		AA1_3	483	586	25	696		AA1_3
Stibac_2004190_WXRI_Green_Algae.p1	Stibac	AA1	AA1:45.1	AA1*0	14.177			94	644	165	707
Stibac_2004191_WXRI_Green_Algae.p1	Stibac	AA1	AA1:45.1	AA1*0	14.177			177	727	165	790
SymirrSAG2036_jg2149.t1	SymirrSAG2036	AA1	AA1:45.1	AA1*0	10.380			80	646	139	709
Tetchu_2062413_HVNO_Green_Algae.p1	Tetchu	AA1	AA1:72.1	AA1*0	23.257			59	154	74	198
Tetchu_2064310_HVNO_Green_Algae.p1	Tetchu	AA1	AA1:72.1	AA1*0	18.646			2	340	104	367
Trearb_2027023_NKXU_Green_Algae.p1	Trearb	AA1	AA1:45.1	AA1*0	27.732			58	645	184	708
TrespOTU1_jg2302.t1	TrespOTU1	AA1	AA1:45.1	AA1*0	24.522			100	680	177	751
TrespOTU3_jg4776.t1	TrespOTU3	AA1	AA1:45.1	AA1*0	19.996			66	620	153	691
TrespOTU5_jg1171.t1	TrespOTU5	AA1	AA1:45.1	AA1*0	25.579			99	681	178	752
TrespTZW2008_jg2334.t1	TrespTZW2008	AA1	AA1:45.1	AA1*0	12.999			9	389	102	438
Urosp._2005933_ISGT_Green_Algae.p1	Urosp	AA1	AA1:45.1	AA1*0	17.414			76	641	159	733
Volaur_2002528_POIR_Green_Algae_2_samples_combined.p1	Volaur	AA1	AA1:45.1	AA1*0	13.243			102	378	159	382
Volaur_2002529_POIR_Green_Algae_2_samples_combined.p1	Volaur	AA1	AA1:45.1	AA1*0	13.243			102	378	159	382
Volaur_2041174_POIR_Green_Algae_2_samples_combined.p1	Volaur	AA1	AA1:45.1	AA1*0	8.398			48	267	89	309
Volglo_2008926_ISPU_Green_Algae.p1	Volglo	AA1	AA1:45.1	AA1*0	42.664			97	665	257	719
Watren_k25_Locus_2378_Transcript_2_1.p1	Watren	AA1	AA1:45.1	AA1*0	5.705			3	345	108	346
Watren_k37_Locus_2374_Transcript_8_1.p1	Watren	AA1	AA1:45.1	AA1*0	16.240			74	633	161	685
Chlrei_Cre16.g687070.t1.1.v5.5	Chlrei	AA10	AA10:8.1	AA10*0	48.579	AA10:1.14.99.53		63	899	222	984	AA10:1.14.99.53
Botbra_Bobra.0368s0009.1.v2.1	Botbra	AA11	AA11:11.1	AA11*0	6.215			8	95	66	120
Chlmoe_2003959_JRGZ_Green_Algae.p1	Chlmoe	AA11	AA11:3.1	AA11*0	7.600			253	312	37	332
MicpusNOUM17_mRNA7271	MicpusNOUM17	AA11	AA11:11.1	AA11*0	6.039			1481	1547	42	1587
Aphrep_2017156_IJMT_Green_Algae.p1	Aphrep	AA12	AA12:8.1	AA12*0	20.247			8	158	47	330
Chaorb_2007126_BAZF_Green_Algae.p1	Chaorb	AA12	AA12:8.1	AA12*0	5.422			113	260	38	424
Chaorb_2011183_BAZF_Green_Algae.p1	Chaorb	AA12	AA12:8.1	AA12*0	30.454			107	362	88	493
Gollon_2036183_BZSH_Green_Algae.p1	Gollon	AA12	AA12:10.1	AA12*0	5.484			101	435	61	443
Mansqu_2040611_QXSZ_Green_Algae.p1	Mansqu	AA12	AA12:8.1	AA12*0	53.132			20	89	57	154
MicpusNOUM17_mRNA7743	MicpusNOUM17	AA12	AA12:8.1	AA12*0	134.773			116	383	121	512
Oedcar_2074751_DVYE_Green_Algae.p1	Oedcar	AA12	AA12:8.1	AA12*0	5.605			9	141	47	260
Oedfov_2009092_SDPC_Green_Algae.p1	Oedfov	AA12	AA12:8.1	AA12*0	5.474			120	264	43	468
Anksp._2002979_OTQG_Green_Algae.p1	Anksp	AA15	AA15:20.1	AA15*0	9.779			28	183	64	286
Anksp._2019387_OTQG_Green_Algae.p2	Anksp	AA15	AA15:31.1	AA15*0	7.696			2	98	38	99
Anksp._2029134_OTQG_Green_Algae.p1	Anksp	AA15	AA15:20.1	AA15*0	134.900			13	238	106	247
Aphrep_2013739_IJMT_Green_Algae.p1	Aphrep	AA15	AA15:7.1	AA15*0	5.716			217	267	20	270
Aphrep_2013739_IJMT_Green_Algae.p1	Aphrep	AA15	AA15:31.1	AA15*0	5.325			132	266	25	270
Aphrep_2019724_IJMT_Green_Algae.p1	Aphrep	AA15	AA15:20.1	AA15*0	5.509			181	253	19	256
Bolpil_2037653_LSHT_Green_Algae.p1	Bolpil	AA15	AA15:4.1	AA15*0	5.995			92	222	23	251
Botsud_2002553_VJDZ_Green_Algae.p2	Botsud	AA15	AA15:20.1	AA15*0	6.341			36	113	30	118
Botsud_2033758_VJDZ_Green_Algae.p1	Botsud	AA15	AA15:20.1	AA15*0	21.769			6	122	56	141
Botsud_2034001_VJDZ_Green_Algae.p1	Botsud	AA15	AA15:28.1	AA15*0	9.101			50	145	47	165
Carcru_2058721_VIAU_Green_Algae.p1	Carcru	AA15	AA15:7.1	AA15*0	6.674			193	245	23	270
Chlbil_3002079_SRGS_Green_Algae_2_samples_combined.p1	Chlbil	AA15	AA15:5.2	AA15*0	53.696			1	76	68	198
Chlbil_3002080_SRGS_Green_Algae_2_samples_combined.p1	Chlbil	AA15	AA15:5.2	AA15*0	59.004			1	76	68	198
Chlbil_3014496_SRGS_Green_Algae_2_samples_combined.p1	Chlbil	AA15	AA15:5.2	AA15*0	259.755			51	313	177	518
Chlbil_3025870_SRGS_Green_Algae_2_samples_combined.p1	Chlbil	AA15	AA15:5.1	AA15*0	82.620			31	183	89	296
Chlbil_3032279_SRGS_Green_Algae_2_samples_combined.p1	Chlbil	AA15	AA15:5.1	AA15*0	229.119			52	304	137	524
Chlbil_3139114_SRGS_Green_Algae_2_samples_combined.p1	Chlbil	AA15	AA15:5.2	AA15*0	12.912			88	266	35	293
Chlcri_2001163_BCYF_Green_Algae.p1	Chlcri	AA15	AA15:29.1	AA15*0	7.355			112	250	34	380
Chlmin_2035064_MWAN_Green_Algae.p1	Chlmin	AA15	AA15:20.1	AA15*0	107.548			23	253	96	264
Chlrei_Cre07.g317250.t1.1.v5.5	Chlrei	AA15	AA15:25.1	AA15*0	7.395			115	247	35	1010
Chlret_3001717_ZLBP_Green_Algae_2_samples_combined.p1	Chlret	AA15	AA15:5.2	AA15*0	356.510			49	294	212	525
Chlret_3023008_ZLBP_Green_Algae_2_samples_combined.p1	Chlret	AA15	AA15:5.2	AA15*0	29.518			1	121	59	372
Chlret_3023423_ZLBP_Green_Algae_2_samples_combined.p1	Chlret	AA15	AA15:5.1	AA15*0	82.859			69	279	95	370
Chlret_3123563_ZLBP_Green_Algae_2_samples_combined.p1	Chlret	AA15	AA15:5.1	AA15*0	26.194			2	111	53	239
Chlros_2002810_AJUW_Green_Algae.p1	Chlros	AA15	AA15:25.1	AA15*0	5.781			16	150	29	723
Chlros_2002812_AJUW_Green_Algae.p1	Chlros	AA15	AA15:25.1	AA15*0	5.781			16	150	29	459
Chlsor1602_rna-gnl|WGS_LHPG|mrna.C2E21_5680	Chlsor1602	AA15	AA15:29.1	AA15*0	139.620			46	242	117	371
Chlsor1602_rna-gnl|WGS_LHPG|mrna.C2E21_7191	Chlsor1602	AA15	AA15:29.1	AA15*0	135.008			16	148	84	344
Chlsp._2021926_XOZZ_Green_Algae_2_samples_combined.p1	Chlsp	AA15	AA15:25.1	AA15*0	8.883			2	138	34	292
Chlsp._2115347_XOZZ_Green_Algae_2_samples_combined.p1	Chlsp	AA15	AA15:5.2	AA15*0	10.549			78	254	29	373
Chltug_2073934_UTRE_Green_Algae.p3	Chltug	AA15	AA15:5.2	AA15*0	7.523			3	69	21	121
Chlvar_fgenesh3_pg.C_scaffold_6000005	Chlvar	AA15	AA15:29.1	AA15*0	206.645			249	430	117	635
Chrzof_Cz01g25170.t1.v5.2.3	Chrzof	AA15	AA15:20.1	AA15*0	86.914			24	263	91	301
Chrzof_Cz03g24080.t1.v5.2.3	Chrzof	AA15	AA15:20.1	AA15*0	184.950			34	260	127	266
Chrzof_Cz11g25210.t1.v5.2.3	Chrzof	AA15	AA15:31.1	AA15*0	183.284			29	271	173	275
Cocpra_2022608_XJGM_Green_Algae.p1	Cocpra	AA15	AA15:21.1	AA15*0	31.822			81	302	54	315
Ellmar_SRR5133332_Elliptochloris_marina_DRAP_CL15113Contig1_1.p1	Ellmar	AA15	AA15:1.1	AA15*0	224.765			32	209	106	289
Entend_2036197_OQON_Green_Algae.p1	Entend	AA15	AA15:1.1	AA15*0	7.088			123	254	25	533
Gemsp._2002981_PFUD_Green_Algae.p1	Gemsp	AA15	AA15:25.1	AA15*0	5.072			185	230	21	331
HelspATCC50920_rna-gnl|ubcbot|H632_c1044p0_mRNA	HelspATCC50920	AA15	AA15:7.1	AA15*0	8.572			143	188	25	253
HelspATCC50920_rna-gnl|ubcbot|H632_c1044p0_mRNA	HelspATCC50920	AA15	AA15:5.2	AA15*0	6.846			29	187	24	253
HelspATCC50920_rna-gnl|ubcbot|H632_c1919p0_mRNA	HelspATCC50920	AA15	AA15:5.2	AA15*0	6.289			172	233	19	353
HelspATCC50920_rna-gnl|ubcbot|H632_c2704p0_mRNA	HelspATCC50920	AA15	AA15:31.1	AA15*0	7.554			45	168	30	169
Hetina_2007326_IRYH_Green_Algae.p1	Hetina	AA15	AA15:25.1	AA15*0	12.148			126	263	35	433
Lobros_2003470_JKKI_Green_Algae.p1	Lobros	AA15	AA15:29.1	AA15*0	7.518			213	239	23	272
Lobseg_2042516_OFUE_Green_Algae.p1	Lobseg	AA15	AA15:28.1	AA15*0	9.554			53	218	39	235
Miccon24180_rna-gnl|WGS_LHPF|mrna.C2E20_2693	Miccon24180	AA15	AA15:7.1	AA15*0	6.502			232	276	23	365
Miccon24180_rna-gnl|WGS_LHPF|mrna.C2E20_8292	Miccon24180	AA15	AA15:29.1	AA15*0	143.549			18	191	94	261
Miccon24180_rna-gnl|WGS_LHPF|mrna.C2E20_8894	Miccon24180	AA15	AA15:29.1	AA15*0	198.661			40	230	122	346
Micsp._2006987_FOYQ_Green_Algae.p1	Micsp	AA15	AA15:20.1	AA15*0	22.830			107	346	32	349
Monneg_rna-XM_014048938.1	Monneg	AA15	AA15:20.1	AA15*0	132.694			6	200	119	251
Monneg_rna-XM_014045953.1	Monneg	AA15	AA15:20.1	AA15*0	125.696			27	264	126	305
Monneg_rna-XM_014044664.1	Monneg	AA15	AA15:20.1	AA15*0	117.137			3	241	131	280
Monneg_rna-XM_014043022.1	Monneg	AA15	AA15:31.1	AA15*0	207.280			248	491	177	494
Nanato_2001668_MFYC_Green_Algae.p3	Nanato	AA15	AA15:7.1	AA15*0	8.025			189	229	21	538
Neoole_2011796_EEJO_Green_Algae.p1	Neoole	AA15	AA15:7.1	AA15*0	6.502			159	203	23	513
Neoole_2037627_EEJO_Green_Algae.p1	Neoole	AA15	AA15:29.1	AA15*0	17.344			54	131	41	134
Neoole_2039127_EEJO_Green_Algae.p1	Neoole	AA15	AA15:29.1	AA15*0	172.754			53	241	103	263
Nepoli_2046603_MMKU_Green_Algae.p1	Nepoli	AA15	AA15:25.1	AA15*0	9.724			73	243	35	367
Neppyr_2033497_ISIM_Green_Algae.p1	Neppyr	AA15	AA15:20.1	AA15*0	9.135			196	242	16	268
Neppyr_2033497_ISIM_Green_Algae.p1	Neppyr	AA15	AA15:25.1	AA15*0	7.756			77	243	43	268
Oedfov_2012329_SDPC_Green_Algae.p1	Oedfov	AA15	AA15:20.1	AA15*0	16.567			149	283	27	329
Oltvir_2004499_NSTT_Green_Algae_2_samples_combined.p1	Oltvir	AA15	AA15:25.1	AA15*0	11.527			200	343	40	398
Ooggig_2006601_XDLL_Green_Algae.p1	Ooggig	AA15	AA15:28.1	AA15*0	9.165			2	164	38	179
Parkes_jg3212.t2	Parkes	AA15	AA15:29.1	AA15*0	17.015			60	186	48	466
Parkes_jg3707.t1	Parkes	AA15	AA15:29.1	AA15*0	49.760			90	214	58	346
Parkes_jg7499.t2	Parkes	AA15	AA15:29.1	AA15*0	17.330			322	449	49	622
Peddup_3013578_JRDV_Green_Algae_3_samples_combined.p1	Peddup	AA15	AA15:31.1	AA15*0	89.680			31	260	126	264
Peddup_3037831_JRDV_Green_Algae_3_samples_combined.p1	Peddup	AA15	AA15:20.1	AA15*0	39.951			18	148	52	207
Peddup_3142500_JRDV_Green_Algae_3_samples_combined.p1	Peddup	AA15	AA15:5.1	AA15*0	15.639			32	102	40	108
Peddup_3163273_JRDV_Green_Algae_3_samples_combined.p1	Peddup	AA15	AA15:5.1	AA15*0	146.557			2	141	95	144
Peddup_3165412_JRDV_Green_Algae_3_samples_combined.p1	Peddup	AA15	AA15:28.1	AA15*0	34.891			34	200	92	202
Peddup_3169281_JRDV_Green_Algae_3_samples_combined.p1	Peddup	AA15	AA15:20.1	AA15*0	103.773			42	261	93	278
Peddup_3171409_JRDV_Green_Algae_3_samples_combined.p1	Peddup	AA15	AA15:5.2	AA15*0	165.639			35	319	155	564
Phalen_2045411_ZIVZ_Green_Algae.p1	Phalen	AA15	AA15:28.1	AA15*0	12.158			58	173	38	255
Picsal_2001974_TGNL_Green_Algae.p1	Picsal	AA15	AA15:21.1	AA15*0	21.044			32	260	62	365
PicspRCC4223_RCC4223.02g05120.1	PicspRCC4223	AA15	AA15:5.2	AA15*0	8.386			176	236	25	391
PicspRCC4223_RCC4223.02g05120.1	PicspRCC4223	AA15	AA15:31.1	AA15*0	6.201			49	236	30	391
PicspRCC4223_RCC4223.03g09390.1	PicspRCC4223	AA15	AA15:5.2	AA15*0	10.297			69	251	27	359
PicspRCC4223_RCC4223.13g01460.1	PicspRCC4223	AA15	AA15:5.2	AA15*0	7.577			65	237	30	583
Plater_2022379_LETF_Green_Algae.p1	Plater	AA15	AA15:28.1	AA15*0	6.400			93	258	39	386
Prowic_jg3077.t1	Prowic	AA15	AA15:5.2	AA15*0	16.699			67	442	43	473
Prowic_jg5476.t1	Prowic	AA15	AA15:5.2	AA15*0	8.652			33	200	26	203
Prowic_jg6663.t1	Prowic	AA15	AA15:5.2	AA15*0	10.655			67	232	30	241
Prowic_jg6664.t1	Prowic	AA15	AA15:5.2	AA15*0	11.042			66	231	31	251
Prowic_jg6890.t1	Prowic	AA15	AA15:5.2	AA15*0	8.652			33	200	26	203
Psemar_2017504_JMTE_Green_Algae.p1	Psemar	AA15	AA15:21.1	AA15*0	6.295			81	278	42	345
Psepri_SRR11611236_Pseudochlorella_pringsheimii_DRAP_k65_Locus_5440_Transcript_1_1.p1	Psepri	AA15	AA15:29.1	AA15*0	108.436			43	261	88	270
Psepri_SRR11611237_Pseudochlorella_pringsheimii_DRAP2_k25_Locus_400_Transcript_62_1.p4	Psepri	AA15	AA15:10.1	AA15*0	5.427			79	236	32	421
Psepri_SRR11611237_Pseudochlorella_pringsheimii_DRAP2_k37_Locus_3605_Transcript_2_1.p1	Psepri	AA15	AA15:29.1	AA15*0	22.951			43	198	60	222
Psepri_SRR11611237_Pseudochlorella_pringsheimii_DRAP2_k37_Locus_4757_Transcript_1_1.p1	Psepri	AA15	AA15:14.1	AA15*0	5.546			37	82	43	152
Psepri_SRR11611237_Pseudochlorella_pringsheimii_DRAP2_k49_Locus_1374_Transcript_2_1.p2	Psepri	AA15	AA15:10.1	AA15*0	5.427			79	236	32	421
Psepri_SRR11611237_Pseudochlorella_pringsheimii_DRAP2_k55_Locus_3188_Transcript_5_1.p3	Psepri	AA15	AA15:10.1	AA15*0	5.427			79	236	32	421
Psepri_SRR11611237_Pseudochlorella_pringsheimii_DRAP2_k65_Locus_6798_Transcript_1_1.p1	Psepri	AA15	AA15:5.2	AA15*0	7.155			245	281	20	418
Psepri_SRR11611238_Pseudochlorella_pringsheimii_DRAP2_k55_Locus_5334_Transcript_1_1.p1	Psepri	AA15	AA15:29.1	AA15*0	108.498			43	240	88	300
Pteang_2049171_LNIL_Green_Algae.p1	Pteang	AA15	AA15:28.1	AA15*0	6.238			59	169	35	226
Pycpro_2003979_MXEZ_Green_Algae.p1	Pycpro	AA15	AA15:21.1	AA15*0	6.325			83	280	42	339
Scedim_2000035_PZIF_Green_Algae.p1	Scedim	AA15	AA15:28.1	AA15*0	182.349			45	216	130	295
Scedim_2000486_PZIF_Green_Algae.p1	Scedim	AA15	AA15:31.1	AA15*0	17.067			94	264	54	268
Scedim_2005985_PZIF_Green_Algae.p1	Scedim	AA15	AA15:31.1	AA15*0	407.790			2	223	197	226
Scedim_2007751_PZIF_Green_Algae.p1	Scedim	AA15	AA15:28.1	AA15*0	58.119			37	242	99	259
Scedim_2011926_PZIF_Green_Algae.p1	Scedim	AA15	AA15:28.1	AA15*0	95.564			47	141	86	233
Scedim_2013450_PZIF_Green_Algae.p1	Scedim	AA15	AA15:28.1	AA15*0	96.938			37	243	117	457
Scedim_2052646_PZIF_Green_Algae.p1	Scedim	AA15	AA15:20.1	AA15*0	15.939			34	153	70	157
Scedim_2055050_PZIF_Green_Algae.p1	Scedim	AA15	AA15:20.1	AA15*0	103.489			35	261	95	266
Schdub_2033128_FMVB_Green_Algae.p1	Schdub	AA15	AA15:20.1	AA15*0	9.891			68	154	17	179
Tetstr_2000684_HHXJ_Green_Algae.p1	Tetstr	AA15	AA15:25.1	AA15*0	6.447			114	239	26	369
Urobel_2005797_RAWF_Green_Algae.p1	Urobel	AA15	AA15:20.1	AA15*0	9.213			191	247	16	251
Urosp._2041228_ISGT_Green_Algae.p1	Urosp	AA15	AA15:20.1	AA15*0	5.438			134	255	17	258
Vitsp._2054982_QWRA_Green_Algae.p1	Vitsp	AA15	AA15:28.1	AA15*0	7.223			57	170	38	246
Vitsp._2055762_QWRA_Green_Algae.p1	Vitsp	AA15	AA15:28.1	AA15*0	5.479			60	228	41	253
Chlrei_Cre09.g403350.t1.1.v5.5	Chlrei	AA17	AA17:9.1	AA17*0	6.115			430	500	68	1239
Dunvir_2001920_SYJM_Green_Algae.p1	Dunvir	AA17	AA17:6.1	AA17*0	8.967			125	229	92	458
Ellmar_SRR5133332_Elliptochloris_marina_DRAP_k65_Locus_13036_Transcript_1_1.p1	Ellmar	AA17	AA17:6.1	AA17*0	7.281			289	409	112	785
Volcar_Vocar.0001s1153.1.v2.1	Volcar	AA17	AA17:9.1	AA17*0	154.931			27	363	327	391
Volcar_Vocar.0023s0224.1.v2.1	Volcar	AA17	AA17:9.1	AA17*0	9.830			1425	1506	82	2790
Acrsp._2000416_JIWJ_Green_Algae.p2	Acrsp	AA2	AA2:10.1	AA2*0	36.369			1	159	77	199
Acrsp._2000953_JIWJ_Green_Algae.p1	Acrsp	AA2	AA2:10.1	AA2*0	5.546			111	132	19	135
Acrsp._2005165_JIWJ_Green_Algae.p1	Acrsp	AA2	AA2:20.1	AA2*0	37.563			103	279	63	313
Acrsp._2005799_JIWJ_Green_Algae.p2	Acrsp	AA2	AA2:12.1	AA2*0	124.106			27	240	117	242
Acrsp._2028165_JIWJ_Green_Algae.p1	Acrsp	AA2	AA2:10.1	AA2*0	37.466			31	84	46	100
Acrsp._2037329_JIWJ_Green_Algae.p1	Acrsp	AA2	AA2:12.1	AA2*0	112.732			27	275	120	286
Acrsp._2037731_JIWJ_Green_Algae.p1	Acrsp	AA2	AA2:12.1	AA2*0	91.463			53	292	93	303
Anksp._2029386_OTQG_Green_Algae.p1	Anksp	AA2	AA2:20.1	AA2*0	44.314			40	217	77	254
Anksp._2030526_OTQG_Green_Algae.p1	Anksp	AA2	AA2:11.1	AA2*0	151.488			30	267	111	276
Anksp._2031459_OTQG_Green_Algae.p2	Anksp	AA2	AA2:10.1	AA2*0	163.856			70	305	133	347
ApafusSAG2523_jg11216.t1	ApafusSAG2523	AA2	AA2:20.1	AA2*0	34.349			67	244	57	280
ApafusSAG2523_jg12134.t1	ApafusSAG2523	AA2	AA2:20.1	AA2*0	70.195			57	240	87	272
ApafusSAG2523_jg12446.t1	ApafusSAG2523	AA2	AA2:20.1	AA2*0	59.845			141	313	68	354
ApafusSAG2523_jg5657.t1	ApafusSAG2523	AA2	AA2:12.1	AA2*0	154.559			46	290	132	301
ApafusSAG2523_jg6274.t1	ApafusSAG2523	AA2	AA2:20.1	AA2*0	60.319			68	251	83	283
ApafusSAG2523_jg9388.t1	ApafusSAG2523	AA2	AA2:10.1	AA2*0	113.982			96	336	123	340
ApafusSAG2523_jg9485.t1	ApafusSAG2523	AA2	AA2:20.1	AA2*0	19.020			21	154	35	253
ApalobSAG2145_jg4630.t1	ApalobSAG2145	AA2	AA2:20.1	AA2*0	64.936			112	295	89	327
ApalobSAG2145_jg5434.t1	ApalobSAG2145	AA2	AA2:12.1	AA2*0	158.693			68	322	124	333
ApalobSAG2145_jg6586.t1	ApalobSAG2145	AA2	AA2:10.1	AA2*0	113.982			96	336	123	340
ApalobSAG2145_jg7503.t1	ApalobSAG2145	AA2	AA2:20.1	AA2*0	14.484			141	305	60	346
ApalobSAG2145_jg8500.t1	ApalobSAG2145	AA2	AA2:12.1	AA2*0	151.200			381	625	136	636
Aphrep_2086094_IJMT_Green_Algae.p1	Aphrep	AA2	AA2:20.1	AA2*0	16.744			129	259	33	260
Aphrep_2089281_IJMT_Green_Algae.p1	Aphrep	AA2	AA2:12.1	AA2*0	81.520			94	338	135	349
Aphrep_2091409_IJMT_Green_Algae.p1	Aphrep	AA2	AA2:12.1	AA2*0	186.121			28	272	146	283
Aphrep_2091565_IJMT_Green_Algae.p1	Aphrep	AA2	AA2:10.1	AA2*0	165.506			135	373	130	382
Astglo_Aster-07994	Astglo	AA2	AA2:12.1	AA2*0	133.911			33	275	113	290
Astglo_Aster-01424	Astglo	AA2	AA2:20.1	AA2*0	50.857			16	226	68	262
Astglo_Aster-01462	Astglo	AA2	AA2:10.1	AA2*0	165.404			106	309	123	356
Astglo_Aster-02672	Astglo	AA2	AA2:12.1	AA2*0	196.297			206	459	142	471
Astgra_2001410_ZFXU_Green_Algae_4_samples_combined.p1	Astgra	AA2	AA2:12.1	AA2*0	54.228			56	300	112	312
Astgra_2054163_ZFXU_Green_Algae_4_samples_combined.p1	Astgra	AA2	AA2:12.1	AA2*0	126.923			27	263	124	275
Astgra_2056346_ZFXU_Green_Algae_4_samples_combined.p1	Astgra	AA2	AA2:20.1	AA2*0	60.923			111	289	63	326
Auxpro_rna-XM_011401491.1	Auxpro	AA2	AA2:10.1	AA2*0	234.366			95	333	145	351
AuxproUTEX25_rna-gnl|WGS_QOKY|APUTEX25_00004058-RA	AuxproUTEX25	AA2	AA2:10.1	AA2*0	234.366			95	333	145	351
Batpra_rna-XM_007514905.1	Batpra	AA2	AA2:12.1	AA2*0	40.579			25	241	57	404
Batpra_rna-XM_007513717.1	Batpra	AA2	AA2:20.1	AA2*0	23.500			145	330	67	366
Batpra_rna-XM_007510937.1	Batpra	AA2	AA2:11.1	AA2*0	249.840			165	402	129	412
Blarhi_2002132_VHIJ_Green_Algae.p1	Blarhi	AA2	AA2:10.1	AA2*0	7.812			6	96	36	163
Blarhi_2003889_VHIJ_Green_Algae.p1	Blarhi	AA2	AA2:12.1	AA2*0	138.096			22	249	115	249
Blarhi_2003890_VHIJ_Green_Algae.p1	Blarhi	AA2	AA2:12.1	AA2*0	13.025			22	71	37	102
Blarhi_2003891_VHIJ_Green_Algae.p1	Blarhi	AA2	AA2:12.1	AA2*0	62.810			3	151	76	151
Blarhi_2009564_VHIJ_Green_Algae.p2	Blarhi	AA2	AA2:20.1	AA2*0	6.627			21	117	81	151
Blarhi_2009565_VHIJ_Green_Algae.p2	Blarhi	AA2	AA2:20.1	AA2*0	6.627			21	117	81	151
Blarhi_2009566_VHIJ_Green_Algae.p2	Blarhi	AA2	AA2:20.1	AA2*0	6.627			21	117	81	151
Blarhi_2014235_VHIJ_Green_Algae.p1	Blarhi	AA2	AA2:20.1	AA2*0	9.724			23	109	32	175
Blarhi_2014641_VHIJ_Green_Algae.p1	Blarhi	AA2	AA2:11.1	AA2*0	14.039			34	242	29	243
Blarhi_2073247_VHIJ_Green_Algae.p2	Blarhi	AA2	AA2:10.1	AA2*0	5.028			67	157	39	159
Blarhi_2082529_VHIJ_Green_Algae.p1	Blarhi	AA2	AA2:10.1	AA2*0	93.844			5	169	91	187
Bolpil_2006347_LSHT_Green_Algae.p1	Bolpil	AA2	AA2:12.1	AA2*0	110.433			30	274	114	284
Bolpil_2030917_LSHT_Green_Algae.p1	Bolpil	AA2	AA2:10.1	AA2*0	54.118			15	128	66	128
Bolpil_2034209_LSHT_Green_Algae.p1	Bolpil	AA2	AA2:11.1	AA2*0	52.300			3	195	81	204
Bolpil_2037559_LSHT_Green_Algae.p1	Bolpil	AA2	AA2:12.1	AA2*0	111.663			56	293	95	304
Bolpil_2038900_LSHT_Green_Algae.p1	Bolpil	AA2	AA2:20.1	AA2*0	45.703			98	278	74	308
Botbra_Bobra.0215s0025.1.v2.1	Botbra	AA2	AA2:20.1	AA2*0	36.747			134	314	69	350
Botbra_Bobra.0340s0007.1.v2.1	Botbra	AA2	AA2:10.1	AA2*0	201.312			101	303	129	355
Botbra_Bobra.0347s0008.1.v2.1	Botbra	AA2	AA2:12.1	AA2*0	210.322			37	281	148	296
Botbra_Bobra.0347s0009.1.v2.1	Botbra	AA2	AA2:12.1	AA2*0	214.268			76	319	135	334
Botsud_2007448_VJDZ_Green_Algae.p1	Botsud	AA2	AA2:10.1	AA2*0	250.747			111	314	136	358
Botsud_2009629_VJDZ_Green_Algae.p1	Botsud	AA2	AA2:12.1	AA2*0	187.815			51	295	133	307
Botsud_2039047_VJDZ_Green_Algae.p1	Botsud	AA2	AA2:20.1	AA2*0	81.493			110	287	89	323
Botter_2002022_QYXY_Green_Algae.p1	Botter	AA2	AA2:12.1	AA2*0	10.925			172	373	50	389
Botter_2008235_QYXY_Green_Algae.p1	Botter	AA2	AA2:12.1	AA2*0	18.572			135	267	37	355
Botter_2011060_QYXY_Green_Algae.p1	Botter	AA2	AA2:12.1	AA2*0	180.437			76	319	133	330
Botter_2047404_QYXY_Green_Algae.p1	Botter	AA2	AA2:10.1	AA2*0	145.313			106	309	119	357
Brasub_2048284_GUBD_Green_Algae.p1	Brasub	AA2	AA2:12.1	AA2*0	152.153			56	300	123	311
Brasub_2049848_GUBD_Green_Algae.p1	Brasub	AA2	AA2:20.1	AA2*0	71.257			166	360	79	380
Brasub_2050442_GUBD_Green_Algae.p1	Brasub	AA2	AA2:10.1	AA2*0	161.036			143	383	135	393
Bryplu_2003035_JTIG_Green_Algae.p1	Bryplu	AA2	AA2:10.1	AA2*0	212.755			115	355	140	365
Bryplu_2003835_JTIG_Green_Algae.p1	Bryplu	AA2	AA2:12.1	AA2*0	172.936			64	308	143	321
Bryplu_2004543_JTIG_Green_Algae.p1	Bryplu	AA2	AA2:11.1	AA2*0	156.558			105	344	121	373
Bryplu_2021564_JTIG_Green_Algae.p1	Bryplu	AA2	AA2:12.1	AA2*0	6.384			67	100	28	105
Bryplu_2028024_JTIG_Green_Algae.p1	Bryplu	AA2	AA2:12.1	AA2*0	45.672			12	194	73	226
Carcru_2009949_VIAU_Green_Algae.p1	Carcru	AA2	AA2:10.1	AA2*0	170.075			90	286	111	337
Carcru_2010063_VIAU_Green_Algae.p1	Carcru	AA2	AA2:20.1	AA2*0	108.302			112	288	95	324
Carcru_2062001_VIAU_Green_Algae.p1	Carcru	AA2	AA2:10.1	AA2*0	206.747			115	353	139	362
Carcru_2062814_VIAU_Green_Algae.p1	Carcru	AA2	AA2:12.1	AA2*0	115.665			60	304	153	315
Carobt_2002597_RUIF_Green_Algae.p1	Carobt	AA2	AA2:12.1	AA2*0	43.858			28	277	103	288
Carobt_2012684_RUIF_Green_Algae.p1	Carobt	AA2	AA2:20.1	AA2*0	49.298			122	297	86	311
Carobt_2053069_RUIF_Green_Algae.p1	Carobt	AA2	AA2:12.1	AA2*0	99.405			58	302	133	313
Chaorb_2010352_BAZF_Green_Algae.p1	Chaorb	AA2	AA2:20.1	AA2*0	8.413			101	130	21	187
Chaorb_2069048_BAZF_Green_Algae.p1	Chaorb	AA2	AA2:10.1	AA2*0	229.054			129	368	135	374
Chaorb_2070228_BAZF_Green_Algae.p1	Chaorb	AA2	AA2:12.1	AA2*0	136.473			65	304	147	316
Chlbil_3001752_SRGS_Green_Algae_2_samples_combined.p1	Chlbil	AA2	AA2:12.1	AA2*0	107.819			103	345	96	367
Chlbil_3004235_SRGS_Green_Algae_2_samples_combined.p1	Chlbil	AA2	AA2:12.1	AA2*0	6.281			37	128	39	129
Chlbil_3010785_SRGS_Green_Algae_2_samples_combined.p1	Chlbil	AA2	AA2:12.1	AA2*0	149.609			25	281	112	292
Chlbil_3022133_SRGS_Green_Algae_2_samples_combined.p1	Chlbil	AA2	AA2:11.1	AA2*0	149.328			86	231	86	231
Chlbil_3022134_SRGS_Green_Algae_2_samples_combined.p1	Chlbil	AA2	AA2:11.1	AA2*0	149.328			101	246	86	246
Chlbil_3127910_SRGS_Green_Algae_2_samples_combined.p1	Chlbil	AA2	AA2:20.1	AA2*0	17.015			43	99	36	136
Chlbil_3129648_SRGS_Green_Algae_2_samples_combined.p1	Chlbil	AA2	AA2:20.1	AA2*0	5.576			123	163	31	176
Chlbil_3137404_SRGS_Green_Algae_2_samples_combined.p1	Chlbil	AA2	AA2:11.1	AA2*0	47.729			10	104	54	132
Chlbil_3141792_SRGS_Green_Algae_2_samples_combined.p1	Chlbil	AA2	AA2:10.1	AA2*0	93.115			127	365	122	373
Chlbil_3142033_SRGS_Green_Algae_2_samples_combined.p1	Chlbil	AA2	AA2:11.1	AA2*0	61.832			110	314	100	375
Chlbil_3142524_SRGS_Green_Algae_2_samples_combined.p1	Chlbil	AA2	AA2:11.1	AA2*0	206.204			120	349	125	365
Chlcri_2002686_BCYF_Green_Algae.p1	Chlcri	AA2	AA2:12.1	AA2*0	162.488			7	129	104	129
Chlcri_2038982_BCYF_Green_Algae.p1	Chlcri	AA2	AA2:8.1	AA2*0	81.458	AA2:1.11.1.11		4	113	99	122	AA2:1.11.1.11
Chlcri_2044176_BCYF_Green_Algae.p1	Chlcri	AA2	AA2:8.1	AA2*0	266.481	AA2:1.11.1.11		5	223	170	267	AA2:1.11.1.11
Chlcri_2046627_BCYF_Green_Algae.p1	Chlcri	AA2	AA2:12.1	AA2*0	69.545			51	314	130	325
Chlhal_2001345_KSFK_Green_Algae.p4	Chlhal	AA2	AA2:12.1	AA2*0	75.084			26	275	126	285
Chlhal_2001346_KSFK_Green_Algae.p9	Chlhal	AA2	AA2:12.1	AA2*0	13.035			34	163	66	173
Chlhal_2001347_KSFK_Green_Algae.p2	Chlhal	AA2	AA2:12.1	AA2*0	75.084			26	275	126	285
Chlhal_2002701_KSFK_Green_Algae.p2	Chlhal	AA2	AA2:12.1	AA2*0	120.551			97	336	97	347
Chlhal_2002702_KSFK_Green_Algae.p2	Chlhal	AA2	AA2:12.1	AA2*0	120.551			97	336	97	347
Chlhal_2004695_KSFK_Green_Algae.p1	Chlhal	AA2	AA2:20.1	AA2*0	55.371			117	293	66	327
Chlmic_2000646_QRTH_Green_Algae.p1	Chlmic	AA2	AA2:10.1	AA2*0	13.005			95	296	55	337
Chlmic_2006030_QRTH_Green_Algae.p1	Chlmic	AA2	AA2:12.1	AA2*0	156.783			55	298	129	309
Chlmic_2006031_QRTH_Green_Algae.p1	Chlmic	AA2	AA2:12.1	AA2*0	118.855			55	235	107	294
Chlmic_2026866_QRTH_Green_Algae.p1	Chlmic	AA2	AA2:8.1	AA2*0	47.077	AA2:1.11.1.11		3	102	85	102	AA2:1.11.1.11
Chlmic_2033442_QRTH_Green_Algae.p1	Chlmic	AA2	AA2:20.1	AA2*0	12.673			119	158	31	169
Chlmic_2034598_QRTH_Green_Algae.p1	Chlmic	AA2	AA2:20.1	AA2*0	8.577			3	105	33	138
Chlmic_2042165_QRTH_Green_Algae.p1	Chlmic	AA2	AA2:10.1	AA2*0	271.789			125	364	141	373
Chlmin_2002359_MWAN_Green_Algae.p1	Chlmin	AA2	AA2:20.1	AA2*0	32.785			18	74	41	111
Chlmin_2006357_MWAN_Green_Algae.p2	Chlmin	AA2	AA2:10.1	AA2*0	13.304			1	131	53	140
Chlmin_2032727_MWAN_Green_Algae.p3	Chlmin	AA2	AA2:10.1	AA2*0	54.288			67	160	73	160
Chlmin_2033663_MWAN_Green_Algae.p2	Chlmin	AA2	AA2:12.1	AA2*0	60.101			6	127	81	141
Chlmoe_2034869_JRGZ_Green_Algae.p1	Chlmoe	AA2	AA2:20.1	AA2*0	73.731			79	256	89	292
Chlnoc_2007845_VALZ_Green_Algae.p1	Chlnoc	AA2	AA2:10.1	AA2*0	79.268			89	327	110	337
Chlnoc_2053156_VALZ_Green_Algae.p1	Chlnoc	AA2	AA2:20.1	AA2*0	95.000			128	305	93	342
Chlnoc_2053554_VALZ_Green_Algae.p1	Chlnoc	AA2	AA2:11.1	AA2*0	167.183			116	317	104	360
Chlnoc_2054017_VALZ_Green_Algae.p1	Chlnoc	AA2	AA2:10.1	AA2*0	138.401			125	363	138	373
Chlole_2006503_PRIQ_Green_Algae.p1	Chlole	AA2	AA2:12.1	AA2*0	182.945			53	301	140	312
Chlole_2049383_PRIQ_Green_Algae.p1	Chlole	AA2	AA2:20.1	AA2*0	58.511			139	315	77	348
Chlole_2050951_PRIQ_Green_Algae.p1	Chlole	AA2	AA2:10.1	AA2*0	177.930			125	364	137	374
Chlrei_Cre02.g087700.t1.2.v5.5	Chlrei	AA2	AA2:12.1	AA2*0	109.369			52	315	148	327
Chlrei_Cre06.g285150.t1.2.v5.5	Chlrei	AA2	AA2:20.1	AA2*0	117.841			121	320	101	337
Chlrei_Cre09.g401886.t1.1.v5.5	Chlrei	AA2	AA2:10.1	AA2*0	175.999			125	365	131	372
Chlret_3007832_ZLBP_Green_Algae_2_samples_combined.p1	Chlret	AA2	AA2:12.1	AA2*0	135.596			25	281	109	292
Chlret_3009601_ZLBP_Green_Algae_2_samples_combined.p1	Chlret	AA2	AA2:12.1	AA2*0	115.709			106	348	99	370
Chlret_3017210_ZLBP_Green_Algae_2_samples_combined.p1	Chlret	AA2	AA2:11.1	AA2*0	55.441			84	288	91	349
Chlret_3123115_ZLBP_Green_Algae_2_samples_combined.p1	Chlret	AA2	AA2:20.1	AA2*0	6.755			132	196	32	210
Chlret_3131241_ZLBP_Green_Algae_2_samples_combined.p1	Chlret	AA2	AA2:11.1	AA2*0	136.082			110	344	123	354
Chlret_3131537_ZLBP_Green_Algae_2_samples_combined.p1	Chlret	AA2	AA2:10.1	AA2*0	213.198			125	363	118	373
Chlret_3132732_ZLBP_Green_Algae_2_samples_combined.p1	Chlret	AA2	AA2:11.1	AA2*0	206.204			120	349	125	365
Chlros_2002126_AJUW_Green_Algae.p1	Chlros	AA2	AA2:20.1	AA2*0	10.986			94	150	38	186
Chlros_2054097_AJUW_Green_Algae.p1	Chlros	AA2	AA2:22.1	AA2*0	7.777			103	138	19	387
Chlros_2054585_AJUW_Green_Algae.p1	Chlros	AA2	AA2:20.1	AA2*0	7.722			78	218	33	417
Chlros_2056601_AJUW_Green_Algae.p1	Chlros	AA2	AA2:10.1	AA2*0	202.650			157	395	116	405
Chlros_2058272_AJUW_Green_Algae.p1	Chlros	AA2	AA2:11.1	AA2*0	135.815			112	344	114	356
Chlsor1602_rna-gnl|WGS_LHPG|mrna.C2E21_0232	Chlsor1602	AA2	AA2:12.1	AA2*0	6.154			114	259	27	345
Chlsor1602_rna-gnl|WGS_LHPG|mrna.C2E21_2963	Chlsor1602	AA2	AA2:12.1	AA2*0	193.858			499	744	137	756
Chlsor1602_rna-gnl|WGS_LHPG|mrna.C2E21_4349	Chlsor1602	AA2	AA2:20.1	AA2*0	8.540			108	263	25	352
Chlsor1602_rna-gnl|WGS_LHPG|mrna.C2E21_9136	Chlsor1602	AA2	AA2:20.1	AA2*0	26.444			108	282	74	319
Chlsor1602_rna-gnl|WGS_LHPG|mrna.C2E21_9152	Chlsor1602	AA2	AA2:10.1	AA2*0	221.058			94	334	141	343
Chlsp._2001924_XOZZ_Green_Algae_2_samples_combined.p2	Chlsp	AA2	AA2:11.1	AA2*0	38.708			3	97	50	121
Chlsp._2007976_XOZZ_Green_Algae_2_samples_combined.p1	Chlsp	AA2	AA2:20.1	AA2*0	8.522			70	237	38	495
Chlsp._2010953_XOZZ_Green_Algae_2_samples_combined.p1	Chlsp	AA2	AA2:20.1	AA2*0	77.319			137	317	87	353
Chlsp._2016809_XOZZ_Green_Algae_2_samples_combined.p1	Chlsp	AA2	AA2:20.1	AA2*0	10.422			5	108	41	129
Chlsp._2017247_XOZZ_Green_Algae_2_samples_combined.p1	Chlsp	AA2	AA2:10.1	AA2*0	123.285			108	310	123	355
Chlsp._2107304_XOZZ_Green_Algae_2_samples_combined.p1	Chlsp	AA2	AA2:20.1	AA2*0	6.189			143	183	29	196
Chlsp._2117814_XOZZ_Green_Algae_2_samples_combined.p1	Chlsp	AA2	AA2:11.1	AA2*0	252.637			108	345	136	352
Chlsp._2117934_XOZZ_Green_Algae_2_samples_combined.p1	Chlsp	AA2	AA2:10.1	AA2*0	238.661			127	365	140	374
Chlsp._2119714_XOZZ_Green_Algae_2_samples_combined.p1	Chlsp	AA2	AA2:15.1	AA2*0	8.335			621	981	72	1179
Chlsub_2007520_GFUR_Green_Algae.p2	Chlsub	AA2	AA2:20.1	AA2*0	21.656			35	109	42	127
Chlsub_2012235_GFUR_Green_Algae.p1	Chlsub	AA2	AA2:10.1	AA2*0	61.514			63	203	79	251
Chlsub_2016470_GFUR_Green_Algae.p1	Chlsub	AA2	AA2:11.1	AA2*0	167.653			104	339	121	349
Chlsub_2016471_GFUR_Green_Algae.p1	Chlsub	AA2	AA2:11.1	AA2*0	100.090			110	345	117	355
Chlsub_2016472_GFUR_Green_Algae.p1	Chlsub	AA2	AA2:11.1	AA2*0	98.850			110	345	109	355
Chlsub_2093474_GFUR_Green_Algae.p1	Chlsub	AA2	AA2:20.1	AA2*0	23.752			131	212	50	212
Chltug_2091320_UTRE_Green_Algae.p1	Chltug	AA2	AA2:12.1	AA2*0	126.103			57	300	112	311
Chltug_2091652_UTRE_Green_Algae.p1	Chltug	AA2	AA2:20.1	AA2*0	21.590			139	320	63	352
Chltug_2091794_UTRE_Green_Algae.p1	Chltug	AA2	AA2:10.1	AA2*0	186.106			123	324	131	370
Chlvar_e_gw1.2.228.1	Chlvar	AA2	AA2:12.1	AA2*0	159.687			2	253	136	266
Chlvar_estExt_fgenesh3_pm.C_380004	Chlvar	AA2	AA2:10.1	AA2*0	211.211			54	294	139	309
Chrzof_Cz05g01060.t1.v5.2.3	Chrzof	AA2	AA2:16.1	AA2*0	9.475			101	138	16	563
Chrzof_Cz05g06020.t1.v5.2.3	Chrzof	AA2	AA2:16.1	AA2*0	8.620			103	135	15	550
Chrzof_Cz06g15270.t1.v5.2.3	Chrzof	AA2	AA2:12.1	AA2*0	147.246			7	229	140	240
Chrzof_Cz14g23320.t1.v5.2.3	Chrzof	AA2	AA2:10.1	AA2*0	214.693			110	348	133	357
Chrzof_Cz15g10020.t1.v5.2.3	Chrzof	AA2	AA2:20.1	AA2*0	62.079			125	302	88	338
Cocpra_2003516_XJGM_Green_Algae.p1	Cocpra	AA2	AA2:10.1	AA2*0	49.744			39	239	98	310
Cocpra_2003517_XJGM_Green_Algae.p1	Cocpra	AA2	AA2:10.1	AA2*0	49.744			39	239	98	310
Cocpra_2004135_XJGM_Green_Algae.p3	Cocpra	AA2	AA2:10.1	AA2*0	42.763			41	235	83	430
Cocpra_2021699_XJGM_Green_Algae.p1	Cocpra	AA2	AA2:20.1	AA2*0	19.370			11	161	57	197
Cocpra_2023117_XJGM_Green_Algae.p1	Cocpra	AA2	AA2:11.1	AA2*0	96.569			101	337	98	351
CocpriSAG2167_jg181.t1	CocpriSAG2167	AA2	AA2:8.1	AA2*0	7.643	AA2:1.11.1.11		55	198	51	307	AA2:1.11.1.11
CocpriSAG2167_jg6946.t1	CocpriSAG2167	AA2	AA2:20.1	AA2*0	99.405			47	225	90	261
CocpriSAG2167_jg7270.t1	CocpriSAG2167	AA2	AA2:10.1	AA2*0	219.137			103	306	131	352
CocpriSAG2167_jg9186.t1	CocpriSAG2167	AA2	AA2:12.1	AA2*0	25.416			85	274	88	310
CocpriSAG2167_jg9187.t1	CocpriSAG2167	AA2	AA2:12.1	AA2*0	180.439			29	273	141	285
CocsubC169_rna-gnl|jgi|COCSUDRAFT_mRNA20424	CocsubC169	AA2	AA2:12.1	AA2*0	24.515			47	291	98	328
CocsubC169_rna-gnl|jgi|COCSUDRAFT_mRNA26227	CocsubC169	AA2	AA2:12.1	AA2*0	163.414			66	310	137	322
CocsubC169_rna-gnl|jgi|COCSUDRAFT_mRNA29785	CocsubC169	AA2	AA2:10.1	AA2*0	218.056			107	310	129	356
CocsubC169_rna-gnl|jgi|COCSUDRAFT_mRNA58469	CocsubC169	AA2	AA2:20.1	AA2*0	101.867			10	188	93	224
Codfra_2020968_GYBH_Green_Algae.p1	Codfra	AA2	AA2:12.1	AA2*0	186.494			51	295	138	307
Codfra_2021217_GYBH_Green_Algae.p1	Codfra	AA2	AA2:10.1	AA2*0	204.195			102	342	143	349
Codfra_2021429_GYBH_Green_Algae.p1	Codfra	AA2	AA2:11.1	AA2*0	27.000			9	209	74	260
DilpetSAG2240_CL979Contig1_1.p2	DilpetSAG2240	AA2	AA2:12.1	AA2*0	104.679			26	275	117	291
DilpetSAG2240_k25_Locus_1862_Transcript_4_1.p3	DilpetSAG2240	AA2	AA2:12.1	AA2*0	148.602			106	345	114	357
DilpetSAG2240_k25_Locus_3653_Transcript_7_1.p1	DilpetSAG2240	AA2	AA2:12.1	AA2*0	89.640			26	237	103	312
DilpetSAG2240_k69_Locus_9078_Transcript_1_1.p2	DilpetSAG2240	AA2	AA2:12.1	AA2*0	15.320			1	22	19	104
DilproSAG2392_CL3840Contig1_1.p1	DilproSAG2392	AA2	AA2:20.1	AA2*0	24.620			131	311	66	342
DilproSAG2392_k31_Locus_10006_Transcript_1_1.p1	DilproSAG2392	AA2	AA2:12.1	AA2*0	136.971			54	293	108	305
DilproSAG2392_k31_Locus_676_Transcript_1_1.p1	DilproSAG2392	AA2	AA2:12.1	AA2*0	5.102			110	258	24	310
DilproSAG2392_k65_Locus_7869_Transcript_2_1.p1	DilproSAG2392	AA2	AA2:12.1	AA2*0	99.621			45	294	111	310
Dolten_2001519_XOAL_Green_Algae.p2	Dolten	AA2	AA2:11.1	AA2*0	229.771			67	305	115	314
Dolten_2001519_XOAL_Green_Algae.p1	Dolten	AA2	AA2:11.1	AA2*0	122.807			125	321	105	371
Dolten_2001520_XOAL_Green_Algae.p1	Dolten	AA2	AA2:11.1	AA2*0	229.771			67	305	115	314
Dolten_2008521_XOAL_Green_Algae.p1	Dolten	AA2	AA2:10.1	AA2*0	70.121			31	224	87	408
Dolten_2039888_XOAL_Green_Algae.p1	Dolten	AA2	AA2:20.1	AA2*0	18.811			105	288	53	323
Dunsal_Dusal.0164s00024.1.v1.0	Dunsal	AA2	AA2:27.1	AA2*0	6.517			156	279	40	520
Dunsal_Dusal.0167s00013.1.v1.0	Dunsal	AA2	AA2:12.1	AA2*0	87.252			67	296	112	307
Dunsal_Dusal.0683s00007.1.v1.0	Dunsal	AA2	AA2:12.1	AA2*0	58.596			24	262	101	273
Dunsal_Dusal.0871s00001.1.v1.0	Dunsal	AA2	AA2:20.1	AA2*0	38.259			22	159	56	193
Dunter_2005536_WDWX_Green_Algae_UTEX_LB_1000.p2	Dunter	AA2	AA2:12.1	AA2*0	94.710			24	265	121	276
Dunter_2008649_WDWX_Green_Algae_UTEX_LB_1000.p1	Dunter	AA2	AA2:12.1	AA2*0	87.293			57	295	112	306
Dunter_2033585_WDWX_Green_Algae_UTEX_LB_1000.p1	Dunter	AA2	AA2:8.1	AA2*0	48.064	AA2:1.11.1.11		17	103	75	105	AA2:1.11.1.11
Dunter_2043909_WDWX_Green_Algae_UTEX_LB_1000.p1	Dunter	AA2	AA2:20.1	AA2*0	65.647			131	310	78	344
Dunvir_2009505_SYJM_Green_Algae.p1	Dunvir	AA2	AA2:20.1	AA2*0	6.345			125	166	24	234
Dunvir_2038872_SYJM_Green_Algae.p2	Dunvir	AA2	AA2:12.1	AA2*0	65.211			73	311	102	322
EllbilSAG24580_jg2949.t1	EllbilSAG24580	AA2	AA2:20.1	AA2*0	80.097			26	204	66	240
EllbilSAG24580_jg679.t1	EllbilSAG24580	AA2	AA2:12.1	AA2*0	185.431			30	274	133	295
EllbilSAG24580_jg6903.t1	EllbilSAG24580	AA2	AA2:10.1	AA2*0	181.769			102	304	123	357
Ellmar_SRR5133332_Elliptochloris_marina_DRAP_k25_Locus_24456_Transcript_1_1.p1	Ellmar	AA2	AA2:12.1	AA2*0	216.003			72	316	140	337
Ellmar_SRR5133332_Elliptochloris_marina_DRAP_k37_Locus_14371_Transcript_1_1.p1	Ellmar	AA2	AA2:10.1	AA2*0	195.356			103	341	128	355
Entend_2006957_OQON_Green_Algae.p1	Entend	AA2	AA2:20.1	AA2*0	11.273			131	301	47	341
Entend_2006958_OQON_Green_Algae.p1	Entend	AA2	AA2:20.1	AA2*0	11.273			25	195	47	235
Entend_2032808_OQON_Green_Algae.p1	Entend	AA2	AA2:20.1	AA2*0	52.889			50	227	79	261
Entend_2033302_OQON_Green_Algae.p1	Entend	AA2	AA2:12.1	AA2*0	134.746			28	276	126	286
Entend_2033456_OQON_Green_Algae.p1	Entend	AA2	AA2:12.1	AA2*0	164.812			48	287	117	299
Erevir_2019375_MNCB_Green_Algae.p1	Erevir	AA2	AA2:10.1	AA2*0	68.110			102	229	89	248
Erevir_2037694_MNCB_Green_Algae.p1	Erevir	AA2	AA2:20.1	AA2*0	32.634			43	216	77	255
Eudele_2051875_RNAT_Green_Algae.p1	Eudele	AA2	AA2:20.1	AA2*0	82.892			1	176	86	214
Eudele_2058166_RNAT_Green_Algae.p1	Eudele	AA2	AA2:12.1	AA2*0	72.592			52	315	129	326
Eudele_2058259_RNAT_Green_Algae.p1	Eudele	AA2	AA2:10.1	AA2*0	120.327			126	365	106	373
Fritub_2000484_VFIV_Green_Algae.p1	Fritub	AA2	AA2:12.1	AA2*0	121.518			52	296	146	307
Fritub_2002509_VFIV_Green_Algae.p1	Fritub	AA2	AA2:10.1	AA2*0	189.720			118	356	135	366
Gemsp._2023007_PFUD_Green_Algae.p2	Gemsp	AA2	AA2:10.1	AA2*0	21.928			1	112	45	123
Gemsp._2024834_PFUD_Green_Algae.p2	Gemsp	AA2	AA2:20.1	AA2*0	26.639			34	91	39	125
Gemsp._2028268_PFUD_Green_Algae.p2	Gemsp	AA2	AA2:12.1	AA2*0	76.248			2	125	88	135
Gemsp._2029986_PFUD_Green_Algae.p2	Gemsp	AA2	AA2:10.1	AA2*0	91.845			100	213	90	221
Gollon_2004902_BZSH_Green_Algae.p1	Gollon	AA2	AA2:20.1	AA2*0	66.332			133	329	88	345
Gollon_2004903_BZSH_Green_Algae.p1	Gollon	AA2	AA2:20.1	AA2*0	10.252			27	92	38	108
Gollon_2033879_BZSH_Green_Algae.p1	Gollon	AA2	AA2:20.1	AA2*0	13.176			137	176	30	381
Gollon_2034885_BZSH_Green_Algae.p1	Gollon	AA2	AA2:12.1	AA2*0	145.420			53	297	138	309
Gonpec_2044375_KUJU_Green_Algae.p2	Gonpec	AA2	AA2:20.1	AA2*0	105.629			7	191	86	225
Gonpec_2049139_KUJU_Green_Algae.p1	Gonpec	AA2	AA2:12.1	AA2*0	92.794			109	369	138	380
Gonpec_2051124_KUJU_Green_Algae.p2	Gonpec	AA2	AA2:10.1	AA2*0	179.209			132	372	132	376
Haeplu_2006737_KFEB_Green_Algae_2_samples_combined.p1	Haeplu	AA2	AA2:20.1	AA2*0	26.767			10	242	67	257
Haeplu_2009134_KFEB_Green_Algae_2_samples_combined.p2	Haeplu	AA2	AA2:10.1	AA2*0	236.062			118	358	135	368
Haeplu_2009135_KFEB_Green_Algae_2_samples_combined.p2	Haeplu	AA2	AA2:10.1	AA2*0	236.062			118	358	135	368
Hafret_2008674_FXHG_Green_Algae.p1	Hafret	AA2	AA2:12.1	AA2*0	155.128			49	293	153	304
Hafret_2008675_FXHG_Green_Algae.p1	Hafret	AA2	AA2:12.1	AA2*0	155.128			49	293	153	304
Hafret_2080879_FXHG_Green_Algae.p1	Hafret	AA2	AA2:20.1	AA2*0	71.214			127	305	94	341
Halmar_2019338_ALZF_Green_Algae.p2	Halmar	AA2	AA2:12.1	AA2*0	82.225			43	292	124	301
Halmar_2021566_ALZF_Green_Algae.p1	Halmar	AA2	AA2:12.1	AA2*0	134.364			98	342	114	376
Halmar_2021855_ALZF_Green_Algae.p2	Halmar	AA2	AA2:20.1	AA2*0	38.170			105	283	63	320
Helpla_2000662_AJAU_Green_Algae.p1	Helpla	AA2	AA2:20.1	AA2*0	71.669			97	278	89	311
Helpla_2007282_AJAU_Green_Algae.p2	Helpla	AA2	AA2:12.1	AA2*0	14.092			24	104	39	196
Helpla_2007282_AJAU_Green_Algae.p1	Helpla	AA2	AA2:12.1	AA2*0	45.080			35	213	73	223
Helpla_2007283_AJAU_Green_Algae.p1	Helpla	AA2	AA2:12.1	AA2*0	102.133			24	275	105	285
Helpla_2034538_AJAU_Green_Algae.p2	Helpla	AA2	AA2:12.1	AA2*0	96.363			86	323	85	334
HelspATCC50920_rna-gnl|ubcbot|H632_c128p2_mRNA	HelspATCC50920	AA2	AA2:10.1	AA2*0	182.885			60	300	134	337
Hetina_2000124_IRYH_Green_Algae.p1	Hetina	AA2	AA2:12.1	AA2*0	69.530			56	297	111	308
Hetina_2005710_IRYH_Green_Algae.p1	Hetina	AA2	AA2:20.1	AA2*0	132.723			114	293	93	329
Hetina_2035602_IRYH_Green_Algae.p1	Hetina	AA2	AA2:10.1	AA2*0	101.310			142	379	118	386
Igntet_2005822_KADG_Green_Algae.p2	Igntet	AA2	AA2:12.1	AA2*0	137.227			54	299	120	318
Igntet_2007325_KADG_Green_Algae.p1	Igntet	AA2	AA2:20.1	AA2*0	31.532			118	295	74	330
Igntet_2043887_KADG_Green_Algae.p1	Igntet	AA2	AA2:12.1	AA2*0	124.594			27	272	123	284
Igntet_2045015_KADG_Green_Algae.p2	Igntet	AA2	AA2:10.1	AA2*0	198.202			127	365	126	374
Lepobo_2003484_ZNUM_Green_Algae.p1	Lepobo	AA2	AA2:10.1	AA2*0	178.654			66	305	135	322
Lepobo_2004471_ZNUM_Green_Algae.p8	Lepobo	AA2	AA2:20.1	AA2*0	19.296			26	103	37	141
Lepobo_2004831_ZNUM_Green_Algae.p2	Lepobo	AA2	AA2:12.1	AA2*0	6.434			142	320	39	334
Lepobo_2023875_ZNUM_Green_Algae.p1	Lepobo	AA2	AA2:12.1	AA2*0	139.098			46	289	120	348
Lepobo_2024096_ZNUM_Green_Algae.p1	Lepobo	AA2	AA2:12.1	AA2*0	201.557			69	316	144	328
Lobros_2007567_JKKI_Green_Algae.p2	Lobros	AA2	AA2:12.1	AA2*0	6.652			1	114	53	125
Lobros_2008280_JKKI_Green_Algae.p2	Lobros	AA2	AA2:20.1	AA2*0	8.401			41	91	39	127
Lobros_2053959_JKKI_Green_Algae.p2	Lobros	AA2	AA2:12.1	AA2*0	21.018			64	190	61	190
Lobros_2056634_JKKI_Green_Algae.p1	Lobros	AA2	AA2:10.1	AA2*0	202.390			136	339	130	389
Lobseg_2003897_OFUE_Green_Algae.p1	Lobseg	AA2	AA2:12.1	AA2*0	9.222			2	189	54	222
Lobseg_2004208_OFUE_Green_Algae.p1	Lobseg	AA2	AA2:12.1	AA2*0	20.999			58	165	63	203
Lobseg_2007928_OFUE_Green_Algae.p1	Lobseg	AA2	AA2:20.1	AA2*0	84.893			182	363	76	399
Lobseg_2009556_OFUE_Green_Algae.p1	Lobseg	AA2	AA2:11.1	AA2*0	151.611			176	402	106	416
Mansqu_2004344_QXSZ_Green_Algae.p1	Mansqu	AA2	AA2:20.1	AA2*0	24.880			135	331	68	361
Mansqu_2007034_QXSZ_Green_Algae.p1	Mansqu	AA2	AA2:12.1	AA2*0	94.055			97	311	87	326
Mansqu_2007035_QXSZ_Green_Algae.p1	Mansqu	AA2	AA2:12.1	AA2*0	94.055			97	311	87	326
Mansqu_2007696_QXSZ_Green_Algae.p1	Mansqu	AA2	AA2:11.1	AA2*0	237.373			108	345	128	355
Mansqu_2009450_QXSZ_Green_Algae.p1	Mansqu	AA2	AA2:12.1	AA2*0	35.980			58	202	50	240
Mansqu_2042438_QXSZ_Green_Algae.p1	Mansqu	AA2	AA2:12.1	AA2*0	87.911			55	284	100	368
Mansqu_2042538_QXSZ_Green_Algae.p1	Mansqu	AA2	AA2:10.1	AA2*0	49.801			30	222	87	265
Miccon24180_rna-gnl|WGS_LHPF|mrna.C2E20_5782	Miccon24180	AA2	AA2:10.1	AA2*0	188.638			100	339	139	355
Miccon24180_rna-gnl|WGS_LHPF|mrna.C2E20_5785	Miccon24180	AA2	AA2:20.1	AA2*0	20.412			3	141	61	216
Miccon24180_rna-gnl|WGS_LHPF|mrna.C2E20_7610	Miccon24180	AA2	AA2:12.1	AA2*0	121.841			480	725	127	737
Mickue_2004989_EATP_Green_Algae_2_samples_combined.p1	Mickue	AA2	AA2:10.1	AA2*0	163.861			7	245	125	253
Mickue_2005867_EATP_Green_Algae_2_samples_combined.p3	Mickue	AA2	AA2:20.1	AA2*0	6.293			16	100	43	114
Mickue_2038649_EATP_Green_Algae_2_samples_combined.p1	Mickue	AA2	AA2:20.1	AA2*0	19.201			31	86	30	126
Mickue_2044269_EATP_Green_Algae_2_samples_combined.p2	Mickue	AA2	AA2:12.1	AA2*0	201.482			78	322	140	333
Micpus1545_143374.3.0.228	Micpus1545	AA2	AA2:20.1	AA2*0	41.082			9	211	72	224
Micpus1545_48214.3.0.228	Micpus1545	AA2	AA2:12.1	AA2*0	101.520			55	272	93	339
Micpus1545_34503.3.0.228	Micpus1545	AA2	AA2:11.1	AA2*0	235.046			8	269	131	279
MicpusNOUM17_mRNA3503	MicpusNOUM17	AA2	AA2:20.1	AA2*0	47.082			126	302	69	344
MicpusNOUM17_mRNA8315	MicpusNOUM17	AA2	AA2:12.1	AA2*0	90.336			64	287	104	363
MicpusNOUM17_mRNA7848	MicpusNOUM17	AA2	AA2:11.1	AA2*0	253.806			114	351	136	361
MicpusNOUM17_mRNA7099	MicpusNOUM17	AA2	AA2:12.1	AA2*0	32.763			99	244	47	406
Micsp._2038105_FOYQ_Green_Algae.p1	Micsp	AA2	AA2:20.1	AA2*0	25.982			5	157	60	183
Micsp._2040940_FOYQ_Green_Algae.p1	Micsp	AA2	AA2:12.1	AA2*0	56.215			61	303	125	315
Micsp._2042031_FOYQ_Green_Algae.p1	Micsp	AA2	AA2:10.1	AA2*0	131.694			103	341	130	349
Monneg_rna-XM_014050379.1	Monneg	AA2	AA2:12.1	AA2*0	179.557			32	279	150	291
Monneg_rna-XM_014049866.1	Monneg	AA2	AA2:16.1	AA2*0	6.943			601	670	18	2229
Monneg_rna-XM_014049138.1	Monneg	AA2	AA2:10.1	AA2*0	175.151			98	300	129	341
Monneg_rna-XM_014047987.1	Monneg	AA2	AA2:20.1	AA2*0	70.439			88	265	82	301
Monopi_2003669_BTFM_Green_Algae.p1	Monopi	AA2	AA2:9.1	AA2*0	5.646	AA2:1.11.1.5		2	153	32	171	AA2:1.11.1.5
Monopi_2006558_BTFM_Green_Algae.p1	Monopi	AA2	AA2:9.1	AA2*0	6.863	AA2:1.11.1.5		51	251	39	263	AA2:1.11.1.5
Monopi_2009576_BTFM_Green_Algae.p1	Monopi	AA2	AA2:12.1	AA2*0	128.933			81	335	120	346
Monopi_2048577_BTFM_Green_Algae.p1	Monopi	AA2	AA2:11.1	AA2*0	169.949			88	311	118	339
Monopi_2048866_BTFM_Green_Algae.p1	Monopi	AA2	AA2:20.1	AA2*0	29.507			117	255	53	333
Monopi_2049477_BTFM_Green_Algae.p1	Monopi	AA2	AA2:10.1	AA2*0	92.598			101	338	109	349
MyrbiaSAG882_k25_Locus_5685_Transcript_7_1.p1	MyrbiaSAG882	AA2	AA2:10.1	AA2*0	202.501			112	314	122	367
MyrbiaSAG882_k25_Locus_6800_Transcript_1_1.p1	MyrbiaSAG882	AA2	AA2:20.1	AA2*0	77.032			26	205	81	241
MyrbiaSAG882_k69_Locus_5425_Transcript_4_1.p1	MyrbiaSAG882	AA2	AA2:12.1	AA2*0	209.558			69	313	147	329
MyrbisSAG2043_jg10680.t1	MyrbisSAG2043	AA2	AA2:20.1	AA2*0	22.040			83	238	48	294
MyrbisSAG2043_jg3854.t1	MyrbisSAG2043	AA2	AA2:12.1	AA2*0	188.549			315	554	136	565
MyrbisSAG2043_jg3977.t1	MyrbisSAG2043	AA2	AA2:20.1	AA2*0	128.284			95	273	96	309
MyrbisSAG2043_jg4176.t1	MyrbisSAG2043	AA2	AA2:10.1	AA2*0	250.238			104	341	144	360
Nanato_2027039_MFYC_Green_Algae.p2	Nanato	AA2	AA2:20.1	AA2*0	12.524			36	94	33	135
Nanato_2032191_MFYC_Green_Algae.p1	Nanato	AA2	AA2:12.1	AA2*0	107.212			61	300	122	312
Neocsp._2005733_USIX_Green_Algae.p2	Neocsp	AA2	AA2:12.1	AA2*0	137.845			42	287	118	299
Neocsp._2006730_USIX_Green_Algae.p2	Neocsp	AA2	AA2:20.1	AA2*0	11.481			11	80	35	99
Neocsp._2008295_USIX_Green_Algae.p1	Neocsp	AA2	AA2:10.1	AA2*0	129.098			131	368	126	378
Neoole_2005621_EEJO_Green_Algae.p5	Neoole	AA2	AA2:12.1	AA2*0	103.947			1	114	85	134
Neoole_2005621_EEJO_Green_Algae.p3	Neoole	AA2	AA2:12.1	AA2*0	6.593			58	145	39	184
Neoole_2005622_EEJO_Green_Algae.p3	Neoole	AA2	AA2:12.1	AA2*0	6.593			58	145	39	184
Neoole_2005622_EEJO_Green_Algae.p5	Neoole	AA2	AA2:12.1	AA2*0	103.947			1	114	85	134
Neoole_2007556_EEJO_Green_Algae.p2	Neoole	AA2	AA2:20.1	AA2*0	34.815			113	307	71	325
Neoole_2007557_EEJO_Green_Algae.p2	Neoole	AA2	AA2:20.1	AA2*0	34.815			113	307	71	325
Neoole_2007558_EEJO_Green_Algae.p1	Neoole	AA2	AA2:20.1	AA2*0	34.815			113	307	71	325
Neoole_2008449_EEJO_Green_Algae.p1	Neoole	AA2	AA2:10.1	AA2*0	218.794			113	352	140	367
Neoole_2008450_EEJO_Green_Algae.p3	Neoole	AA2	AA2:10.1	AA2*0	97.008			6	206	105	221
Neosp._2012300_GJIY_Green_Algae.p1	Neosp	AA2	AA2:20.1	AA2*0	13.496			36	104	31	110
Neosp._2013948_GJIY_Green_Algae.p1	Neosp	AA2	AA2:20.1	AA2*0	23.675			30	91	39	125
Neosp._2017944_GJIY_Green_Algae.p1	Neosp	AA2	AA2:12.1	AA2*0	128.635			27	275	125	285
Neosp._2018284_GJIY_Green_Algae.p1	Neosp	AA2	AA2:12.1	AA2*0	140.298			53	292	107	303
Nepoli_2005813_MMKU_Green_Algae.p1	Nepoli	AA2	AA2:20.1	AA2*0	31.502			148	339	71	361
Nepoli_2008057_MMKU_Green_Algae.p1	Nepoli	AA2	AA2:12.1	AA2*0	95.676			44	302	98	314
Nepoli_2046773_MMKU_Green_Algae.p1	Nepoli	AA2	AA2:8.1	AA2*0	14.647	AA2:1.11.1.11		34	223	61	308	AA2:1.11.1.11
Nepoli_2048049_MMKU_Green_Algae.p1	Nepoli	AA2	AA2:11.1	AA2*0	127.003			108	341	116	354
Nepoli_2048065_MMKU_Green_Algae.p1	Nepoli	AA2	AA2:12.1	AA2*0	44.744			40	283	55	293
Nepoli_2049113_MMKU_Green_Algae.p1	Nepoli	AA2	AA2:12.1	AA2*0	8.510			108	317	48	420
Neppyr_2002856_ISIM_Green_Algae.p1	Neppyr	AA2	AA2:20.1	AA2*0	5.951			85	121	27	140
Neppyr_2030776_ISIM_Green_Algae.p2	Neppyr	AA2	AA2:12.1	AA2*0	9.203			92	152	36	152
Neppyr_2031879_ISIM_Green_Algae.p1	Neppyr	AA2	AA2:20.1	AA2*0	21.177			26	146	40	168
Neppyr_2033212_ISIM_Green_Algae.p1	Neppyr	AA2	AA2:8.1	AA2*0	11.431	AA2:1.11.1.11		37	245	52	271	AA2:1.11.1.11
Neppyr_2033908_ISIM_Green_Algae.p1	Neppyr	AA2	AA2:11.1	AA2*0	88.191			25	256	96	272
Neppyr_2034995_ISIM_Green_Algae.p1	Neppyr	AA2	AA2:11.1	AA2*0	206.981			117	360	121	367
Neppyr_2035767_ISIM_Green_Algae.p1	Neppyr	AA2	AA2:10.1	AA2*0	26.906			54	245	73	452
Ochlsp._2006333_CQQP_Green_Algae.p1	Ochlsp	AA2	AA2:20.1	AA2*0	36.729			81	258	68	292
Ochlsp._2011373_CQQP_Green_Algae.p1	Ochlsp	AA2	AA2:12.1	AA2*0	146.015			66	305	108	315
Ochlsp._2012362_CQQP_Green_Algae.p1	Ochlsp	AA2	AA2:12.1	AA2*0	137.115			49	288	109	298
Ochlsp._2064251_CQQP_Green_Algae.p1	Ochlsp	AA2	AA2:10.1	AA2*0	7.279			45	153	39	167
Ochlsp._2065252_CQQP_Green_Algae.p1	Ochlsp	AA2	AA2:10.1	AA2*0	42.971			1	122	62	155
Ochlsp._2074051_CQQP_Green_Algae.p1	Ochlsp	AA2	AA2:12.1	AA2*0	129.806			28	276	121	286
Ochlsp._2076840_CQQP_Green_Algae.p2	Ochlsp	AA2	AA2:12.1	AA2*0	109.064			25	274	123	284
Oedcar_2013524_DVYE_Green_Algae.p1	Oedcar	AA2	AA2:10.1	AA2*0	170.431			113	316	119	359
Oedcar_2072103_DVYE_Green_Algae.p1	Oedcar	AA2	AA2:12.1	AA2*0	12.304			12	98	21	189
Oedcar_2073360_DVYE_Green_Algae.p1	Oedcar	AA2	AA2:20.1	AA2*0	16.516			3	162	60	198
Oedcar_2079628_DVYE_Green_Algae.p1	Oedcar	AA2	AA2:12.1	AA2*0	200.079			113	352	135	365
Oedfov_2007070_SDPC_Green_Algae.p1	Oedfov	AA2	AA2:12.1	AA2*0	115.493			52	291	134	302
Oedfov_2010227_SDPC_Green_Algae.p1	Oedfov	AA2	AA2:10.1	AA2*0	169.694			114	317	117	360
Oedfov_2069498_SDPC_Green_Algae.p1	Oedfov	AA2	AA2:12.1	AA2*0	208.522			25	264	135	275
Oltvir_2001291_NSTT_Green_Algae_2_samples_combined.p1	Oltvir	AA2	AA2:12.1	AA2*0	123.701			79	291	114	308
Oltvir_2006406_NSTT_Green_Algae_2_samples_combined.p1	Oltvir	AA2	AA2:20.1	AA2*0	48.547			133	315	63	351
Oltvir_2040197_NSTT_Green_Algae_2_samples_combined.p1	Oltvir	AA2	AA2:12.1	AA2*0	113.118			23	273	126	277
Ooggig_2003492_XDLL_Green_Algae.p1	Ooggig	AA2	AA2:11.1	AA2*0	151.611			175	401	106	415
Ooggig_2004141_XDLL_Green_Algae.p1	Ooggig	AA2	AA2:12.1	AA2*0	9.222			2	189	54	203
Ooggig_2004142_XDLL_Green_Algae.p1	Ooggig	AA2	AA2:12.1	AA2*0	6.902			2	145	43	166
Ooggig_2004487_XDLL_Green_Algae.p4	Ooggig	AA2	AA2:12.1	AA2*0	82.226			2	111	77	122
Ooggig_2006279_XDLL_Green_Algae.p1	Ooggig	AA2	AA2:20.1	AA2*0	84.893			150	331	76	367
Ooggig_2006280_XDLL_Green_Algae.p1	Ooggig	AA2	AA2:20.1	AA2*0	84.893			150	331	76	367
Ostluc_32890.2.0.231	Ostluc	AA2	AA2:20.1	AA2*0	43.973			30	232	71	251
Ostluc_6186.2.0.231	Ostluc	AA2	AA2:12.1	AA2*0	108.213			17	261	103	278
Ostluc_4354.2.0.231	Ostluc	AA2	AA2:11.1	AA2*0	270.960			5	239	130	243
Osttau_mRNA_367	Osttau	AA2	AA2:12.1	AA2*0	109.659			50	309	112	321
Osttau_mRNA_6796	Osttau	AA2	AA2:20.1	AA2*0	43.773			90	293	70	313
Osttau_mRNA_7364	Osttau	AA2	AA2:11.1	AA2*0	231.857			95	332	118	342
Panmor_2010786_RYJX_Green_Algae.p2	Panmor	AA2	AA2:10.1	AA2*0	90.046			126	366	108	376
Panmor_2060825_RYJX_Green_Algae.p1	Panmor	AA2	AA2:20.1	AA2*0	123.139			17	200	99	238
Panmor_2061914_RYJX_Green_Algae.p1	Panmor	AA2	AA2:12.1	AA2*0	70.576			52	315	130	326
Parkes_jg10478.t1	Parkes	AA2	AA2:20.1	AA2*0	9.318			109	262	56	346
Parkes_jg10480.t1	Parkes	AA2	AA2:10.1	AA2*0	173.459			91	317	119	995
Parkes_jg782.t1	Parkes	AA2	AA2:12.1	AA2*0	147.783			25	236	125	238
Peddup_3008570_JRDV_Green_Algae_3_samples_combined.p1	Peddup	AA2	AA2:10.1	AA2*0	115.036			107	344	124	353
Peddup_3008571_JRDV_Green_Algae_3_samples_combined.p1	Peddup	AA2	AA2:10.1	AA2*0	25.673			107	221	70	230
Peddup_3012024_JRDV_Green_Algae_3_samples_combined.p1	Peddup	AA2	AA2:20.1	AA2*0	18.521			24	80	37	116
Peddup_3021036_JRDV_Green_Algae_3_samples_combined.p1	Peddup	AA2	AA2:20.1	AA2*0	7.421			108	147	33	171
Peddup_3027198_JRDV_Green_Algae_3_samples_combined.p1	Peddup	AA2	AA2:12.1	AA2*0	125.802			58	319	117	330
Peddup_3031820_JRDV_Green_Algae_3_samples_combined.p1	Peddup	AA2	AA2:12.1	AA2*0	88.409			27	282	94	293
Peddup_3035018_JRDV_Green_Algae_3_samples_combined.p1	Peddup	AA2	AA2:11.1	AA2*0	70.899			107	341	105	376
Peddup_3035885_JRDV_Green_Algae_3_samples_combined.p1	Peddup	AA2	AA2:12.1	AA2*0	101.542			1	234	133	248
Peddup_3036721_JRDV_Green_Algae_3_samples_combined.p1	Peddup	AA2	AA2:11.1	AA2*0	158.444			112	328	115	358
Peddup_3037720_JRDV_Green_Algae_3_samples_combined.p1	Peddup	AA2	AA2:12.1	AA2*0	15.141			83	170	53	198
Peddup_3037720_JRDV_Green_Algae_3_samples_combined.p3	Peddup	AA2	AA2:12.1	AA2*0	26.743			5	114	32	136
Peddup_3152865_JRDV_Green_Algae_3_samples_combined.p1	Peddup	AA2	AA2:12.1	AA2*0	65.500			1	140	77	140
Pedmin_2004502_RRSV_Green_Algae.p1	Pedmin	AA2	AA2:12.1	AA2*0	6.176			140	287	22	402
Pedmin_2017597_RRSV_Green_Algae.p3	Pedmin	AA2	AA2:20.1	AA2*0	15.820			40	121	46	134
Pedmin_2019553_RRSV_Green_Algae.p1	Pedmin	AA2	AA2:10.1	AA2*0	49.798			1	151	63	160
Pedmin_2021002_RRSV_Green_Algae.p1	Pedmin	AA2	AA2:12.1	AA2*0	48.497			25	173	85	249
Pedmin_2021865_RRSV_Green_Algae.p1	Pedmin	AA2	AA2:10.1	AA2*0	236.017			91	332	147	338
Pedtub_2020526_PUAN_Green_Algae.p1	Pedtub	AA2	AA2:10.1	AA2*0	175.365			91	330	141	337
Pedtub_2021171_PUAN_Green_Algae.p1	Pedtub	AA2	AA2:20.1	AA2*0	23.986			140	333	64	368
Perper_2006264_OAEZ_Green_Algae.p1	Perper	AA2	AA2:12.1	AA2*0	101.638			25	274	117	284
Perper_2026847_OAEZ_Green_Algae.p1	Perper	AA2	AA2:12.1	AA2*0	128.775			53	292	100	303
Perper_2026957_OAEZ_Green_Algae.p1	Perper	AA2	AA2:20.1	AA2*0	30.870			87	264	51	298
Phalen_2046853_ZIVZ_Green_Algae.p1	Phalen	AA2	AA2:12.1	AA2*0	25.769			98	286	52	288
Phalen_2049098_ZIVZ_Green_Algae.p2	Phalen	AA2	AA2:9.1	AA2*0	23.427	AA2:1.11.1.5		59	207	54	307	AA2:1.11.1.5
Phalen_2050193_ZIVZ_Green_Algae.p1	Phalen	AA2	AA2:10.1	AA2*0	164.421			142	382	137	391
Picsal_2000420_TGNL_Green_Algae.p2	Picsal	AA2	AA2:10.1	AA2*0	102.633			90	290	110	336
Picsal_2002685_TGNL_Green_Algae.p1	Picsal	AA2	AA2:20.1	AA2*0	47.940			88	283	76	301
Picsal_2008767_TGNL_Green_Algae.p1	Picsal	AA2	AA2:12.1	AA2*0	201.512			77	323	143	335
PicspRCC4223_RCC4223.04g03780.1	PicspRCC4223	AA2	AA2:20.1	AA2*0	11.858			51	225	58	259
PicspRCC4223_RCC4223.04g03790.1	PicspRCC4223	AA2	AA2:10.1	AA2*0	247.730			94	334	143	340
PicspRCC4223_RCC4223.12g00540.1	PicspRCC4223	AA2	AA2:12.1	AA2*0	93.672			62	306	121	319
Pirsal_2023201_NQYP_Green_Algae.p1	Pirsal	AA2	AA2:12.1	AA2*0	8.454			83	172	44	189
Pirsal_2026566_NQYP_Green_Algae.p1	Pirsal	AA2	AA2:12.1	AA2*0	85.224			26	276	92	287
Pirsal_2027243_NQYP_Green_Algae.p1	Pirsal	AA2	AA2:20.1	AA2*0	32.127			102	275	63	312
Plalae_2004061_CBNG_Green_Algae.p3	Plalae	AA2	AA2:20.1	AA2*0	24.728			28	84	34	118
Plalae_2032445_CBNG_Green_Algae.p1	Plalae	AA2	AA2:12.1	AA2*0	5.905			71	143	36	148
Plalae_2036430_CBNG_Green_Algae.p1	Plalae	AA2	AA2:12.1	AA2*0	27.777			25	135	42	146
Plalae_2038725_CBNG_Green_Algae.p2	Plalae	AA2	AA2:12.1	AA2*0	21.027			26	119	57	133
Plater_2004858_LETF_Green_Algae.p4	Plater	AA2	AA2:12.1	AA2*0	63.447			26	275	119	285
Plater_2021862_LETF_Green_Algae.p1	Plater	AA2	AA2:12.1	AA2*0	100.478			53	292	89	303
Plater_2023629_LETF_Green_Algae.p1	Plater	AA2	AA2:20.1	AA2*0	48.221			87	263	62	297
Pracap_2000563_XMCL_Green_Algae.p1	Pracap	AA2	AA2:11.1	AA2*0	138.204			2	238	117	253
Pracap_2001429_XMCL_Green_Algae.p2	Pracap	AA2	AA2:10.1	AA2*0	5.795			24	127	46	127
Pracap_2003576_XMCL_Green_Algae.p1	Pracap	AA2	AA2:12.1	AA2*0	71.005			74	326	77	329
Pracap_2011114_XMCL_Green_Algae.p2	Pracap	AA2	AA2:11.1	AA2*0	18.221			1	113	50	115
Pracap_2014468_XMCL_Green_Algae.p1	Pracap	AA2	AA2:20.1	AA2*0	81.279			109	282	74	322
Pracap_2014618_XMCL_Green_Algae.p1	Pracap	AA2	AA2:12.1	AA2*0	124.527			105	361	112	365
Pracol_PRCOL_00000134-RA	Pracol	AA2	AA2:10.1	AA2*0	73.733			700	939	113	958
Pracol_PRCOL_00002864-RA	Pracol	AA2	AA2:12.1	AA2*0	27.200			540	674	39	933
Pracri_2001600_WCLV_Green_Algae.p1	Pracri	AA2	AA2:20.1	AA2*0	38.434			83	255	62	297
Pracri_2016106_WCLV_Green_Algae.p1	Pracri	AA2	AA2:12.1	AA2*0	178.395			84	333	139	344
Pracri_2016529_WCLV_Green_Algae.p1	Pracri	AA2	AA2:12.1	AA2*0	45.436			36	281	98	294
Pracri_2016577_WCLV_Green_Algae.p1	Pracri	AA2	AA2:10.1	AA2*0	175.924			116	357	135	377
Prowic_jg2127.t1	Prowic	AA2	AA2:10.1	AA2*0	187.416			94	294	133	333
Psemar_2015775_JMTE_Green_Algae.p1	Psemar	AA2	AA2:8.1	AA2*0	116.295	AA2:1.11.1.11		13	134	112	138	AA2:1.11.1.11
Psemar_2017330_JMTE_Green_Algae.p1	Psemar	AA2	AA2:8.1	AA2*0	33.521	AA2:1.11.1.11		44	202	86	364	AA2:1.11.1.11
Psemar_2017437_JMTE_Green_Algae.p1	Psemar	AA2	AA2:11.1	AA2*0	86.603			134	340	91	386
Psepri_SRR11611235_Pseudochlorella_pringsheimii_DRAP_k31_Locus_3548_Transcript_3_1.p1	Psepri	AA2	AA2:10.1	AA2*0	177.518			91	331	141	347
Psepri_SRR11611236_Pseudochlorella_pringsheimii_DRAP_k49_Locus_3276_Transcript_3_1.p2	Psepri	AA2	AA2:20.1	AA2*0	34.444			126	272	71	339
Psepri_SRR11611238_Pseudochlorella_pringsheimii_DRAP2_k25_Locus_2279_Transcript_1_1.p1	Psepri	AA2	AA2:12.1	AA2*0	156.601			26	271	134	284
Pteang_2006697_LNIL_Green_Algae.p1	Pteang	AA2	AA2:10.1	AA2*0	24.884			52	254	87	300
Pteang_2007522_LNIL_Green_Algae.p1	Pteang	AA2	AA2:10.1	AA2*0	125.296			70	308	139	317
Pteang_2050768_LNIL_Green_Algae.p1	Pteang	AA2	AA2:20.1	AA2*0	42.726			135	312	86	348
Pteang_2051386_LNIL_Green_Algae.p1	Pteang	AA2	AA2:20.1	AA2*0	7.238			107	260	42	314
Ptesp._2002356_ACRY_Green_Algae.p1	Ptesp	AA2	AA2:9.1	AA2*0	8.971	AA2:1.11.1.5		36	176	46	221	AA2:1.11.1.5
Ptesp._2002357_ACRY_Green_Algae.p1	Ptesp	AA2	AA2:9.1	AA2*0	8.971	AA2:1.11.1.5		36	176	46	221	AA2:1.11.1.5
Ptesp._2003561_ACRY_Green_Algae.p1	Ptesp	AA2	AA2:20.1	AA2*0	46.291			4	159	73	195
Ptesp._2004026_ACRY_Green_Algae.p1	Ptesp	AA2	AA2:8.1	AA2*0	11.204	AA2:1.11.1.11		107	297	59	313	AA2:1.11.1.11
Ptesp._2043118_ACRY_Green_Algae.p1	Ptesp	AA2	AA2:10.1	AA2*0	144.245			132	371	135	380
Pycpro_2002328_MXEZ_Green_Algae.p1	Pycpro	AA2	AA2:11.1	AA2*0	86.603			104	310	91	356
Pycpro_2013332_MXEZ_Green_Algae.p1	Pycpro	AA2	AA2:10.1	AA2*0	33.030			35	226	79	226
Pyrpar_2003040_TNAW_Green_Algae.p1	Pyrpar	AA2	AA2:12.1	AA2*0	108.405			68	325	118	336
Pyrpar_2003041_TNAW_Green_Algae.p1	Pyrpar	AA2	AA2:12.1	AA2*0	109.215			57	314	118	325
Pyrpar_2003042_TNAW_Green_Algae.p1	Pyrpar	AA2	AA2:12.1	AA2*0	95.425			68	325	111	336
Pyrpar_2003601_TNAW_Green_Algae.p1	Pyrpar	AA2	AA2:8.1	AA2*0	74.503	AA2:1.11.1.11		1	118	104	166	AA2:1.11.1.11
Pyrpar_2009915_TNAW_Green_Algae.p2	Pyrpar	AA2	AA2:12.1	AA2*0	23.015			5	115	37	196
Pyrpar_2009916_TNAW_Green_Algae.p2	Pyrpar	AA2	AA2:12.1	AA2*0	23.015			5	115	37	258
Pyrpar_2065632_TNAW_Green_Algae.p2	Pyrpar	AA2	AA2:12.1	AA2*0	12.353			1	87	32	144
Pyrpar_2076276_TNAW_Green_Algae.p1	Pyrpar	AA2	AA2:20.1	AA2*0	36.004			120	306	78	336
Pyrpar_2076615_TNAW_Green_Algae.p1	Pyrpar	AA2	AA2:12.1	AA2*0	93.879			24	281	106	292
Pyrpar_2076792_TNAW_Green_Algae.p1	Pyrpar	AA2	AA2:11.1	AA2*0	216.718			114	356	124	365
Pyrpar_2076988_TNAW_Green_Algae.p1	Pyrpar	AA2	AA2:10.1	AA2*0	85.057			106	343	107	355
Scedim_2016155_PZIF_Green_Algae.p1	Scedim	AA2	AA2:20.1	AA2*0	73.899			123	300	90	336
Scedim_2016402_PZIF_Green_Algae.p1	Scedim	AA2	AA2:12.1	AA2*0	166.394			58	298	127	308
Scedim_2055939_PZIF_Green_Algae.p1	Scedim	AA2	AA2:10.1	AA2*0	128.388			100	339	128	345
Schdub_2002747_FMVB_Green_Algae.p3	Schdub	AA2	AA2:12.1	AA2*0	9.997			1	82	48	122
Schdub_2002789_FMVB_Green_Algae.p1	Schdub	AA2	AA2:12.1	AA2*0	18.342			74	128	33	166
Schdub_2004361_FMVB_Green_Algae.p1	Schdub	AA2	AA2:12.1	AA2*0	11.509			149	282	35	352
Schdub_2036395_FMVB_Green_Algae.p1	Schdub	AA2	AA2:20.1	AA2*0	29.763			52	229	68	265
Schdub_2036475_FMVB_Green_Algae.p1	Schdub	AA2	AA2:12.1	AA2*0	99.827			44	240	94	308
Schdub_2036769_FMVB_Green_Algae.p1	Schdub	AA2	AA2:10.1	AA2*0	146.907			92	331	115	337
Schdub_2037232_FMVB_Green_Algae.p1	Schdub	AA2	AA2:12.1	AA2*0	31.162			38	196	40	423
Scosp._2003793_EGNB_Green_Algae.p1	Scosp	AA2	AA2:20.1	AA2*0	14.793			51	177	29	260
Scosp._2005485_EGNB_Green_Algae.p1	Scosp	AA2	AA2:12.1	AA2*0	15.417			25	111	56	249
Scosp._2024388_EGNB_Green_Algae.p2	Scosp	AA2	AA2:20.1	AA2*0	9.929			22	75	34	112
Scosp._2029576_EGNB_Green_Algae.p1	Scosp	AA2	AA2:11.1	AA2*0	72.921			28	264	130	276
Speexs_2025225_MXDS_Green_Algae.p1	Speexs	AA2	AA2:20.1	AA2*0	81.144			3	182	85	200
Speexs_2027258_MXDS_Green_Algae.p2	Speexs	AA2	AA2:10.1	AA2*0	187.088			86	288	128	330
Spesim_2016834_ENAU_Green_Algae.p2	Spesim	AA2	AA2:20.1	AA2*0	14.771			16	97	38	106
Spesim_2017747_ENAU_Green_Algae.p4	Spesim	AA2	AA2:20.1	AA2*0	32.090			30	86	42	121
Spesim_2018639_ENAU_Green_Algae.p2	Spesim	AA2	AA2:12.1	AA2*0	30.249			1	104	63	115
Spesim_2019413_ENAU_Green_Algae.p3	Spesim	AA2	AA2:10.1	AA2*0	12.332			12	128	50	134
Spesim_2020270_ENAU_Green_Algae.p1	Spesim	AA2	AA2:8.1	AA2*0	182.609	AA2:1.11.1.11		35	205	132	206	AA2:1.11.1.11
Steplu_2003263_ZLQE_Green_Algae.p1	Steplu	AA2	AA2:20.1	AA2*0	27.408			97	206	52	215
Steplu_2027776_ZLQE_Green_Algae.p1	Steplu	AA2	AA2:10.1	AA2*0	171.977			137	376	137	386
Stibac_2026939_WXRI_Green_Algae.p1	Stibac	AA2	AA2:20.1	AA2*0	8.418			15	65	32	107
Stibac_2027561_WXRI_Green_Algae.p1	Stibac	AA2	AA2:12.1	AA2*0	14.070			26	154	59	181
Stibac_2029426_WXRI_Green_Algae.p1	Stibac	AA2	AA2:12.1	AA2*0	190.356			95	340	139	352
Stibac_2029852_WXRI_Green_Algae.p1	Stibac	AA2	AA2:10.1	AA2*0	219.935			121	366	134	392
Stihel_2007756_JMUI_Green_Algae.p1	Stihel	AA2	AA2:12.1	AA2*0	90.395			56	298	139	310
Stihel_2054848_JMUI_Green_Algae.p1	Stihel	AA2	AA2:10.1	AA2*0	178.167			137	375	130	385
SymirrSAG2036_jg10080.t1	SymirrSAG2036	AA2	AA2:20.1	AA2*0	69.221			48	224	71	261
SymirrSAG2036_jg9795.t1	SymirrSAG2036	AA2	AA2:10.1	AA2*0	236.226			99	302	127	349
SymirrSAG2036_jg9843.t1	SymirrSAG2036	AA2	AA2:12.1	AA2*0	188.815			30	272	133	283
Tetchu_2009744_HVNO_Green_Algae.p4	Tetchu	AA2	AA2:12.1	AA2*0	22.975			5	92	39	141
Tetchu_2014415_HVNO_Green_Algae.p1	Tetchu	AA2	AA2:12.1	AA2*0	101.616			97	293	101	356
Tetchu_2015883_HVNO_Green_Algae.p2	Tetchu	AA2	AA2:20.1	AA2*0	19.324			21	196	50	235
Tetchu_2016918_HVNO_Green_Algae.p1	Tetchu	AA2	AA2:12.1	AA2*0	33.132			30	190	43	420
Tetchu_2017136_HVNO_Green_Algae.p1	Tetchu	AA2	AA2:12.1	AA2*0	6.562			178	293	23	366
Tetcor_2002582_DUMA_Green_Algae.p1	Tetcor	AA2	AA2:20.1	AA2*0	33.833			113	309	75	343
Tetcor_2002583_DUMA_Green_Algae.p1	Tetcor	AA2	AA2:20.1	AA2*0	33.833			113	309	75	343
Tetcor_2006209_DUMA_Green_Algae.p1	Tetcor	AA2	AA2:12.1	AA2*0	54.359			25	234	93	241
Tetcor_2008329_DUMA_Green_Algae.p1	Tetcor	AA2	AA2:10.1	AA2*0	6.043			30	71	33	212
Tetcor_2033709_DUMA_Green_Algae.p1	Tetcor	AA2	AA2:23.1	AA2*0	102.367			46	286	149	296
Tetcor_2034562_DUMA_Green_Algae.p1	Tetcor	AA2	AA2:12.1	AA2*0	124.498			59	316	111	327
Tetcor_2034806_DUMA_Green_Algae.p1	Tetcor	AA2	AA2:10.1	AA2*0	139.746			99	338	128	347
Tetstr_2005903_HHXJ_Green_Algae.p1	Tetstr	AA2	AA2:12.1	AA2*0	113.542			34	289	109	293
Tetstr_2007787_HHXJ_Green_Algae.p1	Tetstr	AA2	AA2:12.1	AA2*0	6.587			176	292	23	367
Tetstr_2035759_HHXJ_Green_Algae.p2	Tetstr	AA2	AA2:12.1	AA2*0	8.593			13	103	51	116
Tetstr_2042282_HHXJ_Green_Algae.p2	Tetstr	AA2	AA2:12.1	AA2*0	35.586			37	197	45	427
Trearb_2026762_NKXU_Green_Algae.p1	Trearb	AA2	AA2:10.1	AA2*0	166.008			129	333	111	380
Trearb_2027003_NKXU_Green_Algae.p1	Trearb	AA2	AA2:20.1	AA2*0	49.799			123	302	83	343
Trearb_2028021_NKXU_Green_Algae.p2	Trearb	AA2	AA2:12.1	AA2*0	145.951			73	315	120	327
TrespOTU1_jg12459.t1	TrespOTU1	AA2	AA2:20.1	AA2*0	50.471			124	303	85	344
TrespOTU1_jg4665.t1	TrespOTU1	AA2	AA2:10.1	AA2*0	204.847			108	311	125	358
TrespOTU1_jg5445.t1	TrespOTU1	AA2	AA2:12.1	AA2*0	156.968			72	314	127	326
TrespOTU3_jg10152.t1	TrespOTU3	AA2	AA2:12.1	AA2*0	80.009			30	271	98	284
TrespOTU3_jg3910.t1	TrespOTU3	AA2	AA2:20.1	AA2*0	50.471			122	301	85	324
TrespOTU3_jg3967.t1	TrespOTU3	AA2	AA2:10.1	AA2*0	202.648			68	268	124	318
TrespOTU3_jg4863.t1	TrespOTU3	AA2	AA2:12.1	AA2*0	149.344			67	309	121	321
TrespOTU5_jg2569.t1	TrespOTU5	AA2	AA2:12.1	AA2*0	157.010			69	311	127	323
TrespOTU5_jg7777.t1	TrespOTU5	AA2	AA2:10.1	AA2*0	202.604			108	308	124	358
TrespOTU5_jg7833.t1	TrespOTU5	AA2	AA2:20.1	AA2*0	50.471			122	301	85	342
TrespOTU5_jg8895.t1	TrespOTU5	AA2	AA2:12.1	AA2*0	85.524			30	271	97	561
TrespTZW2008_jg1359.t1	TrespTZW2008	AA2	AA2:12.1	AA2*0	125.908			30	271	100	284
TrespTZW2008_jg2144.t1	TrespTZW2008	AA2	AA2:10.1	AA2*0	123.427			99	270	89	317
TrespTZW2008_jg2356.t1	TrespTZW2008	AA2	AA2:12.1	AA2*0	157.137			87	329	127	341
TrespTZW2008_jg9100.t1	TrespTZW2008	AA2	AA2:20.1	AA2*0	44.962			126	305	80	353
Ulvmut_UM002_0297.1	Ulvmut	AA2	AA2:12.1	AA2*0	151.081			72	311	107	322
Ulvmut_UM075_0056.1	Ulvmut	AA2	AA2:20.1	AA2*0	16.138			87	264	52	298
Ulvmut_UM146_0030.1	Ulvmut	AA2	AA2:12.1	AA2*0	100.049			25	274	123	284
UlvproYS2018_jg7566.t1	UlvproYS2018	AA2	AA2:12.1	AA2*0	82.468			27	274	112	284
UlvproYS2018_jg7949.t1	UlvproYS2018	AA2	AA2:12.1	AA2*0	157.933			112	351	110	362
UlvproYS2018_jg9184.t1	UlvproYS2018	AA2	AA2:20.1	AA2*0	12.674			54	228	53	265
Urobel_2034182_RAWF_Green_Algae.p1	Urobel	AA2	AA2:20.1	AA2*0	11.243			116	156	28	161
Urobel_2040918_RAWF_Green_Algae.p1	Urobel	AA2	AA2:20.1	AA2*0	17.312			12	131	44	167
Urobel_2041427_RAWF_Green_Algae.p1	Urobel	AA2	AA2:10.1	AA2*0	195.959			122	359	129	369
Urobel_2041685_RAWF_Green_Algae.p2	Urobel	AA2	AA2:12.1	AA2*0	115.598			54	296	144	307
Urosp._2003292_ISGT_Green_Algae.p1	Urosp	AA2	AA2:10.1	AA2*0	156.237			113	350	127	360
Urosp._2006108_ISGT_Green_Algae.p2	Urosp	AA2	AA2:12.1	AA2*0	110.309			54	296	152	307
Vitsp._2000461_QWRA_Green_Algae.p1	Vitsp	AA2	AA2:12.1	AA2*0	46.392			23	169	64	187
Vitsp._2057789_QWRA_Green_Algae.p1	Vitsp	AA2	AA2:20.1	AA2*0	80.389			104	288	89	324
Vitsp._2058039_QWRA_Green_Algae.p1	Vitsp	AA2	AA2:12.1	AA2*0	93.912			101	352	121	363
Vitsp._2058080_QWRA_Green_Algae.p1	Vitsp	AA2	AA2:10.1	AA2*0	157.170			121	359	116	367
Volaur_2028166_POIR_Green_Algae_2_samples_combined.p1	Volaur	AA2	AA2:20.1	AA2*0	104.628			127	310	88	321
Volaur_2034180_POIR_Green_Algae_2_samples_combined.p1	Volaur	AA2	AA2:10.1	AA2*0	107.371			92	315	106	325
Volaur_2034181_POIR_Green_Algae_2_samples_combined.p1	Volaur	AA2	AA2:10.1	AA2*0	132.602			103	343	118	353
Volaur_2034182_POIR_Green_Algae_2_samples_combined.p1	Volaur	AA2	AA2:10.1	AA2*0	111.554			92	327	109	337
Volaur_2165744_POIR_Green_Algae_2_samples_combined.p1	Volaur	AA2	AA2:12.1	AA2*0	88.666			58	321	131	332
Volcar_Vocar.0004s0445.1.v2.1	Volcar	AA2	AA2:12.1	AA2*0	79.171			52	315	138	326
Volcar_Vocar.0045s0075.1.v2.1	Volcar	AA2	AA2:20.1	AA2*0	132.513			124	320	92	341
Volcar_Vocar.0093s0004.1.v2.1	Volcar	AA2	AA2:10.1	AA2*0	133.693			125	365	117	377
Volglo_2008486_ISPU_Green_Algae.p1	Volglo	AA2	AA2:12.1	AA2*0	88.917			55	318	131	329
Volglo_2043999_ISPU_Green_Algae.p1	Volglo	AA2	AA2:20.1	AA2*0	25.716			120	192	44	199
Volglo_2047635_ISPU_Green_Algae.p1	Volglo	AA2	AA2:20.1	AA2*0	59.150			6	127	60	162
Volglo_2050129_ISPU_Green_Algae.p1	Volglo	AA2	AA2:10.1	AA2*0	160.293			129	369	130	375
Watren_k25_Locus_3603_Transcript_8_1.p1	Watren	AA2	AA2:20.1	AA2*0	94.222			120	318	90	334
Watren_k25_Locus_5906_Transcript_3_1.p1	Watren	AA2	AA2:12.1	AA2*0	153.784			45	266	122	279
Watren_k49_Locus_4265_Transcript_7_1.p1	Watren	AA2	AA2:20.1	AA2*0	94.222			120	318	90	334
Watren_k55_Locus_2085_Transcript_7_1.p2	Watren	AA2	AA2:10.1	AA2*0	148.297			5	184	99	237
Watren_k61_Locus_4480_Transcript_5_1.p1	Watren	AA2	AA2:20.1	AA2*0	94.222			120	318	90	334
Watren_k65_Locus_1791_Transcript_5_1.p1	Watren	AA2	AA2:20.1	AA2*0	94.222			130	328	90	344
Watren_k65_Locus_8985_Transcript_1_1.p1	Watren	AA2	AA2:12.1	AA2*0	189.214			75	319	137	332
Watren_k69_Locus_2255_Transcript_3_1.p2	Watren	AA2	AA2:10.1	AA2*0	205.616			101	304	121	357
Watren_k69_Locus_4710_Transcript_3_1.p1	Watren	AA2	AA2:20.1	AA2*0	94.222			120	318	90	334
Acrsp._2040770_JIWJ_Green_Algae.p1	Acrsp	AA3	AA3:68.1	AA3*0	67.133		AA3_2	35	597	150	610		AA3_2
Anksp._2020506_OTQG_Green_Algae.p1	Anksp	AA3	AA3:239.1	AA3*0	6.291			31	84	32	106
ApalobSAG2145_jg8230.t1	ApalobSAG2145	AA3	AA3:68.1	AA3*0	73.059		AA3_2	78	628	165	650		AA3_2
ApalobSAG2145_jg9877.t1	ApalobSAG2145	AA3	AA3:68.1	AA3*0	73.628		AA3_2	85	635	168	657		AA3_2
Aphrep_2013161_IJMT_Green_Algae.p1	Aphrep	AA3	AA3:57.1	AA3*0	27.909		AA3_2	160	433	60	442		AA3_2
Aphrep_2013161_IJMT_Green_Algae.p1	Aphrep	AA3	AA3:102.1	AA3*0	9.335			27	206	35	442
Aphrep_2091965_IJMT_Green_Algae.p1	Aphrep	AA3	AA3:68.1	AA3*0	65.651		AA3_2	51	598	140	619		AA3_2
Astglo_Aster-05830	Astglo	AA3	AA3:68.1	AA3*0	66.228		AA3_2	84	629	162	651		AA3_2
Astgra_2052986_ZFXU_Green_Algae_4_samples_combined.p2	Astgra	AA3	AA3:68.1	AA3*0	19.863		AA3_2	8	278	80	279		AA3_2
Astgra_2053933_ZFXU_Green_Algae_4_samples_combined.p1	Astgra	AA3	AA3:68.1	AA3*0	26.745		AA3_2	53	243	87	293		AA3_2
Bolpil_2002059_LSHT_Green_Algae.p1	Bolpil	AA3	AA3:228.1	AA3*0	19.021			32	573	112	577
Bolpil_2006552_LSHT_Green_Algae.p1	Bolpil	AA3	AA3:228.1	AA3*0	18.770			42	538	117	565
Bolpil_2041017_LSHT_Green_Algae.p1	Bolpil	AA3	AA3:68.1	AA3*0	75.290		AA3_2	69	629	165	648		AA3_2
Botbra_Bobra.0014s0037.1.v2.1	Botbra	AA3	AA3:239.1	AA3*0	11.021			247	750	69	773
Botbra_Bobra.0021s0023.1.v2.1	Botbra	AA3	AA3:68.1	AA3*0	104.648		AA3_2	79	620	205	641		AA3_2
Botsud_2011880_VJDZ_Green_Algae.p1	Botsud	AA3	AA3:68.1	AA3*0	6.556		AA3_2	63	353	79	364		AA3_2
Botsud_2040445_VJDZ_Green_Algae.p1	Botsud	AA3	AA3:239.1	AA3*0	5.327			198	671	47	678
Botsud_2041381_VJDZ_Green_Algae.p1	Botsud	AA3	AA3:68.1	AA3*0	151.328		AA3_2	45	597	207	613		AA3_2
Botter_2005795_QYXY_Green_Algae.p1	Botter	AA3	AA3:231.1	AA3*0	7.933			78	403	49	429
Botter_2005796_QYXY_Green_Algae.p1	Botter	AA3	AA3:239.1	AA3*0	14.024			245	750	63	776
Botter_2011465_QYXY_Green_Algae.p1	Botter	AA3	AA3:239.1	AA3*0	22.790			225	754	62	815
Botter_2048623_QYXY_Green_Algae.p1	Botter	AA3	AA3:68.1	AA3*0	95.860		AA3_2	80	624	194	645		AA3_2
Brasub_2004231_GUBD_Green_Algae.p1	Brasub	AA3	AA3:171.1	AA3*0	8.172		AA3_2	15	190	56	315		AA3_2
Brasub_2004232_GUBD_Green_Algae.p1	Brasub	AA3	AA3:171.1	AA3*0	8.172		AA3_2	15	190	56	329		AA3_2
Brasub_2010309_GUBD_Green_Algae.p1	Brasub	AA3	AA3:68.1	AA3*0	112.760		AA3_2	41	597	194	621		AA3_2
Bryplu_2028386_JTIG_Green_Algae.p1	Bryplu	AA3	AA3:231.1	AA3*0	5.376			13	250	41	282
Bryplu_2032842_JTIG_Green_Algae.p1	Bryplu	AA3	AA3:68.1	AA3*0	89.204		AA3_2	44	585	168	595		AA3_2
Carcru_2064002_VIAU_Green_Algae.p1	Carcru	AA3	AA3:68.1	AA3*0	62.742		AA3_2	48	599	163	624		AA3_2
Chaorb_2064302_BAZF_Green_Algae.p2	Chaorb	AA3	AA3:18.1	AA3*0	6.828	AA3:1.1.3.10	AA3_4	17	174	55	204	AA3:1.1.3.10	AA3_4
Chaorb_2072444_BAZF_Green_Algae.p1	Chaorb	AA3	AA3:68.1	AA3*0	113.641		AA3_2	48	596	182	618		AA3_2
Chlbil_3004400_SRGS_Green_Algae_2_samples_combined.p1	Chlbil	AA3	AA3:233.1	AA3*0	209.518			15	608	343	630
Chlbil_3004401_SRGS_Green_Algae_2_samples_combined.p1	Chlbil	AA3	AA3:233.1	AA3*0	127.883			2	517	276	539
Chlbil_3020396_SRGS_Green_Algae_2_samples_combined.p1	Chlbil	AA3	AA3:68.1	AA3*0	56.324		AA3_2	67	598	154	602		AA3_2
Chlbil_3027274_SRGS_Green_Algae_2_samples_combined.p1	Chlbil	AA3	AA3:233.1	AA3*0	20.060			43	189	100	211
Chlbil_3142028_SRGS_Green_Algae_2_samples_combined.p1	Chlbil	AA3	AA3:68.1	AA3*0	97.981		AA3_2	57	607	169	618		AA3_2
Chlcri_2004829_BCYF_Green_Algae.p1	Chlcri	AA3	AA3:68.1	AA3*0	117.372		AA3_2	47	596	213	612		AA3_2
Chlhal_2000891_KSFK_Green_Algae.p2	Chlhal	AA3	AA3:68.1	AA3*0	72.597		AA3_2	68	624	166	644		AA3_2
Chlmic_2006390_QRTH_Green_Algae.p1	Chlmic	AA3	AA3:68.1	AA3*0	69.849		AA3_2	44	422	159	463		AA3_2
Chlmin_2034724_MWAN_Green_Algae.p1	Chlmin	AA3	AA3:68.1	AA3*0	28.420		AA3_2	21	232	92	235		AA3_2
Chlmin_2034759_MWAN_Green_Algae.p3	Chlmin	AA3	AA3:68.1	AA3*0	7.670		AA3_2	16	231	51	239		AA3_2
Chlmoe_2035750_JRGZ_Green_Algae.p1	Chlmoe	AA3	AA3:68.1	AA3*0	109.415		AA3_2	68	619	189	636		AA3_2
Chlnoc_2007992_VALZ_Green_Algae.p1	Chlnoc	AA3	AA3:68.1	AA3*0	115.771		AA3_2	52	603	202	620		AA3_2
Chlole_2007779_PRIQ_Green_Algae.p1	Chlole	AA3	AA3:68.1	AA3*0	19.651		AA3_2	22	263	96	325		AA3_2
Chloog_2030145_IHOI_Green_Algae.p1	Chloog	AA3	AA3:68.1	AA3*0	108.263		AA3_2	44	586	202	586		AA3_2
Chlrei_Cre04.g214657.t1.1.v5.5	Chlrei	AA3	AA3:228.1	AA3*0	7.451			6	1569	145	1752
Chlrei_Cre04.g214850.t1.2.v5.5	Chlrei	AA3	AA3:228.1	AA3*0	5.434			203	1252	122	1413
Chlrei_Cre07.g331401.t1.1.v5.5	Chlrei	AA3	AA3:228.1	AA3*0	21.054			93	2650	219	2825
Chlrei_Cre08.g384390.t1.1.v5.5	Chlrei	AA3	AA3:228.1	AA3*0	19.035			377	3364	282	3491
Chlrei_Cre12.g514200.t1.2.v5.5	Chlrei	AA3	AA3:68.1	AA3*0	114.348		AA3_2	47	596	208	611		AA3_2
Chlret_3002152_ZLBP_Green_Algae_2_samples_combined.p1	Chlret	AA3	AA3:233.1	AA3*0	214.695			34	626	340	648
Chlret_3004420_ZLBP_Green_Algae_2_samples_combined.p1	Chlret	AA3	AA3:239.1	AA3*0	6.673			22	588	50	728
Chlret_3016377_ZLBP_Green_Algae_2_samples_combined.p1	Chlret	AA3	AA3:68.1	AA3*0	103.250		AA3_2	43	589	186	612		AA3_2
Chlret_3016378_ZLBP_Green_Algae_2_samples_combined.p1	Chlret	AA3	AA3:68.1	AA3*0	103.250		AA3_2	43	589	186	612		AA3_2
Chlret_3020440_ZLBP_Green_Algae_2_samples_combined.p1	Chlret	AA3	AA3:102.1	AA3*0	6.939			67	102	22	182
Chlret_3020440_ZLBP_Green_Algae_2_samples_combined.p1	Chlret	AA3	AA3:143.1	AA3*0	5.275		AA3_2	4	104	34	182		AA3_2
Chlret_3132716_ZLBP_Green_Algae_2_samples_combined.p1	Chlret	AA3	AA3:68.1	AA3*0	58.724		AA3_2	55	586	149	590		AA3_2
Chlros_2058297_AJUW_Green_Algae.p1	Chlros	AA3	AA3:68.1	AA3*0	106.778		AA3_2	39	588	191	611		AA3_2
Chlsor1602_rna-gnl|WGS_LHPG|mrna.C2E21_2004	Chlsor1602	AA3	AA3:68.1	AA3*0	65.357		AA3_2	87	650	182	667		AA3_2
Chlsp._2001358_XOZZ_Green_Algae_2_samples_combined.p1	Chlsp	AA3	AA3:68.1	AA3*0	42.291		AA3_2	9	367	134	374		AA3_2
Chlsp._2001359_XOZZ_Green_Algae_2_samples_combined.p1	Chlsp	AA3	AA3:68.1	AA3*0	11.394		AA3_2	9	200	73	295		AA3_2
Chlsp._2024383_XOZZ_Green_Algae_2_samples_combined.p1	Chlsp	AA3	AA3:68.1	AA3*0	108.975		AA3_2	41	585	185	610		AA3_2
Chlsp._2110109_XOZZ_Green_Algae_2_samples_combined.p1	Chlsp	AA3	AA3:171.1	AA3*0	15.905		AA3_2	2	233	84	236		AA3_2
Chlsub_2015630_GFUR_Green_Algae.p1	Chlsub	AA3	AA3:68.1	AA3*0	5.972		AA3_2	1	202	58	216		AA3_2
Chlsub_2022363_GFUR_Green_Algae.p1	Chlsub	AA3	AA3:68.1	AA3*0	41.854		AA3_2	41	343	128	366		AA3_2
Chltug_2017905_UTRE_Green_Algae.p1	Chltug	AA3	AA3:68.1	AA3*0	82.950		AA3_2	47	596	180	613		AA3_2
Chlvar_IGS.gm_25_00151	Chlvar	AA3	AA3:228.1	AA3*0	5.283			192	1555	111	1621
Chlvar_e_gw1.37.6.1	Chlvar	AA3	AA3:68.1	AA3*0	85.688		AA3_2	42	575	181	593		AA3_2
Chrzof_Cz10g26110.t1.v5.2.3	Chrzof	AA3	AA3:68.1	AA3*0	51.688		AA3_2	40	429	130	446		AA3_2
Chrzof_Cz10g26120.t1.v5.2.3	Chrzof	AA3	AA3:68.1	AA3*0	23.525		AA3_2	47	220	76	229		AA3_2
Claglo_2003320_VBLH_Green_Algae.p1	Claglo	AA3	AA3:68.1	AA3*0	6.487		AA3_2	40	101	44	122		AA3_2
Claglo_2003321_VBLH_Green_Algae.p1	Claglo	AA3	AA3:68.1	AA3*0	6.487		AA3_2	40	101	44	122		AA3_2
Cocpra_2022405_XJGM_Green_Algae.p1	Cocpra	AA3	AA3:116.1	AA3*0	7.640			57	251	50	265
CocpriSAG2167_jg10038.t1	CocpriSAG2167	AA3	AA3:68.1	AA3*0	7.677		AA3_2	42	198	62	207		AA3_2
CocpriSAG2167_jg6228.t1	CocpriSAG2167	AA3	AA3:68.1	AA3*0	91.431		AA3_2	52	601	178	621		AA3_2
CocpriSAG2167_jg7011.t1	CocpriSAG2167	AA3	AA3:239.1	AA3*0	5.540			224	754	58	792
CocpriSAG2167_jg905.t1	CocpriSAG2167	AA3	AA3:68.1	AA3*0	97.480		AA3_2	50	536	181	556		AA3_2
CocpriSAG2167_jg916.t1	CocpriSAG2167	AA3	AA3:68.1	AA3*0	6.660		AA3_2	166	420	66	440		AA3_2
CocpriSAG2167_jg9970.t1	CocpriSAG2167	AA3	AA3:68.1	AA3*0	14.046		AA3_2	64	299	83	319		AA3_2
CocsubC169_rna-gnl|jgi|COCSUDRAFT_mRNA1226	CocsubC169	AA3	AA3:231.1	AA3*0	5.016			4	500	59	513
CocsubC169_rna-gnl|jgi|COCSUDRAFT_mRNA60347	CocsubC169	AA3	AA3:68.1	AA3*0	96.027		AA3_2	51	597	182	617		AA3_2
Codfra_2000790_GYBH_Green_Algae.p1	Codfra	AA3	AA3:231.1	AA3*0	5.280			28	281	31	309
Codfra_2004627_GYBH_Green_Algae.p1	Codfra	AA3	AA3:68.1	AA3*0	55.098		AA3_2	39	580	138	591		AA3_2
DilpetSAG2240_CL33Contig2_1.p1	DilpetSAG2240	AA3	AA3:121.1	AA3*0	5.285		AA3_2	385	937	72	1322		AA3_2
DilpetSAG2240_CL4367Contig1_1.p1	DilpetSAG2240	AA3	AA3:228.1	AA3*0	32.576			31	554	142	648
DilpetSAG2240_k25_Locus_4037_Transcript_3_1.p1	DilpetSAG2240	AA3	AA3:228.1	AA3*0	18.833			39	535	133	578
DilpetSAG2240_k25_Locus_4279_Transcript_10_1.p2	DilpetSAG2240	AA3	AA3:68.1	AA3*0	47.758		AA3_2	67	619	136	639		AA3_2
DilpetSAG2240_k25_Locus_6138_Transcript_3_1.p1	DilpetSAG2240	AA3	AA3:228.1	AA3*0	30.337			81	567	123	633
DilpetSAG2240_k55_Locus_848_Transcript_1_1.p1	DilpetSAG2240	AA3	AA3:228.1	AA3*0	16.784			27	547	108	604
DilpetSAG2240_k65_Locus_1279_Transcript_7_1.p1	DilpetSAG2240	AA3	AA3:228.1	AA3*0	30.301			19	521	127	671
DilproSAG2392_CL5595Contig1_1.p1	DilproSAG2392	AA3	AA3:228.1	AA3*0	18.120			19	519	129	715
DilproSAG2392_k25_Locus_3803_Transcript_1_1.p1	DilproSAG2392	AA3	AA3:228.1	AA3*0	16.202			43	557	124	592
DilproSAG2392_k25_Locus_422_Transcript_10_1.p1	DilproSAG2392	AA3	AA3:228.1	AA3*0	18.120			19	519	129	694
DilproSAG2392_k37_Locus_5318_Transcript_2_1.p1	DilproSAG2392	AA3	AA3:228.1	AA3*0	32.866			62	563	144	663
DilproSAG2392_k43_Locus_3274_Transcript_3_1.p1	DilproSAG2392	AA3	AA3:228.1	AA3*0	38.396			111	619	164	631
Dolten_2007709_XOAL_Green_Algae.p1	Dolten	AA3	AA3:100.1	AA3*0	24.187		AA3_2	28	319	53	472		AA3_2
Dunsal_Dusal.0308s00018.1.v1.0	Dunsal	AA3	AA3:68.1	AA3*0	117.117		AA3_2	42	593	194	616		AA3_2
Dunter_2045644_WDWX_Green_Algae_UTEX_LB_1000.p1	Dunter	AA3	AA3:68.1	AA3*0	109.373		AA3_2	45	598	180	623		AA3_2
Dunvir_2040809_SYJM_Green_Algae.p1	Dunvir	AA3	AA3:68.1	AA3*0	90.886		AA3_2	54	606	171	629		AA3_2
Ellmar_SRR5133332_Elliptochloris_marina_DRAP_CL536Contig2_1.p1	Ellmar	AA3	AA3:81.1	AA3*0	27.593		AA3_2	46	168	84	172		AA3_2
Ellmar_SRR5133332_Elliptochloris_marina_DRAP_k43_Locus_2955_Transcript_27_1.p1	Ellmar	AA3	AA3:81.1	AA3*0	122.108		AA3_2	38	563	196	584		AA3_2
Ellmar_SRR5133332_Elliptochloris_marina_DRAP_k49_Locus_2898_Transcript_21_1.p1	Ellmar	AA3	AA3:81.1	AA3*0	165.520		AA3_2	45	571	216	592		AA3_2
Ellmar_SRR5133332_Elliptochloris_marina_DRAP_k61_Locus_5178_Transcript_5_1.p1	Ellmar	AA3	AA3:81.1	AA3*0	91.924		AA3_2	38	562	184	577		AA3_2
Ellmar_SRR5133332_Elliptochloris_marina_DRAP_k65_Locus_13207_Transcript_5_1.p1	Ellmar	AA3	AA3:81.1	AA3*0	125.419		AA3_2	46	572	185	593		AA3_2
Entend_2004233_OQON_Green_Algae.p1	Entend	AA3	AA3:228.1	AA3*0	15.774			27	533	97	554
Entend_2027852_OQON_Green_Algae.p1	Entend	AA3	AA3:25.1	AA3*0	6.897		AA3_2	5	97	26	129		AA3_2
Entend_2033734_OQON_Green_Algae.p1	Entend	AA3	AA3:228.1	AA3*0	5.923			43	349	63	366
Entend_2033801_OQON_Green_Algae.p1	Entend	AA3	AA3:228.1	AA3*0	11.786			58	347	88	364
Entend_2035995_OQON_Green_Algae.p1	Entend	AA3	AA3:68.1	AA3*0	67.086		AA3_2	72	633	149	654		AA3_2
Erevir_2030381_MNCB_Green_Algae.p1	Erevir	AA3	AA3:239.1	AA3*0	10.780			62	556	72	584
Eudele_2059228_RNAT_Green_Algae.p1	Eudele	AA3	AA3:68.1	AA3*0	132.435		AA3_2	46	595	217	610		AA3_2
Fritub_2008424_VFIV_Green_Algae.p1	Fritub	AA3	AA3:68.1	AA3*0	36.173		AA3_2	80	539	125	558		AA3_2
Fritub_2048541_VFIV_Green_Algae.p1	Fritub	AA3	AA3:240.1	AA3*0	5.466			220	725	80	762
Gemsp._2034291_PFUD_Green_Algae.p1	Gemsp	AA3	AA3:68.1	AA3*0	36.825		AA3_2	53	359	103	401		AA3_2
Gollon_2036897_BZSH_Green_Algae.p1	Gollon	AA3	AA3:68.1	AA3*0	85.001		AA3_2	52	593	183	625		AA3_2
Gonpec_2051883_KUJU_Green_Algae.p1	Gonpec	AA3	AA3:68.1	AA3*0	140.219		AA3_2	47	596	220	611		AA3_2
Haeplu_2004314_KFEB_Green_Algae_2_samples_combined.p1	Haeplu	AA3	AA3:68.1	AA3*0	118.723		AA3_2	56	608	180	639		AA3_2
Haeplu_2004315_KFEB_Green_Algae_2_samples_combined.p1	Haeplu	AA3	AA3:68.1	AA3*0	118.723		AA3_2	56	608	180	665		AA3_2
Hafret_2011528_FXHG_Green_Algae.p1	Hafret	AA3	AA3:68.1	AA3*0	85.606		AA3_2	57	597	180	617		AA3_2
Halmar_2022782_ALZF_Green_Algae.p1	Halmar	AA3	AA3:68.1	AA3*0	38.262		AA3_2	76	619	150	625		AA3_2
Helpla_2036611_AJAU_Green_Algae.p2	Helpla	AA3	AA3:239.1	AA3*0	6.876			17	494	43	527
Helpla_2036888_AJAU_Green_Algae.p1	Helpla	AA3	AA3:68.1	AA3*0	68.064		AA3_2	46	607	145	625		AA3_2
Hetina_2036661_IRYH_Green_Algae.p1	Hetina	AA3	AA3:68.1	AA3*0	103.430		AA3_2	48	596	201	615		AA3_2
Igntet_2046700_KADG_Green_Algae.p1	Igntet	AA3	AA3:239.1	AA3*0	10.527			358	897	54	927
Igntet_2046706_KADG_Green_Algae.p1	Igntet	AA3	AA3:68.1	AA3*0	97.725		AA3_2	76	625	179	648		AA3_2
Lepobo_2002775_ZNUM_Green_Algae.p1	Lepobo	AA3	AA3:68.1	AA3*0	106.362		AA3_2	124	672	184	692		AA3_2
Lobros_2008907_JKKI_Green_Algae.p1	Lobros	AA3	AA3:68.1	AA3*0	96.015		AA3_2	45	581	190	581		AA3_2
Lobseg_2008358_OFUE_Green_Algae.p1	Lobseg	AA3	AA3:68.1	AA3*0	80.523		AA3_2	40	589	176	608		AA3_2
Miccon24180_rna-gnl|WGS_LHPF|mrna.C2E20_8565	Miccon24180	AA3	AA3:68.1	AA3*0	75.753		AA3_2	574	1126	190	1146		AA3_2
MicpusNOUM17_mRNA1738	MicpusNOUM17	AA3	AA3:239.1	AA3*0	33.155			1029	4703	312	15421
Micsp._2042240_FOYQ_Green_Algae.p1	Micsp	AA3	AA3:68.1	AA3*0	46.908		AA3_2	45	594	140	619		AA3_2
Monneg_rna-XM_014049837.1	Monneg	AA3	AA3:34.1	AA3*0	9.052		AA3_2	44	118	27	193		AA3_2
MyrbiaSAG882_k61_Locus_2644_Transcript_11_1.p1	MyrbiaSAG882	AA3	AA3:68.1	AA3*0	113.965		AA3_2	124	675	187	694		AA3_2
MyrbisSAG2043_jg2096.t1	MyrbisSAG2043	AA3	AA3:68.1	AA3*0	91.504		AA3_2	87	643	181	664		AA3_2
Nanato_2004592_MFYC_Green_Algae.p1	Nanato	AA3	AA3:239.1	AA3*0	9.654			27	554	53	588
Nanato_2032453_MFYC_Green_Algae.p1	Nanato	AA3	AA3:68.1	AA3*0	99.499		AA3_2	87	639	192	640		AA3_2
Neoole_2005726_EEJO_Green_Algae.p1	Neoole	AA3	AA3:68.1	AA3*0	88.171		AA3_2	80	632	191	653		AA3_2
Neosp._2019289_GJIY_Green_Algae.p1	Neosp	AA3	AA3:239.1	AA3*0	6.522			33	485	44	503
Neosp._2020013_GJIY_Green_Algae.p1	Neosp	AA3	AA3:68.1	AA3*0	45.320		AA3_2	75	435	125	541		AA3_2
Nepoli_2049599_MMKU_Green_Algae.p1	Nepoli	AA3	AA3:102.1	AA3*0	67.920			57	360	84	630
Nepoli_2049599_MMKU_Green_Algae.p1	Nepoli	AA3	AA3:57.1	AA3*0	19.455		AA3_2	312	599	64	630		AA3_2
Neppyr_2032278_ISIM_Green_Algae.p1	Neppyr	AA3	AA3:102.1	AA3*0	22.990			27	151	44	233
Ochlsp._2008051_CQQP_Green_Algae.p1	Ochlsp	AA3	AA3:239.1	AA3*0	5.735			81	397	38	404
Ochlsp._2010160_CQQP_Green_Algae.p1	Ochlsp	AA3	AA3:112.1	AA3*0	10.151		AA3_2	55	292	34	317		AA3_2
Ochlsp._2013972_CQQP_Green_Algae.p1	Ochlsp	AA3	AA3:68.1	AA3*0	27.523		AA3_2	69	456	110	590		AA3_2
Ochlsp._2075797_CQQP_Green_Algae.p1	Ochlsp	AA3	AA3:228.1	AA3*0	17.361			14	527	111	617
Ochlsp._2076536_CQQP_Green_Algae.p1	Ochlsp	AA3	AA3:68.1	AA3*0	65.302		AA3_2	72	631	157	653		AA3_2
Oedcar_2080077_DVYE_Green_Algae.p1	Oedcar	AA3	AA3:68.1	AA3*0	87.894		AA3_2	42	587	177	608		AA3_2
Oedfov_2071392_SDPC_Green_Algae.p1	Oedfov	AA3	AA3:68.1	AA3*0	95.697		AA3_2	42	590	186	607		AA3_2
Oltvir_2042804_NSTT_Green_Algae_2_samples_combined.p1	Oltvir	AA3	AA3:68.1	AA3*0	57.252		AA3_2	113	662	159	688		AA3_2
Ooggig_2003750_XDLL_Green_Algae.p2	Ooggig	AA3	AA3:68.1	AA3*0	28.839		AA3_2	5	310	93	313		AA3_2
Ooggig_2040479_XDLL_Green_Algae.p1	Ooggig	AA3	AA3:68.1	AA3*0	5.094		AA3_2	15	126	48	142		AA3_2
Panmor_2011544_RYJX_Green_Algae.p1	Panmor	AA3	AA3:68.1	AA3*0	45.704		AA3_2	44	340	130	357		AA3_2
Panmor_2011544_RYJX_Green_Algae.p2	Panmor	AA3	AA3:68.1	AA3*0	12.753		AA3_2	2	186	59	201		AA3_2
Parkes_jg713.t1	Parkes	AA3	AA3:102.1	AA3*0	19.293			327	544	48	549
Parkes_jg8055.t1	Parkes	AA3	AA3:68.1	AA3*0	78.491		AA3_2	61	546	169	560		AA3_2
Parkes_jg9675.t1	Parkes	AA3	AA3:102.1	AA3*0	34.009			8	211	60	438
Peddup_3006153_JRDV_Green_Algae_3_samples_combined.p1	Peddup	AA3	AA3:102.1	AA3*0	8.246			1	78	28	113
Peddup_3006154_JRDV_Green_Algae_3_samples_combined.p1	Peddup	AA3	AA3:68.1	AA3*0	6.162		AA3_2	62	254	58	265		AA3_2
Peddup_3009568_JRDV_Green_Algae_3_samples_combined.p1	Peddup	AA3	AA3:68.1	AA3*0	22.195		AA3_2	16	391	97	435		AA3_2
Peddup_3035821_JRDV_Green_Algae_3_samples_combined.p2	Peddup	AA3	AA3:233.1	AA3*0	13.693			18	166	112	166
Peddup_3037992_JRDV_Green_Algae_3_samples_combined.p1	Peddup	AA3	AA3:233.1	AA3*0	49.987			3	344	191	370
Peddup_3038616_JRDV_Green_Algae_3_samples_combined.p1	Peddup	AA3	AA3:68.1	AA3*0	55.768		AA3_2	86	619	146	624		AA3_2
Pedmin_2004620_RRSV_Green_Algae.p1	Pedmin	AA3	AA3:68.1	AA3*0	113.019		AA3_2	73	617	180	636		AA3_2
Pedtub_2004347_PUAN_Green_Algae.p1	Pedtub	AA3	AA3:68.1	AA3*0	97.338		AA3_2	91	632	165	644		AA3_2
Pedtub_2005084_PUAN_Green_Algae.p1	Pedtub	AA3	AA3:231.1	AA3*0	5.667			226	743	57	764
Perper_2001871_OAEZ_Green_Algae.p3	Perper	AA3	AA3:228.1	AA3*0	15.644			5	262	82	284
Perper_2001872_OAEZ_Green_Algae.p4	Perper	AA3	AA3:228.1	AA3*0	15.644			5	262	82	284
Perper_2007242_OAEZ_Green_Algae.p1	Perper	AA3	AA3:68.1	AA3*0	76.225		AA3_2	69	631	165	651		AA3_2
Perper_2025611_OAEZ_Green_Algae.p1	Perper	AA3	AA3:228.1	AA3*0	12.111			14	199	76	249
Phalen_2050930_ZIVZ_Green_Algae.p2	Phalen	AA3	AA3:68.1	AA3*0	93.334		AA3_2	14	565	177	588		AA3_2
Picsal_2000316_TGNL_Green_Algae.p1	Picsal	AA3	AA3:68.1	AA3*0	40.770		AA3_2	43	584	144	592		AA3_2
Picsal_2003371_TGNL_Green_Algae.p1	Picsal	AA3	AA3:55.1	AA3*0	12.496		AA3_2	54	616	75	1429		AA3_2
PicspRCC4223_RCC4223.04g05780.1	PicspRCC4223	AA3	AA3:68.1	AA3*0	69.939		AA3_2	87	634	156	644		AA3_2
Pirsal_2000755_NQYP_Green_Algae.p1	Pirsal	AA3	AA3:68.1	AA3*0	41.226		AA3_2	28	423	114	443		AA3_2
Pirsal_2025234_NQYP_Green_Algae.p1	Pirsal	AA3	AA3:228.1	AA3*0	5.129			84	287	42	294
Plalae_2039531_CBNG_Green_Algae.p1	Plalae	AA3	AA3:68.1	AA3*0	10.740		AA3_2	11	254	74	268		AA3_2
Plater_2000124_LETF_Green_Algae.p1	Plater	AA3	AA3:68.1	AA3*0	64.012		AA3_2	74	630	168	651		AA3_2
Plater_2000125_LETF_Green_Algae.p1	Plater	AA3	AA3:68.1	AA3*0	64.012		AA3_2	74	630	168	651		AA3_2
Plater_2000126_LETF_Green_Algae.p1	Plater	AA3	AA3:68.1	AA3*0	64.012		AA3_2	74	630	168	651		AA3_2
Plater_2000499_LETF_Green_Algae.p1	Plater	AA3	AA3:239.1	AA3*0	12.611			81	519	48	552
Pracol_PRCOL_00002397-RA	Pracol	AA3	AA3:234.1	AA3*0	61.843			52	1264	97	1307
Pracol_PRCOL_00006404-RA	Pracol	AA3	AA3:5.2	AA3*0	19.500		AA3_2	48	631	73	645		AA3_2
Pracol_PRCOL_00007241-RA	Pracol	AA3	AA3:234.1	AA3*0	7.215			131	512	39	638
Pracri_2004211_WCLV_Green_Algae.p2	Pracri	AA3	AA3:68.1	AA3*0	78.422		AA3_2	92	636	174	660		AA3_2
Psemar_2018328_JMTE_Green_Algae.p1	Psemar	AA3	AA3:239.1	AA3*0	17.376			168	669	67	756
Psepri_SRR11611237_Pseudochlorella_pringsheimii_DRAP2_CL466Contig1_1.p1	Psepri	AA3	AA3:68.1	AA3*0	89.154		AA3_2	87	638	194	657		AA3_2
Pteang_2008966_LNIL_Green_Algae.p2	Pteang	AA3	AA3:68.1	AA3*0	78.924		AA3_2	32	582	172	587		AA3_2
Ptesp._2043604_ACRY_Green_Algae.p1	Ptesp	AA3	AA3:68.1	AA3*0	77.127		AA3_2	31	581	171	586		AA3_2
Scedim_2016399_PZIF_Green_Algae.p2	Scedim	AA3	AA3:68.1	AA3*0	44.739		AA3_2	39	312	115	395		AA3_2
Speexs_2027820_MXDS_Green_Algae.p1	Speexs	AA3	AA3:68.1	AA3*0	131.079		AA3_2	25	577	217	593		AA3_2
Spesim_2020222_ENAU_Green_Algae.p1	Spesim	AA3	AA3:68.1	AA3*0	13.031		AA3_2	1	197	76	203		AA3_2
Steplu_2001225_ZLQE_Green_Algae.p1	Steplu	AA3	AA3:68.1	AA3*0	107.056		AA3_2	49	601	183	626		AA3_2
Stibac_2030069_WXRI_Green_Algae.p1	Stibac	AA3	AA3:68.1	AA3*0	84.882		AA3_2	95	639	170	663		AA3_2
Stihel_2056130_JMUI_Green_Algae.p1	Stihel	AA3	AA3:68.1	AA3*0	94.032		AA3_2	51	604	166	625		AA3_2
SymirrSAG2036_jg9176.t1	SymirrSAG2036	AA3	AA3:68.1	AA3*0	76.045		AA3_2	677	1228	158	1246		AA3_2
Trearb_2003420_NKXU_Green_Algae.p1	Trearb	AA3	AA3:231.1	AA3*0	7.016			239	765	63	798
TrespOTU1_jg12265.t1	TrespOTU1	AA3	AA3:239.1	AA3*0	10.299			246	771	56	807
TrespOTU3_jg8572.t1	TrespOTU3	AA3	AA3:239.1	AA3*0	8.990			246	701	47	737
TrespOTU5_jg658.t1	TrespOTU5	AA3	AA3:239.1	AA3*0	10.283			246	771	56	807
Ulvmut_UM019_0195.1	Ulvmut	AA3	AA3:228.1	AA3*0	222.527			4	457	345	462
Ulvmut_UM030_0057.1	Ulvmut	AA3	AA3:239.1	AA3*0	6.702			652	701	29	738
Ulvmut_UM043_0019.1	Ulvmut	AA3	AA3:228.1	AA3*0	63.938			101	609	243	617
Ulvmut_UM043_0020.1	Ulvmut	AA3	AA3:228.1	AA3*0	256.046			105	615	384	620
Ulvmut_UM043_0030.1	Ulvmut	AA3	AA3:228.1	AA3*0	29.739			87	593	216	602
Ulvmut_UM045_0015.1	Ulvmut	AA3	AA3:68.1	AA3*0	82.924		AA3_2	69	631	173	651		AA3_2
Ulvmut_UM055_0034.1	Ulvmut	AA3	AA3:228.1	AA3*0	76.193			52	558	215	639
Ulvmut_UM063_0019.1	Ulvmut	AA3	AA3:228.1	AA3*0	212.304			51	549	313	569
Ulvmut_UM063_0020.1	Ulvmut	AA3	AA3:228.1	AA3*0	214.973			19	557	333	564
Ulvmut_UM075_0057.1	Ulvmut	AA3	AA3:228.1	AA3*0	19.925			109	614	149	627
Ulvmut_UM117_0027.1	Ulvmut	AA3	AA3:228.1	AA3*0	51.024			18	531	196	554
Ulvmut_UM117_0029.1	Ulvmut	AA3	AA3:228.1	AA3*0	100.331			32	536	242	603
Ulvmut_UM118_0003.1	Ulvmut	AA3	AA3:228.1	AA3*0	5.889			6	184	92	189
UlvproYS2018_jg1689.t1	UlvproYS2018	AA3	AA3:228.1	AA3*0	37.924			34	536	206	543
UlvproYS2018_jg4842.t1	UlvproYS2018	AA3	AA3:228.1	AA3*0	44.634			90	592	187	609
UlvproYS2018_jg4996.t1	UlvproYS2018	AA3	AA3:228.1	AA3*0	227.448			62	1140	367	1205
UlvproYS2018_jg51.t1	UlvproYS2018	AA3	AA3:228.1	AA3*0	44.616			33	400	150	411
UlvproYS2018_jg7724.t1	UlvproYS2018	AA3	AA3:228.1	AA3*0	57.290			66	539	184	644
UlvproYS2018_jg7725.t1	UlvproYS2018	AA3	AA3:228.1	AA3*0	75.821			39	536	216	542
UlvproYS2018_jg8167.t1	UlvproYS2018	AA3	AA3:228.1	AA3*0	38.719			13	429	159	440
UlvproYS2018_jg8168.t1	UlvproYS2018	AA3	AA3:228.1	AA3*0	88.053			66	866	245	915
UlvproYS2018_jg8170.t1	UlvproYS2018	AA3	AA3:228.1	AA3*0	45.024			68	572	186	579
UlvproYS2018_jg8171.t1	UlvproYS2018	AA3	AA3:228.1	AA3*0	46.469			59	525	170	532
UlvproYS2018_jg8172.t1	UlvproYS2018	AA3	AA3:228.1	AA3*0	48.282			78	585	185	593
UlvproYS2018_jg845.t1	UlvproYS2018	AA3	AA3:228.1	AA3*0	59.176			55	562	187	655
UlvproYS2018_jg9183.t1	UlvproYS2018	AA3	AA3:228.1	AA3*0	29.738			17	481	143	502
UlvproYS2018_jg9413.t2	UlvproYS2018	AA3	AA3:228.1	AA3*0	56.320			52	550	170	583
UlvproYS2018_jg9415.t1	UlvproYS2018	AA3	AA3:228.1	AA3*0	23.819			53	340	117	340
UlvproYS2018_jg9461.t1	UlvproYS2018	AA3	AA3:68.1	AA3*0	90.581		AA3_2	33	595	178	615		AA3_2
Urobel_2005246_RAWF_Green_Algae.p1	Urobel	AA3	AA3:68.1	AA3*0	105.917		AA3_2	49	597	181	621		AA3_2
Urosp._2007856_ISGT_Green_Algae.p1	Urosp	AA3	AA3:68.1	AA3*0	30.096		AA3_2	20	322	104	346		AA3_2
Urosp._2039273_ISGT_Green_Algae.p1	Urosp	AA3	AA3:68.1	AA3*0	22.354		AA3_2	52	237	76	262		AA3_2
Vitsp._2058963_QWRA_Green_Algae.p1	Vitsp	AA3	AA3:68.1	AA3*0	84.472		AA3_2	37	578	196	598		AA3_2
Volaur_2022111_POIR_Green_Algae_2_samples_combined.p1	Volaur	AA3	AA3:68.1	AA3*0	39.480		AA3_2	5	302	107	317		AA3_2
Volaur_2039683_POIR_Green_Algae_2_samples_combined.p1	Volaur	AA3	AA3:68.1	AA3*0	6.239		AA3_2	12	123	54	126		AA3_2
Volcar_Vocar.0006s0291.1.v2.1	Volcar	AA3	AA3:68.1	AA3*0	147.266		AA3_2	49	598	219	613		AA3_2
Volcar_Vocar.0017s0019.1.v2.1	Volcar	AA3	AA3:85.1	AA3*0	11.209		AA3_2	588	719	131	974		AA3_2
Volcar_Vocar.0032s0083.1.v2.1	Volcar	AA3	AA3:228.1	AA3*0	6.508			1285	3409	162	3516
Volglo_2051363_ISPU_Green_Algae.p1	Volglo	AA3	AA3:68.1	AA3*0	132.476		AA3_2	47	596	221	611		AA3_2
Watren_k31_Locus_534_Transcript_15_1.p1	Watren	AA3	AA3:68.1	AA3*0	77.039		AA3_2	62	611	183	631		AA3_2
Watren_k49_Locus_6286_Transcript_4_1.p1	Watren	AA3	AA3:68.1	AA3*0	17.127		AA3_2	1	339	109	435		AA3_2
Watren_k55_Locus_8653_Transcript_6_1.p1	Watren	AA3	AA3:68.1	AA3*0	10.989		AA3_2	62	151	47	161		AA3_2
Anksp._2031545_OTQG_Green_Algae.p1	Anksp	AA5	AA5:29.1	AA5*0	311.352			13	562	425	563
ApalobSAG2145_jg1397.t1	ApalobSAG2145	AA5	AA5:18.1	AA5*0	14.786		AA5_1	592	1144	183	1474		AA5_1
Astglo_fgenesh1_pg.00023_23_32_t	Astglo	AA5	AA5:43.1	AA5*0	61.194			204	675	207	1295
Astgra_2001483_ZFXU_Green_Algae_4_samples_combined.p1	Astgra	AA5	AA5:18.1	AA5*0	23.758		AA5_1	199	471	129	2032		AA5_1
Astgra_2001486_ZFXU_Green_Algae_4_samples_combined.p1	Astgra	AA5	AA5:18.1	AA5*0	23.758		AA5_1	199	471	129	2032		AA5_1
Astgra_2001487_ZFXU_Green_Algae_4_samples_combined.p1	Astgra	AA5	AA5:18.1	AA5*0	23.758		AA5_1	199	471	129	2032		AA5_1
Astgra_2003253_ZFXU_Green_Algae_4_samples_combined.p1	Astgra	AA5	AA5:18.1	AA5*0	22.537		AA5_1	2	356	258	356		AA5_1
Astgra_2004491_ZFXU_Green_Algae_4_samples_combined.p1	Astgra	AA5	AA5:18.1	AA5*0	8.011		AA5_1	1	223	148	223		AA5_1
Astgra_2004984_ZFXU_Green_Algae_4_samples_combined.p1	Astgra	AA5	AA5:18.1	AA5*0	28.097		AA5_1	96	294	171	294		AA5_1
Astgra_2008334_ZFXU_Green_Algae_4_samples_combined.p1	Astgra	AA5	AA5:18.1	AA5*0	5.884		AA5_1	2	114	98	1181		AA5_1
Astgra_2011122_ZFXU_Green_Algae_4_samples_combined.p1	Astgra	AA5	AA5:18.1	AA5*0	76.860		AA5_1	1	959	521	993		AA5_1
Astgra_2011481_ZFXU_Green_Algae_4_samples_combined.p1	Astgra	AA5	AA5:18.1	AA5*0	7.813		AA5_1	1	223	88	1568		AA5_1
Astgra_2041853_ZFXU_Green_Algae_4_samples_combined.p2	Astgra	AA5	AA5:18.1	AA5*0	6.441		AA5_1	1	100	89	101		AA5_1
Astgra_2043527_ZFXU_Green_Algae_4_samples_combined.p1	Astgra	AA5	AA5:18.1	AA5*0	5.715		AA5_1	8	113	95	113		AA5_1
Astgra_2047348_ZFXU_Green_Algae_4_samples_combined.p2	Astgra	AA5	AA5:18.1	AA5*0	9.393		AA5_1	1	152	116	152		AA5_1
Astgra_2047842_ZFXU_Green_Algae_4_samples_combined.p2	Astgra	AA5	AA5:18.1	AA5*0	12.380		AA5_1	1	159	128	159		AA5_1
Astgra_2048334_ZFXU_Green_Algae_4_samples_combined.p2	Astgra	AA5	AA5:28.1	AA5*0	8.390			70	167	93	167
Astgra_2057471_ZFXU_Green_Algae_4_samples_combined.p1	Astgra	AA5	AA5:28.1	AA5*0	6.700			1	116	92	296
AuxproUTEX25_rna-gnl|WGS_QOKY|APUTEX25_00001552-RA	AuxproUTEX25	AA5	AA5:18.1	AA5*0	6.553		AA5_1	126	864	114	1102		AA5_1
Batpra_rna-XM_007513949.1	Batpra	AA5	AA5:18.1	AA5*0	7.682		AA5_1	155	835	118	951		AA5_1
Batpra_rna-XM_007514138.1	Batpra	AA5	AA5:28.1	AA5*0	7.745			253	352	100	2150
Batpra_rna-XM_007511829.1	Batpra	AA5	AA5:18.1	AA5*0	7.054		AA5_1	2438	2753	70	4386		AA5_1
Batpra_rna-XM_007511832.1	Batpra	AA5	AA5:18.1	AA5*0	25.290		AA5_1	1420	1728	120	4003		AA5_1
Batpra_rna-XM_007509521.1	Batpra	AA5	AA5:28.1	AA5*0	11.831			3934	4075	120	6647
Batpra_rna-XM_007509122.1	Batpra	AA5	AA5:18.1	AA5*0	8.775		AA5_1	1343	1621	89	3518		AA5_1
Blarhi_2009426_VHIJ_Green_Algae.p2	Blarhi	AA5	AA5:37.1	AA5*0	8.239			47	175	32	227
Bolpil_2005746_LSHT_Green_Algae.p1	Bolpil	AA5	AA5:6.1	AA5*0	26.335	AA5:1.1.3.9	AA5_2	98	502	111	522	AA5:1.1.3.9	AA5_2
Bolpil_2005943_LSHT_Green_Algae.p1	Bolpil	AA5	AA5:6.1	AA5*0	33.161	AA5:1.1.3.9	AA5_2	99	511	120	519	AA5:1.1.3.9	AA5_2
Bolpil_2036243_LSHT_Green_Algae.p1	Bolpil	AA5	AA5:6.3	AA5*0	25.486		AA5_2	20	283	101	307		AA5_2
Bolpil_2039994_LSHT_Green_Algae.p1	Bolpil	AA5	AA5:6.1	AA5*0	33.296	AA5:1.1.3.9	AA5_2	92	484	121	505	AA5:1.1.3.9	AA5_2
Botbra_Bobra.0014s0045.1.v2.1	Botbra	AA5	AA5:18.1	AA5*0	80.735		AA5_1	503	1531	614	1957		AA5_1
Botbra_Bobra.0014s0050.1.v2.1	Botbra	AA5	AA5:18.1	AA5*0	6.273		AA5_1	16	383	163	917		AA5_1
Botbra_Bobra.0014s0055.1.v2.1	Botbra	AA5	AA5:18.1	AA5*0	63.629		AA5_1	513	1120	362	1187		AA5_1
Botbra_Bobra.0023s0041.1.v2.1	Botbra	AA5	AA5:18.1	AA5*0	17.521		AA5_1	281	456	133	734		AA5_1
Botbra_Bobra.0034s0001.1.v2.1	Botbra	AA5	AA5:18.1	AA5*0	7.795		AA5_1	56	290	140	338		AA5_1
Botbra_Bobra.0052s0004.1.v2.1	Botbra	AA5	AA5:18.1	AA5*0	9.506		AA5_1	363	459	94	474		AA5_1
Botbra_Bobra.0052s0005.1.v2.1	Botbra	AA5	AA5:18.1	AA5*0	28.716		AA5_1	454	650	191	938		AA5_1
Botbra_Bobra.0052s0007.1.v2.1	Botbra	AA5	AA5:18.1	AA5*0	73.250		AA5_1	315	1754	433	2038		AA5_1
Botbra_Bobra.0061s0026.1.v2.1	Botbra	AA5	AA5:18.1	AA5*0	5.452		AA5_1	62	144	79	420		AA5_1
Botbra_Bobra.0061s0033.1.v2.1	Botbra	AA5	AA5:18.1	AA5*0	15.084		AA5_1	117	568	141	596		AA5_1
Botbra_Bobra.0062s0014.1.v2.1	Botbra	AA5	AA5:18.1	AA5*0	20.614		AA5_1	370	880	188	1195		AA5_1
Botbra_Bobra.0063s0093.1.v2.1	Botbra	AA5	AA5:18.1	AA5*0	10.621		AA5_1	41	217	112	222		AA5_1
Botbra_Bobra.0064s0010.1.v2.1	Botbra	AA5	AA5:18.1	AA5*0	5.520		AA5_1	54	279	95	328		AA5_1
Botbra_Bobra.0064s0012.1.v2.1	Botbra	AA5	AA5:18.1	AA5*0	8.068		AA5_1	28	259	100	308		AA5_1
Botbra_Bobra.0064s0013.1.v2.1	Botbra	AA5	AA5:18.1	AA5*0	6.356		AA5_1	30	225	79	274		AA5_1
Botbra_Bobra.0070s0034.1.v2.1	Botbra	AA5	AA5:18.1	AA5*0	8.336		AA5_1	374	562	169	843		AA5_1
Botbra_Bobra.0071s0007.1.v2.1	Botbra	AA5	AA5:18.1	AA5*0	18.493		AA5_1	49	393	182	534		AA5_1
Botbra_Bobra.0076s0053.1.v2.1	Botbra	AA5	AA5:18.1	AA5*0	7.165		AA5_1	106	769	99	803		AA5_1
Botbra_Bobra.0076s0059.1.v2.1	Botbra	AA5	AA5:18.1	AA5*0	7.107		AA5_1	87	352	188	493		AA5_1
Botbra_Bobra.0076s0061.1.v2.1	Botbra	AA5	AA5:18.1	AA5*0	11.473		AA5_1	155	601	126	757		AA5_1
Botbra_Bobra.0086s0004.1.v2.1	Botbra	AA5	AA5:18.1	AA5*0	7.063		AA5_1	131	259	118	364		AA5_1
Botbra_Bobra.0102s0015.1.v2.1	Botbra	AA5	AA5:18.1	AA5*0	12.492		AA5_1	366	888	113	1054		AA5_1
Botbra_Bobra.0102s0016.1.v2.1	Botbra	AA5	AA5:18.1	AA5*0	13.440		AA5_1	119	786	219	1137		AA5_1
Botbra_Bobra.0102s0018.1.v2.1	Botbra	AA5	AA5:18.1	AA5*0	16.134		AA5_1	117	703	188	1003		AA5_1
Botbra_Bobra.0108s0079.1.v2.1	Botbra	AA5	AA5:18.1	AA5*0	9.941		AA5_1	45	266	176	353		AA5_1
Botbra_Bobra.0115s0021.1.v2.1	Botbra	AA5	AA5:18.1	AA5*0	5.134		AA5_1	90	290	129	291		AA5_1
Botbra_Bobra.0119s0009.1.v2.1	Botbra	AA5	AA5:18.1	AA5*0	14.019		AA5_1	170	314	142	594		AA5_1
Botbra_Bobra.0125s0029.1.v2.1	Botbra	AA5	AA5:18.1	AA5*0	45.263		AA5_1	199	673	186	677		AA5_1
Botbra_Bobra.0125s0052.1.v2.1	Botbra	AA5	AA5:18.1	AA5*0	23.368		AA5_1	262	511	201	910		AA5_1
Botbra_Bobra.0128s0020.1.v2.1	Botbra	AA5	AA5:18.1	AA5*0	32.018		AA5_1	201	1258	263	1428		AA5_1
Botbra_Bobra.0155s0007.1.v2.1	Botbra	AA5	AA5:28.1	AA5*0	6.932			41	381	184	382
Botbra_Bobra.0157s0015.1.v2.1	Botbra	AA5	AA5:18.1	AA5*0	6.716		AA5_1	51	261	100	315		AA5_1
Botbra_Bobra.0159s0217.1.v2.1	Botbra	AA5	AA5:18.1	AA5*0	15.508		AA5_1	554	824	214	1128		AA5_1
Botbra_Bobra.0167s0043.1.v2.1	Botbra	AA5	AA5:18.1	AA5*0	8.737		AA5_1	177	554	164	1099		AA5_1
Botbra_Bobra.0171s0001.1.v2.1	Botbra	AA5	AA5:18.1	AA5*0	9.634		AA5_1	248	546	103	618		AA5_1
Botbra_Bobra.0172s0019.1.v2.1	Botbra	AA5	AA5:18.1	AA5*0	18.374		AA5_1	335	637	237	965		AA5_1
Botbra_Bobra.0181s0028.1.v2.1	Botbra	AA5	AA5:18.1	AA5*0	23.687		AA5_1	135	1081	227	1206		AA5_1
Botbra_Bobra.0181s0030.1.v2.1	Botbra	AA5	AA5:18.1	AA5*0	13.048		AA5_1	369	499	122	793		AA5_1
Botbra_Bobra.0183s0081.1.v2.1	Botbra	AA5	AA5:18.1	AA5*0	41.553		AA5_1	61	1728	237	1877		AA5_1
Botbra_Bobra.0187s0063.1.v2.1	Botbra	AA5	AA5:18.1	AA5*0	10.347		AA5_1	140	408	166	453		AA5_1
Botbra_Bobra.0206s0065.1.v2.1	Botbra	AA5	AA5:18.1	AA5*0	22.042		AA5_1	27	458	240	1115		AA5_1
Botbra_Bobra.0211s0023.1.v2.1	Botbra	AA5	AA5:18.1	AA5*0	15.112		AA5_1	244	467	147	746		AA5_1
Botbra_Bobra.0241s0001.1.v2.1	Botbra	AA5	AA5:18.1	AA5*0	10.517		AA5_1	431	618	167	627		AA5_1
Botbra_Bobra.0252s0052.1.v2.1	Botbra	AA5	AA5:18.1	AA5*0	6.474		AA5_1	500	944	131	973		AA5_1
Botbra_Bobra.0252s0053.1.v2.1	Botbra	AA5	AA5:18.1	AA5*0	7.128		AA5_1	121	1107	123	1451		AA5_1
Botbra_Bobra.0300s0002.1.v2.1	Botbra	AA5	AA5:18.1	AA5*0	56.849		AA5_1	160	924	535	958		AA5_1
Botbra_Bobra.0313s0011.1.v2.1	Botbra	AA5	AA5:18.1	AA5*0	30.350		AA5_1	370	819	149	1201		AA5_1
Botbra_Bobra.0323s0006.1.v2.1	Botbra	AA5	AA5:18.1	AA5*0	9.380		AA5_1	1111	2132	150	2544		AA5_1
Botbra_Bobra.0380s0003.1.v2.1	Botbra	AA5	AA5:18.1	AA5*0	24.937		AA5_1	277	454	169	527		AA5_1
Botbra_Bobra.0380s0005.1.v2.1	Botbra	AA5	AA5:18.1	AA5*0	14.958		AA5_1	264	456	139	777		AA5_1
Botbra_Bobra.0500s0001.1.v2.1	Botbra	AA5	AA5:18.1	AA5*0	5.774		AA5_1	384	720	106	1033		AA5_1
Botbra_Bobra.104_2s0029.1.v2.1	Botbra	AA5	AA5:18.1	AA5*0	14.609		AA5_1	375	856	159	886		AA5_1
Botbra_Bobra.104_2s0032.1.v2.1	Botbra	AA5	AA5:18.1	AA5*0	23.657		AA5_1	379	895	199	1178		AA5_1
Botbra_Bobra.145_2s0016.1.v2.1	Botbra	AA5	AA5:18.1	AA5*0	5.133		AA5_1	297	1227	134	1272		AA5_1
Botbra_Bobra.160_2s0058.1.v2.1	Botbra	AA5	AA5:18.1	AA5*0	85.934		AA5_1	186	732	352	741		AA5_1
Botbra_Bobra.33_2s0029.1.v2.1	Botbra	AA5	AA5:18.1	AA5*0	5.015		AA5_1	22	433	73	660		AA5_1
Botbra_Bobra.43_1s0080.1.v2.1	Botbra	AA5	AA5:18.1	AA5*0	29.112		AA5_1	126	315	170	575		AA5_1
Botbra_Bobra.43_1s0131.1.v2.1	Botbra	AA5	AA5:18.1	AA5*0	10.640		AA5_1	303	481	152	724		AA5_1
Botbra_Bobra.43_2s0097.1.v2.1	Botbra	AA5	AA5:18.1	AA5*0	20.791		AA5_1	118	476	179	599		AA5_1
Botbra_Bobra.43_2s0099.1.v2.1	Botbra	AA5	AA5:18.1	AA5*0	55.232		AA5_1	138	915	299	1074		AA5_1
Botbra_Bobra.9_2s0045.1.v2.1	Botbra	AA5	AA5:18.1	AA5*0	40.759		AA5_1	367	850	182	1122		AA5_1
Botsud_2000262_VJDZ_Green_Algae.p1	Botsud	AA5	AA5:33.1	AA5*0	6.437			170	309	22	326
Botsud_2000265_VJDZ_Green_Algae.p1	Botsud	AA5	AA5:33.1	AA5*0	9.917			87	285	30	302
Botsud_2003836_VJDZ_Green_Algae.p1	Botsud	AA5	AA5:18.1	AA5*0	22.916		AA5_1	188	743	171	743		AA5_1
Botsud_2041508_VJDZ_Green_Algae.p1	Botsud	AA5	AA5:29.1	AA5*0	178.489			74	624	365	626
Brasub_2001227_GUBD_Green_Algae.p1	Brasub	AA5	AA5:18.1	AA5*0	5.990		AA5_1	68	174	96	174		AA5_1
Brasub_2003465_GUBD_Green_Algae.p1	Brasub	AA5	AA5:18.1	AA5*0	6.126		AA5_1	120	265	115	475		AA5_1
Brasub_2005684_GUBD_Green_Algae.p1	Brasub	AA5	AA5:18.1	AA5*0	10.308		AA5_1	1	580	188	603		AA5_1
Brasub_2007534_GUBD_Green_Algae.p1	Brasub	AA5	AA5:18.1	AA5*0	10.286		AA5_1	13	253	133	271		AA5_1
Brasub_2039434_GUBD_Green_Algae.p1	Brasub	AA5	AA5:18.1	AA5*0	5.269		AA5_1	18	139	77	145		AA5_1
Bryplu_2001916_JTIG_Green_Algae.p1	Bryplu	AA5	AA5:18.1	AA5*0	8.317		AA5_1	193	276	79	387		AA5_1
Carcru_2000252_VIAU_Green_Algae.p1	Carcru	AA5	AA5:28.1	AA5*0	16.487			1	414	169	414
Carcru_2000795_VIAU_Green_Algae.p1	Carcru	AA5	AA5:28.1	AA5*0	5.777			7	414	168	414
Carcru_2002065_VIAU_Green_Algae.p1	Carcru	AA5	AA5:18.1	AA5*0	16.033		AA5_1	80	574	224	627		AA5_1
Carcru_2007098_VIAU_Green_Algae.p1	Carcru	AA5	AA5:18.1	AA5*0	5.691		AA5_1	178	481	146	481		AA5_1
Carcru_2007697_VIAU_Green_Algae.p1	Carcru	AA5	AA5:18.1	AA5*0	37.190		AA5_1	311	986	219	1170		AA5_1
Carcru_2007861_VIAU_Green_Algae.p1	Carcru	AA5	AA5:18.1	AA5*0	18.264		AA5_1	17	506	187	520		AA5_1
Carcru_2009755_VIAU_Green_Algae.p1	Carcru	AA5	AA5:18.1	AA5*0	6.928		AA5_1	1078	1359	81	1365		AA5_1
Carcru_2059709_VIAU_Green_Algae.p1	Carcru	AA5	AA5:18.1	AA5*0	9.165		AA5_1	1	222	112	271		AA5_1
Carcru_2060799_VIAU_Green_Algae.p1	Carcru	AA5	AA5:18.1	AA5*0	5.464		AA5_1	78	438	95	449		AA5_1
Carcru_2060864_VIAU_Green_Algae.p1	Carcru	AA5	AA5:18.1	AA5*0	28.399		AA5_1	1	462	178	465		AA5_1
Carcru_2062899_VIAU_Green_Algae.p1	Carcru	AA5	AA5:28.1	AA5*0	7.854			485	610	111	610
Chaorb_2000396_BAZF_Green_Algae.p1	Chaorb	AA5	AA5:28.1	AA5*0	7.073			1	362	142	362
Chaorb_2000794_BAZF_Green_Algae.p2	Chaorb	AA5	AA5:18.1	AA5*0	70.557		AA5_1	46	320	241	320		AA5_1
Chaorb_2004843_BAZF_Green_Algae.p1	Chaorb	AA5	AA5:18.1	AA5*0	5.933		AA5_1	14	328	98	603		AA5_1
Chaorb_2005509_BAZF_Green_Algae.p1	Chaorb	AA5	AA5:18.1	AA5*0	14.108		AA5_1	1	96	93	410		AA5_1
Chaorb_2006204_BAZF_Green_Algae.p1	Chaorb	AA5	AA5:28.1	AA5*0	16.634			42	444	178	444
Chaorb_2006914_BAZF_Green_Algae.p1	Chaorb	AA5	AA5:18.1	AA5*0	7.355		AA5_1	130	243	111	244		AA5_1
Chaorb_2007086_BAZF_Green_Algae.p1	Chaorb	AA5	AA5:18.1	AA5*0	28.357		AA5_1	204	780	188	780		AA5_1
Chaorb_2007477_BAZF_Green_Algae.p1	Chaorb	AA5	AA5:18.1	AA5*0	15.177		AA5_1	41	183	109	382		AA5_1
Chaorb_2007478_BAZF_Green_Algae.p1	Chaorb	AA5	AA5:18.1	AA5*0	79.563		AA5_1	41	283	214	421		AA5_1
Chaorb_2012974_BAZF_Green_Algae.p1	Chaorb	AA5	AA5:28.1	AA5*0	22.048			185	416	162	416
Chaorb_2013537_BAZF_Green_Algae.p1	Chaorb	AA5	AA5:18.1	AA5*0	6.370		AA5_1	294	386	87	386		AA5_1
Chaorb_2015284_BAZF_Green_Algae.p1	Chaorb	AA5	AA5:28.1	AA5*0	37.970			197	804	235	804
Chaorb_2015898_BAZF_Green_Algae.p1	Chaorb	AA5	AA5:18.1	AA5*0	8.527		AA5_1	10	142	101	413		AA5_1
Chaorb_2069111_BAZF_Green_Algae.p1	Chaorb	AA5	AA5:28.1	AA5*0	5.087			276	339	63	339
Chaorb_2070405_BAZF_Green_Algae.p1	Chaorb	AA5	AA5:33.1	AA5*0	10.259			61	483	34	497
Chaorb_2072668_BAZF_Green_Algae.p1	Chaorb	AA5	AA5:18.1	AA5*0	5.899		AA5_1	199	1164	121	1284		AA5_1
Chlbil_3010658_SRGS_Green_Algae_2_samples_combined.p1	Chlbil	AA5	AA5:18.1	AA5*0	13.872		AA5_1	23	522	188	532		AA5_1
Chlbil_3142635_SRGS_Green_Algae_2_samples_combined.p1	Chlbil	AA5	AA5:18.1	AA5*0	10.490		AA5_1	19	420	151	435		AA5_1
Chlcri_2047018_BCYF_Green_Algae.p1	Chlcri	AA5	AA5:18.1	AA5*0	6.020		AA5_1	1	980	95	1204		AA5_1
Chlmic_2036717_QRTH_Green_Algae.p1	Chlmic	AA5	AA5:18.1	AA5*0	12.167		AA5_1	3	250	136	250		AA5_1
Chlmin_2001594_MWAN_Green_Algae.p1	Chlmin	AA5	AA5:29.1	AA5*0	192.593			89	567	353	572
Chlmoe_2034278_JRGZ_Green_Algae.p1	Chlmoe	AA5	AA5:18.1	AA5*0	7.257		AA5_1	44	363	114	368		AA5_1
Chlnoc_2000697_VALZ_Green_Algae.p1	Chlnoc	AA5	AA5:28.1	AA5*0	7.039			74	385	105	507
Chlnoc_2000698_VALZ_Green_Algae.p1	Chlnoc	AA5	AA5:28.1	AA5*0	7.039			87	398	105	520
Chlnoc_2054379_VALZ_Green_Algae.p1	Chlnoc	AA5	AA5:18.1	AA5*0	16.752		AA5_1	2	527	197	537		AA5_1
Chlole_2000579_PRIQ_Green_Algae.p1	Chlole	AA5	AA5:18.1	AA5*0	8.789		AA5_1	1	108	85	470		AA5_1
Chlole_2051853_PRIQ_Green_Algae.p1	Chlole	AA5	AA5:18.1	AA5*0	42.408		AA5_1	77	690	252	711		AA5_1
Chlrei_Cre09.g389050.t1.1.v5.5	Chlrei	AA5	AA5:28.1	AA5*0	191.208			65	1178	512	2086
Chlrei_Cre01.g001300.t1.1.v5.5	Chlrei	AA5	AA5:18.1	AA5*0	11.679		AA5_1	464	1022	137	5210		AA5_1
Chlrei_Cre01.g002787.t1.1.v5.5	Chlrei	AA5	AA5:18.1	AA5*0	27.627		AA5_1	1468	2210	223	4346		AA5_1
Chlrei_Cre01.g010201.t1.1.v5.5	Chlrei	AA5	AA5:28.1	AA5*0	225.353			192	860	541	1164
Chlrei_Cre01.g042100.t1.2.v5.5	Chlrei	AA5	AA5:28.1	AA5*0	52.398			147	616	324	2629
Chlrei_Cre01.g042352.t1.1.v5.5	Chlrei	AA5	AA5:28.1	AA5*0	2978.223			1093	4911	2234	4950
Chlrei_Cre01.g042502.t1.1.v5.5	Chlrei	AA5	AA5:28.1	AA5*0	915.306			1040	3830	1377	3850
Chlrei_Cre01.g047265.t1.1.v5.5	Chlrei	AA5	AA5:18.1	AA5*0	198.377		AA5_1	66	1084	493	1294		AA5_1
Chlrei_Cre01.g049200.t1.1.v5.5	Chlrei	AA5	AA5:18.1	AA5*0	48.146		AA5_1	4	689	261	1214		AA5_1
Chlrei_Cre01.g049826.t1.1.v5.5	Chlrei	AA5	AA5:28.1	AA5*0	392.821			306	2451	933	2645
Chlrei_Cre01.g052750.t1.1.v5.5	Chlrei	AA5	AA5:28.1	AA5*0	6.809			774	916	111	4130
Chlrei_Cre02.g075950.t1.1.v5.5	Chlrei	AA5	AA5:28.1	AA5*0	101.784			234	681	370	2343
Chlrei_Cre02.g076950.t1.1.v5.5	Chlrei	AA5	AA5:28.1	AA5*0	9.147			536	715	101	1355
Chlrei_Cre02.g078804.t1.1.v5.5	Chlrei	AA5	AA5:18.1	AA5*0	17.055		AA5_1	228	328	97	488		AA5_1
Chlrei_Cre02.g079351.t1.1.v5.5	Chlrei	AA5	AA5:28.1	AA5*0	1514.190			29	2398	1683	3596
Chlrei_Cre02.g079926.t1.1.v5.5	Chlrei	AA5	AA5:28.1	AA5*0	299.613			220	1295	687	1831
Chlrei_Cre02.g083180.t1.1.v5.5	Chlrei	AA5	AA5:28.1	AA5*0	34.491			319	1565	443	1766
Chlrei_Cre02.g089650.t1.1.v5.5	Chlrei	AA5	AA5:18.1	AA5*0	8.148		AA5_1	245	452	127	1433		AA5_1
Chlrei_Cre02.g095150.t1.2.v5.5	Chlrei	AA5	AA5:18.1	AA5*0	8.733		AA5_1	327	940	159	1094		AA5_1
Chlrei_Cre02.g102050.t1.1.v5.5	Chlrei	AA5	AA5:18.1	AA5*0	5.144		AA5_1	308	665	117	883		AA5_1
Chlrei_Cre02.g116100.t1.1.v5.5	Chlrei	AA5	AA5:28.1	AA5*0	143.318			294	1371	493	3027
Chlrei_Cre02.g118650.t1.1.v5.5	Chlrei	AA5	AA5:18.1	AA5*0	23.516		AA5_1	283	1022	190	1384		AA5_1
Chlrei_Cre02.g142601.t1.1.v5.5	Chlrei	AA5	AA5:28.1	AA5*0	1437.087			348	2803	1484	2829
Chlrei_Cre02.g142602.t1.1.v5.5	Chlrei	AA5	AA5:28.1	AA5*0	6527.100			211	4441	2986	4467
Chlrei_Cre02.g142650.t1.1.v5.5	Chlrei	AA5	AA5:28.1	AA5*0	9.786			307	724	134	962
Chlrei_Cre03.g146727.t1.1.v5.5	Chlrei	AA5	AA5:28.1	AA5*0	699.691			104	1693	787	1696
Chlrei_Cre03.g146747.t1.1.v5.5	Chlrei	AA5	AA5:28.1	AA5*0	643.872			134	943	657	956
Chlrei_Cre03.g150251.t1.1.v5.5	Chlrei	AA5	AA5:18.1	AA5*0	41.180		AA5_1	317	1364	354	1527		AA5_1
Chlrei_Cre03.g155750.t1.1.v5.5	Chlrei	AA5	AA5:28.1	AA5*0	31.454			260	476	156	629
Chlrei_Cre03.g156200.t1.1.v5.5	Chlrei	AA5	AA5:18.1	AA5*0	6.894		AA5_1	30	246	91	597		AA5_1
Chlrei_Cre03.g167756.t1.1.v5.5	Chlrei	AA5	AA5:28.1	AA5*0	34.049			92	298	189	316
Chlrei_Cre03.g174100.t1.1.v5.5	Chlrei	AA5	AA5:28.1	AA5*0	36.111			68	428	253	4881
Chlrei_Cre03.g175351.t1.1.v5.5	Chlrei	AA5	AA5:18.1	AA5*0	5.109		AA5_1	144	409	100	485		AA5_1
Chlrei_Cre03.g175926.t1.1.v5.5	Chlrei	AA5	AA5:28.1	AA5*0	192.859			217	1618	602	2870
Chlrei_Cre03.g184950.t1.1.v5.5	Chlrei	AA5	AA5:28.1	AA5*0	5.057			310	568	101	601
Chlrei_Cre03.g185400.t1.1.v5.5	Chlrei	AA5	AA5:28.1	AA5*0	7.753			456	579	104	628
Chlrei_Cre03.g185400.t1.1.v5.5	Chlrei	AA5	AA5:28.1	AA5*0	6.020			40	138	85	628
Chlrei_Cre03.g191776.t1.1.v5.5	Chlrei	AA5	AA5:28.1	AA5*0	368.595			221	1064	695	1082
Chlrei_Cre03.g192201.t1.1.v5.5	Chlrei	AA5	AA5:18.1	AA5*0	25.933		AA5_1	74	516	163	700		AA5_1
Chlrei_Cre03.g192250.t1.1.v5.5	Chlrei	AA5	AA5:18.1	AA5*0	253.565		AA5_1	755	3138	898	3296		AA5_1
Chlrei_Cre03.g201950.t1.2.v5.5	Chlrei	AA5	AA5:28.1	AA5*0	14.100			468	643	141	657
Chlrei_Cre04.g216050.t1.1.v5.5	Chlrei	AA5	AA5:18.1	AA5*0	12.290		AA5_1	45	647	232	3723		AA5_1
Chlrei_Cre04.g216050.t1.1.v5.5	Chlrei	AA5	AA5:18.1	AA5*0	5.085		AA5_1	3325	3441	88	3723		AA5_1
Chlrei_Cre04.g216737.t1.1.v5.5	Chlrei	AA5	AA5:18.1	AA5*0	7.159		AA5_1	418	788	88	1087		AA5_1
Chlrei_Cre04.g222402.t1.1.v5.5	Chlrei	AA5	AA5:28.1	AA5*0	33.404			27	1524	270	1665
Chlrei_Cre05.g233304.t1.1.v5.5	Chlrei	AA5	AA5:28.1	AA5*0	5.484			433	786	100	827
Chlrei_Cre05.g238687.t1.1.v5.5	Chlrei	AA5	AA5:18.1	AA5*0	20.903		AA5_1	191	459	103	768		AA5_1
Chlrei_Cre05.g244701.t1.1.v5.5	Chlrei	AA5	AA5:18.1	AA5*0	9.809		AA5_1	1335	1957	149	2762		AA5_1
Chlrei_Cre05.g244701.t1.1.v5.5	Chlrei	AA5	AA5:18.1	AA5*0	8.659		AA5_1	534	1009	133	2762		AA5_1
Chlrei_Cre05.g245352.t1.1.v5.5	Chlrei	AA5	AA5:28.1	AA5*0	24.408			1894	2169	189	5226
Chlrei_Cre06.g252913.t1.1.v5.5	Chlrei	AA5	AA5:28.1	AA5*0	12.716			90	255	136	346
Chlrei_Cre06.g254100.t1.1.v5.5	Chlrei	AA5	AA5:18.1	AA5*0	19.579		AA5_1	260	695	159	709		AA5_1
Chlrei_Cre06.g254917.t1.1.v5.5	Chlrei	AA5	AA5:28.1	AA5*0	276.700			614	1564	669	3884
Chlrei_Cre06.g258800.t1.1.v5.5	Chlrei	AA5	AA5:18.1	AA5*0	31.014		AA5_1	321	1068	201	1259		AA5_1
Chlrei_Cre06.g258950.t1.1.v5.5	Chlrei	AA5	AA5:18.1	AA5*0	12.907		AA5_1	340	867	172	925		AA5_1
Chlrei_Cre06.g261123.t1.2.v5.5	Chlrei	AA5	AA5:28.1	AA5*0	13.869			125	245	115	383
Chlrei_Cre06.g278152.t1.1.v5.5	Chlrei	AA5	AA5:18.1	AA5*0	26.420		AA5_1	715	1025	254	1036		AA5_1
Chlrei_Cre06.g278158.t1.1.v5.5	Chlrei	AA5	AA5:18.1	AA5*0	20.608		AA5_1	99	369	187	560		AA5_1
Chlrei_Cre06.g279700.t1.1.v5.5	Chlrei	AA5	AA5:28.1	AA5*0	12.723			1050	1177	120	3831
Chlrei_Cre06.g279700.t1.1.v5.5	Chlrei	AA5	AA5:28.1	AA5*0	12.723			2306	2433	120	3831
Chlrei_Cre06.g290550.t1.1.v5.5	Chlrei	AA5	AA5:18.1	AA5*0	69.512		AA5_1	334	2092	420	2250		AA5_1
Chlrei_Cre06.g290676.t1.1.v5.5	Chlrei	AA5	AA5:28.1	AA5*0	5146.874			731	5040	2864	5232
Chlrei_Cre06.g290676.t1.1.v5.5	Chlrei	AA5	AA5:18.1	AA5*0	14.322		AA5_1	20	287	191	5232		AA5_1
Chlrei_Cre06.g292249.t1.1.v5.5	Chlrei	AA5	AA5:28.1	AA5*0	710.049			427	3453	1087	3655
Chlrei_Cre06.g294250.t1.2.v5.5	Chlrei	AA5	AA5:28.1	AA5*0	18.593			69	924	201	1115
Chlrei_Cre06.g294350.t1.2.v5.5	Chlrei	AA5	AA5:18.1	AA5*0	487.252		AA5_1	112	2544	904	2556		AA5_1
Chlrei_Cre06.g303200.t1.1.v5.5	Chlrei	AA5	AA5:28.1	AA5*0	46.783			391	717	231	2574
Chlrei_Cre06.g309951.t1.1.v5.5	Chlrei	AA5	AA5:28.1	AA5*0	102.466			15	443	354	7988
Chlrei_Cre07.g319452.t1.1.v5.5	Chlrei	AA5	AA5:28.1	AA5*0	100.481			268	834	354	1011
Chlrei_Cre07.g325812.t1.1.v5.5	Chlrei	AA5	AA5:28.1	AA5*0	41.071			27	785	311	826
Chlrei_Cre07.g327950.t1.1.v5.5	Chlrei	AA5	AA5:28.1	AA5*0	23.093			281	799	263	2480
Chlrei_Cre07.g327950.t1.1.v5.5	Chlrei	AA5	AA5:28.1	AA5*0	13.182			1416	1587	138	2480
Chlrei_Cre07.g332901.t1.1.v5.5	Chlrei	AA5	AA5:18.1	AA5*0	42.251		AA5_1	623	1281	268	1428		AA5_1
Chlrei_Cre07.g335226.t1.1.v5.5	Chlrei	AA5	AA5:28.1	AA5*0	363.150			105	882	656	990
Chlrei_Cre07.g335250.t1.2.v5.5	Chlrei	AA5	AA5:28.1	AA5*0	13.959			2	275	201	1129
Chlrei_Cre07.g344000.t1.1.v5.5	Chlrei	AA5	AA5:18.1	AA5*0	10.485		AA5_1	39	168	98	473		AA5_1
Chlrei_Cre07.g346698.t1.1.v5.5	Chlrei	AA5	AA5:18.1	AA5*0	370.576		AA5_1	279	1225	716	1231		AA5_1
Chlrei_Cre08.g358560.t1.1.v5.5	Chlrei	AA5	AA5:28.1	AA5*0	6.810			190	501	100	910
Chlrei_Cre08.g360001.t1.1.v5.5	Chlrei	AA5	AA5:28.1	AA5*0	2635.896			304	5889	2845	6907
Chlrei_Cre08.g362950.t1.1.v5.5	Chlrei	AA5	AA5:28.1	AA5*0	6.869			445	864	199	864
Chlrei_Cre08.g364151.t1.1.v5.5	Chlrei	AA5	AA5:18.1	AA5*0	1422.726		AA5_1	173	3469	1825	3734		AA5_1
Chlrei_Cre08.g364751.t1.1.v5.5	Chlrei	AA5	AA5:28.1	AA5*0	529.454			125	3465	1274	3975
Chlrei_Cre08.g364775.t1.2.v5.5	Chlrei	AA5	AA5:28.1	AA5*0	20.129			94	831	273	1341
Chlrei_Cre08.g364931.t1.1.v5.5	Chlrei	AA5	AA5:28.1	AA5*0	5.411			18	320	102	541
Chlrei_Cre08.g364950.t2.1.v5.5	Chlrei	AA5	AA5:28.1	AA5*0	5.411			50	352	102	573
Chlrei_Cre08.g366450.t1.2.v5.5	Chlrei	AA5	AA5:28.1	AA5*0	19.189			178	378	164	692
Chlrei_Cre08.g366500.t1.2.v5.5	Chlrei	AA5	AA5:28.1	AA5*0	9.048			178	318	114	632
Chlrei_Cre08.g373726.t1.1.v5.5	Chlrei	AA5	AA5:28.1	AA5*0	90.926			3	815	447	1861
Chlrei_Cre08.g373878.t1.1.v5.5	Chlrei	AA5	AA5:28.1	AA5*0	5.711			662	1001	87	1173
Chlrei_Cre08.g374750.t1.1.v5.5	Chlrei	AA5	AA5:18.1	AA5*0	71.445		AA5_1	470	847	272	1481		AA5_1
Chlrei_Cre08.g378417.t1.1.v5.5	Chlrei	AA5	AA5:28.1	AA5*0	17.585			175	369	157	407
Chlrei_Cre08.g385550.t1.1.v5.5	Chlrei	AA5	AA5:18.1	AA5*0	27.124		AA5_1	352	777	205	787		AA5_1
Chlrei_Cre09.g388351.t1.1.v5.5	Chlrei	AA5	AA5:28.1	AA5*0	35.821			178	351	164	527
Chlrei_Cre09.g388353.t1.1.v5.5	Chlrei	AA5	AA5:18.1	AA5*0	63.369		AA5_1	178	400	214	576		AA5_1
Chlrei_Cre09.g388355.t1.1.v5.5	Chlrei	AA5	AA5:18.1	AA5*0	63.369		AA5_1	175	397	214	573		AA5_1
Chlrei_Cre09.g391350.t1.2.v5.5	Chlrei	AA5	AA5:28.1	AA5*0	8.778			187	321	109	507
Chlrei_Cre09.g391352.t1.1.v5.5	Chlrei	AA5	AA5:28.1	AA5*0	84.679			44	560	338	911
Chlrei_Cre09.g391615.t1.1.v5.5	Chlrei	AA5	AA5:28.1	AA5*0	9.980			98	245	128	294
Chlrei_Cre09.g393247.t1.1.v5.5	Chlrei	AA5	AA5:18.1	AA5*0	29.389		AA5_1	368	872	235	1287		AA5_1
Chlrei_Cre09.g394991.t1.1.v5.5	Chlrei	AA5	AA5:28.1	AA5*0	84.464			509	1119	428	1398
Chlrei_Cre09.g395251.t1.1.v5.5	Chlrei	AA5	AA5:18.1	AA5*0	12.756		AA5_1	401	541	121	952		AA5_1
Chlrei_Cre09.g395510.t1.1.v5.5	Chlrei	AA5	AA5:18.1	AA5*0	33.106		AA5_1	4	1172	291	1383		AA5_1
Chlrei_Cre09.g396750.t1.1.v5.5	Chlrei	AA5	AA5:28.1	AA5*0	17.729			539	1236	182	1465
Chlrei_Cre09.g396772.t1.1.v5.5	Chlrei	AA5	AA5:18.1	AA5*0	388.683		AA5_1	514	1034	489	1035		AA5_1
Chlrei_Cre09.g398900.t1.1.v5.5	Chlrei	AA5	AA5:28.1	AA5*0	51.354			40	381	287	555
Chlrei_Cre09.g402256.t1.1.v5.5	Chlrei	AA5	AA5:28.1	AA5*0	5.216			922	1107	110	1762
Chlrei_Cre09.g402402.t1.1.v5.5	Chlrei	AA5	AA5:18.1	AA5*0	6.557		AA5_1	121	251	103	262		AA5_1
Chlrei_Cre09.g403600.t1.1.v5.5	Chlrei	AA5	AA5:18.1	AA5*0	8.439		AA5_1	576	723	125	1677		AA5_1
Chlrei_Cre09.g404201.t1.1.v5.5	Chlrei	AA5	AA5:28.1	AA5*0	370.407			194	1010	609	1339
Chlrei_Cre09.g404250.t1.1.v5.5	Chlrei	AA5	AA5:28.1	AA5*0	6.068			524	903	101	3235
Chlrei_Cre09.g406700.t1.1.v5.5	Chlrei	AA5	AA5:28.1	AA5*0	6.192			1696	1871	118	1890
Chlrei_Cre09.g411751.t1.1.v5.5	Chlrei	AA5	AA5:18.1	AA5*0	5.783		AA5_1	50	203	126	509		AA5_1
Chlrei_Cre10.g417600.t1.1.v5.5	Chlrei	AA5	AA5:18.1	AA5*0	27.094		AA5_1	83	615	268	713		AA5_1
Chlrei_Cre10.g426650.t1.1.v5.5	Chlrei	AA5	AA5:28.1	AA5*0	8.862			177	274	92	375
Chlrei_Cre10.g432600.t1.1.v5.5	Chlrei	AA5	AA5:18.1	AA5*0	91.593		AA5_1	858	1803	412	1933		AA5_1
Chlrei_Cre10.g436800.t2.1.v5.5	Chlrei	AA5	AA5:28.1	AA5*0	291.272			4271	5102	654	5102
Chlrei_Cre10.g448900.t1.1.v5.5	Chlrei	AA5	AA5:18.1	AA5*0	7.729		AA5_1	211	419	116	511		AA5_1
Chlrei_Cre10.g451600.t1.1.v5.5	Chlrei	AA5	AA5:28.1	AA5*0	34.355			1422	1739	218	7652
Chlrei_Cre11.g467530.t1.1.v5.5	Chlrei	AA5	AA5:18.1	AA5*0	16.467		AA5_1	123	999	166	1138		AA5_1
Chlrei_Cre11.g467540.t1.1.v5.5	Chlrei	AA5	AA5:18.1	AA5*0	281.774		AA5_1	44	658	460	675		AA5_1
Chlrei_Cre11.g467653.t1.1.v5.5	Chlrei	AA5	AA5:18.1	AA5*0	14.312		AA5_1	258	1094	183	1125		AA5_1
Chlrei_Cre11.g467665.t1.1.v5.5	Chlrei	AA5	AA5:28.1	AA5*0	20.142			4607	4896	179	8234
Chlrei_Cre11.g468362.t1.1.v5.5	Chlrei	AA5	AA5:28.1	AA5*0	10.335			296	575	146	587
Chlrei_Cre11.g479416.t1.1.v5.5	Chlrei	AA5	AA5:18.1	AA5*0	538.295		AA5_1	95	1954	1346	2995		AA5_1
Chlrei_Cre11.g480400.t1.1.v5.5	Chlrei	AA5	AA5:28.1	AA5*0	37.523			220	1132	271	2100
Chlrei_Cre11.g480451.t1.1.v5.5	Chlrei	AA5	AA5:28.1	AA5*0	1894.658			228	3051	1550	3208
Chlrei_Cre11.g481375.t1.1.v5.5	Chlrei	AA5	AA5:28.1	AA5*0	410.441			80	1507	783	1535
Chlrei_Cre11.g482952.t1.1.v5.5	Chlrei	AA5	AA5:28.1	AA5*0	536.271			272	1210	811	2349
Chlrei_Cre11.g483250.t1.1.v5.5	Chlrei	AA5	AA5:18.1	AA5*0	86.019		AA5_1	236	607	330	787		AA5_1
Chlrei_Cre11.g483351.t1.1.v5.5	Chlrei	AA5	AA5:28.1	AA5*0	126.269			249	778	428	964
Chlrei_Cre12.g487950.t1.1.v5.5	Chlrei	AA5	AA5:28.1	AA5*0	63.065			2094	2605	294	2607
Chlrei_Cre12.g491952.t1.1.v5.5	Chlrei	AA5	AA5:28.1	AA5*0	54.556			379	2353	343	2674
Chlrei_Cre12.g492954.t1.1.v5.5	Chlrei	AA5	AA5:28.1	AA5*0	6.845			194	846	116	990
Chlrei_Cre12.g495959.t1.1.v5.5	Chlrei	AA5	AA5:28.1	AA5*0	21.436			138	1520	206	1733
Chlrei_Cre12.g513400.t1.1.v5.5	Chlrei	AA5	AA5:28.1	AA5*0	81.471			3420	3732	288	3761
Chlrei_Cre12.g551552.t1.1.v5.5	Chlrei	AA5	AA5:18.1	AA5*0	14.429		AA5_1	22	525	129	713		AA5_1
Chlrei_Cre12.g551977.t1.1.v5.5	Chlrei	AA5	AA5:18.1	AA5*0	11.861		AA5_1	165	279	101	516		AA5_1
Chlrei_Cre13.g564200.t1.2.v5.5	Chlrei	AA5	AA5:28.1	AA5*0	17.080			794	952	147	1242
Chlrei_Cre13.g577352.t1.1.v5.5	Chlrei	AA5	AA5:28.1	AA5*0	48.292			829	1231	222	1765
Chlrei_Cre13.g584450.t1.1.v5.5	Chlrei	AA5	AA5:28.1	AA5*0	2287.655			1975	7603	1837	9388
Chlrei_Cre13.g584450.t1.1.v5.5	Chlrei	AA5	AA5:28.1	AA5*0	10.738			444	583	119	9388
Chlrei_Cre13.g584450.t1.1.v5.5	Chlrei	AA5	AA5:28.1	AA5*0	8.501			963	1089	108	9388
Chlrei_Cre13.g584450.t1.1.v5.5	Chlrei	AA5	AA5:28.1	AA5*0	8.501			1469	1595	108	9388
Chlrei_Cre13.g604250.t1.1.v5.5	Chlrei	AA5	AA5:18.1	AA5*0	75.731		AA5_1	33	1651	465	1801		AA5_1
Chlrei_Cre13.g607800.t1.1.v5.5	Chlrei	AA5	AA5:28.1	AA5*0	11.231			314	728	180	1516
Chlrei_Cre14.g609750.t1.1.v5.5	Chlrei	AA5	AA5:28.1	AA5*0	6.778			220	630	112	661
Chlrei_Cre14.g609900.t1.1.v5.5	Chlrei	AA5	AA5:18.1	AA5*0	8.982		AA5_1	210	621	95	833		AA5_1
Chlrei_Cre14.g612633.t1.1.v5.5	Chlrei	AA5	AA5:28.1	AA5*0	8702.777			1961	10238	3960	10698
Chlrei_Cre14.g612633.t1.1.v5.5	Chlrei	AA5	AA5:28.1	AA5*0	362.953			224	1645	685	10698
Chlrei_Cre14.g613050.t1.1.v5.5	Chlrei	AA5	AA5:28.1	AA5*0	52.128			183	410	214	772
Chlrei_Cre14.g621700.t1.1.v5.5	Chlrei	AA5	AA5:28.1	AA5*0	8.093			563	780	101	809
Chlrei_Cre14.g625600.t1.1.v5.5	Chlrei	AA5	AA5:28.1	AA5*0	40.397			104	452	277	1876
Chlrei_Cre14.g631150.t1.1.v5.5	Chlrei	AA5	AA5:18.1	AA5*0	16.760		AA5_1	1038	1151	112	1740		AA5_1
Chlrei_Cre15.g637552.t2.1.v5.5	Chlrei	AA5	AA5:28.1	AA5*0	198.496			150	790	515	1141
Chlrei_Cre15.g637602.t1.1.v5.5	Chlrei	AA5	AA5:28.1	AA5*0	100.078			152	595	360	946
Chlrei_Cre16.g648451.t1.1.v5.5	Chlrei	AA5	AA5:18.1	AA5*0	51.577		AA5_1	102	1909	487	2141		AA5_1
Chlrei_Cre16.g654600.t1.1.v5.5	Chlrei	AA5	AA5:18.1	AA5*0	32.567		AA5_1	272	411	138	3188		AA5_1
Chlrei_Cre16.g654600.t1.1.v5.5	Chlrei	AA5	AA5:18.1	AA5*0	9.440		AA5_1	1354	2524	175	3188		AA5_1
Chlrei_Cre16.g654700.t1.1.v5.5	Chlrei	AA5	AA5:18.1	AA5*0	13.804		AA5_1	1995	2625	179	3003		AA5_1
Chlrei_Cre16.g660601.t1.1.v5.5	Chlrei	AA5	AA5:28.1	AA5*0	431.909			45	1845	897	2018
Chlrei_Cre16.g680790.t1.1.v5.5	Chlrei	AA5	AA5:18.1	AA5*0	35.466		AA5_1	331	963	253	1253		AA5_1
Chlrei_Cre16.g682550.t1.1.v5.5	Chlrei	AA5	AA5:28.1	AA5*0	6.770			3521	3655	112	7305
Chlrei_Cre16.g689851.t1.1.v5.5	Chlrei	AA5	AA5:28.1	AA5*0	18.397			22	1487	223	1831
Chlrei_Cre16.g693500.t1.1.v5.5	Chlrei	AA5	AA5:18.1	AA5*0	11.168		AA5_1	250	399	144	421		AA5_1
Chlrei_Cre16.g693601.t1.1.v5.5	Chlrei	AA5	AA5:18.1	AA5*0	5.689		AA5_1	243	370	120	393		AA5_1
Chlrei_Cre16.g693950.t1.1.v5.5	Chlrei	AA5	AA5:28.1	AA5*0	12.563			263	923	177	927
Chlrei_Cre16.g694403.t1.1.v5.5	Chlrei	AA5	AA5:28.1	AA5*0	13.969			111	299	144	357
Chlrei_Cre17.g700700.t1.1.v5.5	Chlrei	AA5	AA5:28.1	AA5*0	7.546			1814	1949	116	3684
Chlrei_Cre17.g705200.t1.1.v5.5	Chlrei	AA5	AA5:28.1	AA5*0	39.649			800	1540	261	1609
Chlrei_Cre17.g706000.t1.1.v5.5	Chlrei	AA5	AA5:28.1	AA5*0	15.284			101	612	177	776
Chlrei_Cre17.g706050.t1.1.v5.5	Chlrei	AA5	AA5:18.1	AA5*0	27.923		AA5_1	4550	4742	171	4812		AA5_1
Chlrei_Cre17.g708901.t1.1.v5.5	Chlrei	AA5	AA5:28.1	AA5*0	12.172			250	399	125	855
Chlrei_Cre17.g708950.t1.1.v5.5	Chlrei	AA5	AA5:28.1	AA5*0	12.750			231	385	128	910
Chlrei_Cre17.g710300.t1.1.v5.5	Chlrei	AA5	AA5:28.1	AA5*0	56.414			217	588	219	763
Chlrei_Cre17.g719325.t1.1.v5.5	Chlrei	AA5	AA5:28.1	AA5*0	1197.082			748	2080	1172	2996
Chlrei_Cre17.g720150.t1.1.v5.5	Chlrei	AA5	AA5:18.1	AA5*0	8.610		AA5_1	277	1267	174	1412		AA5_1
Chlrei_Cre17.g727801.t1.1.v5.5	Chlrei	AA5	AA5:28.1	AA5*0	120.676			456	1339	531	1825
Chlrei_Cre17.g729101.t1.1.v5.5	Chlrei	AA5	AA5:18.1	AA5*0	101.596		AA5_1	311	711	359	878		AA5_1
Chlrei_Cre17.g732500.t1.1.v5.5	Chlrei	AA5	AA5:28.1	AA5*0	101.315			185	642	374	2370
Chlrei_Cre17.g732533.t1.1.v5.5	Chlrei	AA5	AA5:18.1	AA5*0	190.333		AA5_1	253	1206	368	1345		AA5_1
Chlrei_Cre17.g732566.t1.1.v5.5	Chlrei	AA5	AA5:28.1	AA5*0	110.322			68	883	398	1040
Chlrei_Cre17.g733100.t1.1.v5.5	Chlrei	AA5	AA5:28.1	AA5*0	9.629			201	467	127	1926
Chlrei_Cre17.g736100.t1.1.v5.5	Chlrei	AA5	AA5:18.1	AA5*0	22.293		AA5_1	1202	2148	184	3618		AA5_1
Chlrei_Cre17.g736437.t1.1.v5.5	Chlrei	AA5	AA5:28.1	AA5*0	323.090			229	1357	751	2640
Chlrei_Cre17.g736474.t1.1.v5.5	Chlrei	AA5	AA5:28.1	AA5*0	397.585			291	1114	695	2586
Chlrei_Cre17.g736800.t1.1.v5.5	Chlrei	AA5	AA5:28.1	AA5*0	28.407			221	565	190	1734
Chlrei_Cre17.g737350.t1.1.v5.5	Chlrei	AA5	AA5:18.1	AA5*0	8.300		AA5_1	106	1053	163	1078		AA5_1
Chlrei_Cre17.g737400.t1.1.v5.5	Chlrei	AA5	AA5:28.1	AA5*0	38.688			419	1029	289	1606
Chlrei_Cre17.g737525.t1.1.v5.5	Chlrei	AA5	AA5:28.1	AA5*0	1609.521			957	3735	1568	3760
Chlrei_Cre17.g737702.t1.1.v5.5	Chlrei	AA5	AA5:28.1	AA5*0	68.973			963	2215	330	2232
Chlrei_Cre17.g740050.t1.1.v5.5	Chlrei	AA5	AA5:28.1	AA5*0	18.047			1059	1199	138	1484
Chlrei_Cre17.g741150.t1.1.v5.5	Chlrei	AA5	AA5:28.1	AA5*0	222.443			668	1306	531	3540
Chlrei_Cre17.g741150.t1.1.v5.5	Chlrei	AA5	AA5:28.1	AA5*0	19.808			2251	2455	175	3540
Chlrei_Cre12.g552300.t1.2.v5.5	Chlrei	AA5	AA5:28.1	AA5*0	15.535			209	399	187	701
Chlrei_Cre09.g400850.t1.1.v5.5	Chlrei	AA5	AA5:28.1	AA5*0	91.367			5110	5957	412	8145
Chlrei_Cre09.g394200.t1.1.v5.5	Chlrei	AA5	AA5:18.1	AA5*0	6.904		AA5_1	218	535	94	1496		AA5_1
Chlrei_Cre07.g321400.t1.1.v5.5	Chlrei	AA5	AA5:28.1	AA5*0	249.293			62	1031	431	1914
Chlrei_Cre02.g090050.t1.1.v5.5	Chlrei	AA5	AA5:18.1	AA5*0	29.158		AA5_1	73	301	185	856		AA5_1
Chlrei_Cre09.g393450.t1.1.v5.5	Chlrei	AA5	AA5:18.1	AA5*0	7.257		AA5_1	218	543	90	1520		AA5_1
Chlrei_Cre11.g481750.t1.2.v5.5	Chlrei	AA5	AA5:18.1	AA5*0	8.302		AA5_1	220	315	81	472		AA5_1
Chlrei_Cre05.g243450.t2.1.v5.5	Chlrei	AA5	AA5:18.1	AA5*0	71.710		AA5_1	155	955	333	967		AA5_1
Chlrei_Cre03.g146767.t1.1.v5.5	Chlrei	AA5	AA5:28.1	AA5*0	225.536			105	650	374	654
Chlrei_Cre03.g152050.t1.2.v5.5	Chlrei	AA5	AA5:28.1	AA5*0	25.080			42	638	211	643
Chlrei_Cre13.g577300.t1.2.v5.5	Chlrei	AA5	AA5:28.1	AA5*0	7.895			32	575	146	631
Chlrei_Cre16.g677300.t1.1.v5.5	Chlrei	AA5	AA5:28.1	AA5*0	15.533			65	674	192	679
Chlrei_Cre06.g278252.t1.1.v5.5	Chlrei	AA5	AA5:18.1	AA5*0	100.556		AA5_1	520	1138	377	1151		AA5_1
Chlrei_Cre06.g306000.t1.1.v5.5	Chlrei	AA5	AA5:18.1	AA5*0	61.689		AA5_1	231	963	349	974		AA5_1
Chlrei_Cre17.g732350.t1.1.v5.5	Chlrei	AA5	AA5:18.1	AA5*0	150.202		AA5_1	202	1076	469	1109		AA5_1
Chlrei_Cre17.g732600.t1.2.v5.5	Chlrei	AA5	AA5:28.1	AA5*0	158.131			154	905	439	910
Chlrei_Cre11.g467539.t1.1.v5.5	Chlrei	AA5	AA5:18.1	AA5*0	289.963		AA5_1	103	700	459	717		AA5_1
Chlrei_Cre11.g467540.t2.1.v5.5	Chlrei	AA5	AA5:18.1	AA5*0	281.774		AA5_1	44	658	460	675		AA5_1
Chlrei_Cre11.g467538.t1.1.v5.5	Chlrei	AA5	AA5:18.1	AA5*0	263.447		AA5_1	88	711	444	731		AA5_1
Chlrei_Cre16.g650600.t1.2.v5.5	Chlrei	AA5	AA5:18.1	AA5*0	6.125		AA5_1	1648	1934	81	1987		AA5_1
Chlrei_Cre06.g309900.t1.2.v5.5	Chlrei	AA5	AA5:18.1	AA5*0	5.438		AA5_1	747	827	76	928		AA5_1
Chlrei_Cre16.g668850.t1.1.v5.5	Chlrei	AA5	AA5:28.1	AA5*0	14.279			137	302	138	393
Chlrei_Cre02.g095095.t1.1.v5.5	Chlrei	AA5	AA5:18.1	AA5*0	117.607		AA5_1	218	816	308	980		AA5_1
Chlrei_Cre24.g755997.t1.1.v5.5	Chlrei	AA5	AA5:28.1	AA5*0	9.883			242	340	93	648
Chlrei_Cre02.g094450.t1.2.v5.5	Chlrei	AA5	AA5:18.1	AA5*0	31.262		AA5_1	230	501	133	819		AA5_1
Chlrei_Cre05.g238650.t1.1.v5.5	Chlrei	AA5	AA5:18.1	AA5*0	14.506		AA5_1	191	275	85	558		AA5_1
Chlrei_Cre17.g718000.t1.1.v5.5	Chlrei	AA5	AA5:18.1	AA5*0	21.922		AA5_1	193	444	114	749		AA5_1
Chlrei_Cre17.g717850.t1.1.v5.5	Chlrei	AA5	AA5:18.1	AA5*0	26.490		AA5_1	194	307	114	603		AA5_1
Chlrei_Cre06.g299150.t1.1.v5.5	Chlrei	AA5	AA5:18.1	AA5*0	8.225		AA5_1	199	269	71	572		AA5_1
Chlrei_Cre06.g278209.t1.1.v5.5	Chlrei	AA5	AA5:18.1	AA5*0	24.617		AA5_1	52	244	148	429		AA5_1
Chlrei_Cre08.g374250.t1.1.v5.5	Chlrei	AA5	AA5:28.1	AA5*0	15.561			447	645	154	2676
Chlrei_Cre04.g219050.t1.1.v5.5	Chlrei	AA5	AA5:18.1	AA5*0	6.208		AA5_1	1848	2338	90	2658		AA5_1
Chlrei_Cre10.g431050.t1.1.v5.5	Chlrei	AA5	AA5:18.1	AA5*0	11.750		AA5_1	1603	1709	97	1873		AA5_1
Chlrei_Cre06.g281450.t1.1.v5.5	Chlrei	AA5	AA5:18.1	AA5*0	20.489		AA5_1	190	387	141	918		AA5_1
Chlrei_Cre01.g042300.t1.1.v5.5	Chlrei	AA5	AA5:18.1	AA5*0	5.036		AA5_1	673	1681	98	1904		AA5_1
Chlrei_Cre02.g099350.t1.1.v5.5	Chlrei	AA5	AA5:18.1	AA5*0	15.056		AA5_1	35	1305	193	1350		AA5_1
Chlret_3025167_ZLBP_Green_Algae_2_samples_combined.p1	Chlret	AA5	AA5:18.1	AA5*0	11.611		AA5_1	47	433	169	480		AA5_1
Chlros_2000420_AJUW_Green_Algae.p1	Chlros	AA5	AA5:28.1	AA5*0	5.409			47	150	100	150
Chlros_2003934_AJUW_Green_Algae.p1	Chlros	AA5	AA5:18.1	AA5*0	15.935		AA5_1	16	458	200	465		AA5_1
Chlros_2007777_AJUW_Green_Algae.p1	Chlros	AA5	AA5:28.1	AA5*0	16.901			459	605	140	608
Chlros_2009164_AJUW_Green_Algae.p1	Chlros	AA5	AA5:18.1	AA5*0	18.266		AA5_1	1	226	177	296		AA5_1
Chlros_2011751_AJUW_Green_Algae.p1	Chlros	AA5	AA5:18.1	AA5*0	10.461		AA5_1	206	314	84	466		AA5_1
Chlros_2051735_AJUW_Green_Algae.p1	Chlros	AA5	AA5:28.1	AA5*0	7.977			1	288	109	288
Chlros_2052870_AJUW_Green_Algae.p1	Chlros	AA5	AA5:18.1	AA5*0	6.313		AA5_1	122	329	79	329		AA5_1
Chlros_2052877_AJUW_Green_Algae.p1	Chlros	AA5	AA5:28.1	AA5*0	12.116			123	306	162	306
Chlros_2053480_AJUW_Green_Algae.p1	Chlros	AA5	AA5:28.1	AA5*0	8.425			77	312	102	313
Chlros_2056176_AJUW_Green_Algae.p1	Chlros	AA5	AA5:28.1	AA5*0	21.352			1	185	163	339
Chlros_2056501_AJUW_Green_Algae.p1	Chlros	AA5	AA5:18.1	AA5*0	18.804		AA5_1	8	507	225	516		AA5_1
Chlros_2056885_AJUW_Green_Algae.p1	Chlros	AA5	AA5:18.1	AA5*0	5.755		AA5_1	39	552	173	553		AA5_1
Chlros_2057346_AJUW_Green_Algae.p1	Chlros	AA5	AA5:18.1	AA5*0	47.205		AA5_1	491	717	214	717		AA5_1
Chlros_2057481_AJUW_Green_Algae.p1	Chlros	AA5	AA5:28.1	AA5*0	7.534			275	401	108	601
Chlros_2057676_AJUW_Green_Algae.p1	Chlros	AA5	AA5:28.1	AA5*0	5.060			587	694	91	697
Chlros_2058236_AJUW_Green_Algae.p1	Chlros	AA5	AA5:18.1	AA5*0	20.382		AA5_1	9	614	237	623		AA5_1
Chlsor1602_rna-gnl|WGS_LHPG|mrna.C2E21_0058	Chlsor1602	AA5	AA5:18.1	AA5*0	6.016		AA5_1	96	1296	125	1424		AA5_1
Chlsor1602_rna-gnl|WGS_LHPG|mrna.C2E21_1227	Chlsor1602	AA5	AA5:18.1	AA5*0	13.123		AA5_1	150	1019	168	1068		AA5_1
Chlsor1602_rna-gnl|WGS_LHPG|mrna.C2E21_1919	Chlsor1602	AA5	AA5:18.1	AA5*0	5.992		AA5_1	176	304	61	1793		AA5_1
Chlsor1602_rna-gnl|WGS_LHPG|mrna.C2E21_3315	Chlsor1602	AA5	AA5:28.1	AA5*0	167.639			193	953	540	1135
Chlsor1602_rna-gnl|WGS_LHPG|mrna.C2E21_3360	Chlsor1602	AA5	AA5:28.1	AA5*0	6.853			737	886	115	1088
Chlsor1602_rna-gnl|WGS_LHPG|mrna.C2E21_3698	Chlsor1602	AA5	AA5:18.1	AA5*0	8.961		AA5_1	742	1416	138	1585		AA5_1
Chlsor1602_rna-gnl|WGS_LHPG|mrna.C2E21_5500	Chlsor1602	AA5	AA5:18.1	AA5*0	16.411		AA5_1	1569	2710	173	2879		AA5_1
Chlsor1602_rna-gnl|WGS_LHPG|mrna.C2E21_6050	Chlsor1602	AA5	AA5:18.1	AA5*0	5.192		AA5_1	98	292	78	456		AA5_1
Chlsor1602_rna-gnl|WGS_LHPG|mrna.C2E21_6903	Chlsor1602	AA5	AA5:28.1	AA5*0	7.454			873	1244	129	1466
Chlsor1602_rna-gnl|WGS_LHPG|mrna.C2E21_7505	Chlsor1602	AA5	AA5:28.1	AA5*0	6.916			108	546	140	964
Chlsor1602_rna-gnl|WGS_LHPG|mrna.C2E21_7863	Chlsor1602	AA5	AA5:18.1	AA5*0	6.296		AA5_1	23	617	98	771		AA5_1
Chlsp._2002165_XOZZ_Green_Algae_2_samples_combined.p1	Chlsp	AA5	AA5:28.1	AA5*0	23.179			554	798	185	866
Chlsp._2002559_XOZZ_Green_Algae_2_samples_combined.p1	Chlsp	AA5	AA5:18.1	AA5*0	5.053		AA5_1	523	700	123	765		AA5_1
Chlsp._2002816_XOZZ_Green_Algae_2_samples_combined.p1	Chlsp	AA5	AA5:28.1	AA5*0	17.344			757	901	141	1098
Chlsp._2002817_XOZZ_Green_Algae_2_samples_combined.p1	Chlsp	AA5	AA5:28.1	AA5*0	12.784			757	881	123	913
Chlsp._2002898_XOZZ_Green_Algae_2_samples_combined.p1	Chlsp	AA5	AA5:18.1	AA5*0	20.976		AA5_1	1	564	236	576		AA5_1
Chlsp._2002899_XOZZ_Green_Algae_2_samples_combined.p1	Chlsp	AA5	AA5:18.1	AA5*0	22.036		AA5_1	1	561	243	573		AA5_1
Chlsp._2002900_XOZZ_Green_Algae_2_samples_combined.p1	Chlsp	AA5	AA5:18.1	AA5*0	14.901		AA5_1	1	484	203	495		AA5_1
Chlsp._2006291_XOZZ_Green_Algae_2_samples_combined.p1	Chlsp	AA5	AA5:18.1	AA5*0	7.852		AA5_1	132	367	107	367		AA5_1
Chlsp._2006428_XOZZ_Green_Algae_2_samples_combined.p1	Chlsp	AA5	AA5:28.1	AA5*0	35.824			168	406	215	1155
Chlsp._2009765_XOZZ_Green_Algae_2_samples_combined.p1	Chlsp	AA5	AA5:28.1	AA5*0	12.020			130	413	168	413
Chlsp._2010644_XOZZ_Green_Algae_2_samples_combined.p1	Chlsp	AA5	AA5:18.1	AA5*0	6.721		AA5_1	1	155	131	680		AA5_1
Chlsp._2010644_XOZZ_Green_Algae_2_samples_combined.p1	Chlsp	AA5	AA5:28.1	AA5*0	5.845			601	680	77	680
Chlsp._2011347_XOZZ_Green_Algae_2_samples_combined.p1	Chlsp	AA5	AA5:18.1	AA5*0	5.657		AA5_1	73	212	98	685		AA5_1
Chlsp._2014878_XOZZ_Green_Algae_2_samples_combined.p1	Chlsp	AA5	AA5:18.1	AA5*0	5.194		AA5_1	67	307	113	327		AA5_1
Chlsp._2015214_XOZZ_Green_Algae_2_samples_combined.p1	Chlsp	AA5	AA5:18.1	AA5*0	34.620		AA5_1	109	796	306	799		AA5_1
Chlsp._2015215_XOZZ_Green_Algae_2_samples_combined.p1	Chlsp	AA5	AA5:18.1	AA5*0	34.620		AA5_1	109	796	306	799		AA5_1
Chlsp._2019504_XOZZ_Green_Algae_2_samples_combined.p1	Chlsp	AA5	AA5:18.1	AA5*0	11.011		AA5_1	22	365	160	365		AA5_1
Chlsp._2020214_XOZZ_Green_Algae_2_samples_combined.p1	Chlsp	AA5	AA5:18.1	AA5*0	5.563		AA5_1	43	242	84	412		AA5_1
Chlsp._2022589_XOZZ_Green_Algae_2_samples_combined.p1	Chlsp	AA5	AA5:28.1	AA5*0	6.321			176	434	168	434
Chlsp._2022722_XOZZ_Green_Algae_2_samples_combined.p1	Chlsp	AA5	AA5:28.1	AA5*0	8.189			147	395	117	510
Chlsp._2023634_XOZZ_Green_Algae_2_samples_combined.p1	Chlsp	AA5	AA5:18.1	AA5*0	15.332		AA5_1	20	709	251	728		AA5_1
Chlsp._2025312_XOZZ_Green_Algae_2_samples_combined.p1	Chlsp	AA5	AA5:18.1	AA5*0	6.250		AA5_1	228	360	109	360		AA5_1
Chlsp._2025915_XOZZ_Green_Algae_2_samples_combined.p1	Chlsp	AA5	AA5:18.1	AA5*0	6.095		AA5_1	27	322	107	435		AA5_1
Chlsp._2114740_XOZZ_Green_Algae_2_samples_combined.p1	Chlsp	AA5	AA5:28.1	AA5*0	6.274			165	310	114	311
Chlsp._2116473_XOZZ_Green_Algae_2_samples_combined.p1	Chlsp	AA5	AA5:28.1	AA5*0	19.247			53	358	174	358
Chlsp._2118299_XOZZ_Green_Algae_2_samples_combined.p1	Chlsp	AA5	AA5:18.1	AA5*0	9.615		AA5_1	9	395	125	540		AA5_1
Chlsp._2119257_XOZZ_Green_Algae_2_samples_combined.p1	Chlsp	AA5	AA5:18.1	AA5*0	6.973		AA5_1	15	199	65	674		AA5_1
Chlsub_2000392_GFUR_Green_Algae.p1	Chlsub	AA5	AA5:18.1	AA5*0	5.514		AA5_1	69	296	74	296		AA5_1
Chlsub_2000538_GFUR_Green_Algae.p1	Chlsub	AA5	AA5:18.1	AA5*0	6.641		AA5_1	391	471	75	567		AA5_1
Chlsub_2000539_GFUR_Green_Algae.p1	Chlsub	AA5	AA5:18.1	AA5*0	6.641		AA5_1	391	471	75	646		AA5_1
Chlsub_2014535_GFUR_Green_Algae.p1	Chlsub	AA5	AA5:18.1	AA5*0	16.458		AA5_1	1	497	213	524		AA5_1
Chlsub_2020027_GFUR_Green_Algae.p1	Chlsub	AA5	AA5:18.1	AA5*0	9.700		AA5_1	6	248	117	248		AA5_1
Chlsub_2022115_GFUR_Green_Algae.p1	Chlsub	AA5	AA5:18.1	AA5*0	14.717		AA5_1	1	685	150	685		AA5_1
Chltug_2090510_UTRE_Green_Algae.p1	Chltug	AA5	AA5:18.1	AA5*0	23.970		AA5_1	16	410	198	419		AA5_1
Chltug_2091154_UTRE_Green_Algae.p1	Chltug	AA5	AA5:28.1	AA5*0	5.058			1	493	86	493
Chltug_2092419_UTRE_Green_Algae.p1	Chltug	AA5	AA5:18.1	AA5*0	11.775		AA5_1	28	556	185	566		AA5_1
Chlvar_estExt_fgenesh3_pg.C_230098	Chlvar	AA5	AA5:28.1	AA5*0	6.728			42	148	100	408
Chlvar_IGS.gm_25_00118	Chlvar	AA5	AA5:28.1	AA5*0	9.357			35	277	132	382
Chrzof_Cz01g40100.t1.v5.2.3	Chrzof	AA5	AA5:18.1	AA5*0	14.533		AA5_1	9	589	148	1380		AA5_1
Chrzof_Cz13g00150.t1.v5.2.3	Chrzof	AA5	AA5:29.1	AA5*0	153.508			109	679	370	681
Chrzof_Cz16g14200.t1.v5.2.3	Chrzof	AA5	AA5:29.1	AA5*0	95.706			8	458	301	463
Cocpra_2000423_XJGM_Green_Algae.p1	Cocpra	AA5	AA5:18.1	AA5*0	5.845		AA5_1	632	767	111	769		AA5_1
CocsubC169_rna-gnl|jgi|COCSUDRAFT_mRNA62441	CocsubC169	AA5	AA5:18.1	AA5*0	16.474		AA5_1	2	191	158	381		AA5_1
DilpetSAG2240_CL1073Contig1_1.p1	DilpetSAG2240	AA5	AA5:18.1	AA5*0	24.686		AA5_1	37	293	220	2140		AA5_1
DilpetSAG2240_CL1241Contig1_1.p1	DilpetSAG2240	AA5	AA5:6.3	AA5*0	12.583		AA5_2	211	390	53	553		AA5_2
DilpetSAG2240_CL1Contig517_1.p1	DilpetSAG2240	AA5	AA5:28.1	AA5*0	18.504			110	423	272	690
DilpetSAG2240_CL2856Contig1_1.p1	DilpetSAG2240	AA5	AA5:6.4	AA5*0	37.525		AA5_2	72	909	199	1023		AA5_2
DilpetSAG2240_CL3074Contig1_1.p1	DilpetSAG2240	AA5	AA5:6.3	AA5*0	6.612		AA5_2	78	172	31	274		AA5_2
DilpetSAG2240_CL922Contig1_1.p1	DilpetSAG2240	AA5	AA5:28.1	AA5*0	47.185			2	466	358	1327
DilpetSAG2240_CL93Contig1_1.p1	DilpetSAG2240	AA5	AA5:6.4	AA5*0	54.434		AA5_2	137	926	209	1016		AA5_2
DilpetSAG2240_CL957Contig1_1.p1	DilpetSAG2240	AA5	AA5:18.1	AA5*0	23.550		AA5_1	1	358	267	1192		AA5_1
DilpetSAG2240_k31_Locus_4224_Transcript_8_1.p1	DilpetSAG2240	AA5	AA5:18.1	AA5*0	7.823		AA5_1	630	998	149	1285		AA5_1
DilpetSAG2240_k31_Locus_6416_Transcript_6_1.p1	DilpetSAG2240	AA5	AA5:18.1	AA5*0	6.047		AA5_1	5	291	107	2122		AA5_1
DilpetSAG2240_k43_Locus_100_Transcript_28_1.p1	DilpetSAG2240	AA5	AA5:28.1	AA5*0	36.498			404	821	276	2844
DilpetSAG2240_k49_Locus_1788_Transcript_9_1.p1	DilpetSAG2240	AA5	AA5:6.3	AA5*0	49.105		AA5_2	880	1282	126	1336		AA5_2
DilpetSAG2240_k49_Locus_4217_Transcript_2_1.p1	DilpetSAG2240	AA5	AA5:18.1	AA5*0	24.204		AA5_1	409	665	220	2236		AA5_1
DilpetSAG2240_k49_Locus_5857_Transcript_4_1.p1	DilpetSAG2240	AA5	AA5:6.4	AA5*0	46.834		AA5_2	323	1180	205	1186		AA5_2
DilpetSAG2240_k55_Locus_6111_Transcript_4_1.p1	DilpetSAG2240	AA5	AA5:28.1	AA5*0	12.429			405	573	161	573
DilproSAG2392_CL1514Contig1_1.p1	DilproSAG2392	AA5	AA5:28.1	AA5*0	7.394			174	267	92	408
DilproSAG2392_CL4277Contig1_1.p1	DilproSAG2392	AA5	AA5:6.4	AA5*0	30.692		AA5_2	104	1117	235	1195		AA5_2
DilproSAG2392_CL5438Contig1_1.p1	DilproSAG2392	AA5	AA5:18.1	AA5*0	7.423		AA5_1	281	362	78	529		AA5_1
DilproSAG2392_CL5551Contig1_1.p1	DilproSAG2392	AA5	AA5:6.3	AA5*0	18.115		AA5_2	19	245	71	255		AA5_2
DilproSAG2392_CL701Contig2_1.p1	DilproSAG2392	AA5	AA5:6.4	AA5*0	34.197		AA5_2	42	928	182	1018		AA5_2
DilproSAG2392_k37_Locus_3777_Transcript_2_1.p1	DilproSAG2392	AA5	AA5:6.4	AA5*0	27.441		AA5_2	104	956	220	1034		AA5_2
DilproSAG2392_k43_Locus_1786_Transcript_8_1.p1	DilproSAG2392	AA5	AA5:6.4	AA5*0	40.168		AA5_2	44	1233	205	1299		AA5_2
DilproSAG2392_k43_Locus_1874_Transcript_6_1.p1	DilproSAG2392	AA5	AA5:6.1	AA5*0	36.122	AA5:1.1.3.9	AA5_2	548	945	134	1017	AA5:1.1.3.9	AA5_2
DilproSAG2392_k49_Locus_1814_Transcript_1_1.p1	DilproSAG2392	AA5	AA5:6.1	AA5*0	35.525	AA5:1.1.3.9	AA5_2	396	793	133	865	AA5:1.1.3.9	AA5_2
Dunsal_Dusal.0042s00015.1.v1.0	Dunsal	AA5	AA5:18.1	AA5*0	18.798		AA5_1	146	1173	178	1276		AA5_1
Dunsal_Dusal.0043s00012.1.v1.0	Dunsal	AA5	AA5:18.1	AA5*0	33.699		AA5_1	590	1356	320	4207		AA5_1
Dunsal_Dusal.0059s00025.1.v1.0	Dunsal	AA5	AA5:28.1	AA5*0	9.749			88	367	132	378
Dunsal_Dusal.0067s00020.1.v1.0	Dunsal	AA5	AA5:18.1	AA5*0	20.940		AA5_1	18	1208	363	2012		AA5_1
Dunsal_Dusal.0072s00001.1.v1.0	Dunsal	AA5	AA5:28.1	AA5*0	12.534			317	736	150	2417
Dunsal_Dusal.0072s00007.1.v1.0	Dunsal	AA5	AA5:18.1	AA5*0	19.012		AA5_1	2	215	183	863		AA5_1
Dunsal_Dusal.0097s00008.1.v1.0	Dunsal	AA5	AA5:18.1	AA5*0	72.316		AA5_1	410	759	303	3454		AA5_1
Dunsal_Dusal.0112s00005.1.v1.0	Dunsal	AA5	AA5:28.1	AA5*0	34.152			21	547	272	1887
Dunsal_Dusal.0129s00015.1.v1.0	Dunsal	AA5	AA5:28.1	AA5*0	5.487			454	1813	128	1931
Dunsal_Dusal.0137s00025.1.v1.0	Dunsal	AA5	AA5:28.1	AA5*0	7.269			1	157	132	161
Dunsal_Dusal.0289s00014.1.v1.0	Dunsal	AA5	AA5:18.1	AA5*0	14.986		AA5_1	819	1125	150	1160		AA5_1
Dunsal_Dusal.0410s00001.1.v1.0	Dunsal	AA5	AA5:18.1	AA5*0	12.959		AA5_1	124	968	239	1102		AA5_1
Dunsal_Dusal.0440s00003.1.v1.0	Dunsal	AA5	AA5:18.1	AA5*0	7.068		AA5_1	123	200	77	200		AA5_1
Dunsal_Dusal.0449s00006.1.v1.0	Dunsal	AA5	AA5:28.1	AA5*0	8.685			294	573	120	691
Dunsal_Dusal.0463s00003.1.v1.0	Dunsal	AA5	AA5:28.1	AA5*0	354.847			83	2028	907	2103
Dunsal_Dusal.0463s00004.1.v1.0	Dunsal	AA5	AA5:28.1	AA5*0	12.645			134	548	165	694
Dunsal_Dusal.0507s00011.1.v1.0	Dunsal	AA5	AA5:18.1	AA5*0	6.424		AA5_1	152	449	99	450		AA5_1
Dunsal_Dusal.0625s00004.1.v1.0	Dunsal	AA5	AA5:28.1	AA5*0	11.927			29	361	153	505
Dunsal_Dusal.0687s00009.1.v1.0	Dunsal	AA5	AA5:28.1	AA5*0	5.390			2	356	139	408
Dunsal_Dusal.0751s00003.1.v1.0	Dunsal	AA5	AA5:28.1	AA5*0	8.332			30	166	123	168
Dunsal_Dusal.0937s00001.1.v1.0	Dunsal	AA5	AA5:18.1	AA5*0	15.980		AA5_1	17	474	271	474		AA5_1
Dunsal_Dusal.1047s00002.1.v1.0	Dunsal	AA5	AA5:28.1	AA5*0	5.326			124	560	109	645
Dunsal_Dusal.1325s00002.1.v1.0	Dunsal	AA5	AA5:28.1	AA5*0	24.852			28	292	177	294
Dunsal_Dusal.1516s00001.1.v1.0	Dunsal	AA5	AA5:28.1	AA5*0	5.005			574	725	109	729
Dunsal_Dusal.1550s00005.1.v1.0	Dunsal	AA5	AA5:28.1	AA5*0	10.510			3	231	169	232
Dunsal_Dusal.1887s00001.1.v1.0	Dunsal	AA5	AA5:28.1	AA5*0	22.010			132	666	206	666
Dunsal_Dusal.2746s00001.1.v1.0	Dunsal	AA5	AA5:28.1	AA5*0	5.583			357	568	109	569
Dunsal_Dusal.2924s00001.1.v1.0	Dunsal	AA5	AA5:18.1	AA5*0	7.560		AA5_1	1	388	180	574		AA5_1
Dunsal_Dusal.3953s00001.1.v1.0	Dunsal	AA5	AA5:28.1	AA5*0	27.767			1	325	245	326
Dunter_2000968_WDWX_Green_Algae_UTEX_LB_1000.p1	Dunter	AA5	AA5:28.1	AA5*0	12.242			2	152	133	303
Dunter_2000969_WDWX_Green_Algae_UTEX_LB_1000.p1	Dunter	AA5	AA5:28.1	AA5*0	12.242			2	152	133	525
Dunter_2001723_WDWX_Green_Algae_UTEX_LB_1000.p1	Dunter	AA5	AA5:28.1	AA5*0	5.875			1	380	155	1793
Dunter_2004983_WDWX_Green_Algae_UTEX_LB_1000.p1	Dunter	AA5	AA5:28.1	AA5*0	19.834			1	304	242	304
Dunvir_2007151_SYJM_Green_Algae.p1	Dunvir	AA5	AA5:28.1	AA5*0	17.411			1	295	214	327
Dunvir_2033675_SYJM_Green_Algae.p1	Dunvir	AA5	AA5:18.1	AA5*0	12.236		AA5_1	1	166	138	167		AA5_1
EllbilSAG24580_jg3999.t1	EllbilSAG24580	AA5	AA5:18.1	AA5*0	7.901		AA5_1	229	308	75	415		AA5_1
Entend_2004068_OQON_Green_Algae.p1	Entend	AA5	AA5:6.1	AA5*0	20.712	AA5:1.1.3.9	AA5_2	306	704	99	721	AA5:1.1.3.9	AA5_2
Entend_2031155_OQON_Green_Algae.p1	Entend	AA5	AA5:28.1	AA5*0	5.477			2	193	86	225
Entend_2035908_OQON_Green_Algae.p1	Entend	AA5	AA5:6.4	AA5*0	22.132		AA5_2	217	672	145	700		AA5_2
Eudele_2000913_RNAT_Green_Algae.p1	Eudele	AA5	AA5:28.1	AA5*0	12.735			395	562	136	562
Eudele_2000920_RNAT_Green_Algae.p1	Eudele	AA5	AA5:18.1	AA5*0	17.109		AA5_1	48	335	159	1326		AA5_1
Eudele_2002761_RNAT_Green_Algae.p1	Eudele	AA5	AA5:28.1	AA5*0	6.329			4	109	96	280
Eudele_2005605_RNAT_Green_Algae.p1	Eudele	AA5	AA5:18.1	AA5*0	29.900		AA5_1	1	180	151	206		AA5_1
Eudele_2005606_RNAT_Green_Algae.p1	Eudele	AA5	AA5:18.1	AA5*0	6.531		AA5_1	1	97	81	123		AA5_1
Eudele_2005767_RNAT_Green_Algae.p1	Eudele	AA5	AA5:18.1	AA5*0	14.417		AA5_1	82	277	150	277		AA5_1
Eudele_2006157_RNAT_Green_Algae.p1	Eudele	AA5	AA5:18.1	AA5*0	40.869		AA5_1	5	588	263	608		AA5_1
Eudele_2006182_RNAT_Green_Algae.p1	Eudele	AA5	AA5:18.1	AA5*0	43.930		AA5_1	112	391	204	391		AA5_1
Eudele_2006183_RNAT_Green_Algae.p1	Eudele	AA5	AA5:18.1	AA5*0	37.578		AA5_1	6	280	194	280		AA5_1
Eudele_2006184_RNAT_Green_Algae.p1	Eudele	AA5	AA5:18.1	AA5*0	14.129		AA5_1	6	169	119	173		AA5_1
Eudele_2006278_RNAT_Green_Algae.p1	Eudele	AA5	AA5:18.1	AA5*0	9.812		AA5_1	484	638	139	670		AA5_1
Eudele_2006888_RNAT_Green_Algae.p1	Eudele	AA5	AA5:18.1	AA5*0	24.648		AA5_1	68	483	188	490		AA5_1
Eudele_2008178_RNAT_Green_Algae.p2	Eudele	AA5	AA5:28.1	AA5*0	5.233			28	229	150	246
Eudele_2010651_RNAT_Green_Algae.p1	Eudele	AA5	AA5:28.1	AA5*0	16.717			26	533	247	558
Eudele_2047632_RNAT_Green_Algae.p1	Eudele	AA5	AA5:18.1	AA5*0	25.470		AA5_1	1	154	137	154		AA5_1
Eudele_2054669_RNAT_Green_Algae.p1	Eudele	AA5	AA5:18.1	AA5*0	13.459		AA5_1	1	296	171	300		AA5_1
Eudele_2058368_RNAT_Green_Algae.p1	Eudele	AA5	AA5:28.1	AA5*0	10.379			1	324	139	481
Gemsp._2000728_PFUD_Green_Algae.p1	Gemsp	AA5	AA5:18.1	AA5*0	7.516		AA5_1	1	116	106	2295		AA5_1
Gemsp._2000730_PFUD_Green_Algae.p1	Gemsp	AA5	AA5:18.1	AA5*0	7.516		AA5_1	1	116	106	2337		AA5_1
Gemsp._2000731_PFUD_Green_Algae.p1	Gemsp	AA5	AA5:18.1	AA5*0	7.516		AA5_1	1	116	106	661		AA5_1
Gemsp._2003573_PFUD_Green_Algae.p1	Gemsp	AA5	AA5:28.1	AA5*0	8.104			630	736	99	737
Gemsp._2025047_PFUD_Green_Algae.p3	Gemsp	AA5	AA5:28.1	AA5*0	11.006			1	149	133	150
Gemsp._2029847_PFUD_Green_Algae.p1	Gemsp	AA5	AA5:28.1	AA5*0	5.901			142	249	87	249
Gemsp._2035207_PFUD_Green_Algae.p1	Gemsp	AA5	AA5:18.1	AA5*0	6.647		AA5_1	323	547	116	601		AA5_1
Gonpec_2000433_KUJU_Green_Algae.p1	Gonpec	AA5	AA5:28.1	AA5*0	5.646			1	419	130	619
Gonpec_2000710_KUJU_Green_Algae.p1	Gonpec	AA5	AA5:28.1	AA5*0	20.865			452	1001	237	1029
Gonpec_2001070_KUJU_Green_Algae.p1	Gonpec	AA5	AA5:28.1	AA5*0	46.324			1	327	267	457
Gonpec_2001241_KUJU_Green_Algae.p1	Gonpec	AA5	AA5:28.1	AA5*0	5.356			195	284	82	284
Gonpec_2001490_KUJU_Green_Algae.p1	Gonpec	AA5	AA5:28.1	AA5*0	5.724			1	143	109	143
Gonpec_2001562_KUJU_Green_Algae.p1	Gonpec	AA5	AA5:28.1	AA5*0	20.236			31	246	181	284
Gonpec_2001659_KUJU_Green_Algae.p1	Gonpec	AA5	AA5:18.1	AA5*0	9.111		AA5_1	190	320	108	579		AA5_1
Gonpec_2001660_KUJU_Green_Algae.p1	Gonpec	AA5	AA5:18.1	AA5*0	21.987		AA5_1	190	370	162	497		AA5_1
Gonpec_2001661_KUJU_Green_Algae.p1	Gonpec	AA5	AA5:18.1	AA5*0	21.987		AA5_1	190	370	162	542		AA5_1
Gonpec_2001721_KUJU_Green_Algae.p1	Gonpec	AA5	AA5:18.1	AA5*0	6.147		AA5_1	96	673	149	673		AA5_1
Gonpec_2001796_KUJU_Green_Algae.p1	Gonpec	AA5	AA5:18.1	AA5*0	32.328		AA5_1	2610	3018	266	3018		AA5_1
Gonpec_2001797_KUJU_Green_Algae.p2	Gonpec	AA5	AA5:18.1	AA5*0	29.904		AA5_1	10	399	257	399		AA5_1
Gonpec_2001839_KUJU_Green_Algae.p2	Gonpec	AA5	AA5:28.1	AA5*0	7.414			1	127	107	127
Gonpec_2002247_KUJU_Green_Algae.p1	Gonpec	AA5	AA5:18.1	AA5*0	16.237		AA5_1	6	450	170	461		AA5_1
Gonpec_2002248_KUJU_Green_Algae.p1	Gonpec	AA5	AA5:18.1	AA5*0	18.072		AA5_1	5	429	167	440		AA5_1
Gonpec_2002249_KUJU_Green_Algae.p1	Gonpec	AA5	AA5:18.1	AA5*0	20.113		AA5_1	5	401	177	421		AA5_1
Gonpec_2002539_KUJU_Green_Algae.p1	Gonpec	AA5	AA5:28.1	AA5*0	26.692			1	534	249	582
Gonpec_2002812_KUJU_Green_Algae.p1	Gonpec	AA5	AA5:18.1	AA5*0	7.898		AA5_1	1151	1572	90	1731		AA5_1
Gonpec_2002813_KUJU_Green_Algae.p1	Gonpec	AA5	AA5:18.1	AA5*0	6.938		AA5_1	1	418	87	577		AA5_1
Gonpec_2002898_KUJU_Green_Algae.p1	Gonpec	AA5	AA5:28.1	AA5*0	8.888			1	147	121	236
Gonpec_2003477_KUJU_Green_Algae.p1	Gonpec	AA5	AA5:28.1	AA5*0	30.620			73	716	364	722
Gonpec_2003866_KUJU_Green_Algae.p1	Gonpec	AA5	AA5:18.1	AA5*0	5.473		AA5_1	86	684	75	740		AA5_1
Gonpec_2004183_KUJU_Green_Algae.p1	Gonpec	AA5	AA5:18.1	AA5*0	12.652		AA5_1	402	644	128	823		AA5_1
Gonpec_2004689_KUJU_Green_Algae.p1	Gonpec	AA5	AA5:18.1	AA5*0	5.513		AA5_1	1	218	93	218		AA5_1
Gonpec_2004699_KUJU_Green_Algae.p1	Gonpec	AA5	AA5:28.1	AA5*0	8.368			1	177	136	177
Gonpec_2005863_KUJU_Green_Algae.p1	Gonpec	AA5	AA5:18.1	AA5*0	8.173		AA5_1	8	131	109	615		AA5_1
Gonpec_2006489_KUJU_Green_Algae.p1	Gonpec	AA5	AA5:28.1	AA5*0	22.940			1	303	142	303
Gonpec_2006782_KUJU_Green_Algae.p1	Gonpec	AA5	AA5:18.1	AA5*0	5.237		AA5_1	1	144	77	162		AA5_1
Gonpec_2007525_KUJU_Green_Algae.p1	Gonpec	AA5	AA5:18.1	AA5*0	6.281		AA5_1	306	831	99	835		AA5_1
Gonpec_2008073_KUJU_Green_Algae.p1	Gonpec	AA5	AA5:28.1	AA5*0	7.546			1	115	85	297
Gonpec_2008074_KUJU_Green_Algae.p1	Gonpec	AA5	AA5:18.1	AA5*0	13.864		AA5_1	1	137	106	321		AA5_1
Gonpec_2008169_KUJU_Green_Algae.p1	Gonpec	AA5	AA5:28.1	AA5*0	76.083			51	1113	479	1333
Gonpec_2008560_KUJU_Green_Algae.p1	Gonpec	AA5	AA5:28.1	AA5*0	15.958			11	305	134	397
Gonpec_2008735_KUJU_Green_Algae.p1	Gonpec	AA5	AA5:18.1	AA5*0	42.041		AA5_1	303	1109	297	1315		AA5_1
Gonpec_2045882_KUJU_Green_Algae.p1	Gonpec	AA5	AA5:28.1	AA5*0	8.593			1	262	100	262
Gonpec_2048598_KUJU_Green_Algae.p1	Gonpec	AA5	AA5:28.1	AA5*0	11.749			1	372	144	373
Gonpec_2048767_KUJU_Green_Algae.p1	Gonpec	AA5	AA5:28.1	AA5*0	10.424			13	376	164	384
Gonpec_2049006_KUJU_Green_Algae.p1	Gonpec	AA5	AA5:18.1	AA5*0	23.405		AA5_1	12	393	225	399		AA5_1
Gonpec_2049826_KUJU_Green_Algae.p1	Gonpec	AA5	AA5:18.1	AA5*0	14.500		AA5_1	1	119	112	299		AA5_1
Gonpec_2051283_KUJU_Green_Algae.p1	Gonpec	AA5	AA5:18.1	AA5*0	9.156		AA5_1	1	147	112	351		AA5_1
Gonpec_2051366_KUJU_Green_Algae.p1	Gonpec	AA5	AA5:28.1	AA5*0	5.019			1	479	118	534
Gonpec_2052237_KUJU_Green_Algae.p1	Gonpec	AA5	AA5:18.1	AA5*0	13.608		AA5_1	305	995	159	995		AA5_1
Gonpec_2052419_KUJU_Green_Algae.p1	Gonpec	AA5	AA5:18.1	AA5*0	10.885		AA5_1	1	990	126	1212		AA5_1
Gonpec_2052425_KUJU_Green_Algae.p3	Gonpec	AA5	AA5:28.1	AA5*0	5.571			51	126	73	240
Haeplu_2021250_KFEB_Green_Algae_2_samples_combined.p1	Haeplu	AA5	AA5:18.1	AA5*0	31.692		AA5_1	69	538	225	554		AA5_1
Haeplu_2022536_KFEB_Green_Algae_2_samples_combined.p1	Haeplu	AA5	AA5:18.1	AA5*0	7.815		AA5_1	2	570	169	588		AA5_1
Hafret_2005456_FXHG_Green_Algae.p1	Hafret	AA5	AA5:18.1	AA5*0	5.712		AA5_1	10	436	155	448		AA5_1
Hafret_2077427_FXHG_Green_Algae.p1	Hafret	AA5	AA5:18.1	AA5*0	5.978		AA5_1	34	219	88	219		AA5_1
Helpla_2000394_AJAU_Green_Algae.p2	Helpla	AA5	AA5:6.1	AA5*0	18.769	AA5:1.1.3.9	AA5_2	104	508	77	528	AA5:1.1.3.9	AA5_2
Helpla_2000395_AJAU_Green_Algae.p1	Helpla	AA5	AA5:6.1	AA5*0	17.651	AA5:1.1.3.9	AA5_2	58	434	73	508	AA5:1.1.3.9	AA5_2
Helpla_2000397_AJAU_Green_Algae.p1	Helpla	AA5	AA5:6.1	AA5*0	17.651	AA5:1.1.3.9	AA5_2	104	480	73	554	AA5:1.1.3.9	AA5_2
Helpla_2004676_AJAU_Green_Algae.p1	Helpla	AA5	AA5:6.4	AA5*0	8.857		AA5_2	39	476	97	524		AA5_2
Helpla_2005686_AJAU_Green_Algae.p1	Helpla	AA5	AA5:6.1	AA5*0	22.387	AA5:1.1.3.9	AA5_2	106	512	94	529	AA5:1.1.3.9	AA5_2
Helpla_2008368_AJAU_Green_Algae.p1	Helpla	AA5	AA5:6.3	AA5*0	7.784		AA5_2	118	515	89	523		AA5_2
Helpla_2036215_AJAU_Green_Algae.p1	Helpla	AA5	AA5:6.4	AA5*0	10.401		AA5_2	47	479	99	527		AA5_2
Helpla_2037121_AJAU_Green_Algae.p1	Helpla	AA5	AA5:18.1	AA5*0	6.026		AA5_1	1	154	113	870		AA5_1
Hetina_2003266_IRYH_Green_Algae.p1	Hetina	AA5	AA5:18.1	AA5*0	43.887		AA5_1	1	526	275	535		AA5_1
Hetina_2005281_IRYH_Green_Algae.p1	Hetina	AA5	AA5:18.1	AA5*0	13.246		AA5_1	3	431	180	503		AA5_1
Hetina_2006734_IRYH_Green_Algae.p1	Hetina	AA5	AA5:28.1	AA5*0	7.382			1	126	112	293
Hetina_2007899_IRYH_Green_Algae.p1	Hetina	AA5	AA5:18.1	AA5*0	22.048		AA5_1	1	575	221	589		AA5_1
Hetina_2032988_IRYH_Green_Algae.p1	Hetina	AA5	AA5:32.1	AA5*0	8.794			42	295	54	359
Hetina_2034401_IRYH_Green_Algae.p1	Hetina	AA5	AA5:18.1	AA5*0	8.281		AA5_1	13	487	118	488		AA5_1
Hetina_2036831_IRYH_Green_Algae.p1	Hetina	AA5	AA5:18.1	AA5*0	7.073		AA5_1	470	665	141	718		AA5_1
Lepobo_2002361_ZNUM_Green_Algae.p1	Lepobo	AA5	AA5:33.1	AA5*0	7.096			184	664	46	952
Lobros_2005750_JKKI_Green_Algae.p1	Lobros	AA5	AA5:18.1	AA5*0	12.650		AA5_1	3	153	103	154		AA5_1
Lobros_2009074_JKKI_Green_Algae.p3	Lobros	AA5	AA5:18.1	AA5*0	6.594		AA5_1	34	322	118	333		AA5_1
Lobros_2010672_JKKI_Green_Algae.p1	Lobros	AA5	AA5:18.1	AA5*0	10.469		AA5_1	50	504	183	564		AA5_1
Lobseg_2000912_OFUE_Green_Algae.p1	Lobseg	AA5	AA5:18.1	AA5*0	8.888		AA5_1	235	414	136	578		AA5_1
Lobseg_2000914_OFUE_Green_Algae.p1	Lobseg	AA5	AA5:18.1	AA5*0	9.739		AA5_1	69	265	136	429		AA5_1
Lobseg_2001826_OFUE_Green_Algae.p1	Lobseg	AA5	AA5:18.1	AA5*0	62.528		AA5_1	1	486	345	497		AA5_1
Lobseg_2001828_OFUE_Green_Algae.p1	Lobseg	AA5	AA5:18.1	AA5*0	22.817		AA5_1	260	551	198	562		AA5_1
Lobseg_2001943_OFUE_Green_Algae.p1	Lobseg	AA5	AA5:28.1	AA5*0	103.309			1	784	371	796
Lobseg_2004282_OFUE_Green_Algae.p1	Lobseg	AA5	AA5:18.1	AA5*0	5.861		AA5_1	644	962	99	1138		AA5_1
Lobseg_2004284_OFUE_Green_Algae.p1	Lobseg	AA5	AA5:28.1	AA5*0	30.851			1	500	270	1407
Lobseg_2004284_OFUE_Green_Algae.p1	Lobseg	AA5	AA5:18.1	AA5*0	5.861		AA5_1	913	1231	99	1407		AA5_1
Lobseg_2004855_OFUE_Green_Algae.p1	Lobseg	AA5	AA5:18.1	AA5*0	8.086		AA5_1	112	416	119	504		AA5_1
Lobseg_2005471_OFUE_Green_Algae.p1	Lobseg	AA5	AA5:18.1	AA5*0	5.657		AA5_1	697	1175	95	1175		AA5_1
Lobseg_2006135_OFUE_Green_Algae.p1	Lobseg	AA5	AA5:28.1	AA5*0	6.198			13	287	92	287
Lobseg_2006593_OFUE_Green_Algae.p1	Lobseg	AA5	AA5:28.1	AA5*0	5.732			1	85	84	309
Lobseg_2010433_OFUE_Green_Algae.p1	Lobseg	AA5	AA5:18.1	AA5*0	12.755		AA5_1	30	564	189	579		AA5_1
Lobseg_2010459_OFUE_Green_Algae.p1	Lobseg	AA5	AA5:18.1	AA5*0	10.464		AA5_1	307	657	178	675		AA5_1
Lobseg_2041275_OFUE_Green_Algae.p2	Lobseg	AA5	AA5:18.1	AA5*0	13.550		AA5_1	1	197	128	197		AA5_1
Lobseg_2046045_OFUE_Green_Algae.p1	Lobseg	AA5	AA5:28.1	AA5*0	7.500			455	554	98	554
Lobseg_2046519_OFUE_Green_Algae.p1	Lobseg	AA5	AA5:28.1	AA5*0	17.323			1	499	168	655
Lobseg_2046933_OFUE_Green_Algae.p1	Lobseg	AA5	AA5:18.1	AA5*0	25.973		AA5_1	1	224	205	794		AA5_1
Mansqu_2003405_QXSZ_Green_Algae.p1	Mansqu	AA5	AA5:18.1	AA5*0	17.714		AA5_1	690	1261	129	3415		AA5_1
Miccon24180_rna-gnl|WGS_LHPF|mrna.C2E20_1797	Miccon24180	AA5	AA5:18.1	AA5*0	35.738		AA5_1	161	1094	251	1887		AA5_1
Miccon24180_rna-gnl|WGS_LHPF|mrna.C2E20_2055A	Miccon24180	AA5	AA5:28.1	AA5*0	30.846			106	648	230	1315
Miccon24180_rna-gnl|WGS_LHPF|mrna.C2E20_2579	Miccon24180	AA5	AA5:18.1	AA5*0	8.184		AA5_1	123	1319	138	1693		AA5_1
Miccon24180_rna-gnl|WGS_LHPF|mrna.C2E20_3824	Miccon24180	AA5	AA5:18.1	AA5*0	37.751		AA5_1	240	1294	206	1443		AA5_1
Miccon24180_rna-gnl|WGS_LHPF|mrna.C2E20_5033	Miccon24180	AA5	AA5:28.1	AA5*0	5.528			148	585	126	744
Miccon24180_rna-gnl|WGS_LHPF|mrna.C2E20_6341	Miccon24180	AA5	AA5:18.1	AA5*0	5.016		AA5_1	909	1472	77	1628		AA5_1
Miccon24180_rna-gnl|WGS_LHPF|mrna.C2E20_7976	Miccon24180	AA5	AA5:33.1	AA5*0	6.630			910	2009	67	2030
Miccon24180_rna-gnl|WGS_LHPF|mrna.C2E20_8586	Miccon24180	AA5	AA5:18.1	AA5*0	13.012		AA5_1	1623	1926	147	2106		AA5_1
Mickue_2001980_EATP_Green_Algae_2_samples_combined.p1	Mickue	AA5	AA5:18.1	AA5*0	14.836		AA5_1	23	283	140	351		AA5_1
Mickue_2004062_EATP_Green_Algae_2_samples_combined.p1	Mickue	AA5	AA5:18.1	AA5*0	5.176		AA5_1	54	580	150	581		AA5_1
Mickue_2008062_EATP_Green_Algae_2_samples_combined.p1	Mickue	AA5	AA5:18.1	AA5*0	6.855		AA5_1	478	690	140	796		AA5_1
Mickue_2030273_EATP_Green_Algae_2_samples_combined.p1	Mickue	AA5	AA5:43.1	AA5*0	5.100			31	124	37	132
Micpus1545_48223.3.0.228	Micpus1545	AA5	AA5:18.1	AA5*0	13.195		AA5_1	84	767	136	2933		AA5_1
Micpus1545_57780.3.0.228	Micpus1545	AA5	AA5:18.1	AA5*0	5.427		AA5_1	737	1102	75	1516		AA5_1
Micpus1545_59505.3.0.228	Micpus1545	AA5	AA5:18.1	AA5*0	5.993		AA5_1	633	913	93	1056		AA5_1
Micpus1545_59817.3.0.228	Micpus1545	AA5	AA5:18.1	AA5*0	61.768		AA5_1	46	1389	326	1591		AA5_1
Micpus1545_41372.3.0.228	Micpus1545	AA5	AA5:18.1	AA5*0	8.144		AA5_1	883	1399	208	3282		AA5_1
MicpusNOUM17_mRNA739	MicpusNOUM17	AA5	AA5:18.1	AA5*0	17.612		AA5_1	2122	2277	136	2719		AA5_1
MicpusNOUM17_mRNA2886	MicpusNOUM17	AA5	AA5:18.1	AA5*0	8.776		AA5_1	3348	4439	96	8246		AA5_1
MicpusNOUM17_mRNA6405	MicpusNOUM17	AA5	AA5:18.1	AA5*0	10.398		AA5_1	455	890	122	939		AA5_1
MicpusNOUM17_mRNA7847	MicpusNOUM17	AA5	AA5:18.1	AA5*0	14.014		AA5_1	56	189	120	408		AA5_1
MicpusNOUM17_mRNA8481	MicpusNOUM17	AA5	AA5:18.1	AA5*0	5.200		AA5_1	190	605	71	1290		AA5_1
MicpusNOUM17_mRNA8301	MicpusNOUM17	AA5	AA5:18.1	AA5*0	6.724		AA5_1	52	754	132	3062		AA5_1
MicpusNOUM17_mRNA5450	MicpusNOUM17	AA5	AA5:18.1	AA5*0	40.073		AA5_1	1080	1656	194	1765		AA5_1
MicpusNOUM17_mRNA4434	MicpusNOUM17	AA5	AA5:18.1	AA5*0	8.304		AA5_1	737	1362	234	3204		AA5_1
MicpusNOUM17_mRNA8623	MicpusNOUM17	AA5	AA5:18.1	AA5*0	10.179		AA5_1	1459	1543	82	1985		AA5_1
Monneg_rna-XM_014041450.1	Monneg	AA5	AA5:28.1	AA5*0	7.264			720	1725	168	1793
Monneg_rna-XM_014047185.1	Monneg	AA5	AA5:29.1	AA5*0	358.094			51	619	448	620
Monneg_rna-XM_014043260.1	Monneg	AA5	AA5:28.1	AA5*0	7.442			1183	1680	135	1958
Monopi_2001261_BTFM_Green_Algae.p1	Monopi	AA5	AA5:18.1	AA5*0	20.034		AA5_1	7	376	137	591		AA5_1
Monopi_2001520_BTFM_Green_Algae.p1	Monopi	AA5	AA5:28.1	AA5*0	6.458			1	344	84	344
Monopi_2001961_BTFM_Green_Algae.p1	Monopi	AA5	AA5:18.1	AA5*0	9.077		AA5_1	1	259	124	532		AA5_1
Monopi_2004443_BTFM_Green_Algae.p1	Monopi	AA5	AA5:18.1	AA5*0	6.738		AA5_1	199	342	114	355		AA5_1
Monopi_2005337_BTFM_Green_Algae.p1	Monopi	AA5	AA5:18.1	AA5*0	28.030		AA5_1	880	1619	165	1870		AA5_1
Monopi_2008103_BTFM_Green_Algae.p1	Monopi	AA5	AA5:18.1	AA5*0	9.074		AA5_1	944	1443	157	1456		AA5_1
Monopi_2048370_BTFM_Green_Algae.p1	Monopi	AA5	AA5:18.1	AA5*0	7.431		AA5_1	79	162	78	194		AA5_1
Monopi_2050609_BTFM_Green_Algae.p1	Monopi	AA5	AA5:28.1	AA5*0	7.366			80	485	123	489
Monopi_2050965_BTFM_Green_Algae.p1	Monopi	AA5	AA5:18.1	AA5*0	8.700		AA5_1	1	384	91	763		AA5_1
MyrbiaSAG882_k25_Locus_1838_Transcript_8_1.p1	MyrbiaSAG882	AA5	AA5:43.1	AA5*0	10.747			343	804	112	822
MyrbiaSAG882_k25_Locus_4506_Transcript_1_1.p1	MyrbiaSAG882	AA5	AA5:43.1	AA5*0	12.326			153	628	88	643
MyrbiaSAG882_k31_Locus_7233_Transcript_1_1.p1	MyrbiaSAG882	AA5	AA5:18.1	AA5*0	5.118		AA5_1	415	471	55	1099		AA5_1
MyrbisSAG2043_jg3322.t1	MyrbisSAG2043	AA5	AA5:6.1	AA5*0	77.400	AA5:1.1.3.9	AA5_2	668	1209	164	1227	AA5:1.1.3.9	AA5_2
MyrbisSAG2043_jg3324.t1	MyrbisSAG2043	AA5	AA5:6.1	AA5*0	77.400	AA5:1.1.3.9	AA5_2	686	1227	164	1245	AA5:1.1.3.9	AA5_2
Neocsp._2000259_USIX_Green_Algae.p1	Neocsp	AA5	AA5:18.1	AA5*0	26.485		AA5_1	1	396	194	405		AA5_1
Neocsp._2001582_USIX_Green_Algae.p1	Neocsp	AA5	AA5:33.1	AA5*0	6.755			38	476	32	493
Neocsp._2004031_USIX_Green_Algae.p1	Neocsp	AA5	AA5:18.1	AA5*0	8.152		AA5_1	28	241	105	251		AA5_1
Neoole_2001905_EEJO_Green_Algae.p1	Neoole	AA5	AA5:18.1	AA5*0	5.825		AA5_1	1	258	69	258		AA5_1
Neoole_2002375_EEJO_Green_Algae.p1	Neoole	AA5	AA5:18.1	AA5*0	9.384		AA5_1	2	243	163	411		AA5_1
Neoole_2006874_EEJO_Green_Algae.p1	Neoole	AA5	AA5:28.1	AA5*0	14.140			1	613	149	1485
Neoole_2007589_EEJO_Green_Algae.p1	Neoole	AA5	AA5:18.1	AA5*0	5.690		AA5_1	3	215	75	694		AA5_1
Neoole_2007591_EEJO_Green_Algae.p1	Neoole	AA5	AA5:18.1	AA5*0	5.690		AA5_1	3	215	75	373		AA5_1
Neoole_2012069_EEJO_Green_Algae.p1	Neoole	AA5	AA5:28.1	AA5*0	22.691			111	635	198	853
Neoole_2038405_EEJO_Green_Algae.p1	Neoole	AA5	AA5:18.1	AA5*0	7.756		AA5_1	1	216	75	216		AA5_1
Nepoli_2004026_MMKU_Green_Algae.p1	Nepoli	AA5	AA5:18.1	AA5*0	49.449		AA5_1	244	465	204	473		AA5_1
Ochlsp._2003035_CQQP_Green_Algae.p1	Ochlsp	AA5	AA5:6.1	AA5*0	29.966	AA5:1.1.3.9	AA5_2	200	611	107	677	AA5:1.1.3.9	AA5_2
Ochlsp._2003036_CQQP_Green_Algae.p1	Ochlsp	AA5	AA5:6.1	AA5*0	8.535	AA5:1.1.3.9	AA5_2	193	431	60	459	AA5:1.1.3.9	AA5_2
Ochlsp._2003037_CQQP_Green_Algae.p1	Ochlsp	AA5	AA5:6.1	AA5*0	8.639	AA5:1.1.3.9	AA5_2	12	294	69	360	AA5:1.1.3.9	AA5_2
Ochlsp._2005195_CQQP_Green_Algae.p1	Ochlsp	AA5	AA5:6.3	AA5*0	12.966		AA5_2	260	664	94	717		AA5_2
Ochlsp._2005196_CQQP_Green_Algae.p1	Ochlsp	AA5	AA5:6.3	AA5*0	5.796		AA5_2	58	249	61	352		AA5_2
Ochlsp._2005197_CQQP_Green_Algae.p2	Ochlsp	AA5	AA5:6.3	AA5*0	5.268		AA5_2	23	158	47	171		AA5_2
Ochlsp._2007317_CQQP_Green_Algae.p1	Ochlsp	AA5	AA5:6.1	AA5*0	6.154	AA5:1.1.3.9	AA5_2	54	187	42	187	AA5:1.1.3.9	AA5_2
Ochlsp._2012700_CQQP_Green_Algae.p1	Ochlsp	AA5	AA5:6.1	AA5*0	9.450	AA5:1.1.3.9	AA5_2	320	703	65	754	AA5:1.1.3.9	AA5_2
Ochlsp._2073201_CQQP_Green_Algae.p1	Ochlsp	AA5	AA5:6.3	AA5*0	16.759		AA5_2	39	401	92	411		AA5_2
Ochlsp._2075347_CQQP_Green_Algae.p1	Ochlsp	AA5	AA5:6.4	AA5*0	9.780		AA5_2	38	481	115	547		AA5_2
Ochlsp._2076672_CQQP_Green_Algae.p1	Ochlsp	AA5	AA5:6.1	AA5*0	17.679	AA5:1.1.3.9	AA5_2	272	688	96	693	AA5:1.1.3.9	AA5_2
Oedfov_2005102_SDPC_Green_Algae.p1	Oedfov	AA5	AA5:18.1	AA5*0	13.310		AA5_1	1	90	87	334		AA5_1
Oltvir_2002592_NSTT_Green_Algae_2_samples_combined.p1	Oltvir	AA5	AA5:28.1	AA5*0	20.055			1	298	159	298
Oltvir_2002593_NSTT_Green_Algae_2_samples_combined.p1	Oltvir	AA5	AA5:28.1	AA5*0	5.427			1	78	71	490
Oltvir_2003602_NSTT_Green_Algae_2_samples_combined.p1	Oltvir	AA5	AA5:18.1	AA5*0	7.850		AA5_1	1	263	129	263		AA5_1
Ooggig_2001662_XDLL_Green_Algae.p1	Ooggig	AA5	AA5:18.1	AA5*0	8.212		AA5_1	1	619	133	739		AA5_1
Ooggig_2002872_XDLL_Green_Algae.p1	Ooggig	AA5	AA5:28.1	AA5*0	14.578			1	452	224	673
Ooggig_2003066_XDLL_Green_Algae.p1	Ooggig	AA5	AA5:18.1	AA5*0	7.295		AA5_1	1	443	135	1334		AA5_1
Ooggig_2003456_XDLL_Green_Algae.p1	Ooggig	AA5	AA5:18.1	AA5*0	24.509		AA5_1	37	417	264	423		AA5_1
Ooggig_2004345_XDLL_Green_Algae.p1	Ooggig	AA5	AA5:18.1	AA5*0	19.681		AA5_1	1	239	159	412		AA5_1
Ooggig_2005263_XDLL_Green_Algae.p1	Ooggig	AA5	AA5:18.1	AA5*0	8.759		AA5_1	112	430	128	518		AA5_1
Ooggig_2006150_XDLL_Green_Algae.p1	Ooggig	AA5	AA5:18.1	AA5*0	9.410		AA5_1	120	438	145	480		AA5_1
Ooggig_2006151_XDLL_Green_Algae.p1	Ooggig	AA5	AA5:18.1	AA5*0	9.410		AA5_1	120	438	145	480		AA5_1
Ooggig_2006154_XDLL_Green_Algae.p1	Ooggig	AA5	AA5:18.1	AA5*0	8.785		AA5_1	120	438	143	482		AA5_1
Ooggig_2008109_XDLL_Green_Algae.p1	Ooggig	AA5	AA5:18.1	AA5*0	112.149		AA5_1	1	827	400	827		AA5_1
Ooggig_2009576_XDLL_Green_Algae.p1	Ooggig	AA5	AA5:18.1	AA5*0	51.731		AA5_1	1	643	295	668		AA5_1
Ooggig_2010405_XDLL_Green_Algae.p2	Ooggig	AA5	AA5:18.1	AA5*0	5.576		AA5_1	30	418	137	489		AA5_1
Ooggig_2045164_XDLL_Green_Algae.p1	Ooggig	AA5	AA5:18.1	AA5*0	5.066		AA5_1	89	242	110	250		AA5_1
Ooggig_2046433_XDLL_Green_Algae.p2	Ooggig	AA5	AA5:28.1	AA5*0	5.516			83	316	165	316
Ooggig_2046894_XDLL_Green_Algae.p1	Ooggig	AA5	AA5:28.1	AA5*0	21.774			178	365	166	365
Ooggig_2047272_XDLL_Green_Algae.p1	Ooggig	AA5	AA5:18.1	AA5*0	6.640		AA5_1	18	338	144	403		AA5_1
Ooggig_2047971_XDLL_Green_Algae.p1	Ooggig	AA5	AA5:28.1	AA5*0	5.002			70	210	111	424
Ooggig_2048263_XDLL_Green_Algae.p1	Ooggig	AA5	AA5:28.1	AA5*0	5.427			454	540	85	540
Ooggig_2048665_XDLL_Green_Algae.p1	Ooggig	AA5	AA5:18.1	AA5*0	6.116		AA5_1	124	320	120	581		AA5_1
Ostluc_25682.2.0.231	Ostluc	AA5	AA5:18.1	AA5*0	33.102		AA5_1	1481	2128	149	4076		AA5_1
Ostluc_24979.2.0.231	Ostluc	AA5	AA5:28.1	AA5*0	13.309			477	576	99	1065
Ostluc_31292.2.0.231	Ostluc	AA5	AA5:18.1	AA5*0	11.542		AA5_1	1543	1800	85	4003		AA5_1
Ostluc_16425.2.0.231	Ostluc	AA5	AA5:28.1	AA5*0	9.428			88	295	90	388
Ostluc_93602.2.0.231	Ostluc	AA5	AA5:28.1	AA5*0	22.164			678	967	174	2146
Osttau_mRNA_718	Osttau	AA5	AA5:18.1	AA5*0	48.657		AA5_1	767	1102	226	1569		AA5_1
Osttau_mRNA_1387	Osttau	AA5	AA5:28.1	AA5*0	7.984			515	583	69	1094
Osttau_mRNA_1820	Osttau	AA5	AA5:18.1	AA5*0	8.967		AA5_1	748	966	114	2150		AA5_1
Osttau_mRNA_2987	Osttau	AA5	AA5:28.1	AA5*0	5.637			1808	1871	64	1931
Osttau_mRNA_4162	Osttau	AA5	AA5:18.1	AA5*0	17.169		AA5_1	1593	2053	106	3982		AA5_1
Osttau_mRNA_5216	Osttau	AA5	AA5:18.1	AA5*0	15.213		AA5_1	675	779	102	1047		AA5_1
Panmor_2001812_RYJX_Green_Algae.p1	Panmor	AA5	AA5:18.1	AA5*0	308.021		AA5_1	122	725	479	736		AA5_1
Panmor_2002886_RYJX_Green_Algae.p1	Panmor	AA5	AA5:28.1	AA5*0	10.553			299	412	106	412
Panmor_2003473_RYJX_Green_Algae.p1	Panmor	AA5	AA5:18.1	AA5*0	8.315		AA5_1	1	242	77	402		AA5_1
Panmor_2003875_RYJX_Green_Algae.p1	Panmor	AA5	AA5:28.1	AA5*0	16.396			512	708	150	708
Panmor_2003956_RYJX_Green_Algae.p1	Panmor	AA5	AA5:18.1	AA5*0	9.484		AA5_1	457	639	137	689		AA5_1
Panmor_2003957_RYJX_Green_Algae.p1	Panmor	AA5	AA5:18.1	AA5*0	9.484		AA5_1	457	639	137	689		AA5_1
Panmor_2004275_RYJX_Green_Algae.p1	Panmor	AA5	AA5:18.1	AA5*0	25.066		AA5_1	3	530	243	530		AA5_1
Panmor_2004352_RYJX_Green_Algae.p1	Panmor	AA5	AA5:28.1	AA5*0	7.792			1	563	143	566
Panmor_2004964_RYJX_Green_Algae.p1	Panmor	AA5	AA5:18.1	AA5*0	9.010		AA5_1	1	373	144	436		AA5_1
Panmor_2005324_RYJX_Green_Algae.p1	Panmor	AA5	AA5:18.1	AA5*0	6.003		AA5_1	1	577	189	671		AA5_1
Panmor_2006771_RYJX_Green_Algae.p1	Panmor	AA5	AA5:28.1	AA5*0	13.490			216	398	144	399
Panmor_2006795_RYJX_Green_Algae.p1	Panmor	AA5	AA5:28.1	AA5*0	53.291			1	744	220	985
Panmor_2006796_RYJX_Green_Algae.p1	Panmor	AA5	AA5:28.1	AA5*0	46.303			218	420	195	661
Panmor_2007849_RYJX_Green_Algae.p1	Panmor	AA5	AA5:18.1	AA5*0	12.135		AA5_1	141	502	195	503		AA5_1
Panmor_2008178_RYJX_Green_Algae.p1	Panmor	AA5	AA5:18.1	AA5*0	60.841		AA5_1	168	944	318	954		AA5_1
Panmor_2008437_RYJX_Green_Algae.p1	Panmor	AA5	AA5:18.1	AA5*0	37.684		AA5_1	1	312	221	312		AA5_1
Panmor_2008580_RYJX_Green_Algae.p1	Panmor	AA5	AA5:18.1	AA5*0	6.355		AA5_1	1	1169	104	1171		AA5_1
Panmor_2009615_RYJX_Green_Algae.p1	Panmor	AA5	AA5:18.1	AA5*0	46.948		AA5_1	1	637	301	658		AA5_1
Panmor_2009616_RYJX_Green_Algae.p1	Panmor	AA5	AA5:18.1	AA5*0	46.948		AA5_1	1	637	301	658		AA5_1
Panmor_2010395_RYJX_Green_Algae.p1	Panmor	AA5	AA5:18.1	AA5*0	11.682		AA5_1	196	371	114	371		AA5_1
Panmor_2010530_RYJX_Green_Algae.p1	Panmor	AA5	AA5:18.1	AA5*0	9.635		AA5_1	173	348	145	349		AA5_1
Panmor_2011325_RYJX_Green_Algae.p2	Panmor	AA5	AA5:18.1	AA5*0	7.099		AA5_1	203	334	103	334		AA5_1
Panmor_2046297_RYJX_Green_Algae.p1	Panmor	AA5	AA5:18.1	AA5*0	6.093		AA5_1	1	114	91	114		AA5_1
Panmor_2060132_RYJX_Green_Algae.p2	Panmor	AA5	AA5:28.1	AA5*0	6.331			3	188	141	364
Panmor_2061423_RYJX_Green_Algae.p1	Panmor	AA5	AA5:28.1	AA5*0	5.815			256	430	107	432
Panmor_2062962_RYJX_Green_Algae.p1	Panmor	AA5	AA5:28.1	AA5*0	8.755			306	617	128	617
Panmor_2063209_RYJX_Green_Algae.p1	Panmor	AA5	AA5:28.1	AA5*0	5.504			1	280	97	438
Panmor_2063849_RYJX_Green_Algae.p1	Panmor	AA5	AA5:28.1	AA5*0	17.480			165	297	123	596
Panmor_2064470_RYJX_Green_Algae.p1	Panmor	AA5	AA5:28.1	AA5*0	5.129			1	498	113	518
Peddup_3023825_JRDV_Green_Algae_3_samples_combined.p1	Peddup	AA5	AA5:18.1	AA5*0	12.117		AA5_1	164	299	122	362		AA5_1
Phalen_2001942_ZIVZ_Green_Algae.p1	Phalen	AA5	AA5:18.1	AA5*0	5.498		AA5_1	1	443	82	444		AA5_1
Phalen_2002554_ZIVZ_Green_Algae.p1	Phalen	AA5	AA5:28.1	AA5*0	17.591			298	452	145	591
Phalen_2008163_ZIVZ_Green_Algae.p1	Phalen	AA5	AA5:18.1	AA5*0	20.243		AA5_1	1	594	203	606		AA5_1
Phalen_2009642_ZIVZ_Green_Algae.p1	Phalen	AA5	AA5:28.1	AA5*0	7.036			51	153	96	1157
Phalen_2045060_ZIVZ_Green_Algae.p1	Phalen	AA5	AA5:18.1	AA5*0	10.376		AA5_1	1	244	136	244		AA5_1
Phalen_2049713_ZIVZ_Green_Algae.p1	Phalen	AA5	AA5:18.1	AA5*0	5.631		AA5_1	79	416	81	416		AA5_1
Phalen_2050171_ZIVZ_Green_Algae.p2	Phalen	AA5	AA5:18.1	AA5*0	21.817		AA5_1	19	484	229	516		AA5_1
PicspRCC4223_RCC4223.04g06687.1	PicspRCC4223	AA5	AA5:18.1	AA5*0	5.596		AA5_1	79	517	175	519		AA5_1
PicspRCC4223_RCC4223.08g02030.1	PicspRCC4223	AA5	AA5:18.1	AA5*0	8.464		AA5_1	101	190	84	240		AA5_1
PicspRCC4223_RCC4223.10g03620.1	PicspRCC4223	AA5	AA5:18.1	AA5*0	8.236		AA5_1	847	1325	84	1393		AA5_1
Pirsal_2003250_NQYP_Green_Algae.p1	Pirsal	AA5	AA5:6.1	AA5*0	17.836	AA5:1.1.3.9	AA5_2	165	562	90	626	AA5:1.1.3.9	AA5_2
Pirsal_2003664_NQYP_Green_Algae.p2	Pirsal	AA5	AA5:6.3	AA5*0	10.891		AA5_2	42	180	48	265		AA5_2
Pirsal_2005916_NQYP_Green_Algae.p1	Pirsal	AA5	AA5:6.1	AA5*0	13.815	AA5:1.1.3.9	AA5_2	190	370	69	383	AA5:1.1.3.9	AA5_2
Plalae_2002062_CBNG_Green_Algae.p1	Plalae	AA5	AA5:6.1	AA5*0	6.983	AA5:1.1.3.9	AA5_2	254	334	42	344	AA5:1.1.3.9	AA5_2
Plalae_2002063_CBNG_Green_Algae.p1	Plalae	AA5	AA5:6.1	AA5*0	7.184	AA5:1.1.3.9	AA5_2	253	334	43	341	AA5:1.1.3.9	AA5_2
Plalae_2003065_CBNG_Green_Algae.p1	Plalae	AA5	AA5:6.4	AA5*0	5.459		AA5_2	1	138	56	195		AA5_2
Plater_2024637_LETF_Green_Algae.p1	Plater	AA5	AA5:6.4	AA5*0	48.416		AA5_2	84	643	226	696		AA5_2
Pracap_2000312_XMCL_Green_Algae.p1	Pracap	AA5	AA5:18.1	AA5*0	9.403		AA5_1	137	506	103	529		AA5_1
Psemar_2000958_JMTE_Green_Algae.p1	Psemar	AA5	AA5:18.1	AA5*0	55.429		AA5_1	1205	1370	165	1434		AA5_1
Psepri_SRR11611235_Pseudochlorella_pringsheimii_DRAP_CL252Contig1_1.p3	Psepri	AA5	AA5:18.1	AA5*0	14.824		AA5_1	1	122	121	122		AA5_1
Psepri_SRR11611235_Pseudochlorella_pringsheimii_DRAP_CL63Contig1_1.p2	Psepri	AA5	AA5:28.1	AA5*0	16.315			1	115	115	115
Psepri_SRR11611235_Pseudochlorella_pringsheimii_DRAP_k43_Locus_1564_Transcript_6_1.p2	Psepri	AA5	AA5:18.1	AA5*0	7.075		AA5_1	334	634	122	634		AA5_1
Psepri_SRR11611235_Pseudochlorella_pringsheimii_DRAP_k65_Locus_7600_Transcript_1_1.p1	Psepri	AA5	AA5:33.1	AA5*0	11.753			222	529	49	636
Psepri_SRR11611236_Pseudochlorella_pringsheimii_DRAP_k25_Locus_4365_Transcript_1_1.p1	Psepri	AA5	AA5:18.1	AA5*0	15.084		AA5_1	1	416	124	565		AA5_1
Psepri_SRR11611236_Pseudochlorella_pringsheimii_DRAP_k25_Locus_638_Transcript_8_1.p1	Psepri	AA5	AA5:18.1	AA5*0	14.065		AA5_1	52	760	210	903		AA5_1
Psepri_SRR11611236_Pseudochlorella_pringsheimii_DRAP_k31_Locus_1189_Transcript_7_1.p2	Psepri	AA5	AA5:18.1	AA5*0	5.364		AA5_1	83	395	109	395		AA5_1
Psepri_SRR11611236_Pseudochlorella_pringsheimii_DRAP_k31_Locus_5202_Transcript_1_1.p2	Psepri	AA5	AA5:18.1	AA5*0	6.090		AA5_1	36	337	74	337		AA5_1
Psepri_SRR11611236_Pseudochlorella_pringsheimii_DRAP_k37_Locus_611_Transcript_6_1.p1	Psepri	AA5	AA5:18.1	AA5*0	21.332		AA5_1	52	800	245	943		AA5_1
Psepri_SRR11611236_Pseudochlorella_pringsheimii_DRAP_k61_Locus_1792_Transcript_1_1.p1	Psepri	AA5	AA5:18.1	AA5*0	9.158		AA5_1	393	979	149	979		AA5_1
Psepri_SRR11611236_Pseudochlorella_pringsheimii_DRAP_k61_Locus_5783_Transcript_1_1.p1	Psepri	AA5	AA5:18.1	AA5*0	10.265		AA5_1	210	528	181	727		AA5_1
Psepri_SRR11611236_Pseudochlorella_pringsheimii_DRAP_k69_Locus_3045_Transcript_1_1.p1	Psepri	AA5	AA5:18.1	AA5*0	6.343		AA5_1	162	236	74	236		AA5_1
Psepri_SRR11611236_Pseudochlorella_pringsheimii_DRAP_k69_Locus_9739_Transcript_1_1.p2	Psepri	AA5	AA5:18.1	AA5*0	12.800		AA5_1	23	136	113	136		AA5_1
Psepri_SRR11611237_Pseudochlorella_pringsheimii_DRAP2_CL1005Contig1_1.p1	Psepri	AA5	AA5:28.1	AA5*0	35.857			570	1082	253	1082
Psepri_SRR11611237_Pseudochlorella_pringsheimii_DRAP2_CL496Contig1_1.p1	Psepri	AA5	AA5:28.1	AA5*0	7.914			161	251	89	251
Psepri_SRR11611237_Pseudochlorella_pringsheimii_DRAP2_CL7Contig1_1.p1	Psepri	AA5	AA5:28.1	AA5*0	40.518			1	178	178	178
Psepri_SRR11611237_Pseudochlorella_pringsheimii_DRAP2_CL859Contig1_1.p1	Psepri	AA5	AA5:28.1	AA5*0	5.899			101	365	90	365
Psepri_SRR11611237_Pseudochlorella_pringsheimii_DRAP2_k25_Locus_2284_Transcript_2_1.p1	Psepri	AA5	AA5:18.1	AA5*0	6.776		AA5_1	52	702	159	845		AA5_1
Psepri_SRR11611237_Pseudochlorella_pringsheimii_DRAP2_k31_Locus_187_Transcript_4_1.p1	Psepri	AA5	AA5:18.1	AA5*0	11.871		AA5_1	4	723	127	802		AA5_1
Psepri_SRR11611237_Pseudochlorella_pringsheimii_DRAP2_k43_Locus_7701_Transcript_1_1.p2	Psepri	AA5	AA5:18.1	AA5*0	8.645		AA5_1	1	242	96	242		AA5_1
Psepri_SRR11611237_Pseudochlorella_pringsheimii_DRAP2_k65_Locus_7672_Transcript_1_1.p1	Psepri	AA5	AA5:18.1	AA5*0	5.182		AA5_1	1	266	96	266		AA5_1
Psepri_SRR11611238_Pseudochlorella_pringsheimii_DRAP2_k37_Locus_298_Transcript_1_1.p1	Psepri	AA5	AA5:18.1	AA5*0	14.108		AA5_1	570	972	171	972		AA5_1
Psepri_SRR11611238_Pseudochlorella_pringsheimii_DRAP2_k61_Locus_3908_Transcript_1_1.p1	Psepri	AA5	AA5:18.1	AA5*0	6.733		AA5_1	17	260	126	262		AA5_1
Psepri_SRR11611238_Pseudochlorella_pringsheimii_DRAP2_k65_Locus_1142_Transcript_1_1.p1	Psepri	AA5	AA5:18.1	AA5*0	23.555		AA5_1	570	1029	221	1029		AA5_1
Psepri_SRR11611238_Pseudochlorella_pringsheimii_DRAP2_k69_Locus_3294_Transcript_6_1.p1	Psepri	AA5	AA5:18.1	AA5*0	11.838		AA5_1	95	631	166	887		AA5_1
Pteang_2050430_LNIL_Green_Algae.p1	Pteang	AA5	AA5:28.1	AA5*0	6.355			119	373	105	373
Pycpro_2012958_MXEZ_Green_Algae.p1	Pycpro	AA5	AA5:18.1	AA5*0	7.059		AA5_1	28	179	94	187		AA5_1
Pyrpar_2001373_TNAW_Green_Algae.p1	Pyrpar	AA5	AA5:18.1	AA5*0	7.809		AA5_1	2	749	92	989		AA5_1
Pyrpar_2001374_TNAW_Green_Algae.p1	Pyrpar	AA5	AA5:18.1	AA5*0	8.545		AA5_1	2	749	93	972		AA5_1
Pyrpar_2068840_TNAW_Green_Algae.p2	Pyrpar	AA5	AA5:28.1	AA5*0	5.846			29	182	115	182
Scedim_2015981_PZIF_Green_Algae.p1	Scedim	AA5	AA5:29.1	AA5*0	364.320			96	665	452	669
Schdub_2036091_FMVB_Green_Algae.p1	Schdub	AA5	AA5:18.1	AA5*0	5.294		AA5_1	1	352	69	352		AA5_1
Stibac_2001352_WXRI_Green_Algae.p1	Stibac	AA5	AA5:28.1	AA5*0	14.628			1	336	156	337
Stibac_2003853_WXRI_Green_Algae.p1	Stibac	AA5	AA5:18.1	AA5*0	8.376		AA5_1	1	127	109	290		AA5_1
SymirrSAG2036_jg10287.t1	SymirrSAG2036	AA5	AA5:18.1	AA5*0	5.696		AA5_1	6	364	140	382		AA5_1
SymirrSAG2036_jg2629.t1	SymirrSAG2036	AA5	AA5:18.1	AA5*0	5.033		AA5_1	98	190	71	287		AA5_1
SymirrSAG2036_jg2893.t1	SymirrSAG2036	AA5	AA5:18.1	AA5*0	322.763		AA5_1	224	1736	888	1740		AA5_1
SymirrSAG2036_jg6092.t1	SymirrSAG2036	AA5	AA5:18.1	AA5*0	16.036		AA5_1	13	585	266	728		AA5_1
SymirrSAG2036_jg6525.t1	SymirrSAG2036	AA5	AA5:33.1	AA5*0	5.333			264	631	39	767
Tetcor_2001328_DUMA_Green_Algae.p1	Tetcor	AA5	AA5:18.1	AA5*0	9.003		AA5_1	61	330	118	382		AA5_1
Tetcor_2001570_DUMA_Green_Algae.p1	Tetcor	AA5	AA5:28.1	AA5*0	5.668			488	1304	78	1978
Tetcor_2001959_DUMA_Green_Algae.p1	Tetcor	AA5	AA5:28.1	AA5*0	17.367			13	479	206	518
Tetcor_2002292_DUMA_Green_Algae.p1	Tetcor	AA5	AA5:18.1	AA5*0	8.617		AA5_1	28	297	109	326		AA5_1
Tetcor_2002721_DUMA_Green_Algae.p1	Tetcor	AA5	AA5:18.1	AA5*0	10.177		AA5_1	1469	1729	110	1731		AA5_1
Tetcor_2004516_DUMA_Green_Algae.p1	Tetcor	AA5	AA5:18.1	AA5*0	6.766		AA5_1	1	98	91	316		AA5_1
Tetcor_2006095_DUMA_Green_Algae.p1	Tetcor	AA5	AA5:18.1	AA5*0	10.575		AA5_1	1	103	97	729		AA5_1
Tetcor_2008392_DUMA_Green_Algae.p1	Tetcor	AA5	AA5:18.1	AA5*0	21.384		AA5_1	1	195	158	1437		AA5_1
Tetcor_2008588_DUMA_Green_Algae.p1	Tetcor	AA5	AA5:18.1	AA5*0	9.349		AA5_1	98	339	126	356		AA5_1
Tetcor_2031962_DUMA_Green_Algae.p1	Tetcor	AA5	AA5:18.1	AA5*0	5.045		AA5_1	68	169	66	170		AA5_1
Tetstr_2008666_HHXJ_Green_Algae.p1	Tetstr	AA5	AA5:28.1	AA5*0	12.134			301	393	92	393
TrespOTU1_jg10504.t1	TrespOTU1	AA5	AA5:43.1	AA5*0	5.339			308	610	39	660
TrespOTU1_jg12452.t1	TrespOTU1	AA5	AA5:43.1	AA5*0	57.093			78	701	197	705
TrespOTU1_jg1956.t1	TrespOTU1	AA5	AA5:18.1	AA5*0	7.896		AA5_1	321	447	104	686		AA5_1
TrespOTU1_jg3023.t1	TrespOTU1	AA5	AA5:18.1	AA5*0	7.950		AA5_1	280	390	91	2762		AA5_1
TrespOTU1_jg3023.t1	TrespOTU1	AA5	AA5:28.1	AA5*0	6.603			88	389	93	2762
TrespOTU1_jg4227.t1	TrespOTU1	AA5	AA5:18.1	AA5*0	6.990		AA5_1	502	1651	115	4982		AA5_1
TrespOTU3_jg2387.t1	TrespOTU3	AA5	AA5:18.1	AA5*0	445.776		AA5_1	6	785	702	793		AA5_1
TrespOTU3_jg3915.t1	TrespOTU3	AA5	AA5:43.1	AA5*0	64.455			99	722	201	726
TrespOTU3_jg6703.t1	TrespOTU3	AA5	AA5:18.1	AA5*0	8.320		AA5_1	312	441	109	698		AA5_1
TrespOTU3_jg7641.t1	TrespOTU3	AA5	AA5:18.1	AA5*0	86.918		AA5_1	23	2400	640	2410		AA5_1
TrespOTU5_jg6658.t1	TrespOTU5	AA5	AA5:18.1	AA5*0	11.776		AA5_1	179	292	99	1739		AA5_1
TrespOTU5_jg7828.t1	TrespOTU5	AA5	AA5:43.1	AA5*0	64.002			85	708	200	712
TrespTZW2008_jg1190.t1	TrespTZW2008	AA5	AA5:18.1	AA5*0	8.312		AA5_1	313	671	98	671		AA5_1
TrespTZW2008_jg4373.t1	TrespTZW2008	AA5	AA5:18.1	AA5*0	10.197		AA5_1	955	1059	103	1059		AA5_1
TrespTZW2008_jg4373.t1	TrespTZW2008	AA5	AA5:28.1	AA5*0	8.239			643	1059	105	1059
TrespTZW2008_jg9104.t1	TrespTZW2008	AA5	AA5:43.1	AA5*0	45.415			166	728	172	744
Ulvmut_UM008_0013.1	Ulvmut	AA5	AA5:18.1	AA5*0	10.499		AA5_1	510	676	131	3088		AA5_1
Ulvmut_UM027_0052.1	Ulvmut	AA5	AA5:18.1	AA5*0	11.706		AA5_1	84	418	143	2479		AA5_1
Vitsp._2005678_QWRA_Green_Algae.p1	Vitsp	AA5	AA5:28.1	AA5*0	5.200			72	149	70	149
Vitsp._2006861_QWRA_Green_Algae.p1	Vitsp	AA5	AA5:28.1	AA5*0	5.376			282	365	76	365
Vitsp._2011633_QWRA_Green_Algae.p1	Vitsp	AA5	AA5:28.1	AA5*0	79.837			37	907	388	907
Vitsp._2056155_QWRA_Green_Algae.p1	Vitsp	AA5	AA5:28.1	AA5*0	17.372			1	345	169	345
Vitsp._2056177_QWRA_Green_Algae.p1	Vitsp	AA5	AA5:28.1	AA5*0	9.977			139	346	145	346
Vitsp._2057907_QWRA_Green_Algae.p1	Vitsp	AA5	AA5:18.1	AA5*0	35.384		AA5_1	1	444	227	469		AA5_1
Vitsp._2058649_QWRA_Green_Algae.p1	Vitsp	AA5	AA5:18.1	AA5*0	18.573		AA5_1	21	564	210	597		AA5_1
Volaur_2000607_POIR_Green_Algae_2_samples_combined.p1	Volaur	AA5	AA5:18.1	AA5*0	5.582		AA5_1	51	298	92	308		AA5_1
Volaur_2000899_POIR_Green_Algae_2_samples_combined.p1	Volaur	AA5	AA5:18.1	AA5*0	10.077		AA5_1	224	335	92	644		AA5_1
Volaur_2000900_POIR_Green_Algae_2_samples_combined.p1	Volaur	AA5	AA5:18.1	AA5*0	11.104		AA5_1	224	355	100	646		AA5_1
Volaur_2000901_POIR_Green_Algae_2_samples_combined.p1	Volaur	AA5	AA5:18.1	AA5*0	10.077		AA5_1	218	329	92	640		AA5_1
Volaur_2001132_POIR_Green_Algae_2_samples_combined.p1	Volaur	AA5	AA5:18.1	AA5*0	9.267		AA5_1	1	265	120	275		AA5_1
Volaur_2001294_POIR_Green_Algae_2_samples_combined.p1	Volaur	AA5	AA5:28.1	AA5*0	6.726			202	667	132	667
Volaur_2001313_POIR_Green_Algae_2_samples_combined.p1	Volaur	AA5	AA5:28.1	AA5*0	12.374			507	645	116	673
Volaur_2001354_POIR_Green_Algae_2_samples_combined.p1	Volaur	AA5	AA5:18.1	AA5*0	6.063		AA5_1	233	419	122	463		AA5_1
Volaur_2001422_POIR_Green_Algae_2_samples_combined.p1	Volaur	AA5	AA5:28.1	AA5*0	45.998			9	521	308	627
Volaur_2002179_POIR_Green_Algae_2_samples_combined.p1	Volaur	AA5	AA5:18.1	AA5*0	5.311		AA5_1	95	793	129	947		AA5_1
Volaur_2002584_POIR_Green_Algae_2_samples_combined.p1	Volaur	AA5	AA5:28.1	AA5*0	5.974			22	492	120	496
Volaur_2002585_POIR_Green_Algae_2_samples_combined.p1	Volaur	AA5	AA5:28.1	AA5*0	5.312			22	433	108	457
Volaur_2002947_POIR_Green_Algae_2_samples_combined.p1	Volaur	AA5	AA5:18.1	AA5*0	17.955		AA5_1	2	327	176	330		AA5_1
Volaur_2006954_POIR_Green_Algae_2_samples_combined.p1	Volaur	AA5	AA5:18.1	AA5*0	73.656		AA5_1	11	337	265	337		AA5_1
Volaur_2007068_POIR_Green_Algae_2_samples_combined.p1	Volaur	AA5	AA5:18.1	AA5*0	37.744		AA5_1	1	347	248	527		AA5_1
Volaur_2007809_POIR_Green_Algae_2_samples_combined.p1	Volaur	AA5	AA5:18.1	AA5*0	24.735		AA5_1	90	289	178	422		AA5_1
Volaur_2007811_POIR_Green_Algae_2_samples_combined.p1	Volaur	AA5	AA5:18.1	AA5*0	24.735		AA5_1	90	289	178	422		AA5_1
Volaur_2007849_POIR_Green_Algae_2_samples_combined.p1	Volaur	AA5	AA5:18.1	AA5*0	9.129		AA5_1	1198	1632	100	1632		AA5_1
Volaur_2007851_POIR_Green_Algae_2_samples_combined.p1	Volaur	AA5	AA5:18.1	AA5*0	9.129		AA5_1	1198	1632	100	1632		AA5_1
Volaur_2009024_POIR_Green_Algae_2_samples_combined.p1	Volaur	AA5	AA5:28.1	AA5*0	14.686			176	340	143	340
Volaur_2009133_POIR_Green_Algae_2_samples_combined.p1	Volaur	AA5	AA5:28.1	AA5*0	24.289			1047	1457	234	1481
Volaur_2009134_POIR_Green_Algae_2_samples_combined.p1	Volaur	AA5	AA5:28.1	AA5*0	27.214			906	1321	239	1345
Volaur_2010285_POIR_Green_Algae_2_samples_combined.p1	Volaur	AA5	AA5:18.1	AA5*0	67.537		AA5_1	1	279	264	588		AA5_1
Volaur_2011804_POIR_Green_Algae_2_samples_combined.p1	Volaur	AA5	AA5:18.1	AA5*0	8.971		AA5_1	165	244	76	290		AA5_1
Volaur_2011925_POIR_Green_Algae_2_samples_combined.p2	Volaur	AA5	AA5:18.1	AA5*0	83.051		AA5_1	2	270	249	271		AA5_1
Volaur_2012300_POIR_Green_Algae_2_samples_combined.p1	Volaur	AA5	AA5:18.1	AA5*0	26.653		AA5_1	100	228	127	228		AA5_1
Volaur_2013286_POIR_Green_Algae_2_samples_combined.p1	Volaur	AA5	AA5:18.1	AA5*0	20.824		AA5_1	192	422	176	422		AA5_1
Volaur_2013918_POIR_Green_Algae_2_samples_combined.p1	Volaur	AA5	AA5:18.1	AA5*0	28.525		AA5_1	474	830	259	854		AA5_1
Volaur_2013974_POIR_Green_Algae_2_samples_combined.p1	Volaur	AA5	AA5:28.1	AA5*0	5.652			83	371	175	372
Volaur_2014983_POIR_Green_Algae_2_samples_combined.p2	Volaur	AA5	AA5:18.1	AA5*0	6.650		AA5_1	84	153	68	156		AA5_1
Volaur_2015014_POIR_Green_Algae_2_samples_combined.p1	Volaur	AA5	AA5:18.1	AA5*0	6.719		AA5_1	62	385	96	394		AA5_1
Volaur_2015108_POIR_Green_Algae_2_samples_combined.p1	Volaur	AA5	AA5:18.1	AA5*0	14.237		AA5_1	7	302	129	333		AA5_1
Volaur_2015109_POIR_Green_Algae_2_samples_combined.p1	Volaur	AA5	AA5:18.1	AA5*0	14.237		AA5_1	7	302	129	333		AA5_1
Volaur_2015134_POIR_Green_Algae_2_samples_combined.p1	Volaur	AA5	AA5:18.1	AA5*0	12.181		AA5_1	103	699	246	711		AA5_1
Volaur_2015135_POIR_Green_Algae_2_samples_combined.p1	Volaur	AA5	AA5:18.1	AA5*0	17.266		AA5_1	103	704	277	711		AA5_1
Volaur_2015620_POIR_Green_Algae_2_samples_combined.p1	Volaur	AA5	AA5:18.1	AA5*0	6.102		AA5_1	5	152	116	152		AA5_1
Volaur_2015637_POIR_Green_Algae_2_samples_combined.p1	Volaur	AA5	AA5:28.1	AA5*0	26.146			193	851	196	1006
Volaur_2015638_POIR_Green_Algae_2_samples_combined.p1	Volaur	AA5	AA5:28.1	AA5*0	26.146			193	851	196	1006
Volaur_2015904_POIR_Green_Algae_2_samples_combined.p3	Volaur	AA5	AA5:28.1	AA5*0	5.456			1	81	78	186
Volaur_2016164_POIR_Green_Algae_2_samples_combined.p1	Volaur	AA5	AA5:18.1	AA5*0	63.231		AA5_1	2	240	229	526		AA5_1
Volaur_2016165_POIR_Green_Algae_2_samples_combined.p1	Volaur	AA5	AA5:18.1	AA5*0	63.231		AA5_1	2	240	229	557		AA5_1
Volaur_2016186_POIR_Green_Algae_2_samples_combined.p2	Volaur	AA5	AA5:18.1	AA5*0	12.927		AA5_1	1	154	137	154		AA5_1
Volaur_2017583_POIR_Green_Algae_2_samples_combined.p1	Volaur	AA5	AA5:18.1	AA5*0	24.743		AA5_1	1	223	192	223		AA5_1
Volaur_2017651_POIR_Green_Algae_2_samples_combined.p1	Volaur	AA5	AA5:18.1	AA5*0	28.777		AA5_1	408	613	193	613		AA5_1
Volaur_2017898_POIR_Green_Algae_2_samples_combined.p1	Volaur	AA5	AA5:18.1	AA5*0	17.427		AA5_1	141	327	137	327		AA5_1
Volaur_2018545_POIR_Green_Algae_2_samples_combined.p1	Volaur	AA5	AA5:18.1	AA5*0	5.439		AA5_1	70	192	104	201		AA5_1
Volaur_2018682_POIR_Green_Algae_2_samples_combined.p1	Volaur	AA5	AA5:18.1	AA5*0	32.086		AA5_1	1	270	225	275		AA5_1
Volaur_2019389_POIR_Green_Algae_2_samples_combined.p1	Volaur	AA5	AA5:18.1	AA5*0	16.233		AA5_1	33	214	159	387		AA5_1
Volaur_2019390_POIR_Green_Algae_2_samples_combined.p1	Volaur	AA5	AA5:18.1	AA5*0	16.233		AA5_1	33	214	159	387		AA5_1
Volaur_2019493_POIR_Green_Algae_2_samples_combined.p1	Volaur	AA5	AA5:18.1	AA5*0	11.442		AA5_1	1	185	151	231		AA5_1
Volaur_2019654_POIR_Green_Algae_2_samples_combined.p2	Volaur	AA5	AA5:18.1	AA5*0	9.880		AA5_1	1	171	132	213		AA5_1
Volaur_2019747_POIR_Green_Algae_2_samples_combined.p1	Volaur	AA5	AA5:18.1	AA5*0	6.163		AA5_1	979	1145	132	1168		AA5_1
Volaur_2019748_POIR_Green_Algae_2_samples_combined.p1	Volaur	AA5	AA5:18.1	AA5*0	6.163		AA5_1	654	820	132	843		AA5_1
Volaur_2019749_POIR_Green_Algae_2_samples_combined.p1	Volaur	AA5	AA5:18.1	AA5*0	6.163		AA5_1	1073	1239	132	1262		AA5_1
Volaur_2020884_POIR_Green_Algae_2_samples_combined.p1	Volaur	AA5	AA5:18.1	AA5*0	46.268		AA5_1	3	587	279	770		AA5_1
Volaur_2020887_POIR_Green_Algae_2_samples_combined.p1	Volaur	AA5	AA5:18.1	AA5*0	9.001		AA5_1	96	272	122	272		AA5_1
Volaur_2020947_POIR_Green_Algae_2_samples_combined.p1	Volaur	AA5	AA5:18.1	AA5*0	21.528		AA5_1	15	186	128	342		AA5_1
Volaur_2021567_POIR_Green_Algae_2_samples_combined.p1	Volaur	AA5	AA5:18.1	AA5*0	36.275		AA5_1	21	555	232	575		AA5_1
Volaur_2021569_POIR_Green_Algae_2_samples_combined.p1	Volaur	AA5	AA5:18.1	AA5*0	36.275		AA5_1	21	555	232	575		AA5_1
Volaur_2021719_POIR_Green_Algae_2_samples_combined.p2	Volaur	AA5	AA5:18.1	AA5*0	11.149		AA5_1	1	180	146	180		AA5_1
Volaur_2022409_POIR_Green_Algae_2_samples_combined.p1	Volaur	AA5	AA5:18.1	AA5*0	26.625		AA5_1	176	612	157	612		AA5_1
Volaur_2022478_POIR_Green_Algae_2_samples_combined.p1	Volaur	AA5	AA5:28.1	AA5*0	127.392			174	520	332	577
Volaur_2023913_POIR_Green_Algae_2_samples_combined.p1	Volaur	AA5	AA5:28.1	AA5*0	7.274			5	233	120	313
Volaur_2024673_POIR_Green_Algae_2_samples_combined.p1	Volaur	AA5	AA5:18.1	AA5*0	9.417		AA5_1	297	465	138	465		AA5_1
Volaur_2025603_POIR_Green_Algae_2_samples_combined.p1	Volaur	AA5	AA5:28.1	AA5*0	5.205			1	109	87	118
Volaur_2026137_POIR_Green_Algae_2_samples_combined.p1	Volaur	AA5	AA5:28.1	AA5*0	9.108			184	322	103	325
Volaur_2026448_POIR_Green_Algae_2_samples_combined.p1	Volaur	AA5	AA5:18.1	AA5*0	23.488		AA5_1	111	607	247	830		AA5_1
Volaur_2026590_POIR_Green_Algae_2_samples_combined.p1	Volaur	AA5	AA5:28.1	AA5*0	7.324			285	512	136	512
Volaur_2027209_POIR_Green_Algae_2_samples_combined.p2	Volaur	AA5	AA5:18.1	AA5*0	5.978		AA5_1	19	199	112	199		AA5_1
Volaur_2027607_POIR_Green_Algae_2_samples_combined.p1	Volaur	AA5	AA5:18.1	AA5*0	31.540		AA5_1	1	165	152	187		AA5_1
Volaur_2027832_POIR_Green_Algae_2_samples_combined.p1	Volaur	AA5	AA5:18.1	AA5*0	19.896		AA5_1	2	202	151	202		AA5_1
Volaur_2028839_POIR_Green_Algae_2_samples_combined.p1	Volaur	AA5	AA5:28.1	AA5*0	28.229			1	170	161	387
Volaur_2030718_POIR_Green_Algae_2_samples_combined.p1	Volaur	AA5	AA5:18.1	AA5*0	5.255		AA5_1	1	209	98	227		AA5_1
Volaur_2033338_POIR_Green_Algae_2_samples_combined.p1	Volaur	AA5	AA5:18.1	AA5*0	85.610		AA5_1	753	1194	357	1313		AA5_1
Volaur_2034361_POIR_Green_Algae_2_samples_combined.p1	Volaur	AA5	AA5:18.1	AA5*0	22.755		AA5_1	1	477	226	551		AA5_1
Volaur_2035334_POIR_Green_Algae_2_samples_combined.p1	Volaur	AA5	AA5:18.1	AA5*0	6.422		AA5_1	68	569	119	569		AA5_1
Volaur_2036570_POIR_Green_Algae_2_samples_combined.p1	Volaur	AA5	AA5:18.1	AA5*0	7.045		AA5_1	21	179	116	193		AA5_1
Volaur_2036975_POIR_Green_Algae_2_samples_combined.p1	Volaur	AA5	AA5:18.1	AA5*0	13.895		AA5_1	321	473	133	589		AA5_1
Volaur_2038851_POIR_Green_Algae_2_samples_combined.p2	Volaur	AA5	AA5:28.1	AA5*0	6.508			1	204	139	220
Volaur_2039193_POIR_Green_Algae_2_samples_combined.p1	Volaur	AA5	AA5:18.1	AA5*0	7.323		AA5_1	114	517	110	693		AA5_1
Volaur_2040407_POIR_Green_Algae_2_samples_combined.p1	Volaur	AA5	AA5:18.1	AA5*0	14.131		AA5_1	18	251	146	293		AA5_1
Volaur_2041932_POIR_Green_Algae_2_samples_combined.p1	Volaur	AA5	AA5:28.1	AA5*0	5.896			3	177	132	243
Volaur_2042351_POIR_Green_Algae_2_samples_combined.p1	Volaur	AA5	AA5:18.1	AA5*0	16.399		AA5_1	170	306	125	307		AA5_1
Volaur_2042865_POIR_Green_Algae_2_samples_combined.p1	Volaur	AA5	AA5:28.1	AA5*0	5.514			597	886	165	935
Volaur_2043028_POIR_Green_Algae_2_samples_combined.p1	Volaur	AA5	AA5:18.1	AA5*0	6.678		AA5_1	547	709	127	728		AA5_1
Volaur_2043128_POIR_Green_Algae_2_samples_combined.p1	Volaur	AA5	AA5:18.1	AA5*0	6.466		AA5_1	208	386	105	500		AA5_1
Volaur_2153536_POIR_Green_Algae_2_samples_combined.p1	Volaur	AA5	AA5:18.1	AA5*0	15.787		AA5_1	1	112	108	112		AA5_1
Volaur_2158868_POIR_Green_Algae_2_samples_combined.p1	Volaur	AA5	AA5:18.1	AA5*0	17.556		AA5_1	1	144	133	144		AA5_1
Volaur_2159002_POIR_Green_Algae_2_samples_combined.p1	Volaur	AA5	AA5:18.1	AA5*0	5.660		AA5_1	32	144	89	145		AA5_1
Volaur_2163850_POIR_Green_Algae_2_samples_combined.p1	Volaur	AA5	AA5:18.1	AA5*0	22.848		AA5_1	1	183	167	217		AA5_1
Volaur_2166292_POIR_Green_Algae_2_samples_combined.p1	Volaur	AA5	AA5:28.1	AA5*0	7.001			231	570	111	570
Volaur_2166380_POIR_Green_Algae_2_samples_combined.p1	Volaur	AA5	AA5:18.1	AA5*0	15.234		AA5_1	182	551	178	578		AA5_1
Volcar_Vocar.0001s0236.1.v2.1	Volcar	AA5	AA5:28.1	AA5*0	5.535			145	331	89	890
Volcar_Vocar.0001s0270.1.v2.1	Volcar	AA5	AA5:28.1	AA5*0	24.430			216	538	228	4323
Volcar_Vocar.0001s0310.1.v2.1	Volcar	AA5	AA5:18.1	AA5*0	5.412		AA5_1	285	375	82	3868		AA5_1
Volcar_Vocar.0001s0527.1.v2.1	Volcar	AA5	AA5:18.1	AA5*0	37.426		AA5_1	1205	1822	384	2019		AA5_1
Volcar_Vocar.0001s0621.1.v2.1	Volcar	AA5	AA5:18.1	AA5*0	8.252		AA5_1	1220	1384	112	1655		AA5_1
Volcar_Vocar.0001s0677.1.v2.1	Volcar	AA5	AA5:18.1	AA5*0	47.025		AA5_1	304	830	245	2317		AA5_1
Volcar_Vocar.0001s0680.1.v2.1	Volcar	AA5	AA5:28.1	AA5*0	18.670			76	232	141	1113
Volcar_Vocar.0001s1477.1.v2.1	Volcar	AA5	AA5:18.1	AA5*0	11.197		AA5_1	58	246	129	461		AA5_1
Volcar_Vocar.0001s1533.1.v2.1	Volcar	AA5	AA5:18.1	AA5*0	6.422		AA5_1	283	942	125	1514		AA5_1
Volcar_Vocar.0001s1769.1.v2.1	Volcar	AA5	AA5:28.1	AA5*0	14.051			376	571	151	767
Volcar_Vocar.0001s1774.1.v2.1	Volcar	AA5	AA5:18.1	AA5*0	15.867		AA5_1	50	487	151	1566		AA5_1
Volcar_Vocar.0002s0001.1.v2.1	Volcar	AA5	AA5:18.1	AA5*0	15.629		AA5_1	496	614	112	1143		AA5_1
Volcar_Vocar.0002s0001.1.v2.1	Volcar	AA5	AA5:28.1	AA5*0	14.970			500	862	120	1143
Volcar_Vocar.0002s0286.1.v2.1	Volcar	AA5	AA5:18.1	AA5*0	110.556		AA5_1	266	1124	422	1137		AA5_1
Volcar_Vocar.0002s0380.1.v2.1	Volcar	AA5	AA5:18.1	AA5*0	17.162		AA5_1	159	366	175	568		AA5_1
Volcar_Vocar.0002s0430.1.v2.1	Volcar	AA5	AA5:28.1	AA5*0	5.383			202	611	150	905
Volcar_Vocar.0002s0573.1.v2.1	Volcar	AA5	AA5:18.1	AA5*0	70.242		AA5_1	150	438	261	652		AA5_1
Volcar_Vocar.0002s0636.1.v2.1	Volcar	AA5	AA5:28.1	AA5*0	9.599			494	846	152	911
Volcar_Vocar.0002s0641.1.v2.1	Volcar	AA5	AA5:28.1	AA5*0	12.262			301	932	144	1118
Volcar_Vocar.0003s0020.1.v2.1	Volcar	AA5	AA5:18.1	AA5*0	24.534		AA5_1	197	313	117	576		AA5_1
Volcar_Vocar.0003s0024.1.v2.1	Volcar	AA5	AA5:28.1	AA5*0	16.546			188	366	157	655
Volcar_Vocar.0003s0026.1.v2.1	Volcar	AA5	AA5:28.1	AA5*0	23.882			190	406	193	705
Volcar_Vocar.0003s0046.1.v2.1	Volcar	AA5	AA5:18.1	AA5*0	89.905		AA5_1	135	1027	409	2290		AA5_1
Volcar_Vocar.0003s0103.1.v2.1	Volcar	AA5	AA5:18.1	AA5*0	70.321		AA5_1	1185	1766	250	2068		AA5_1
Volcar_Vocar.0003s0104.1.v2.1	Volcar	AA5	AA5:28.1	AA5*0	41.657			1218	1776	221	2004
Volcar_Vocar.0003s0191.1.v2.1	Volcar	AA5	AA5:18.1	AA5*0	5.104		AA5_1	553	674	91	697		AA5_1
Volcar_Vocar.0003s0322.1.v2.1	Volcar	AA5	AA5:18.1	AA5*0	55.694		AA5_1	318	1130	247	1190		AA5_1
Volcar_Vocar.0003s0332.1.v2.1	Volcar	AA5	AA5:18.1	AA5*0	77.361		AA5_1	7	714	381	734		AA5_1
[truncated: 44,653 more rows]
