# Supplementary material for: Phylogenomics reveals the evolutionary origins of lichenization in chlorophyte algae
Source: Nat Commun. 2024 May 24;15:4452. doi: 10.1038/s41467-024-48787-z (PMC11126685; doi:10.1038/s41467-024-48787-z)
Supplement: Supplementary file 14 — Supplementary Data 12 [file 41467_2024_48787_MOESM14_ESM.zip]

Archive with 270 entries (261 files):
- Data S1/
- Data S1/GH8_FigureS9.tree
- Data S1/LFAvsNLFA/
- Data S1/LFAvsNLFA/HOG_sPLSDA_UP_overlap/
- Data S1/LFAvsNLFA/HOG_sPLSDA_UP_overlap/n0.hog0000221.tree.newick
- Data S1/LFAvsNLFA/HOG_sPLSDA_UP_overlap/n0.hog0000221_HOG_annot.txt
- Data S1/LFAvsNLFA/HOG_sPLSDA_UP_overlap/n0.hog0000221_lineages_color_itol.txt
- Data S1/LFAvsNLFA/HOG_sPLSDA_UP_overlap/n0.hog0000221_tresp_DEG_itol.txt
- Data S1/LFAvsNLFA/HOG_sPLSDA_UP_overlap/n0.hog0007644.tree.newick
- Data S1/LFAvsNLFA/HOG_sPLSDA_UP_overlap/n0.hog0007644_HOG_annot.txt
- Data S1/LFAvsNLFA/HOG_sPLSDA_UP_overlap/n0.hog0007644_lineages_color_itol.txt
- Data S1/LFAvsNLFA/HOG_sPLSDA_UP_overlap/n0.hog0007644_tresp_DEG_itol.txt
- Data S1/LFAvsNLFA/HOG_sPLSDA_UP_overlap/n0.hog0008848.tree.newick
- Data S1/LFAvsNLFA/HOG_sPLSDA_UP_overlap/n0.hog0008848_HOG_annot.txt
- Data S1/LFAvsNLFA/HOG_sPLSDA_UP_overlap/n0.hog0008848_lineages_color_itol.txt
- Data S1/LFAvsNLFA/HOG_sPLSDA_UP_overlap/n0.hog0008848_tresp_DEG_itol.txt
- Data S1/LFAvsNLFA/HOG_sPLSDA_UP_overlap/n0.hog0008982.tree.newick
- Data S1/LFAvsNLFA/HOG_sPLSDA_UP_overlap/n0.hog0008982_HOG_annot.txt
- Data S1/LFAvsNLFA/HOG_sPLSDA_UP_overlap/n0.hog0008982_lineages_color_itol.txt
- Data S1/LFAvsNLFA/HOG_sPLSDA_UP_overlap/n0.hog0008982_tresp_DEG_itol.txt
- Data S1/LFAvsNLFA/HOG_sPLSDA_UP_overlap/n0.hog0009025.tree.newick
- Data S1/LFAvsNLFA/HOG_sPLSDA_UP_overlap/n0.hog0009025_HOG_annot.txt
- Data S1/LFAvsNLFA/HOG_sPLSDA_UP_overlap/n0.hog0009025_lineages_color_itol.txt
- Data S1/LFAvsNLFA/HOG_sPLSDA_UP_overlap/n0.hog0009025_tresp_DEG_itol.txt
- Data S1/LFAvsNLFA/HOG_sPLSDA_UP_overlap/n0.hog0009178.tree.newick
- Data S1/LFAvsNLFA/HOG_sPLSDA_UP_overlap/n0.hog0009178_HOG_annot.txt
- Data S1/LFAvsNLFA/HOG_sPLSDA_UP_overlap/n0.hog0009178_lineages_color_itol.txt
- Data S1/LFAvsNLFA/HOG_sPLSDA_UP_overlap/n0.hog0009178_tresp_DEG_itol.txt
- Data S1/LFAvsNLFA/HOG_sPLSDA_UP_overlap/n0.hog0009773.tree.newick
- Data S1/LFAvsNLFA/HOG_sPLSDA_UP_overlap/n0.hog0009773_HOG_annot.txt
- Data S1/LFAvsNLFA/HOG_sPLSDA_UP_overlap/n0.hog0009773_lineages_color_itol.txt
- Data S1/LFAvsNLFA/HOG_sPLSDA_UP_overlap/n0.hog0009773_tresp_DEG_itol.txt
- Data S1/LFAvsNLFA/HOG_sPLSDA_UP_overlap/n0.hog0010062.tree.newick
- Data S1/LFAvsNLFA/HOG_sPLSDA_UP_overlap/n0.hog0010062_HOG_annot.txt
- Data S1/LFAvsNLFA/HOG_sPLSDA_UP_overlap/n0.hog0010062_lineages_color_itol.txt
- Data S1/LFAvsNLFA/HOG_sPLSDA_UP_overlap/n0.hog0010062_tresp_DEG_itol.txt
- Data S1/LFAvsNLFA/HOG_sPLSDA_UP_overlap/n0.hog0011693.tree.newick
- Data S1/LFAvsNLFA/HOG_sPLSDA_UP_overlap/n0.hog0011693_HOG_annot.txt
- Data S1/LFAvsNLFA/HOG_sPLSDA_UP_overlap/n0.hog0011693_lineages_color_itol.txt
- Data S1/LFAvsNLFA/HOG_sPLSDA_UP_overlap/n0.hog0011693_tresp_DEG_itol.txt
- Data S1/LFAvsNLFA/HOG_sPLSDA_UP_overlap/n0.hog0011712.tree.newick
- Data S1/LFAvsNLFA/HOG_sPLSDA_UP_overlap/n0.hog0011712_HOG_annot.txt
- Data S1/LFAvsNLFA/HOG_sPLSDA_UP_overlap/n0.hog0011712_lineages_color_itol.txt
- Data S1/LFAvsNLFA/HOG_sPLSDA_UP_overlap/n0.hog0011712_tresp_DEG_itol.txt
- Data S1/LFAvsNLFA/HOG_sPLSDA_UP_overlap/n0.hog0012239.tree.newick
- Data S1/LFAvsNLFA/HOG_sPLSDA_UP_overlap/n0.hog0012239_HOG_annot.txt
- Data S1/LFAvsNLFA/HOG_sPLSDA_UP_overlap/n0.hog0012239_lineages_color_itol.txt
- Data S1/LFAvsNLFA/HOG_sPLSDA_UP_overlap/n0.hog0012239_tresp_DEG_itol.txt
- Data S1/LFAvsNLFA/IPR_sPLSDA_WS2FI2_expansion_UP_overlap/
- Data S1/LFAvsNLFA/IPR_sPLSDA_WS2FI2_expansion_UP_overlap/IPR000120.newick
- Data S1/LFAvsNLFA/IPR_sPLSDA_WS2FI2_expansion_UP_overlap/IPR000120_DEG_IPR.txt
- Data S1/LFAvsNLFA/IPR_sPLSDA_WS2FI2_expansion_UP_overlap/IPR000120_lineages_color_itol.txt
- Data S1/LFAvsNLFA/IPR_sPLSDA_WS2FI2_expansion_UP_overlap/IPR000425.newick
- Data S1/LFAvsNLFA/IPR_sPLSDA_WS2FI2_expansion_UP_overlap/IPR000425_DEG_IPR.txt
- Data S1/LFAvsNLFA/IPR_sPLSDA_WS2FI2_expansion_UP_overlap/IPR000425_lineages_color_itol.txt
- Data S1/LFAvsNLFA/IPR_sPLSDA_WS2FI2_expansion_UP_overlap/IPR002226.newick
- Data S1/LFAvsNLFA/IPR_sPLSDA_WS2FI2_expansion_UP_overlap/IPR002226_DEG_IPR.txt
- Data S1/LFAvsNLFA/IPR_sPLSDA_WS2FI2_expansion_UP_overlap/IPR002226_lineages_color_itol.txt
- Data S1/LFAvsNLFA/IPR_sPLSDA_WS2FI2_expansion_UP_overlap/IPR004307.newick
- Data S1/LFAvsNLFA/IPR_sPLSDA_WS2FI2_expansion_UP_overlap/IPR004307_DEG_IPR.txt
- Data S1/LFAvsNLFA/IPR_sPLSDA_WS2FI2_expansion_UP_overlap/IPR004307_lineages_color_itol.txt
- Data S1/LFAvsNLFA/IPR_sPLSDA_WS2FI2_expansion_UP_overlap/IPR006544.newick
- Data S1/LFAvsNLFA/IPR_sPLSDA_WS2FI2_expansion_UP_overlap/IPR006544_DEG_IPR.txt
- Data S1/LFAvsNLFA/IPR_sPLSDA_WS2FI2_expansion_UP_overlap/IPR006544_lineages_color_itol.txt
- Data S1/LFAvsNLFA/IPR_sPLSDA_WS2FI2_expansion_UP_overlap/IPR008963.newick
- Data S1/LFAvsNLFA/IPR_sPLSDA_WS2FI2_expansion_UP_overlap/IPR008963_DEG_IPR.txt
- Data S1/LFAvsNLFA/IPR_sPLSDA_WS2FI2_expansion_UP_overlap/IPR008963_lineages_color_itol.txt
- Data S1/LFAvsNLFA/IPR_sPLSDA_WS2FI2_expansion_UP_overlap/IPR008990.newick
- Data S1/LFAvsNLFA/IPR_sPLSDA_WS2FI2_expansion_UP_overlap/IPR008990_DEG_IPR.txt
- Data S1/LFAvsNLFA/IPR_sPLSDA_WS2FI2_expansion_UP_overlap/IPR008990_lineages_color_itol.txt
- Data S1/LFAvsNLFA/IPR_sPLSDA_WS2FI2_expansion_UP_overlap/IPR010582.newick
- Data S1/LFAvsNLFA/IPR_sPLSDA_WS2FI2_expansion_UP_overlap/IPR010582_DEG_IPR.txt
- Data S1/LFAvsNLFA/IPR_sPLSDA_WS2FI2_expansion_UP_overlap/IPR010582_lineages_color_itol.txt
- Data S1/LFAvsNLFA/IPR_sPLSDA_WS2FI2_expansion_UP_overlap/IPR011614.newick
- Data S1/LFAvsNLFA/IPR_sPLSDA_WS2FI2_expansion_UP_overlap/IPR011614_DEG_IPR.txt
- Data S1/LFAvsNLFA/IPR_sPLSDA_WS2FI2_expansion_UP_overlap/IPR011614_lineages_color_itol.txt
- Data S1/LFAvsNLFA/IPR_sPLSDA_WS2FI2_expansion_UP_overlap/IPR013581.newick
- Data S1/LFAvsNLFA/IPR_sPLSDA_WS2FI2_expansion_UP_overlap/IPR013581_DEG_IPR.txt
- Data S1/LFAvsNLFA/IPR_sPLSDA_WS2FI2_expansion_UP_overlap/IPR013581_lineages_color_itol.txt
- Data S1/LFAvsNLFA/IPR_sPLSDA_WS2FI2_expansion_UP_overlap/IPR018028.newick
- Data S1/LFAvsNLFA/IPR_sPLSDA_WS2FI2_expansion_UP_overlap/IPR018028_DEG_IPR.txt
- Data S1/LFAvsNLFA/IPR_sPLSDA_WS2FI2_expansion_UP_overlap/IPR018028_lineages_color_itol.txt
- Data S1/LFAvsNLFA/IPR_sPLSDA_WS2FI2_expansion_UP_overlap/IPR022357.newick
- Data S1/LFAvsNLFA/IPR_sPLSDA_WS2FI2_expansion_UP_overlap/IPR022357_DEG_IPR.txt
- Data S1/LFAvsNLFA/IPR_sPLSDA_WS2FI2_expansion_UP_overlap/IPR022357_lineages_color_itol.txt
- Data S1/LFAvsNLFA/IPR_sPLSDA_WS2FI2_expansion_UP_overlap/IPR022764.newick
- Data S1/LFAvsNLFA/IPR_sPLSDA_WS2FI2_expansion_UP_overlap/IPR022764_DEG_IPR.txt
- Data S1/LFAvsNLFA/IPR_sPLSDA_WS2FI2_expansion_UP_overlap/IPR022764_lineages_color_itol.txt
- Data S1/LFAvsNLFA/IPR_sPLSDA_WS2FI2_expansion_UP_overlap/IPR023631.newick
- Data S1/LFAvsNLFA/IPR_sPLSDA_WS2FI2_expansion_UP_overlap/IPR023631_DEG_IPR.txt
- Data S1/LFAvsNLFA/IPR_sPLSDA_WS2FI2_expansion_UP_overlap/IPR023631_lineages_color_itol.txt
- Data S1/LFAvsNLFA/IPR_sPLSDA_WS2FI2_expansion_UP_overlap/IPR034003.newick
- Data S1/LFAvsNLFA/IPR_sPLSDA_WS2FI2_expansion_UP_overlap/IPR034003_DEG_IPR.txt
- Data S1/LFAvsNLFA/IPR_sPLSDA_WS2FI2_expansion_UP_overlap/IPR034003_lineages_color_itol.txt
- Data S1/LFAvsNLFA/IPR_sPLSDA_WS2FI2_expansion_UP_overlap/IPR034294.newick
- Data S1/LFAvsNLFA/IPR_sPLSDA_WS2FI2_expansion_UP_overlap/IPR034294_DEG_IPR.txt
- Data S1/LFAvsNLFA/IPR_sPLSDA_WS2FI2_expansion_UP_overlap/IPR034294_lineages_color_itol.txt
- Data S1/LFAvsNLFA/IPR_sPLSDA_WS2FI2_expansion_UP_overlap/IPR036383.newick
- Data S1/LFAvsNLFA/IPR_sPLSDA_WS2FI2_expansion_UP_overlap/IPR036383_DEG_IPR.txt
- Data S1/LFAvsNLFA/IPR_sPLSDA_WS2FI2_expansion_UP_overlap/IPR036383_lineages_color_itol.txt
- Data S1/LFAvsNLFA/IPR_sPLSDA_WS2FI2_expansion_UP_overlap/IPR036928.newick
- Data S1/LFAvsNLFA/IPR_sPLSDA_WS2FI2_expansion_UP_overlap/IPR036928_DEG_IPR.txt
- Data S1/LFAvsNLFA/IPR_sPLSDA_WS2FI2_expansion_UP_overlap/IPR036928_lineages_color_itol.txt
- Data S1/LFAvsNLFA/IPR_sPLSDA_WS2FI2_expansion_UP_overlap/IPR038330.newick
- Data S1/LFAvsNLFA/IPR_sPLSDA_WS2FI2_expansion_UP_overlap/IPR038330_DEG_IPR.txt
- Data S1/LFAvsNLFA/IPR_sPLSDA_WS2FI2_expansion_UP_overlap/IPR038330_lineages_color_itol.txt
- Data S1/LFAvsNLFA/IPR_sPLSDA_WS2FI2_expansion_UP_overlap/IPR040974.newick
- Data S1/LFAvsNLFA/IPR_sPLSDA_WS2FI2_expansion_UP_overlap/IPR040974_DEG_IPR.txt
- Data S1/LFAvsNLFA/IPR_sPLSDA_WS2FI2_expansion_UP_overlap/IPR040974_lineages_color_itol.txt
- Data S1/LFAvsNLFA/IPR_sPLSDA_WS2FS2_specific_UP_overlap/
- Data S1/LFAvsNLFA/IPR_sPLSDA_WS2FS2_specific_UP_overlap/IPR002037.newick
- Data S1/LFAvsNLFA/IPR_sPLSDA_WS2FS2_specific_UP_overlap/IPR002037_DEG_IPR.txt
- Data S1/LFAvsNLFA/IPR_sPLSDA_WS2FS2_specific_UP_overlap/IPR002037_lineages_color_itol.txt
- Data S1/LFAvsNLFA/IPR_sPLSDA_WS2FS2_specific_UP_overlap/IPR003378.newick
- Data S1/LFAvsNLFA/IPR_sPLSDA_WS2FS2_specific_UP_overlap/IPR003378_DEG_IPR.txt
- Data S1/LFAvsNLFA/IPR_sPLSDA_WS2FS2_specific_UP_overlap/IPR003378_lineages_color_itol.txt
- Data S1/LFAvsNLFA/IPR_sPLSDA_WS2FS2_specific_UP_overlap/IPR004232.newick
- Data S1/LFAvsNLFA/IPR_sPLSDA_WS2FS2_specific_UP_overlap/IPR004232_DEG_IPR.txt
- Data S1/LFAvsNLFA/IPR_sPLSDA_WS2FS2_specific_UP_overlap/IPR004232_lineages_color_itol.txt
- Data S1/LFAvsNLFA/IPR_sPLSDA_WS2FS2_specific_UP_overlap/IPR012098.newick
- Data S1/LFAvsNLFA/IPR_sPLSDA_WS2FS2_specific_UP_overlap/IPR012098_DEG_IPR.txt
- Data S1/LFAvsNLFA/IPR_sPLSDA_WS2FS2_specific_UP_overlap/IPR012098_lineages_color_itol.txt
- Data S1/LFAvsNLFA/IPR_sPLSDA_WS2FS2_specific_UP_overlap/IPR012496.newick
- Data S1/LFAvsNLFA/IPR_sPLSDA_WS2FS2_specific_UP_overlap/IPR012496_DEG_IPR.txt
- Data S1/LFAvsNLFA/IPR_sPLSDA_WS2FS2_specific_UP_overlap/IPR012496_lineages_color_itol.txt
- Data S1/LFAvsNLFA/IPR_sPLSDA_WS2FS2_specific_UP_overlap/IPR013273.newick
- Data S1/LFAvsNLFA/IPR_sPLSDA_WS2FS2_specific_UP_overlap/IPR013273_DEG_IPR.txt
- Data S1/LFAvsNLFA/IPR_sPLSDA_WS2FS2_specific_UP_overlap/IPR013273_lineages_color_itol.txt
- Data S1/LFAvsNLFA/IPR_sPLSDA_WS2FS2_specific_UP_overlap/IPR014189.newick
- Data S1/LFAvsNLFA/IPR_sPLSDA_WS2FS2_specific_UP_overlap/IPR014189_DEG_IPR.txt
- Data S1/LFAvsNLFA/IPR_sPLSDA_WS2FS2_specific_UP_overlap/IPR014189_lineages_color_itol.txt
- Data S1/LFAvsNLFA/IPR_sPLSDA_WS2FS2_specific_UP_overlap/IPR018959.newick
- Data S1/LFAvsNLFA/IPR_sPLSDA_WS2FS2_specific_UP_overlap/IPR018959_DEG_IPR.txt
- Data S1/LFAvsNLFA/IPR_sPLSDA_WS2FS2_specific_UP_overlap/IPR018959_lineages_color_itol.txt
- Data S1/LFAvsNLFA/IPR_sPLSDA_WS2FS2_specific_UP_overlap/IPR020100.newick
- Data S1/LFAvsNLFA/IPR_sPLSDA_WS2FS2_specific_UP_overlap/IPR020100_DEG_IPR.txt
- Data S1/LFAvsNLFA/IPR_sPLSDA_WS2FS2_specific_UP_overlap/IPR020100_lineages_color_itol.txt
- Data S1/LFAvsNLFA/IPR_sPLSDA_WS2FS2_specific_UP_overlap/IPR022234.newick
- Data S1/LFAvsNLFA/IPR_sPLSDA_WS2FS2_specific_UP_overlap/IPR022234_DEG_IPR.txt
- Data S1/LFAvsNLFA/IPR_sPLSDA_WS2FS2_specific_UP_overlap/IPR022234_lineages_color_itol.txt
- Data S1/LFAvsNLFA/IPR_sPLSDA_WS2FS2_specific_UP_overlap/IPR024195.newick
- Data S1/LFAvsNLFA/IPR_sPLSDA_WS2FS2_specific_UP_overlap/IPR024195_DEG_IPR.txt
- Data S1/LFAvsNLFA/IPR_sPLSDA_WS2FS2_specific_UP_overlap/IPR024195_lineages_color_itol.txt
- Data S1/LFAvsNLFA/IPR_sPLSDA_WS2FS2_specific_UP_overlap/IPR024690.newick
- Data S1/LFAvsNLFA/IPR_sPLSDA_WS2FS2_specific_UP_overlap/IPR024690_DEG_IPR.txt
- Data S1/LFAvsNLFA/IPR_sPLSDA_WS2FS2_specific_UP_overlap/IPR024690_lineages_color_itol.txt
- Data S1/LFAvsNLFA/IPR_sPLSDA_WS2FS2_specific_UP_overlap/IPR029481.newick
- Data S1/LFAvsNLFA/IPR_sPLSDA_WS2FS2_specific_UP_overlap/IPR029481_DEG_IPR.txt
- Data S1/LFAvsNLFA/IPR_sPLSDA_WS2FS2_specific_UP_overlap/IPR029481_lineages_color_itol.txt
- Data S1/LFAvsNLFA/IPR_sPLSDA_WS2FS2_specific_UP_overlap/IPR035872.newick
- Data S1/LFAvsNLFA/IPR_sPLSDA_WS2FS2_specific_UP_overlap/IPR035872_DEG_IPR.txt
- Data S1/LFAvsNLFA/IPR_sPLSDA_WS2FS2_specific_UP_overlap/IPR035872_lineages_color_itol.txt
- Data S1/LFAvsNLFA/IPR_sPLSDA_WS2FS2_specific_UP_overlap/IPR036648.newick
- Data S1/LFAvsNLFA/IPR_sPLSDA_WS2FS2_specific_UP_overlap/IPR036648_DEG_IPR.txt
- Data S1/LFAvsNLFA/IPR_sPLSDA_WS2FS2_specific_UP_overlap/IPR036648_lineages_color_itol.txt
- Data S1/LFAvsNLFA/IPR_sPLSDA_WS2FS2_specific_UP_overlap/IPR038900.newick
- Data S1/LFAvsNLFA/IPR_sPLSDA_WS2FS2_specific_UP_overlap/IPR038900_DEG_IPR.txt
- Data S1/LFAvsNLFA/IPR_sPLSDA_WS2FS2_specific_UP_overlap/IPR038900_lineages_color_itol.txt
- Data S1/LFAvsNLFA/IPR_sPLSDA_WS2FS2_specific_UP_overlap/IPR040794.newick
- Data S1/LFAvsNLFA/IPR_sPLSDA_WS2FS2_specific_UP_overlap/IPR040794_DEG_IPR.txt
- Data S1/LFAvsNLFA/IPR_sPLSDA_WS2FS2_specific_UP_overlap/IPR040794_lineages_color_itol.txt
- Data S1/LFAvsNLFA/IPR_sPLSDA_WS2FS2_specific_UP_overlap/IPR042262.newick
- Data S1/LFAvsNLFA/IPR_sPLSDA_WS2FS2_specific_UP_overlap/IPR042262_DEG_IPR.txt
- Data S1/LFAvsNLFA/IPR_sPLSDA_WS2FS2_specific_UP_overlap/IPR042262_lineages_color_itol.txt
- Data S1/LFAvsNLFA/IPR_sPLSDA_WS2FS2_specific_UP_overlap/IPR042770.newick
- Data S1/LFAvsNLFA/IPR_sPLSDA_WS2FS2_specific_UP_overlap/IPR042770_DEG_IPR.txt
- Data S1/LFAvsNLFA/IPR_sPLSDA_WS2FS2_specific_UP_overlap/IPR042770_lineages_color_itol.txt
- Data S1/LFAvsNLFA_inTrebouxiophyceae/
- Data S1/LFAvsNLFA_inTrebouxiophyceae/HOG/
- Data S1/LFAvsNLFA_inTrebouxiophyceae/HOG/n0.hog0002029.tree.newick
- Data S1/LFAvsNLFA_inTrebouxiophyceae/HOG/n0.hog0002029_HOG_annot.txt
- Data S1/LFAvsNLFA_inTrebouxiophyceae/HOG/n0.hog0002029_lineages_color_itol.txt
- Data S1/LFAvsNLFA_inTrebouxiophyceae/HOG/n0.hog0005356.tree.newick
- Data S1/LFAvsNLFA_inTrebouxiophyceae/HOG/n0.hog0005356_HOG_annot.txt
- Data S1/LFAvsNLFA_inTrebouxiophyceae/HOG/n0.hog0005356_lineages_color_itol.txt
- Data S1/LFAvsNLFA_inTrebouxiophyceae/HOG/n0.hog0007818.tree.newick
- Data S1/LFAvsNLFA_inTrebouxiophyceae/HOG/n0.hog0007818_HOG_annot.txt
- Data S1/LFAvsNLFA_inTrebouxiophyceae/HOG/n0.hog0007818_lineages_color_itol.txt
- Data S1/LFAvsNLFA_inTrebouxiophyceae/HOG/n0.hog0008159.tree.newick
- Data S1/LFAvsNLFA_inTrebouxiophyceae/HOG/n0.hog0008159_HOG_annot.txt
- Data S1/LFAvsNLFA_inTrebouxiophyceae/HOG/n0.hog0008159_lineages_color_itol.txt
- Data S1/LFAvsNLFA_inTrebouxiophyceae/HOG/n0.hog0008609.tree.newick
- Data S1/LFAvsNLFA_inTrebouxiophyceae/HOG/n0.hog0008609_HOG_annot.txt
- Data S1/LFAvsNLFA_inTrebouxiophyceae/HOG/n0.hog0008609_lineages_color_itol.txt
- Data S1/LFAvsNLFA_inTrebouxiophyceae/IPR_sPLSDA_WS2FI2_specific_UP_overlap/
- Data S1/LFAvsNLFA_inTrebouxiophyceae/IPR_sPLSDA_WS2FI2_specific_UP_overlap/ipr000884.tree.newick
- Data S1/LFAvsNLFA_inTrebouxiophyceae/IPR_sPLSDA_WS2FI2_specific_UP_overlap/ipr000884_lineages_color_itol.txt
- Data S1/LFAvsNLFA_inTrebouxiophyceae/IPR_sPLSDA_WS2FI2_specific_UP_overlap/ipr000884_tresp_DEG_annot.txt
- Data S1/LFAvsNLFA_inTrebouxiophyceae/IPR_sPLSDA_WS2FI2_specific_UP_overlap/ipr001752.tree.newick
- Data S1/LFAvsNLFA_inTrebouxiophyceae/IPR_sPLSDA_WS2FI2_specific_UP_overlap/ipr001752_lineages_color_itol.txt
- Data S1/LFAvsNLFA_inTrebouxiophyceae/IPR_sPLSDA_WS2FI2_specific_UP_overlap/ipr001752_tresp_DEG_annot.txt
- Data S1/LFAvsNLFA_inTrebouxiophyceae/IPR_sPLSDA_WS2FI2_specific_UP_overlap/ipr004273.tree.newick
- Data S1/LFAvsNLFA_inTrebouxiophyceae/IPR_sPLSDA_WS2FI2_specific_UP_overlap/ipr004273_lineages_color_itol.txt
- Data S1/LFAvsNLFA_inTrebouxiophyceae/IPR_sPLSDA_WS2FI2_specific_UP_overlap/ipr004273_tresp_DEG_annot.txt
- Data S1/LFAvsNLFA_inTrebouxiophyceae/IPR_sPLSDA_WS2FI2_specific_UP_overlap/ipr004344.tree.newick
- Data S1/LFAvsNLFA_inTrebouxiophyceae/IPR_sPLSDA_WS2FI2_specific_UP_overlap/ipr004344_lineages_color_itol.txt
- Data S1/LFAvsNLFA_inTrebouxiophyceae/IPR_sPLSDA_WS2FI2_specific_UP_overlap/ipr004344_tresp_DEG_annot.txt
- Data S1/LFAvsNLFA_inTrebouxiophyceae/IPR_sPLSDA_WS2FI2_specific_UP_overlap/ipr004910.tree.newick
- Data S1/LFAvsNLFA_inTrebouxiophyceae/IPR_sPLSDA_WS2FI2_specific_UP_overlap/ipr004910_lineages_color_itol.txt
- Data S1/LFAvsNLFA_inTrebouxiophyceae/IPR_sPLSDA_WS2FI2_specific_UP_overlap/ipr004910_tresp_DEG_annot.txt
- Data S1/LFAvsNLFA_inTrebouxiophyceae/IPR_sPLSDA_WS2FI2_specific_UP_overlap/ipr012171.tree.newick
- Data S1/LFAvsNLFA_inTrebouxiophyceae/IPR_sPLSDA_WS2FI2_specific_UP_overlap/ipr012171_lineages_color_itol.txt
- Data S1/LFAvsNLFA_inTrebouxiophyceae/IPR_sPLSDA_WS2FI2_specific_UP_overlap/ipr012171_tresp_DEG_annot.txt
- Data S1/LFAvsNLFA_inTrebouxiophyceae/IPR_sPLSDA_WS2FI2_specific_UP_overlap/ipr013602.tree.newick
- Data S1/LFAvsNLFA_inTrebouxiophyceae/IPR_sPLSDA_WS2FI2_specific_UP_overlap/ipr013602_lineages_color_itol.txt
- Data S1/LFAvsNLFA_inTrebouxiophyceae/IPR_sPLSDA_WS2FI2_specific_UP_overlap/ipr013602_tresp_DEG_annot.txt
- Data S1/LFAvsNLFA_inTrebouxiophyceae/IPR_sPLSDA_WS2FI2_specific_UP_overlap/ipr018488.tree.newick
- Data S1/LFAvsNLFA_inTrebouxiophyceae/IPR_sPLSDA_WS2FI2_specific_UP_overlap/ipr018488_lineages_color_itol.txt
- Data S1/LFAvsNLFA_inTrebouxiophyceae/IPR_sPLSDA_WS2FI2_specific_UP_overlap/ipr018488_tresp_DEG_annot.txt
- Data S1/LFAvsNLFA_inTrebouxiophyceae/IPR_sPLSDA_WS2FI2_specific_UP_overlap/ipr024317.tree.newick
- Data S1/LFAvsNLFA_inTrebouxiophyceae/IPR_sPLSDA_WS2FI2_specific_UP_overlap/ipr024317_lineages_color_itol.txt
- Data S1/LFAvsNLFA_inTrebouxiophyceae/IPR_sPLSDA_WS2FI2_specific_UP_overlap/ipr024317_tresp_DEG_annot.txt
- Data S1/LFAvsNLFA_inTrebouxiophyceae/IPR_sPLSDA_WS2FI2_specific_UP_overlap/ipr024743.tree.newick
- Data S1/LFAvsNLFA_inTrebouxiophyceae/IPR_sPLSDA_WS2FI2_specific_UP_overlap/ipr024743_lineages_color_itol.txt
- Data S1/LFAvsNLFA_inTrebouxiophyceae/IPR_sPLSDA_WS2FI2_specific_UP_overlap/ipr024743_tresp_DEG_annot.txt
- Data S1/LFAvsNLFA_inTrebouxiophyceae/IPR_sPLSDA_WS2FI2_specific_UP_overlap/ipr035699.tree.newick
- Data S1/LFAvsNLFA_inTrebouxiophyceae/IPR_sPLSDA_WS2FI2_specific_UP_overlap/ipr035699_lineages_color_itol.txt
- Data S1/LFAvsNLFA_inTrebouxiophyceae/IPR_sPLSDA_WS2FI2_specific_UP_overlap/ipr035699_tresp_DEG_annot.txt
- Data S1/LFAvsNLFA_inTrebouxiophyceae/IPR_sPLSDA_WS2FI2_specific_UP_overlap/ipr035706.tree.newick
- Data S1/LFAvsNLFA_inTrebouxiophyceae/IPR_sPLSDA_WS2FI2_specific_UP_overlap/ipr035706_lineages_color_itol.txt
- Data S1/LFAvsNLFA_inTrebouxiophyceae/IPR_sPLSDA_WS2FI2_specific_UP_overlap/ipr035706_tresp_DEG_annot.txt
- Data S1/LFAvsNLFA_inTrebouxiophyceae/IPR_sPLSDA_WS2FI2_specific_UP_overlap/ipr041228.tree.newick
- Data S1/LFAvsNLFA_inTrebouxiophyceae/IPR_sPLSDA_WS2FI2_specific_UP_overlap/ipr041228_lineages_color_itol.txt
- Data S1/LFAvsNLFA_inTrebouxiophyceae/IPR_sPLSDA_WS2FI2_specific_UP_overlap/ipr041228_tresp_DEG_annot.txt
- Data S1/LFAvsNLFA_inTrebouxiophyceae/IPR_sPLSDA_WS2FI2_specific_UP_overlap/ipr041466.tree.newick
- Data S1/LFAvsNLFA_inTrebouxiophyceae/IPR_sPLSDA_WS2FI2_specific_UP_overlap/ipr041466_lineages_color_itol.txt
- Data S1/LFAvsNLFA_inTrebouxiophyceae/IPR_sPLSDA_WS2FI2_specific_UP_overlap/ipr041466_tresp_DEG_annot.txt
- Data S1/LFAvsNLFA_inTrebouxiophyceae/IPR_sPLSDA_WS2FI2_specific_UP_overlap/ipr041589.tree.newick
- Data S1/LFAvsNLFA_inTrebouxiophyceae/IPR_sPLSDA_WS2FI2_specific_UP_overlap/ipr041589_lineages_color_itol.txt
- Data S1/LFAvsNLFA_inTrebouxiophyceae/IPR_sPLSDA_WS2FI2_specific_UP_overlap/ipr041589_tresp_DEG_annot.txt
- Data S1/LFAvsNLFA_inTrebouxiophyceae/IPR_sPLSDA_WS2FI2_specific_UP_overlap/ipr041658.tree.newick
- Data S1/LFAvsNLFA_inTrebouxiophyceae/IPR_sPLSDA_WS2FI2_specific_UP_overlap/ipr041658_lineages_color_itol.txt
- Data S1/LFAvsNLFA_inTrebouxiophyceae/IPR_sPLSDA_WS2FI2_specific_UP_overlap/ipr041658_tresp_DEG_annot.txt
- Data S1/LFAvsNLFA_inTrebouxiophyceae/IPR_sPLSDA_WS2FI2_specific_UP_overlap/ipr042219.tree.newick
- Data S1/LFAvsNLFA_inTrebouxiophyceae/IPR_sPLSDA_WS2FI2_specific_UP_overlap/ipr042219_lineages_color_itol.txt
- Data S1/LFAvsNLFA_inTrebouxiophyceae/IPR_sPLSDA_WS2FI2_specific_UP_overlap/ipr042219_tresp_DEG_annot.txt
- Data S1/LFAvsNLFA_inTrebouxiophyceae/IPR_sPLSDA_WS2FI2_specific_UP_overlap/ipr042222.tree.newick
- Data S1/LFAvsNLFA_inTrebouxiophyceae/IPR_sPLSDA_WS2FI2_specific_UP_overlap/ipr042222_lineages_color_itol.txt
- Data S1/LFAvsNLFA_inTrebouxiophyceae/IPR_sPLSDA_WS2FI2_specific_UP_overlap/ipr042222_tresp_DEG_annot.txt
- Data S1/LFAvsNLFA_inTrebouxiophyceae/IPR_sPLSDA_WS2FI2_specific_UP_overlap/ipr042228.tree.newick
- Data S1/LFAvsNLFA_inTrebouxiophyceae/IPR_sPLSDA_WS2FI2_specific_UP_overlap/ipr042228_lineages_color_itol.txt
- Data S1/LFAvsNLFA_inTrebouxiophyceae/IPR_sPLSDA_WS2FI2_specific_UP_overlap/ipr042228_tresp_DEG_annot.txt
- Data S1/LFAvsNLFA_inTrebouxiophyceae/IPR_sPLSDA_WS2FI2_specific_UP_overlap/ipr043157.tree.newick
- Data S1/LFAvsNLFA_inTrebouxiophyceae/IPR_sPLSDA_WS2FI2_specific_UP_overlap/ipr043157_lineages_color_itol.txt
- Data S1/LFAvsNLFA_inTrebouxiophyceae/IPR_sPLSDA_WS2FI2_specific_UP_overlap/ipr043157_tresp_DEG_annot.txt
- Data S1/LFAvsNLFA_inTrebouxiophyceae/IPR_sPLSDA_WS2FI2_specific_UP_overlap/ipr043160.tree.newick
- Data S1/LFAvsNLFA_inTrebouxiophyceae/IPR_sPLSDA_WS2FI2_specific_UP_overlap/ipr043160_lineages_color_itol.txt
- Data S1/LFAvsNLFA_inTrebouxiophyceae/IPR_sPLSDA_WS2FI2_specific_UP_overlap/ipr043160_tresp_DEG_annot.txt
- Data S1/LFAvsNLFA_inTrebouxiophyceae/IPR_sPLSDA_WS2FS2_specific_UP_overlap/
- Data S1/LFAvsNLFA_inTrebouxiophyceae/IPR_sPLSDA_WS2FS2_specific_UP_overlap/ipr008374.tree.newick
- Data S1/LFAvsNLFA_inTrebouxiophyceae/IPR_sPLSDA_WS2FS2_specific_UP_overlap/ipr008374_lineages_color_itol.txt
- Data S1/LFAvsNLFA_inTrebouxiophyceae/IPR_sPLSDA_WS2FS2_specific_UP_overlap/ipr008374_tresp_DEG_annot.txt
- Data S1/LFAvsNLFA_inTrebouxiophyceae/IPR_sPLSDA_WS2FS2_specific_UP_overlap/ipr010604.tree.newick
- Data S1/LFAvsNLFA_inTrebouxiophyceae/IPR_sPLSDA_WS2FS2_specific_UP_overlap/ipr010604_lineages_color_itol.txt
- Data S1/LFAvsNLFA_inTrebouxiophyceae/IPR_sPLSDA_WS2FS2_specific_UP_overlap/ipr010604_tresp_DEG_annot.txt
- Data S1/LFAvsNLFA_inTrebouxiophyceae/IPR_sPLSDA_WS2FS2_specific_UP_overlap/ipr030804.tree.newick
- Data S1/LFAvsNLFA_inTrebouxiophyceae/IPR_sPLSDA_WS2FS2_specific_UP_overlap/ipr030804_lineages_color_itol.txt
- Data S1/LFAvsNLFA_inTrebouxiophyceae/IPR_sPLSDA_WS2FS2_specific_UP_overlap/ipr030804_tresp_DEG_annot.txt
- Data S1/LFAvsNLFA_inTrebouxiophyceae/IPR_sPLSDA_WS2FS2_specific_UP_overlap/ipr032727.tree.newick
- Data S1/LFAvsNLFA_inTrebouxiophyceae/IPR_sPLSDA_WS2FS2_specific_UP_overlap/ipr032727_lineages_color_itol.txt
- Data S1/LFAvsNLFA_inTrebouxiophyceae/IPR_sPLSDA_WS2FS2_specific_UP_overlap/ipr032727_tresp_DEG_annot.txt
- Data S1/LFAvsNLFA_inTrebouxiophyceae/IPR_sPLSDA_WS2FS2_specific_UP_overlap/ipr039857.tree.newick
- Data S1/LFAvsNLFA_inTrebouxiophyceae/IPR_sPLSDA_WS2FS2_specific_UP_overlap/ipr039857_lineages_color_itol.txt
- Data S1/LFAvsNLFA_inTrebouxiophyceae/IPR_sPLSDA_WS2FS2_specific_UP_overlap/ipr039857_tresp_DEG_annot.txt
- Data S1/LFAvsNLFA_inTrebouxiophyceae/IPR_sPLSDA_WS2FS2_specific_UP_overlap/ipr039986.tree.newick
- Data S1/LFAvsNLFA_inTrebouxiophyceae/IPR_sPLSDA_WS2FS2_specific_UP_overlap/ipr039986_lineages_color_itol.txt
- Data S1/LFAvsNLFA_inTrebouxiophyceae/IPR_sPLSDA_WS2FS2_specific_UP_overlap/ipr039986_tresp_DEG_annot.txt
- Data S1/LFAvsNLFA_inTrebouxiophyceae/IPR_sPLSDA_WS2FS2_specific_UP_overlap/ipr041694.tree.newick
- Data S1/LFAvsNLFA_inTrebouxiophyceae/IPR_sPLSDA_WS2FS2_specific_UP_overlap/ipr041694_lineages_color_itol.txt
- Data S1/LFAvsNLFA_inTrebouxiophyceae/IPR_sPLSDA_WS2FS2_specific_UP_overlap/ipr041694_tresp_DEG_annot.txt
