# Supplementary material for: Phylogenomics reveals the evolutionary origins of lichenization in chlorophyte algae
Source: Nat Commun. 2024 May 24;15:4452. doi: 10.1038/s41467-024-48787-z (PMC11126685; doi:10.1038/s41467-024-48787-z)
Supplement: Supplementary file 14 — Supplementary Data 12 [file 41467_2024_48787_MOESM14_ESM.zip › Data S1/LFAvsNLFA/HOG_sPLSDA_UP_overlap/n0.hog0000221_tresp_DEG_itol.txt]

DATASET_BINARY
SEPARATOR COMMA
DATASET_LABEL,DE_Tresp
COLOR,#000000
FIELD_SHAPES,3
FIELD_LABELS, tresp_de
FIELD_COLORS,#000000
MARGIN,75
SYMBOL_SPACING,20
DATA
TrespTZW2008_jg11034.t1,1
TrespTZW2008_jg8271.t1,1
TrespTZW2008_jg7715.t1,1
TrespTZW2008_jg4800.t1,1
TrespTZW2008_jg9388.t1,1
TrespTZW2008_jg10421.t1,1
