# Supplementary material for: Phylogenomics reveals the evolutionary origins of lichenization in chlorophyte algae
Source: Nat Commun. 2024 May 24;15:4452. doi: 10.1038/s41467-024-48787-z (PMC11126685; doi:10.1038/s41467-024-48787-z)
Supplement: Supplementary file 14 — Supplementary Data 12 [file 41467_2024_48787_MOESM14_ESM.zip › Data S1/LFAvsNLFA/HOG_sPLSDA_UP_overlap/n0.hog0007644_HOG_annot.txt]

DATASET_BINARY
SEPARATOR COMMA
DATASET_LABEL,HOG
COLOR,#000000
FIELD_SHAPES,1
FIELD_LABELS, HOG
FIELD_COLORS,#000000
MARGIN,100
SYMBOL_SPACING,20
DATA
ApafusSAG2523_jg1536.t1,1
ApafusSAG2523_jg1667.t1,1
ApalobSAG2145_jg4891.t1,1
Astglo_Aster-06795,1
Astglo_Aster-06794,1
Astglo_Aster-03310,1
Botbra_Bobra.60_2s0059.1.v2.1,1
Chrzof_Cz08g24260.t1.v5.2.3,1
EllbilSAG24580_jg4792.t1,1
MyrbiaSAG882_k31_Locus_1917_Transcript_8_1.p2,1
MyrbisSAG2043_jg11796.t1,1
SymirrSAG2036_jg7162.t1,1
TrespOTU1_jg4081.t1,1
TrespOTU1_jg4067.t1,1
TrespOTU1_jg11172.t1,1
TrespOTU3_jg182.t1,1
TrespOTU3_jg6908.t1,1
TrespOTU5_jg7966.t1,1
TrespOTU5_jg1909.t1,1
TrespTZW2008_jg530.t1,1
TrespTZW2008_jg11205.t1,1
