# Supplementary material for: Phylogenomics reveals the evolutionary origins of lichenization in chlorophyte algae
Source: Nat Commun. 2024 May 24;15:4452. doi: 10.1038/s41467-024-48787-z (PMC11126685; doi:10.1038/s41467-024-48787-z)
Supplement: Supplementary file 14 — Supplementary Data 12 [file 41467_2024_48787_MOESM14_ESM.zip › Data S1/LFAvsNLFA/HOG_sPLSDA_UP_overlap/n0.hog0009025_lineages_color_itol.txt]

TREE_COLORS
SEPARATOR SPACE
DATA
EllbilSAG24580_jg4897.t1 label #1C6DD0 bold 2
CocpriSAG2167_jg3998.t1 label #1C6DD0 bold 2
MyrbiaSAG882_k43_Locus_5422_Transcript_6_1.p4 label #1C6DD0 bold 2
TrespTZW2008_jg9527.t1 label #1C6DD0 bold 2
TrespOTU5_jg5729.t1 label #1C6DD0 bold 2
TrespOTU3_jg7858.t1 label #1C6DD0 bold 2
DilpetSAG2240_k55_Locus_16656_Transcript_1_1.p1 label #CD1818 bold 2
TrespOTU1_jg1818.t1 label #1C6DD0 bold 2
Astglo_Aster-x0043 label #1C6DD0 bold 2
Chrzof_Cz14g09100.t1.v5.2.3 label #FFC900 normal 1
Monneg_rna-XM_014038271.1 label #FFC900 normal 1
Botbra_Bobra.0091s0017.1.v2.1 label #1C6DD0 normal 1
CocsubC169_rna-gnl|jgi|COCSUDRAFT_mRNA41610 label #1C6DD0 normal 1
