# Supplementary material for: Phylogenomics reveals the evolutionary origins of lichenization in chlorophyte algae
Source: Nat Commun. 2024 May 24;15:4452. doi: 10.1038/s41467-024-48787-z (PMC11126685; doi:10.1038/s41467-024-48787-z)
Supplement: Supplementary file 14 — Supplementary Data 12 [file 41467_2024_48787_MOESM14_ESM.zip › Data S1/LFAvsNLFA/HOG_sPLSDA_UP_overlap/n0.hog0009178_HOG_annot.txt]

DATASET_BINARY
SEPARATOR COMMA
DATASET_LABEL,HOG
COLOR,#000000
FIELD_SHAPES,1
FIELD_LABELS, HOG
FIELD_COLORS,#000000
MARGIN,100
SYMBOL_SPACING,20
DATA
ApafusSAG2523_jg11458.t1,1
ApalobSAG2145_jg409.t2,1
Astglo_fgenesh1_pg.00032_23_65_t,1
CocpriSAG2167_jg6562.t1,1
CocsubC169_rna-gnl|jgi|COCSUDRAFT_mRNA53072,1
EllbilSAG24580_jg1512.t1,1
MyrbiaSAG882_k25_Locus_2348_Transcript_4_1.p1,1
SymirrSAG2036_jg7436.t1,1
TrespOTU1_jg3502.t1,1
TrespOTU3_jg5867.t1,1
TrespOTU5_jg1396.t1,1
TrespTZW2008_jg8919.t1,1
