# Supplementary material for: Phylogenomics reveals the evolutionary origins of lichenization in chlorophyte algae
Source: Nat Commun. 2024 May 24;15:4452. doi: 10.1038/s41467-024-48787-z (PMC11126685; doi:10.1038/s41467-024-48787-z)
Supplement: Supplementary file 14 — Supplementary Data 12 [file 41467_2024_48787_MOESM14_ESM.zip › Data S1/LFAvsNLFA/HOG_sPLSDA_UP_overlap/n0.hog0009773_HOG_annot.txt]

DATASET_BINARY
SEPARATOR COMMA
DATASET_LABEL,HOG
COLOR,#000000
FIELD_SHAPES,1
FIELD_LABELS, HOG
FIELD_COLORS,#000000
MARGIN,100
SYMBOL_SPACING,20
DATA
ApalobSAG2145_jg6768.t1,1
Astglo_gw1.00114.210.1_t,1
CocpriSAG2167_jg4366.t1,1
EllbilSAG24580_jg8401.t2,1
MyrbiaSAG882_k25_Locus_7935_Transcript_2_1.p1,1
MyrbisSAG2043_jg11216.t1,1
TrespOTU1_jg2448.t1,1
TrespOTU3_jg10054.t1,1
TrespOTU5_jg9498.t1,1
TrespTZW2008_jg10943.t2,1
