# Supplementary material for: Phylogenomics reveals the evolutionary origins of lichenization in chlorophyte algae
Source: Nat Commun. 2024 May 24;15:4452. doi: 10.1038/s41467-024-48787-z (PMC11126685; doi:10.1038/s41467-024-48787-z)
Supplement: Supplementary file 14 — Supplementary Data 12 [file 41467_2024_48787_MOESM14_ESM.zip › Data S1/LFAvsNLFA/HOG_sPLSDA_UP_overlap/n0.hog0009773_lineages_color_itol.txt]

TREE_COLORS
SEPARATOR SPACE
DATA
TrespTZW2008_jg10943.t2 label #1C6DD0 bold 2
TrespOTU1_jg2448.t1 label #1C6DD0 bold 2
TrespOTU3_jg10054.t1 label #1C6DD0 bold 2
TrespOTU5_jg9498.t1 label #1C6DD0 bold 2
MyrbiaSAG882_k25_Locus_7935_Transcript_2_1.p1 label #1C6DD0 bold 2
CocpriSAG2167_jg4366.t1 label #1C6DD0 bold 2
EllbilSAG24580_jg8401.t2 label #1C6DD0 bold 2
Astglo_gw1.00114.210.1_t label #1C6DD0 bold 2
ApalobSAG2145_jg6768.t1 label #1C6DD0 normal 1
CocsubC169_rna-gnl|jgi|COCSUDRAFT_mRNA47104 label #1C6DD0 normal 1
MyrbisSAG2043_jg11216.t1 label #1C6DD0 normal 1
