# Supplementary material for: Phylogenomics reveals the evolutionary origins of lichenization in chlorophyte algae
Source: Nat Commun. 2024 May 24;15:4452. doi: 10.1038/s41467-024-48787-z (PMC11126685; doi:10.1038/s41467-024-48787-z)
Supplement: Supplementary file 14 — Supplementary Data 12 [file 41467_2024_48787_MOESM14_ESM.zip › Data S1/LFAvsNLFA/HOG_sPLSDA_UP_overlap/n0.hog0011712.tree.newick]

(TrespTZW2008_jg6761.t1:0.5326795254,((TrespOTU1_jg11884.t1:0.1018388892,TrespOTU5_jg6327.t1:0.0586119325)0/37:0.0207403261,(Astglo_fgenesh1_pg.00126_23_4_t:1.0167667849,MyrbiaSAG882_k25_Locus_1862_Transcript_4_1.p1:1.7478626864)98.4/100:2.3423316460)0/33:0.0000020209,TrespOTU3_jg9273.t1:0.0411886933);
