# Supplementary material for: Phylogenomics reveals the evolutionary origins of lichenization in chlorophyte algae
Source: Nat Commun. 2024 May 24;15:4452. doi: 10.1038/s41467-024-48787-z (PMC11126685; doi:10.1038/s41467-024-48787-z)
Supplement: Supplementary file 14 — Supplementary Data 12 [file 41467_2024_48787_MOESM14_ESM.zip › Data S1/LFAvsNLFA/HOG_sPLSDA_UP_overlap/n0.hog0011712_lineages_color_itol.txt]

TREE_COLORS
SEPARATOR SPACE
DATA
TrespTZW2008_jg6761.t1 label #1C6DD0 bold 2
TrespOTU1_jg11884.t1 label #1C6DD0 bold 2
TrespOTU5_jg6327.t1 label #1C6DD0 bold 2
Astglo_fgenesh1_pg.00126_23_4_t label #1C6DD0 bold 2
MyrbiaSAG882_k25_Locus_1862_Transcript_4_1.p1 label #1C6DD0 bold 2
TrespOTU3_jg9273.t1 label #1C6DD0 bold 2
