# Supplementary material for: Phylogenomics reveals the evolutionary origins of lichenization in chlorophyte algae
Source: Nat Commun. 2024 May 24;15:4452. doi: 10.1038/s41467-024-48787-z (PMC11126685; doi:10.1038/s41467-024-48787-z)
Supplement: Supplementary file 14 — Supplementary Data 12 [file 41467_2024_48787_MOESM14_ESM.zip › Data S1/LFAvsNLFA/HOG_sPLSDA_UP_overlap/n0.hog0012239_lineages_color_itol.txt]

TREE_COLORS
SEPARATOR SPACE
DATA
CocpriSAG2167_jg5443.t1 label #1C6DD0 bold 2
MyrbiaSAG882_k25_Locus_7930_Transcript_3_1.p1 label #1C6DD0 bold 2
TrespTZW2008_jg5309.t1 label #1C6DD0 bold 2
TrespOTU3_jg411.t1 label #1C6DD0 bold 2
TrespOTU5_jg4154.t1 label #1C6DD0 bold 2
TrespOTU1_jg1246.t1 label #1C6DD0 bold 2
