# Supplementary material for: Phylogenomics reveals the evolutionary origins of lichenization in chlorophyte algae
Source: Nat Commun. 2024 May 24;15:4452. doi: 10.1038/s41467-024-48787-z (PMC11126685; doi:10.1038/s41467-024-48787-z)
Supplement: Supplementary file 14 — Supplementary Data 12 [file 41467_2024_48787_MOESM14_ESM.zip › Data S1/LFAvsNLFA/IPR_sPLSDA_WS2FS2_specific_UP_overlap/IPR013273_DEG_IPR.txt]

DATASET_BINARY
SEPARATOR COMMA
DATASET_LABEL,DE_Tresp&IPR
COLOR,#000000
FIELD_SHAPES,3,1
LEGEND_SHAPE_SCALES,0.5
FIELD_LABELS, tresp_de,ipr
FIELD_COLORS,#000000,#000000
MARGIN,75
SYMBOL_SPACING,20
DATA
TrespTZW2008_jg9743.t1,1,1
TrespOTU1_jg10039.t1,-1,1
TrespOTU3_jg3243.t1,-1,1
TrespOTU5_jg4778.t1,-1,1
Astglo_fgenesh1_pg.00004_23_22_t,-1,1
MyrbiaSAG882_k37_Locus_8321_Transcript_1_1.p1,-1,1
CocsubC169_rna-gnl|jgi|COCSUDRAFT_mRNA39345,-1,1
CocpriSAG2167_jg6051.t1,-1,1
MyrbisSAG2043_jg5168.t1,-1,1
ApafusSAG2523_jg9508.t1,-1,1
ApalobSAG2145_jg2745.t1,-1,1
