# Supplementary material for: Phylogenomics reveals the evolutionary origins of lichenization in chlorophyte algae
Source: Nat Commun. 2024 May 24;15:4452. doi: 10.1038/s41467-024-48787-z (PMC11126685; doi:10.1038/s41467-024-48787-z)
Supplement: Supplementary file 14 — Supplementary Data 12 [file 41467_2024_48787_MOESM14_ESM.zip › Data S1/LFAvsNLFA/IPR_sPLSDA_WS2FS2_specific_UP_overlap/IPR020100_lineages_color_itol.txt]

TREE_COLORS
SEPARATOR SPACE
DATA
DilpetSAG2240_k25_Locus_12491_Transcript_1_1.p1 label #CD1818 bold 2
TrespOTU1_jg5503.t1 label #1C6DD0 bold 2
MyrbiaSAG882_k49_Locus_2461_Transcript_4_1.p1 label #1C6DD0 bold 2
MyrbiaSAG882_k55_Locus_7332_Transcript_2_1.p1 label #1C6DD0 bold 2
TrespOTU3_jg4814.t1 label #1C6DD0 bold 2
TrespOTU5_jg2630.t1 label #1C6DD0 bold 2
TrespTZW2008_jg2398.t1 label #1C6DD0 bold 2
