# Supplementary material for: Phylogenomics reveals the evolutionary origins of lichenization in chlorophyte algae
Source: Nat Commun. 2024 May 24;15:4452. doi: 10.1038/s41467-024-48787-z (PMC11126685; doi:10.1038/s41467-024-48787-z)
Supplement: Supplementary file 14 — Supplementary Data 12 [file 41467_2024_48787_MOESM14_ESM.zip › Data S1/LFAvsNLFA/IPR_sPLSDA_WS2FS2_specific_UP_overlap/IPR024195_lineages_color_itol.txt]

TREE_COLORS
SEPARATOR SPACE
DATA
Astglo_Aster-08200 label #1C6DD0 bold 2
TrespTZW2008_jg10717.t1 label #1C6DD0 bold 2
TrespOTU5_jg744.t1 label #1C6DD0 bold 2
TrespOTU1_jg12178.t1 label #1C6DD0 bold 2
TrespOTU3_jg8661.t1 label #1C6DD0 bold 2
CocpriSAG2167_jg3481.t1 label #1C6DD0 bold 2
ApafusSAG2523_jg2300.t1 label #1C6DD0 bold 2
MyrbisSAG2043_jg9756.t1 label #1C6DD0 normal 1
ApalobSAG2145_jg2253.t1 label #1C6DD0 normal 1
