# Supplementary material for: Phylogenomics reveals the evolutionary origins of lichenization in chlorophyte algae
Source: Nat Commun. 2024 May 24;15:4452. doi: 10.1038/s41467-024-48787-z (PMC11126685; doi:10.1038/s41467-024-48787-z)
Supplement: Supplementary file 14 — Supplementary Data 12 [file 41467_2024_48787_MOESM14_ESM.zip › Data S1/LFAvsNLFA/IPR_sPLSDA_WS2FS2_specific_UP_overlap/IPR042770.newick]

(CocpriSAG2167_jg8732.t1:0.9143561751,SymirrSAG2036_jg8577.t1:0.6660526184,(MyrbiaSAG882_k25_Locus_5574_Transcript_1_1.p1:0.5041204233,(TrespTZW2008_jg10894.t1:0.2786314471,(((TrespOTU1_jg96.t1:0.0000010000,TrespOTU1_jg5027.t1:0.0000010000)96.6/88:0.0285403568,TrespOTU3_jg6524.t1:0.0266567837)75.6/57:0.0122021182,TrespOTU5_jg2367.t1:0.0159190554)0/26:0.0000020577)96.9/96:0.3137661598)92.4/89:0.2824727941);
