# Supplementary material for: Phylogenomics reveals the evolutionary origins of lichenization in chlorophyte algae
Source: Nat Commun. 2024 May 24;15:4452. doi: 10.1038/s41467-024-48787-z (PMC11126685; doi:10.1038/s41467-024-48787-z)
Supplement: Supplementary file 14 — Supplementary Data 12 [file 41467_2024_48787_MOESM14_ESM.zip › Data S1/LFAvsNLFA_inTrebouxiophyceae/HOG/n0.hog0005356_HOG_annot.txt]

DATASET_BINARY
SEPARATOR COMMA
DATASET_LABEL,HOG
COLOR,#000000
FIELD_SHAPES,1
FIELD_LABELS, HOG
FIELD_COLORS,#000000
MARGIN,100
SYMBOL_SPACING,20
DATA
ApafusSAG2523_jg9719.t1,1
Astglo_fgenesh1_pm.00038_23_24_t,1
CocpriSAG2167_jg5622.t1,1
CocsubC169_rna-gnl|jgi|COCSUDRAFT_mRNA48485,1
EllbilSAG24580_jg6802.t1,1
Monneg_rna-XM_014050882.1,1
MyrbiaSAG882_k37_Locus_6952_Transcript_4_1.p1,1
PicspRCC4223_RCC4223.165g00140.1,1
Pracol_PRCOL_00004980-RA,1
SymirrSAG2036_jg5035.t1,1
TrespOTU1_jg11541.t1,1
TrespOTU3_jg3422.t1,1
TrespOTU5_jg4014.t1,1
TrespTZW2008_jg9415.t1,1
